# Supplementary material for: Insights into cancer severity from biomolecular interaction mechanisms
Source: Sci Rep. 2016 Oct 4;6:34490. doi: 10.1038/srep34490 (PMC5048291; doi:10.1038/srep34490)
Supplement: Supplementary Table 1a [file srep34490-s2.xls]

## Sheet: Most Perturbed Interfaces
Table 1a: Genes mediating most perturbed interfaces in cancer (≥20 unique samples)
GENE NAME	INTERACTORS			CANCER CENSUS	CANCER 5000 SET	LITERATURE EVIDENCES
	ppi	chem	dna/rna
AKT1		Substrate (inositol-(1,3,4,5)-tetrakisphosphate) binding site		y	y
ALK		Nucleotide (ATP) binding site		y	y
ANKRD18B			DNA/RNA	n	n	http://www.ncbi.nlm.nih.gov/pubmed/24249358
BRAF		Nucleotide (ATP) binding site		y	y
C6	C5			n	n	http://www.ncbi.nlm.nih.gov/pubmed/20870736
CHEK2		Nucleotide (ATP) binding site		y	n
CTNNB1	BTRC,HLA-A,FBXW11			y	y
DICER1		Cofactor (Mg++) binding site	DNA/RNA	y	n
DIS3			DNA/RNA	n	y
DNMT3A	DNMT3A,DNMT3B			y	y
EGFR	ERBB4,EGFR,ERBB3,ERBB2	Nucleotide (ATP) binding site		y	y
ERBB2	ERBB3,ERBB2	Nucleotide (ATP) binding site		y	y
ERBB4		Nucleotide (ATP) binding site		n	n
FBXW7		Phospho-peptide		y	y
FCAR	NCR1			n	n	http://www.ncbi.nlm.nih.gov/pubmed/22308311
FGFR2	FGF1,FGF7,FGF10,FGF2			y	y
FGFR3	FGF9,FGF10,FGF7			y	y
FLT3		Nucleotide (ATP) binding site		y	y
GNA11	GNB2,GNB3,RGS14,RGS13,RGS3,GNB1,PLCB3	Nucleotide (GTP) binding site		y	n
GNAQ	GNB2,GNB1,RGS4,PLCB3			y	n
GNAS		Nucleotide (GTP) binding site		y	n
HRAS	SOS1,RASA1,SOS2	Nucleotide (GTP) binding site		y	y
IDH1	IDH1	Substrate (isocitrate) and cofactor (Mg++) Binding site		y	y
IDH2		Substrate (isocitrate) and cofactor (Mg++) Binding site		y	y
JAK2		Organic ligand in a allosteric site		y	n
KIT	FER,FYN	Nucleotide (ATP) binding site		y	y
KRAS		Nucleotide (GTP) binding site		y	y
MAP2K1		Nucleotide (ATP) Binding site		y	y
MAP2K4	MAP2K4,MAP2K6	Nucleotide (ATP) Binding site		y	y
MAP2K7	MAP2K7,MAP2K4	Nucleotide (ATP) Binding site		n	n	http://www.ncbi.nlm.nih.gov/pubmed/21317887
MAPK1	PTPN7,MAPKAPK2			n	n
NCKAP1L	CYFIP2,CYFIP1			n	n	http://www.ncbi.nlm.nih.gov/pubmed/27432794
NOTCH1		Glycosilation site		y	y
NRAS	RASA1,SOS1	Nucleotide (GTP) binding site		y	y
PIK3CA	PIK3R3,PIK3R2,PIK3R1			y	y
PIK3R1	PIK3CD,PIK3CB			y	y
POLR3B			DNA/RNA	n	n
PPP2R1A	PPP2R5A,PPP2R2C,PPP2R5D,PPP2R2B,PPP2R5C,PPP2R2D,PPP2R5E,PPP2R5B			y	y
PPP6C	PPP2R5A,PPP2R5D,PPP2R5E,PPP2R5C,PPME1,PPP2R5B			y	y
PRKACA	PRKAR1B,PRKAR1A,PRKAR2B			n	n	http://www.ncbi.nlm.nih.gov/pubmed/24909179
PRSS3		Substrate and cofactor (Ca++) binding site	DNA/RNA	n	n	http://www.ncbi.nlm.nih.gov/pubmed/20947888 http://www.ncbi.nlm.nih.gov/pmc/articles/PMC3531873/
PTEN		Substrate (PhosphatidylInositol 3,4,5 bisphosphate) binding site		y	y
RAC1	PAK3,DOCK2,DOCK1	Nucleotide (GTP) binding site		y	y
RAF1	YWHAZ,YWHAH,SFN,YWHAB,YWHAE,YWHAQ,YWHAG			y	n
RHOA	MCF2L,ARHGEF25,TRIO,MCF2	Nucleotide (GTP) binding site		y	y
RXRA	PPARG,RARG,RXRA,PPARA,NR2F1,NR1I3,NR2E3,NR2F6,PPARD,NR1I2,RXRB			n	y
SMAD3	SMAD5,SMAD2,SMAD9,SMAD1,SMAD3			n	n
SMAD4	SMAD2,SMAD5,SMAD6,SMAD3,SMAD1,SMAD9			y	y
SMARCA4		Nucleotide (ATP) Binding siteCHEM:Metal:HG		y	y
SPOP	H2A Peptide			y	y
TP53	PPP1R13B,TP53BP1,PPP1R13L,TP53BP2	Metal (Zn++) binding site	DNA/RNA	y	y
VHL	TCEB1			y	y
XPO1	SNUPN			y	y

## Sheet: Significant perturbed interface
Table 1b: Genes mediating most perturbed interfaces in cancer (≥10 unique samples)
GENE NAME	INTERACTORS			CANCER CENSUS	CANCER 5000 SET	LITERATURE EVIDENCES
	ppi	chem	dna/rna
ACTB	MTSS1,WASF2	Organic:KAB		n	n
ACVR1	ACVR1			y	n	http://www.ncbi.nlm.nih.gov/pubmed/24705252
ADAMTS2		Substrate and cofactor (Ca++) binding site		n	n	http://www.ncbi.nlm.nih.gov/pmc/articles/PMC3712723/
ADAMTS5		Substrate and cofactor (Ca++) binding site		n	n	http://www.ncbi.nlm.nih.gov/pmc/articles/PMC3712723/
ADCY6	ADCY6			n	n
AIFM3		FAD-like:FAD		n	n	http://www.ncbi.nlm.nih.gov/pubmed/24572700
AKT1		Substrate (inositol-(1,3,4,5)-tetrakisphosphate) binding site		y	y
ALK		Nucleotide (ATP) binding site		y	y
ALPP		Substrate (phosphate monoester) and cofactor binding site		n	n	http://www.ncbi.nlm.nih.gov/pubmed/23467613
ANKRD18B			DNA/RNA	n	n	http://www.ncbi.nlm.nih.gov/pubmed/24249358
AVPR1B		Lipid-like molecule		n	n
AZU1		Ca++		n	n	http://www.ncbi.nlm.nih.gov/pmc/articles/PMC14852/
B2M		Organic:SLF		n	y
BAP1		Organic:GVE		y	y
BLK		Phospho-peptide		n	n	http://www.ncbi.nlm.nih.gov/pubmed/22797726
BMI1	RING1			n	n	http://www.ncbi.nlm.nih.gov/pubmed/22252887
BRAF		Nucleotide (ATP) binding site		y	y
BRDT	BRDT			n	n	http://www.ncbi.nlm.nih.gov/pubmed/10704737
C2	CFB			n	n	http://www.ncbi.nlm.nih.gov/pubmed/20870736
C6	C5			n	n	http://www.ncbi.nlm.nih.gov/pubmed/20870736
CAMKK2		Nucleotide (ATP) binding site		n	n	http://www.ncbi.nlm.nih.gov/pubmed/25847065
CBL		Zn++		y	n
CCKBR		Hg++		n	n	http://www.ncbi.nlm.nih.gov/pubmed/11076881
CCT3	TCP1			n	n	http://www.ncbi.nlm.nih.gov/pubmed/26229401
CD1C		Organic:L9R		n	n
CDH1		YB		y	y
CHEK2		Nucleotide (ATP) binding site		y	n
CLEC4E		Mg++		n	n
COL11A1	COL11A1,COL1A1,COL5A1,COL2A1			n	n	http://www.ncbi.nlm.nih.gov/pubmed/23934190
CPS1		Nucleotide (ATP) binding site		n	n
CSNK1A1		Arg-like:DAR		n	n	http://www.ncbi.nlm.nih.gov/pubmed/21331045
CTNNB1	BTRC,NR5A1,NR5A2,HLA-A,FBXW11			y	y
CXCR2		Zn++		n	n	http://www.ncbi.nlm.nih.gov/pubmed/27265504
DAPK1		Nucleotide (ATP) binding site		n	n	http://www.ncbi.nlm.nih.gov/pubmed/26075823
DDX3X		Nucleotide (ATP) binding site		n	y
DES	LMNB1			n	n
DICER1		Mg++	DNA/RNA	y	n
DIP2C		Nucleotide (ATP) binding site		n	n
DIS3			DNA/RNA	n	y
DNMT3A	DNMT3A,DNMT3B			y	y
EGFR		Nucleotide (ATP) binding site		y	y
EPHA5	EFNA1,EFNA2,EFNA4,EFNA5			n	n	http://www.jbc.org/content/early/2015/01/26/jbc.M114.630525
EPHB1		Nucleotide (ATP) binding site		n	n	http://www.ncbi.nlm.nih.gov/pmc/articles/PMC3885486/
EPHB3		Nucleotide (ATP) binding site		n	n	http://www.ncbi.nlm.nih.gov/pubmed/22314363
ERBB2		Nucleotide (ATP) binding site		y	y
ERBB4		Nucleotide (ATP) binding site		n	n	http://www.ncbi.nlm.nih.gov/pubmed/26050618
EXT1		Mn++:MN,Organic:BDP		y	n
F2RL1		Organic:JDC,Zn++		n	n
FBXW7		Phospho-peptide		y	y
FCAR	NCR1			n	n	http://www.ncbi.nlm.nih.gov/pubmed/22308311
FGFR1		Nucleotide (ATP) binding site		y	n
FGFR2	FGF9,FGF1,FGF7,FGF10,FGF2	Nucleotide (ATP) binding site		y	y
FGFR3	FGF10,FGF9,FGF2,FGF7			y	y
FLNB	FBLIM1			n	n	http://www.ncbi.nlm.nih.gov/pubmed/20110358
FLT3		Nucleotide (ATP) binding site		y	y
FYN	EPHB4,EPHA4,EPHB3,EPHB1,EPHA7			n	n	http://www.ncbi.nlm.nih.gov/pubmed/20151426
GEMIN7	GEMIN6			n	n
GNA11	GNB2,GNB3,RGS13,GNB1,RGS3,PLCB3	Nucleotide (GTP) binding site		y	n
GNA13		Nucleotide (GTP) binding site		n	y
GNAI2	RGS14	Nucleotide (GTP) binding site		n	n	http://www.ncbi.nlm.nih.gov/pubmed/24423449
GNAQ	GNB2,RGS16,RGS18,RGS2,PLCB1,GNB4,GNB1,RGS4,PLCB3,RGS7	Nucleotide (GTP) binding site		y	n
GNAS		Nucleotide (GTP) binding site		y	n
GPR15		Metabolite:OLC		n	n
GPR45		Zn++		n	n
GUCA1C		Pb++		n	n
HBE1	HBB			n	n
HLA-DRB5	MBP			n	n
HRAS	SOS1,RASA1,SOS2	Nucleotide (GTP) binding site		y	y
HRH1		Metabolite:OLC		n	n	http://www.ncbi.nlm.nih.gov/pubmed/26673618
HSD17B12		Metabolite:NDP		n	n	http://www.ncbi.nlm.nih.gov/pmc/articles/PMC3607433/
HSPA8	BAG1			n	n
HSPD1		Nucleotide (ATP) binding site		n	n	http://www.ncbi.nlm.nih.gov/pubmed/23429486
HTR2A		Organic:2CV		n	n
IDH1	IDH1	Substrate (isocitrate) and cofactor (Mg++) Binding site		y	y
IDH2		Substrate (isocitrate) and cofactor (Mg++) Binding site		y	y
ITGA10		Ca++		n	n	http://www.ncbi.nlm.nih.gov/pubmed/26515729
JAK2		Organic ligand in a allosteric site		y	n
KDR	SRC	Phospho-peptide		y	n
KIT	FYN,SOCS6	Nucleotide (ATP) binding site		y	y
KLF5		Metabolite:5CM		n	n	http://www.ncbi.nlm.nih.gov/pubmed/26189798
KRAS	RASA1,SOS2,SOS1	Nucleotide (GTP) binding site		y	y
LCK	FGFR3			y	n
LGALS12		Sugar:GAL		n	n	http://www.ncbi.nlm.nih.gov/pubmed/25953264
LTF	LTF			n	n	http://www.ncbi.nlm.nih.gov/pubmed/16152584
MAP2K1		Nucleotide (ATP) binding site		y	y
MAP2K4		Nucleotide (ATP) binding site		y	y
MAP2K7		Nucleotide (ATP) binding site		n	n	http://www.ncbi.nlm.nih.gov/pubmed/21317887
MAPK1	MAPKAPK2,PTPN7			n	n	http://www.ncbi.nlm.nih.gov/pubmed/26872611
MAX			DNA/RNA	y	n
MME	MME			n	n
MMP25		Ca++		n	n	http://www.ncbi.nlm.nih.gov/pmc/articles/PMC1978545/
MSTN	FST			n	n
NCKAP1L	CYFIP2,CYFIP1			n	n	http://www.ncbi.nlm.nih.gov/pubmed/27432794
NEK10		Mg++		n	n	http://www.ncbi.nlm.nih.gov/pmc/articles/PMC3019845/
NOTCH1		Glycos:FUC		y	y
NOTCH3		ATP-like:25A		n	n	http://www.ncbi.nlm.nih.gov/pubmed/23610446
NPY1R		Hg++		n	n	http://www.ncbi.nlm.nih.gov/pmc/articles/PMC4301529/
NR2F2	NR2F6			n	n	http://www.ncbi.nlm.nih.gov/pubmed/23690307
NR2F6	THRB			n	n	http://www.ncbi.nlm.nih.gov/pmc/articles/PMC4594157/
NRAS	SOS1,RASA1	Nucleotide (GTP) binding site		y	y
NSMAF		Phospho-peptide		n	n
NT5C2	NT5C2			y	n
OBP2B		Metabolite:REA		n	n
OPRK1		Organic:CLR		n	n
OR6C1		Organic:SOG		n	n
OR6N1		Metabolite:OLA		n	n
OTC	OTC			n	n
P2RY6		Organic:SOG		n	n
PAPD4		Nucleotide (ATP) binding site		n	n	http://www.ncbi.nlm.nih.gov/pubmed/23446545
PDGFRB		Nucleotide (ATP) binding site		y	n
PIK3CA	PIK3R3,PIK3R2,PIK3R1			y	y
PIK3R1	PIK3CD,PIK3CB			y	y
PIK3R2	PIK3CB			n	n	http://www.ncbi.nlm.nih.gov/pubmed/21984976
POLR3B			DNA/RNA	n	n
PPP2R1A	PPP2R2C,PPP2R5D,PPP2R5A,PPP2R2B,PPP2R5C,PPP2R2D,PPP2R5E,PPP2R5B			y	y
PPP6C	PPP2R5A,PPP2R5D,PPP2R5C,PPME1,PPP2R5E,PPP2R5B			y	y
PRKACA	GSK3B,PRKAR1B,PRKAR2A,PRKAR1A,PRKAR2B			n	n	http://www.ncbi.nlm.nih.gov/pubmed/24909179
PRKAG1		Nucleotide (ATP) binding site		n	n
PRKAR1A	PRKX			y	n
PRKAR1B	PRKX			n	n
PRKCA	PRKCA			n	n	http://www.ncbi.nlm.nih.gov/pubmed/23604119
PRSS12		Mg++		n	n
PRSS3		Substrate and cofactor (Ca++) binding site	DNA/RNA	n	n	http://www.ncbi.nlm.nih.gov/pubmed/20947888 http://www.ncbi.nlm.nih.gov/pmc/articles/PMC3531873/
PRSS36		Substrate and cofactor (Ca++) binding site		n	n
PTEN		Substrate (PhosphatidylInositol 3,4,5 bisphosphate) binding site		y	y
RAC1	DOCK1,DOCK2,PAK3	Nucleotide (GTP) binding site		y	y
RAF1	YWHAZ,YWHAH,SFN,YWHAE,YWHAB,YWHAQ,YWHAG			y	n
RAP1B		Nucleotide (GTP) binding site		n	n	http://www.ncbi.nlm.nih.gov/pubmed/26329876
RBBP7	ZFPM1	Organic:NP7		n	n
RHEB		Nucleotide (GTP) binding site		n	y
RHOA		Nucleotide (GTP) binding site		y	y
RHOJ	PAK3			n	n	http://www.ncbi.nlm.nih.gov/pubmed/24434213
RPS6KA4		Nucleotide (ATP) binding site		n	n	http://www.ncbi.nlm.nih.gov/pubmed/25822088
RRAS2		Nucleotide (GTP) binding site		n	n	http://www.ncbi.nlm.nih.gov/pubmed/26619011
RXRA	PPARG,RARG,RXRA,PPARA,NR2F1,NR1I3,NR2E3,NR2F6,PPARD,NR1I2,RXRB			n	y
SETD2		Lys-like:MLY		y	y
SIGLEC7		Organic:CEQ		n	n	http://www.ncbi.nlm.nih.gov/pmc/articles/PMC3973073/
SLIT3		Glycos:FUC		n	n
SMAD3	SMAD5,SMAD9			n	n	http://www.ncbi.nlm.nih.gov/pubmed/26354229
SMAD4	SMAD2,SMAD5,SMAD3,SMAD1,SMAD9			y	y
SMARCA4		Hg++		y	y
SNAP23	STX1B			n	n
SOCS3		Phospho-peptide		n	n	http://www.ncbi.nlm.nih.gov/pubmed/24531711
SPOP	H2A Peptide			y	y
STK3		Nucleotide (ATP) binding site		n	n	http://www.ncbi.nlm.nih.gov/pubmed/22169974
STK39		Hg++		n	n	http://www.ncbi.nlm.nih.gov/pmc/articles/PMC2751561/
STX8	VAMP8			n	n
TBX22			DNA/RNA	n	n
TCEB1	SOCS2,SOCS4,CISH			n	y
TGFB1I1		Zn++		n	n
TGFBR1		Mg++,Ca++		n	n	http://www.ncbi.nlm.nih.gov/pubmed/21461994
TLR2		Organic:PCJ		n	n	http://www.ncbi.nlm.nih.gov/pubmed/23175116
TMPRSS9		Metabolite:SGN		n	n	http://www.ncbi.nlm.nih.gov/pubmed/24756697
TP53	PPP1R13B,PPP1R13L,TP53BP1,TP53BP2	Zn++	DNA/RNA	y	y
TRIM22	TRIM22			n	n	http://www.ncbi.nlm.nih.gov/pubmed/21979307
UHRF2		Zn++		n	n
VHL	TCEB1			y	y
WDR37		Phospho-peptide		n	n
XPO1	SNUPN			y	y
ZBTB16	ZBTB16			y	n
ZBTB49		Zn++		n	n	http://www.ncbi.nlm.nih.gov/pmc/articles/PMC4191422/
ZNF434			DNA/RNA	n	n
ZSCAN5B		Zn++		n	n
