# Supplementary material for: Insights into cancer severity from biomolecular interaction mechanisms
Source: Sci Rep. 2016 Oct 4;6:34490. doi: 10.1038/srep34490 (PMC5048291; doi:10.1038/srep34490)
Supplement: Supplementary Table S1 [file srep34490-s3.xls]

## Sheet: Interface_vs_interaction_stat1
Table S1: Perturbed interface vs. Perturbed Interactions (≥20 unique samples)
PairA	PairB	Nr. Unique Samples(Interface)	Nr. Unique Samples(Interface_PA)	Nr. Unique Samples(Interface_PB)	Nr. Unique Samples(Interface_BM1)	Nr. Unique Samples(Interface_BM1_PA)	Nr. Unique Samples(Interface_BM1_PB)	P(Interface_BM1)	Q(Interface_BM1)	Nr. Unique Samples(Interface_BM2)	Nr. Unique Samples(Interface_BM2_PA)	Nr. Unique Samples(Interface_BM2_PB)	P(Interface_BM2)	Q(Interface_BM2)	Nr. Unique Samples(Interaction)	Nr. Unique Samples(Interaction_PA)	Nr. Unique Samples(Interaction_PB)	Nr. Unique Samples(Interaction_BM1)	Nr. Unique Samples(Interaction_BM1_PA)	Nr. Unique Samples(Interaction_BM1_PB)	P(Interaction_BM1)	Q(Interaction_BM1)	Nr. Unique Samples(Interaction_BM2)	Nr. Unique Samples(Interaction_BM2_PA)	Nr. Unique Samples(Interaction_BM2_PB)	P(Interaction_BM2)	Q(Interaction_BM2)
KRAS	CHEM:Inorganic:AF3	1430	1430	0	201	201	0	0	0	385	385	0	0	0	1722	1722	0	1488	1488	0	4.66015e-10	2.15937e-08	2399	2399	0	5.48384e-55	3.75058e-52
KRAS	CHEM:Organic:DBG	1226	1226	0	96	96	0	0	0	21	21	0	0	0	1722	1722	0	1488	1488	0	4.66015e-10	2.15937e-08	2399	2399	0	5.48384e-55	3.75058e-52		100
KRAS	CHEM:GTP-like:GDP	1335	1335	0	378	378	0	0	0	803	803	0	7.69438e-70	2.2121e-69	1722	1722	0	1488	1488	0	4.66015e-10	2.15937e-08	2399	2399	0	5.48384e-55	3.75058e-52
BRAF	CHEM:Organic:664	25	25	0	0	0	0	0	0	4	4	0	1.54906e-12	4.41807e-12	901	901	0	630	630	0	3.39287e-25	1.74037e-22	1164	1164	0	1.21361e-16	2.44126e-14
BRAF	CHEM:Organic:J60	722	722	0	41	41	0	0	0	0	0	0	0	0	901	901	0	630	630	0	3.39287e-25	1.74037e-22	1164	1164	0	1.21361e-16	2.44126e-14
PIK3CA	PIK3R2	323	315	8	14	2	12	0	0	12	4	8	0	0	1263	1210	63	837	799	43	3.33299e-45	2.84943e-41	1508	1437	84	1.24294e-11	1.43921e-09
PIK3CA	PIK3R3	570	565	6	49	46	3	0	0	139	138	1	4.81135e-167	1.38503e-166	1238	1210	38	817	799	23	4.22107e-45	3.09314e-41	1477	1437	51	2.47794e-11	2.63705e-09
EGFR	CHEM:ATP-like:AGS	37	37	0	0	0	0	0	0	0	0	0	0	0	340	340	0	272	272	0	6.08237e-05	0.000354419	465	465	0	9.07545e-10	6.10925e-08
EGFR	CHEM:Organic:ITI	36	36	0	0	0	0	0	0	2	2	0	2.55317e-32	7.32671e-32	340	340	0	272	272	0	6.08237e-05	0.000354419	465	465	0	9.07545e-10	6.10925e-08
DICER1	CHEM:Mg++:MG	27	27	0	0	0	0	0	0	4	4	0	3.47705e-14	9.92352e-14	170	170	0	117	117	0	4.06315e-06	4.21475e-05	224	224	0	0.000185277	0.0016959
DICER1	CHEM:Metal:CD	28	28	0	0	0	0	0	0	3	3	0	4.08862e-18	1.1695e-17	170	170	0	117	117	0	4.06315e-06	4.21475e-05	224	224	0	0.000185277	0.0016959
ALK	CHEM:pST-like:TPO	21	21	0	0	0	0	0	0	1	1	0	7.45504e-21	2.13504e-20	225	225	0	165	165	0	7.8587e-06	6.95981e-05	272	272	0	0.00365496	0.0153459
ALK	CHEM:Organic:KRL	24	24	0	0	0	0	0	0	0	0	0	0	0	225	225	0	165	165	0	7.8587e-06	6.95981e-05	272	272	0	0.00365496	0.0153459
FLT3	CHEM:Organic:01P	21	21	0	0	0	0	0	0	1	1	0	7.45504e-21	2.13504e-20	145	145	0	105	105	0	0.000192405	0.000869717	183	183	0	0.00416973	0.0166838
GNA11	CHEM:GTP-like:GSP	23	23	0	0	0	0	0	0	0	0	0	0	0	58	58	0	43	43	0	0.0264613	0.0404711	76	76	0	0.0382333	0.0842865
GNA11	CHEM:Metabolite:ALF	26	26	0	0	0	0	0	0	7	7	0	2.82336e-08	8.01286e-08	58	58	0	43	43	0	0.0264613	0.0404711	76	76	0	0.0382333	0.0842865
PIK3CA	PIK3R1	616	584	35	92	83	9	2.80569e-287	8.13785e-287	191	180	12	1.68091e-133	4.83688e-133	1324	1210	136	906	799	121	4.17092e-41	2.37719e-37	1582	1437	168	2.77601e-12	3.55101e-10
NRAS	CHEM:Inorganic:AF3	378	378	0	29	29	0	6.00237e-274	1.74078e-273	23	23	0	0	0	403	403	0	275	275	0	3.08764e-13	3.73538e-11	578	578	0	6.9632e-15	1.15967e-12
IDH1	CHEM:Mg++:MG	420	420	0	43	43	0	2.81722e-256	8.16898e-256	0	0	0	0	0	469	469	0	296	296	0	7.23208e-21	2.59419e-18	595	595	0	5.52591e-08	2.36406e-06
IDH1	CHEM:Mn++:MN	420	420	0	43	43	0	2.81722e-256	8.16898e-256	0	0	0	0	0	469	469	0	296	296	0	7.23208e-21	2.59419e-18	595	595	0	5.52591e-08	2.36406e-06
IDH1	CHEM:Ca++:CA	420	420	0	43	43	0	2.81722e-256	8.16898e-256	0	0	0	0	0	469	469	0	296	296	0	7.23208e-21	2.59419e-18	595	595	0	5.52591e-08	2.36406e-06
NRAS	CHEM:Organic:CAG	277	277	0	19	19	0	1.65011e-213	4.78422e-213	7	7	0	0	0	403	403	0	275	275	0	3.08764e-13	3.73538e-11	578	578	0	6.9632e-15	1.15967e-12
TP53	PPP1R13B	948	948	0	288	286	2	2.59122e-212	7.51237e-212	309	307	2	4.49987e-192	1.29558e-191	3457	3409	70	3041	3002	55	1.92414e-16	4.65559e-14	4469	4404	91	2.84366e-74	8.10364e-71
TP53	TP53BP2	948	948	0	292	292	0	2.68568e-208	7.7858e-208	316	316	0	9.14488e-186	2.6328e-185	3473	3409	89	3057	3002	79	2.20967e-16	5.29649e-14	4487	4404	115	2.27171e-74	7.26553e-71
TP53	CHEM:Zn+:ZN	758	758	0	198	198	0	2.03992e-205	5.91339e-205	261	261	0	6.9077e-141	1.98794e-140	3409	3409	0	3002	3002	0	6.16998e-16	1.2267e-13	4404	4404	0	1.47875e-72	1.99612e-69
CTNNB1	FBXW11	263	255	8	18	17	1	5.14078e-203	1.49015e-202	27	26	1	1.54177e-160	4.43775e-160	703	657	52	487	447	43	9.3855e-21	3.3202e-18	935	881	59	4.38388e-16	8.39071e-14
TP53	PPP1R13L	855	854	1	250	249	1	2.71782e-201	7.87764e-201	287	285	2	1.69568e-165	4.88104e-165	3453	3409	66	3032	3002	45	7.64058e-17	1.98946e-14	4463	4404	85	4.71564e-74	1.20944e-70
IDH1	CHEM:Organic:ICT	421	421	0	65	65	0	4.80354e-191	1.39208e-190	3	3	0	0	0	469	469	0	296	296	0	7.23208e-21	2.59419e-18	595	595	0	5.52591e-08	2.36406e-06
IDH1	CHEM:Metabolite:AKG	421	421	0	65	65	0	4.80354e-191	1.39208e-190	2	2	0	0	0	469	469	0	296	296	0	7.23208e-21	2.59419e-18	595	595	0	5.52591e-08	2.36406e-06
CTNNB1	BTRC	257	255	2	19	17	2	2.10049e-190	6.08692e-190	29	3	26	1.80463e-147	5.19377e-147	705	657	51	481	447	36	2.35061e-22	1.00479e-19	938	881	64	3.66925e-16	7.07573e-14
IDH1	IDH1	426	426	0	80	80	0	4.17436e-163	1.20946e-162	182	182	0	2.57805e-54	7.4097e-54	469	469	469	296	296	296	7.23208e-21	2.59419e-18	595	595	595	5.52591e-08	2.36406e-06
JAK2	CHEM:Organic:1F8	118	118	0	2	2	0	6.48043e-161	1.87751e-160	0	0	0	0	0	211	211	0	135	135	0	1.22013e-09	4.86677e-08	273	273	0	0.00010446	0.00108379
CTNNB1	HLA-A	157	157	0	6	6	0	1.61765e-159	4.68639e-159	7	7	0	1.95922e-149	5.63898e-149	675	657	20	460	447	13	1.49228e-21	6.1731e-19	911	881	33	4.54057e-17	1.20678e-14
TP53	DNA/RNA	877	877	0	325	325	0	6.13688e-145	1.77778e-144	263	263	0	1.17317e-199	3.37794e-199	3409	3409	0	3002	3002	0	6.16998e-16	1.2267e-13	4404	4404	0	1.47875e-72	1.99612e-69
NRAS	SOS1	286	284	2	39	36	3	2.6009e-143	7.53406e-143	77	61	16	5.08555e-75	1.46232e-74	528	403	127	364	275	90	3.32836e-16	7.02585e-14	726	578	150	4.10447e-15	7.38733e-13
NRAS	RASA1	280	278	2	38	37	1	7.80106e-141	2.25962e-140	63	61	2	5.1328e-90	1.47624e-89	474	403	80	342	275	73	9.14857e-12	7.01458e-10	677	578	111	5.48098e-17	1.44921e-14
FBXW7	CHEM:pST-like:TPO	153	153	0	10	10	0	1.29541e-121	3.75179e-121	29	29	0	5.44664e-59	1.56554e-58	304	304	0	252	252	0	0.00133306	0.00389938	380	380	0	5.09036e-05	0.000608081
NRAS	CHEM:Zn+:ZN	276	276	0	45	45	0	4.59068e-120	1.32949e-119	4	4	0	0	0	403	403	0	275	275	0	3.08764e-13	3.73538e-11	578	578	0	6.9632e-15	1.15967e-12
FBXW7	CHEM:Nat-mod:ACE	111	111	0	7	7	0	2.53832e-90	7.35029e-90	13	13	0	4.8095e-63	1.38255e-62	304	304	0	252	252	0	0.00133306	0.00389938	380	380	0	5.09036e-05	0.000608081
FBXW7	CHEM:Arg-like:2MR	140	140	0	14	14	0	1.21203e-87	3.50952e-87	30	30	0	3.81996e-48	1.09761e-47	304	304	0	252	252	0	0.00133306	0.00389938	380	380	0	5.09036e-05	0.000608081
KRAS	CHEM:Organic:CAG	148	148	0	17	17	0	1.38237e-84	4.00207e-84	9	9	0	4.81226e-122	1.38451e-121	1722	1722	0	1488	1488	0	4.66015e-10	2.15937e-08	2399	2399	0	5.48384e-55	3.75058e-52
KRAS	CHEM:GTP-like:GSP	97	97	0	6	6	0	6.45419e-80	1.86822e-79	0	0	0	0	0	1722	1722	0	1488	1488	0	4.66015e-10	2.15937e-08	2399	2399	0	5.48384e-55	3.75058e-52
GNAS	CHEM:Metabolite:ALF	95	95	0	7	7	0	1.44803e-71	4.19051e-71	3	3	0	8.15848e-105	2.34711e-104	234	234	0	191	191	0	0.00249516	0.00651554	312	312	0	4.07785e-06	8.34025e-05
NRAS	CHEM:GTP-like:GNP	283	283	0	79	79	0	5.34453e-71	1.54658e-70	60	60	0	1.05078e-96	3.02263e-96	403	403	0	275	275	0	3.08764e-13	3.73538e-11	578	578	0	6.9632e-15	1.15967e-12
FBXW7	CHEM:Organic:NP7	144	144	0	21	21	0	2.52438e-69	7.30417e-69	36	36	0	4.98068e-42	1.4304e-41	304	304	0	252	252	0	0.00133306	0.00389938	380	380	0	5.09036e-05	0.000608081
HRAS	CHEM:Inorganic:AF3	127	127	0	16	16	0	2.45602e-68	7.10515e-68	23	23	0	2.59524e-51	7.45786e-51	140	140	0	122	122	0	0.101836	0.124605	176	176	0	0.00562633	0.0206469
NRAS	CHEM:Mg++:MG	387	387	0	140	140	0	1.141e-66	3.30066e-66	277	277	0	2.69729e-10	7.67971e-10	403	403	0	275	275	0	3.08764e-13	3.73538e-11	578	578	0	6.9632e-15	1.15967e-12
TP53	TP53BP1	440	438	2	174	172	2	6.55412e-65	1.89576e-64	272	272	0	3.90296e-21	1.11795e-20	3528	3409	159	3096	3002	118	2.24809e-17	5.91364e-15	4582	4404	213	3.19599e-79	1.63939e-75
GNAS	CHEM:Mg++:MG	87	87	0	7	7	0	1.29187e-62	3.73542e-62	3	3	0	6.38089e-93	1.8353e-92	234	234	0	191	191	0	0.00249516	0.00651554	312	312	0	4.07785e-06	8.34025e-05
GNAS	CHEM:Ca++:CA	87	87	0	7	7	0	1.29187e-62	3.73542e-62	3	3	0	6.38089e-93	1.8353e-92	234	234	0	191	191	0	0.00249516	0.00651554	312	312	0	4.07785e-06	8.34025e-05
RAC1	CHEM:Organic:DBG	68	68	0	4	4	0	6.03324e-58	1.74411e-57	0	0	0	0	0	88	88	0	76	76	0	0.167353	0.191936	117	117	0	0.00612999	0.0218329
SMAD4	SMAD5	102	102	0	13	13	0	8.85689e-55	2.56024e-54	7	7	0	1.2255e-79	3.52446e-79	308	308	0	211	211	0	3.16037e-10	1.61788e-08	384	384	0	5.56298e-05	0.00065358
SMAD4	SMAD1	110	102	8	17	13	4	5.28542e-51	1.5275e-50	16	9	7	1.79534e-53	5.15978e-53	339	308	33	232	211	22	3.29062e-11	2.16123e-09	420	384	38	4.02765e-05	0.000504267
SPOP	CHEM:Nat-mod:ACE	56	56	0	3	3	0	3.55407e-50	1.02702e-49	2	2	0	1.30183e-59	3.74209e-59	128	128	0	86	86	0	2.30149e-05	0.000166368	151	151	0	0.0599718	0.118172
SMAD4	SMAD2	121	102	20	22	13	9	8.44907e-49	2.44125e-48	24	15	9	4.41105e-45	1.26717e-44	361	308	59	248	211	40	1.27504e-11	9.31668e-10	448	384	72	1.9804e-05	0.000292671
PTEN	CHEM:Organic:I3P	121	121	0	22	22	0	8.44907e-49	2.44125e-48	15	15	0	6.20219e-66	1.783e-65	388	388	0	266	266	0	1.5589e-12	1.6057e-10	436	436	0	0.019757	0.0526897
SMAD4	SMAD9	103	102	1	16	13	3	1.12777e-47	3.25837e-47	16	9	7	1.12777e-47	3.2403e-47	370	308	68	266	211	59	1.25855e-09	4.95813e-08	475	384	97	4.27656e-07	1.22688e-05
GNAS	CHEM:GTP-like:GSP	97	97	0	14	14	0	1.22172e-47	3.5296e-47	26	26	0	1.10727e-26	3.17571e-26	234	234	0	191	191	0	0.00249516	0.00651554	312	312	0	4.07785e-06	8.34025e-05
IDH2	CHEM:Organic:ICT	68	68	0	6	6	0	7.99853e-47	2.31055e-46	14	14	0	3.32558e-25	9.53525e-25	91	91	0	60	60	0	0.000166787	0.000775572	127	127	0	0.000960913	0.00598784
IDH2	CHEM:Metabolite:AKG	68	68	0	6	6	0	7.99853e-47	2.31055e-46	14	14	0	3.32558e-25	9.53525e-25	91	91	0	60	60	0	0.000166787	0.000775572	127	127	0	0.000960913	0.00598784
RAC1	CHEM:GTP-like:GCP	58	58	0	4	4	0	6.3589e-46	1.8368e-45	3	3	0	9.59393e-53	2.75713e-52	88	88	0	76	76	0	0.167353	0.191936	117	117	0	0.00612999	0.0218329
EGFR	CHEM:pST-like:SEP	46	46	0	2	2	0	1.7055e-45	4.92617e-45	2	2	0	1.7055e-45	4.89968e-45	340	340	0	272	272	0	6.08237e-05	0.000354419	465	465	0	9.07545e-10	6.10925e-08
AKT1	CHEM:Organic:4IP	56	56	0	4	4	0	1.32578e-43	3.82915e-43	0	0	0	0	0	84	84	0	53	53	0	8.01641e-05	0.000447056	93	93	0	0.376604	0.477665
NRAS	CHEM:Organic:DBG	64	64	0	6	6	0	1.23123e-42	3.55567e-42	6	6	0	1.23123e-42	3.53616e-42	403	403	0	275	275	0	3.08764e-13	3.73538e-11	578	578	0	6.9632e-15	1.15967e-12
KRAS	CHEM:Zn+:ZN	102	102	0	18	18	0	1.6885e-42	4.87596e-42	2	2	0	5.36991e-133	1.54512e-132	1722	1722	0	1488	1488	0	4.66015e-10	2.15937e-08	2399	2399	0	5.48384e-55	3.75058e-52
BRAF	CHEM:Inorganic:AF3	42	42	0	2	2	0	4.2349e-40	1.22266e-39	5	5	0	1.18384e-24	3.3936e-24	901	901	0	630	630	0	3.39287e-25	1.74037e-22	1164	1164	0	1.21361e-16	2.44126e-14
SMAD4	SMAD3	140	103	38	36	18	18	1.26659e-39	3.65635e-39	33	22	11	1.24335e-43	3.57138e-43	386	308	84	280	211	74	1.28437e-09	4.95813e-08	484	384	106	3.46215e-06	7.21329e-05
KRAS	SOS2	131	120	11	32	30	2	2.18487e-39	6.30686e-39	42	31	11	3.44907e-28	9.89486e-28	1804	1722	101	1541	1488	63	6.39815e-12	4.9651e-10	2509	2399	128	2.30234e-57	2.51274e-54
BRAF	CHEM:Mn++:MN	50	50	0	4	4	0	7.7718e-37	2.24278e-36	6	6	0	7.04107e-29	2.0202e-28	901	901	0	630	630	0	3.39287e-25	1.74037e-22	1164	1164	0	1.21361e-16	2.44126e-14
BRAF	CHEM:pTyr-like:PTR	45	45	0	3	3	0	1.24745e-36	3.59967e-36	5	5	0	1.7114e-27	4.90893e-27	901	901	0	630	630	0	3.39287e-25	1.74037e-22	1164	1164	0	1.21361e-16	2.44126e-14
FBXW7	CHEM:Organic:0BW	32	32	0	1	1	0	1.40115e-36	4.04298e-36	2	2	0	2.2892e-27	6.56591e-27	304	304	0	252	252	0	0.00133306	0.00389938	380	380	0	5.09036e-05	0.000608081
KRAS	RASA1	122	120	2	31	30	1	3.19413e-35	9.21604e-35	23	21	2	1.28031e-47	3.67837e-47	1793	1722	80	1556	1488	73	6.14984e-10	2.75027e-08	2501	2399	111	4.81916e-58	5.49331e-55
RAC1	PAK3	65	65	0	9	9	0	1.67151e-33	4.82227e-33	14	14	0	3.72188e-23	1.06662e-22	175	88	90	154	76	80	0.0890712	0.112473	243	117	129	5.02511e-06	9.91396e-05
EGFR	CHEM:Drug-like:FMM	36	36	0	2	2	0	2.55317e-32	7.36379e-32	6	6	0	7.97808e-17	2.28063e-16	340	340	0	272	272	0	6.08237e-05	0.000354419	465	465	0	9.07545e-10	6.10925e-08
KRAS	SOS1	123	120	3	34	31	3	3.58955e-32	1.03523e-31	47	31	16	2.36005e-20	6.75778e-20	1841	1722	127	1572	1488	90	3.19551e-12	2.87395e-10	2541	2399	150	6.86457e-56	7.04236e-53
HRAS	CHEM:Organic:CAG	56	56	0	7	7	0	2.87659e-31	8.29565e-31	1	1	0	4.80759e-76	1.38247e-75	140	140	0	122	122	0	0.101836	0.124605	176	176	0	0.00562633	0.0206469
EGFR	CHEM:Inorganic:MGF	38	38	0	3	3	0	1.34276e-28	3.87189e-28	6	6	0	2.01542e-18	5.76646e-18	340	340	0	272	272	0	6.08237e-05	0.000354419	465	465	0	9.07545e-10	6.10925e-08
BRAF	CHEM:Arg-like:DAR	46	46	0	5	5	0	1.85089e-28	5.33679e-28	6	6	0	3.06816e-25	8.79815e-25	901	901	0	630	630	0	3.39287e-25	1.74037e-22	1164	1164	0	1.21361e-16	2.44126e-14
HRAS	CHEM:Zn+:ZN	56	56	0	8	8	0	1.91479e-28	5.52071e-28	1	1	0	4.80759e-76	1.38247e-75	140	140	0	122	122	0	0.101836	0.124605	176	176	0	0.00562633	0.0206469
HRAS	SOS2	70	59	11	14	12	2	1.33107e-26	3.83752e-26	27	16	11	5.57307e-12	1.58879e-11	241	140	101	185	122	63	7.41912e-05	0.000418248	304	176	128	0.000185921	0.00169774
BRAF	CHEM:Organic:T1Q	25	25	0	1	1	0	2.42495e-26	6.99084e-26	0	0	0	0	0	901	901	0	630	630	0	3.39287e-25	1.74037e-22	1164	1164	0	1.21361e-16	2.44126e-14
FLT3	CHEM:ATP-like:ATP	24	24	0	1	1	0	6.08063e-25	1.75258e-24	1	1	0	6.08063e-25	1.74327e-24	145	145	0	105	105	0	0.000192405	0.000869717	183	183	0	0.00416973	0.0166838
PPP6C	CHEM:Organic:MDH	24	24	0	1	1	0	6.08063e-25	1.75258e-24	0	0	0	0	0	72	72	0	67	67	0	0.539953	0.554936	91	91	0	0.045596	0.0962369
PPP6C	CHEM:Ala-like:DAL	24	24	0	1	1	0	6.08063e-25	1.75258e-24	0	0	0	0	0	72	72	0	67	67	0	0.539953	0.554936	91	91	0	0.045596	0.0962369
PPP6C	CHEM:Leu-like:MLE	24	24	0	1	1	0	6.08063e-25	1.75258e-24	0	0	0	0	0	72	72	0	67	67	0	0.539953	0.554936	91	91	0	0.045596	0.0962369
PPP2R1A	PPP2R5D	48	47	1	7	7	0	2.98881e-24	8.6125e-24	10	9	1	4.39393e-18	1.25676e-17	140	100	42	91	66	26	1.56967e-06	1.89441e-05	163	116	48	0.0701687	0.132894
GNA11	PLCB3	29	26	3	2	0	2	8.61508e-24	2.48236e-23	3	1	2	4.20713e-19	1.204e-18	129	58	73	92	43	51	0.000243262	0.00106548	174	76	101	0.000388895	0.00295444
EGFR	CHEM:Mg++:MG	53	53	0	9	9	0	1.22691e-23	3.53505e-23	16	16	0	2.35518e-13	6.72095e-13	340	340	0	272	272	0	6.08237e-05	0.000354419	465	465	0	9.07545e-10	6.10925e-08
EGFR	CHEM:pTyr-like:PTR	40	40	0	5	5	0	8.2423e-23	2.37455e-22	15	15	0	6.36804e-08	1.80618e-07	340	340	0	272	272	0	6.08237e-05	0.000354419	465	465	0	9.07545e-10	6.10925e-08
IDH2	CHEM:Organometalic:ICA	36	36	0	4	4	0	2.52757e-22	7.2797e-22	14	14	0	6.40015e-07	1.81029e-06	91	91	0	60	60	0	0.000166787	0.000775572	127	127	0	0.000960913	0.00598784
IDH2	CHEM:Mg++:MG	36	36	0	4	4	0	2.52757e-22	7.2797e-22	14	14	0	6.40015e-07	1.81029e-06	91	91	0	60	60	0	0.000166787	0.000775572	127	127	0	0.000960913	0.00598784
IDH2	CHEM:Ca++:CA	36	36	0	4	4	0	2.52757e-22	7.2797e-22	14	14	0	6.40015e-07	1.81029e-06	91	91	0	60	60	0	0.000166787	0.000775572	127	127	0	0.000960913	0.00598784
CHEK2	CHEM:pST-like:TPO	22	22	0	1	1	0	3.37755e-22	9.72612e-22	6	6	0	3.87877e-07	1.09784e-06	88	88	0	40	40	0	4.08471e-11	2.49435e-09	111	111	0	0.0283014	0.0679867
CHEK2	CHEM:Metabolite:MLA	22	22	0	1	1	0	3.37755e-22	9.72612e-22	0	0	0	0	0	88	88	0	40	40	0	4.08471e-11	2.49435e-09	111	111	0	0.0283014	0.0679867
CHEK2	CHEM:ATP-like:ATP	22	22	0	1	1	0	3.37755e-22	9.72612e-22	1	1	0	3.37755e-22	9.67722e-22	88	88	0	40	40	0	4.08471e-11	2.49435e-09	111	111	0	0.0283014	0.0679867
EGFR	CHEM:Arg-like:DAR	39	39	0	5	5	0	6.63039e-22	1.90878e-21	11	11	0	4.52359e-11	1.28902e-10	340	340	0	272	272	0	6.08237e-05	0.000354419	465	465	0	9.07545e-10	6.10925e-08
EGFR	CHEM:Mn++:MN	39	39	0	5	5	0	6.63039e-22	1.90878e-21	15	15	0	1.72423e-07	4.8848e-07	340	340	0	272	272	0	6.08237e-05	0.000354419	465	465	0	9.07545e-10	6.10925e-08
HRAS	CHEM:Organic:DBG	39	39	0	5	5	0	6.63039e-22	1.90878e-21	8	8	0	3.31392e-15	9.46532e-15	140	140	0	122	122	0	0.101836	0.124605	176	176	0	0.00562633	0.0206469
ERBB2	CHEM:Metal:AU	27	27	0	2	2	0	1.76327e-21	5.07502e-21	2	2	0	1.76327e-21	5.05093e-21	199	199	0	127	127	0	2.69602e-09	9.1282e-08	269	269	0	8.08765e-06	0.00013987
HRAS	RASA1	60	58	2	13	12	1	2.21406e-21	6.37211e-21	16	14	2	3.04884e-17	8.71741e-17	217	140	80	192	122	73	0.0751102	0.0981225	280	176	111	9.93015e-05	0.00104144
IDH2	CHEM:Mn++:MN	35	35	0	4	4	0	2.28676e-21	6.58098e-21	14	14	0	2.50102e-06	7.05122e-06	91	91	0	60	60	0	0.000166787	0.000775572	127	127	0	0.000960913	0.00598784
XPO1	SNUPN	31	30	1	3	2	1	4.0305e-21	1.15979e-20	4	3	1	1.14812e-17	3.2835e-17	121	101	23	83	66	18	8.82156e-05	0.000484997	172	143	32	4.71536e-05	0.000572755
PPP2R1A	PPP2R5C	47	47	0	8	7	1	4.14177e-21	1.19174e-20	10	9	1	2.12504e-17	6.07636e-17	145	100	46	103	66	37	9.00694e-05	0.000494817	172	116	57	0.0383715	0.0845293
FLT3	CHEM:Ca++:CA	21	21	0	1	1	0	7.45504e-21	2.14413e-20	5	5	0	8.04872e-08	2.2825e-07	145	145	0	105	105	0	0.000192405	0.000869717	183	183	0	0.00416973	0.0166838
RAF1	YWHAB	21	21	0	1	1	0	7.45504e-21	2.14413e-20	2	2	0	6.04402e-15	1.72516e-14	109	92	18	85	72	13	0.0122015	0.0225891	138	113	26	0.0116296	0.0344358
RAF1	YWHAQ	21	21	0	1	1	0	7.45504e-21	2.14413e-20	2	2	0	6.04402e-15	1.72516e-14	104	92	13	79	72	8	0.00668072	0.0139861	131	113	19	0.0177204	0.0489262
RAF1	YWHAZ	21	21	0	1	1	0	7.45504e-21	2.14413e-20	2	2	0	6.04402e-15	1.72516e-14	107	92	15	81	72	9	0.00527286	0.0114752	133	113	20	0.023441	0.059833
RAF1	SFN	21	21	0	1	1	0	7.45504e-21	2.14413e-20	2	2	0	6.04402e-15	1.72516e-14	109	92	18	83	72	12	0.00584588	0.0124633	135	113	24	0.0244888	0.0616759
RAF1	YWHAG	21	21	0	1	1	0	7.45504e-21	2.14413e-20	2	2	0	6.04402e-15	1.72516e-14	110	92	20	85	72	14	0.00891693	0.0175489	135	113	25	0.0305741	0.0715791
RAF1	YWHAH	21	21	0	1	1	0	7.45504e-21	2.14413e-20	2	2	0	6.04402e-15	1.72516e-14	106	92	16	82	72	12	0.0107205	0.0204833	129	113	18	0.0418993	0.0902239
RAF1	YWHAE	21	21	0	1	1	0	7.45504e-21	2.14413e-20	2	2	0	6.04402e-15	1.72516e-14	117	92	26	89	72	18	0.00405245	0.00926008	140	113	28	0.0507971	0.104072
ANKRD52	CHEM:Organic:144	26	26	0	2	2	0	2.39068e-20	6.87464e-20	11	11	0	9.81408e-05	0.000270275	86	86	0	61	61	0	0.0024853	0.00649863	101	101	0	0.147414	0.235629
HRAS	CHEM:Mg++:MG	132	132	0	53	53	0	6.01947e-20	1.73057e-19	58	58	0	8.08196e-17	2.31019e-16	140	140	0	122	122	0	0.101836	0.124605	176	176	0	0.00562633	0.0206469
BRAF	CHEM:Metabolite:MLA	20	20	0	1	1	0	1.57092e-19	4.51558e-19	0	0	0	0	0	901	901	0	630	630	0	3.39287e-25	1.74037e-22	1164	1164	0	1.21361e-16	2.44126e-14
CHEK2	CHEM:Organic:H52	20	20	0	1	1	0	1.57092e-19	4.51558e-19	1	1	0	1.57092e-19	4.49718e-19	88	88	0	40	40	0	4.08471e-11	2.49435e-09	111	111	0	0.0283014	0.0679867
ANKRD18B	DNA/RNA	20	20	0	1	1	0	1.57092e-19	4.51558e-19	4	4	0	1.01247e-08	2.87486e-08	55	55	0	34	34	0	0.000767291	0.00252777	71	71	0	0.0568508	0.113699
PPP2R1A	PPP2R5E	50	47	3	10	10	0	1.7675e-19	5.08035e-19	15	11	4	8.72753e-13	2.48959e-12	127	100	30	82	66	17	3.90165e-06	4.06475e-05	144	116	32	0.166975	0.258714
BRAF	CHEM:pST-like:SEP	42	42	0	7	7	0	2.32934e-19	6.69487e-19	6	6	0	9.48534e-22	2.71755e-21	901	901	0	630	630	0	3.39287e-25	1.74037e-22	1164	1164	0	1.21361e-16	2.44126e-14
PPP6C	PPP2R5A	25	25	0	2	2	0	3.12179e-19	8.97199e-19	2	2	0	3.12179e-19	8.93544e-19	80	72	8	73	67	6	0.41103	0.429527	99	91	8	0.0553011	0.110933
HRAS	SOS1	61	59	2	15	12	3	4.10637e-19	1.17997e-18	32	16	16	4.87748e-06	1.37211e-05	265	140	127	211	122	90	0.000308977	0.00128446	324	176	150	0.000753476	0.00498865
DICER1	DNA/RNA	32	32	0	4	4	0	1.42668e-18	4.09889e-18	11	11	0	1.97034e-07	5.58174e-07	170	170	0	117	117	0	4.06315e-06	4.21475e-05	224	224	0	0.000185277	0.0016959
RAC1	CHEM:Mg++:MG	70	70	0	20	20	0	2.61608e-18	7.51565e-18	32	32	0	4.80125e-09	1.36489e-08	88	88	0	76	76	0	0.167353	0.191936	117	117	0	0.00612999	0.0218329
PPP2R1A	PPP2R5B	55	47	8	13	3	10	4.05782e-18	1.16563e-17	18	11	7	1.85261e-12	5.28264e-12	149	100	51	90	66	24	9.6751e-09	2.73586e-07	172	116	58	0.0778796	0.142775
DNMT3A	DNMT3A	28	28	0	3	3	0	4.08862e-18	1.17441e-17	2	2	0	1.25425e-22	3.59382e-22	136	136	136	111	111	111	0.0195434	0.0319618	190	190	190	4.26241e-05	0.000527989
PPP2R1A	PPP2R5A	47	47	0	10	10	0	2.12504e-17	6.10255e-17	11	11	0	7.09405e-16	2.02713e-15	106	100	8	71	66	6	0.000103636	0.000553522	122	116	8	0.158634	0.248166
PPP6C	PPP2R5D	26	25	1	3	2	1	3.47367e-16	9.97157e-16	2	2	0	2.39068e-20	6.84509e-20	113	72	42	93	67	26	0.0423024	0.0598676	138	91	48	0.032435	0.074772
RAC1	DOCK2	69	61	8	22	19	3	9.39442e-16	2.69662e-15	46	39	7	0.00142716	0.00377995	389	88	305	276	76	203	9.12302e-11	5.22283e-09	524	117	411	4.21267e-10	3.56692e-08
PPP6C	PPP2R5E	25	25	0	3	2	1	3.02893e-15	8.69247e-15	3	2	1	3.02893e-15	8.65181e-15	100	72	30	84	67	17	0.0895005	0.112769	121	91	32	0.0552234	0.110821
PPP6C	PPP2R5C	28	25	3	4	2	2	4.93236e-15	1.41534e-14	2	2	0	1.25425e-22	3.59382e-22	111	72	46	99	67	37	0.22605	0.249892	140	91	57	0.012242	0.0358872
PIK3R1	PIK3CB	57	44	14	17	3	14	1.87605e-14	5.38059e-14	25	8	17	3.24806e-08	9.21765e-08	222	136	91	177	121	61	0.000997589	0.00310299	289	168	126	4.14372e-05	0.000515841
ERBB2	CHEM:Mg++:MG	30	30	0	5	5	0	2.76575e-14	7.93185e-14	17	17	0	0.00338454	0.00882255	199	199	0	127	127	0	2.69602e-09	9.1282e-08	269	269	0	8.08765e-06	0.00013987
RXRA	NR2F6	27	25	2	4	4	0	3.47705e-14	9.97123e-14	2	2	0	1.76327e-21	5.05093e-21	71	54	18	51	39	12	0.00750722	0.015295	82	63	20	0.244684	0.346906
SMARCA4	CHEM:Metal:HG	20	20	0	2	2	0	6.3832e-14	1.83002e-13	4	4	0	1.01247e-08	2.87486e-08	276	276	0	178	178	0	7.41269e-12	5.7178e-10	330	330	0	0.00221602	0.0103506
PRSS3	CHEM:Organic:TMO	39	39	0	9	9	0	1.24552e-13	3.57042e-13	13	13	0	4.44562e-09	1.26386e-08	81	81	0	77	77	0	0.647369	0.65982	105	105	0	0.0186098	0.050601
RAC1	DOCK1	61	61	0	20	19	1	1.30902e-13	3.75224e-13	40	39	1	0.00190993	0.00504272	121	88	35	97	76	22	0.0166351	0.0286978	162	117	49	0.000897313	0.00566913
PPP6C	PPME1	29	28	1	5	4	1	1.6724e-13	4.79358e-13	2	1	1	8.61508e-24	2.46932e-23	91	72	19	78	67	11	0.139847	0.163921	113	91	22	0.0376471	0.083338
GNA11	GNB1	36	24	12	8	6	2	3.64031e-13	1.04295e-12	6	2	4	7.97808e-17	2.28063e-16	93	58	35	67	43	24	0.00262228	0.00678452	122	76	46	0.00727819	0.0249339
PRSS3	CHEM:Metal:NI	31	31	0	6	6	0	4.82315e-13	1.38175e-12	11	11	0	5.82508e-07	1.64799e-06	81	81	0	77	77	0	0.647369	0.65982	105	105	0	0.0186098	0.050601
DNMT3A	DNMT3B	28	28	0	5	3	2	9.77964e-13	2.80077e-12	5	3	2	9.77964e-13	2.7894e-12	219	136	86	180	111	72	0.00436751	0.00980958	341	190	154	1.22106e-12	1.6974e-10
RXRA	PPARG	28	22	6	5	1	4	9.77964e-13	2.80077e-12	5	3	2	9.77964e-13	2.7894e-12	111	54	58	82	39	43	0.00226926	0.00601216	135	63	72	0.0379173	0.0838926
PPP6C	PPP2R5B	25	25	0	4	2	2	1.54906e-12	4.43558e-12	3	2	1	3.02893e-15	8.65181e-15	122	72	51	90	67	24	0.00123254	0.00365031	148	91	58	0.0316605	0.0734952
RXRA	RXRA	25	25	0	4	4	0	1.54906e-12	4.43558e-12	2	2	0	3.12179e-19	8.93544e-19	54	54	54	39	39	39	0.0198453	0.0323286	63	63	63	0.282891	0.38637
MAPK1	PTPN7	22	22	0	3	3	0	1.58026e-12	4.52466e-12	3	3	0	1.58026e-12	4.50655e-12	87	57	30	68	41	27	0.0243672	0.0378481	106	68	38	0.0640087	0.124024
TP53	CHEM:Organic:P86	136	136	0	70	70	0	2.12202e-12	6.07483e-12	96	96	0	0.000117892	0.000324564	3409	3409	0	3002	3002	0	6.16998e-16	1.2267e-13	4404	4404	0	1.47875e-72	1.99612e-69
PRSS3	CHEM:Organic:438	30	30	0	6	6	0	2.51391e-12	7.19632e-12	0	0	0	0	0	81	81	0	77	77	0	0.647369	0.65982	105	105	0	0.0186098	0.050601
KIT	CHEM:Mg++:MG	27	27	0	5	5	0	5.52415e-12	1.5809e-11	9	9	0	9.55041e-07	2.6997e-06	176	176	0	119	119	0	9.88232e-07	1.32596e-05	218	218	0	0.00372603	0.0155108
PRSS3	CHEM:Mg++:MG	48	48	0	15	15	0	9.70259e-12	2.77592e-11	31	31	0	0.00387701	0.00992769	81	81	0	77	77	0	0.647369	0.65982	105	105	0	0.0186098	0.050601
ERBB2	CHEM:Drug-like:STI	21	21	0	3	3	0	1.16794e-11	3.34111e-11	2	2	0	6.04402e-15	1.72516e-14	199	199	0	127	127	0	2.69602e-09	9.1282e-08	269	269	0	8.08765e-06	0.00013987
GNAQ	PLCB3	21	18	3	3	1	2	1.16794e-11	3.34111e-11	2	0	2	6.04402e-15	1.72516e-14	114	44	73	77	29	51	7.60333e-05	0.000426632	149	52	101	0.00343828	0.0148045
FGFR3	FGF7	29	24	5	6	3	3	1.26862e-11	3.62872e-11	7	2	5	4.2575e-10	1.21199e-09	121	101	22	102	91	11	0.0657932	0.0879719	160	128	35	0.0014663	0.00778211
GNA11	GNB2	29	24	5	6	4	2	1.26862e-11	3.62872e-11	6	2	4	1.26862e-11	3.61582e-11	83	58	26	56	43	13	0.000620675	0.00222718	104	76	29	0.0386587	0.0849129
HRAS	CHEM:GTP-like:GNP	58	58	0	21	21	0	2.33505e-11	6.67873e-11	9	9	0	1.27768e-27	3.66507e-27	140	140	0	122	122	0	0.101836	0.124605	176	176	0	0.00562633	0.0206469
FBXW7	CHEM:pST-like:SEP	37	37	0	10	10	0	4.36622e-11	1.24855e-10	13	13	0	4.00725e-08	1.13697e-07	304	304	0	252	252	0	0.00133306	0.00389938	380	380	0	5.09036e-05	0.000608081
FGFR2	FGF1	28	25	3	6	6	0	6.19188e-11	1.76992e-10	15	10	5	0.00256037	0.0066847	191	176	15	176	164	12	0.255416	0.278632	243	215	28	0.000605708	0.00429378
RXRA	PPARD	28	22	6	6	4	2	6.19188e-11	1.76992e-10	4	3	1	4.93236e-15	1.40872e-14	98	54	47	71	39	34	0.00234937	0.00621192	126	63	65	0.0107559	0.0327764
BRAF	CHEM:pST-like:TPO	20	20	0	3	3	0	8.2447e-11	2.3554e-10	1	1	0	1.57092e-19	4.49718e-19	901	901	0	630	630	0	3.39287e-25	1.74037e-22	1164	1164	0	1.21361e-16	2.44126e-14
KIT	FYN	20	12	8	3	2	1	8.2447e-11	2.3554e-10	6	6	0	5.15055e-06	1.44821e-05	232	176	67	174	119	62	2.27647e-05	0.000164862	306	218	100	9.90542e-06	0.000166208
KIT	CHEM:Ca++:CA	20	20	0	3	3	0	8.2447e-11	2.3554e-10	2	2	0	6.3832e-14	1.82167e-13	176	176	0	119	119	0	9.88232e-07	1.32596e-05	218	218	0	0.00372603	0.0155108
FGFR3	FGF9	25	24	1	5	3	2	1.58084e-10	4.51498e-10	7	5	2	1.06353e-07	3.0152e-07	129	101	29	107	91	17	0.0368301	0.0534271	163	128	36	0.00656203	0.0230943
FGFR3	FGF10	25	24	1	5	3	2	1.58084e-10	4.51498e-10	9	5	4	8.58767e-06	2.41055e-05	130	101	29	105	91	14	0.0163938	0.0283893	160	128	32	0.0170413	0.047207
RXRA	NR2F1	27	25	2	6	4	2	2.91967e-10	8.33785e-10	8	2	6	1.0264e-07	2.91009e-07	102	54	49	75	39	36	0.00308199	0.0075987	142	63	80	0.000462943	0.00336545
MAP2K7	CHEM:ATP-like:ANP	27	27	0	6	6	0	2.91967e-10	8.33785e-10	12	12	0	0.000212031	0.000582171	72	72	0	50	50	0	0.0028833	0.00724516	79	79	0	0.463473	0.559253
VHL	TCEB1	69	60	9	29	27	2	3.05181e-10	8.71474e-10	46	41	5	0.00142716	0.00377995	249	234	15	152	146	6	4.09948e-13	4.79653e-11	217	202	15	0.0312543	0.0728324
MAP2K1	CHEM:Organic:CCX	22	22	0	4	4	0	3.43126e-10	9.79665e-10	5	5	0	1.80529e-08	5.12521e-08	87	87	0	51	51	0	4.35486e-06	4.42768e-05	122	122	0	0.00104852	0.00630526
RXRA	PPARA	22	22	0	4	4	0	3.43126e-10	9.79665e-10	3	3	0	1.58026e-12	4.50655e-12	54	54	0	39	39	0	0.0198453	0.0323286	63	63	0	0.282891	0.38637
CTNNB1	CHEM:pST-like:SEP	24	24	0	5	5	0	7.98722e-10	2.27956e-09	8	8	0	3.69738e-06	1.04104e-05	657	657	0	447	447	0	4.08541e-21	1.57565e-18	881	881	0	6.42074e-16	1.18472e-13
RXRA	NR1I2	24	24	0	5	5	0	7.98722e-10	2.27956e-09	2	2	0	3.92045e-18	1.12145e-17	99	54	46	66	39	28	0.000125707	0.000626218	129	63	66	0.00695468	0.0241269
RXRA	NR1I3	24	24	0	5	5	0	7.98722e-10	2.27956e-09	2	2	0	3.92045e-18	1.12145e-17	96	54	42	80	39	41	0.0818704	0.105239	111	63	48	0.166931	0.258654
FGFR2	FGF7	26	21	5	6	3	3	1.32846e-09	3.78699e-09	4	2	2	2.3645e-13	6.74679e-13	195	176	22	173	164	11	0.0926378	0.116004	245	215	35	0.00101694	0.00618789
RXRA	RXRB	26	25	1	6	4	2	1.32846e-09	3.78699e-09	3	1	2	3.47367e-16	9.92712e-16	80	54	27	55	39	16	0.001441	0.00414211	95	63	33	0.135261	0.220185
MAP2K7	CHEM:pTyr-like:PTR	26	26	0	6	6	0	1.32846e-09	3.78699e-09	4	4	0	2.3645e-13	6.74679e-13	72	72	0	50	50	0	0.0028833	0.00724516	79	79	0	0.463473	0.559253
GNA11	RGS3	23	23	0	5	5	0	3.87718e-09	1.10464e-08	6	6	0	9.9688e-08	2.8267e-07	139	58	85	108	43	67	0.00373542	0.00863295	190	76	119	0.000124559	0.00127276
FGFR2	FGF9	25	24	1	6	4	2	5.82514e-09	1.65927e-08	10	8	2	4.66362e-05	0.000129602	202	176	29	178	164	17	0.0763396	0.0993339	248	215	36	0.00290195	0.0130312
FGFR2	FGF2	25	25	0	6	6	0	5.82514e-09	1.65927e-08	10	10	0	4.66362e-05	0.000129602	176	176	0	164	164	0	0.346064	0.366218	215	215	0	0.00665544	0.0233019
KIT	CHEM:Mn++:MN	20	20	0	4	4	0	1.01247e-08	2.88204e-08	0	0	0	0	0	176	176	0	119	119	0	9.88232e-07	1.32596e-05	218	218	0	0.00372603	0.0155108
NOTCH1	CHEM:Glycos:FUC	45	45	0	17	17	0	1.24875e-08	3.55405e-08	26	26	0	0.000754645	0.00202668	298	298	0	215	215	0	6.6219e-08	1.39095e-06	386	386	0	2.7178e-06	5.88727e-05
PIK3R1	PIK3CD	45	42	3	17	5	12	1.24875e-08	3.55405e-08	23	16	7	3.83144e-05	0.000106673	220	136	87	172	121	53	0.000413316	0.0016296	275	168	110	0.000652592	0.00451055
FGFR2	FGF10	22	21	1	5	3	2	1.80529e-08	5.13715e-08	6	2	4	3.87877e-07	1.09784e-06	204	176	29	178	164	14	0.0544566	0.0744417	246	215	32	0.00629492	0.0223304
GNA11	GNB3	24	24	0	6	2	4	2.4582e-08	6.99393e-08	4	2	2	9.76293e-12	2.78294e-11	80	58	23	60	43	18	0.0137254	0.0249088	101	76	27	0.0358773	0.0804304
PRSS3	CHEM:Metabolite:SGN	30	30	0	9	9	0	2.72935e-08	7.76495e-08	4	4	0	8.95282e-17	2.55898e-16	81	81	0	77	77	0	0.647369	0.65982	105	105	0	0.0186098	0.050601
RXRA	RARG	26	23	3	7	5	2	2.82336e-08	8.03197e-08	13	11	2	0.00118293	0.00315295	108	54	56	83	39	44	0.00813406	0.0164422	137	63	76	0.0113288	0.0339613
PRSS3	CHEM:Metal:CD	33	33	0	11	11	0	6.469e-08	1.83919e-07	19	19	0	0.00371971	0.00954443	81	81	0	77	77	0	0.647369	0.65982	105	105	0	0.0186098	0.050601
RXRA	NR2E3	21	21	0	5	5	0	8.04872e-08	2.2882e-07	2	2	0	6.04402e-15	1.72516e-14	54	54	0	39	39	0	0.0198453	0.0323286	63	63	0	0.282891	0.38637
GNA11	RGS13	23	23	0	6	5	1	9.9688e-08	2.8339e-07	11	6	5	0.00123767	0.0032823	74	58	16	52	43	9	0.00346426	0.00810007	94	76	18	0.0383554	0.0844974
PRKACA	PRKAR1B	25	19	6	7	5	2	1.06353e-07	3.02322e-07	6	3	3	5.82514e-09	1.65586e-08	80	47	33	58	36	22	0.00561088	0.0120791	93	57	36	0.193242	0.288083
NCKAP1L	CYFIP1	27	27	0	9	9	0	9.55041e-07	2.70716e-06	14	14	0	0.00177443	0.00468858	139	139	0	85	85	0	6.2666e-08	1.3338e-06	173	173	0	0.00832011	0.0274757
NCKAP1L	CYFIP2	27	27	0	9	9	0	9.55041e-07	2.70716e-06	14	14	0	0.00177443	0.00468858	139	139	0	85	85	0	6.2666e-08	1.3338e-06	173	173	0	0.00832011	0.0274757
DIS3	DNA/RNA	27	27	0	9	9	0	9.55041e-07	2.70716e-06	10	10	0	6.3679e-06	1.78952e-05	89	89	0	57	57	0	8.3093e-05	0.000461783	109	109	0	0.054464	0.109855
GNAQ	GNB1	27	15	12	9	3	6	9.55041e-07	2.70716e-06	7	3	4	7.22463e-09	2.05357e-08	77	44	35	51	29	24	0.000570586	0.00208808	95	52	46	0.0638969	0.124024
MAP2K7	CHEM:Mg++:MG	27	27	0	9	9	0	9.55041e-07	2.70716e-06	11	11	0	4.90839e-05	0.000136383	72	72	0	50	50	0	0.0028833	0.00724516	79	79	0	0.463473	0.559253
PRKACA	PRKAR2B	23	19	4	7	6	1	1.34415e-06	3.80362e-06	4	1	3	5.91036e-11	1.68392e-10	81	47	35	58	36	23	0.00373191	0.00862522	90	57	34	0.368796	0.471098
PRSS3	DNA/RNA	52	52	0	25	25	0	1.8138e-06	5.1281e-06	21	21	0	9.29454e-09	2.64135e-08	81	81	0	77	77	0	0.647369	0.65982	105	105	0	0.0186098	0.050601
VHL	CHEM:Pro-like:HYP	31	31	0	12	12	0	3.3354e-06	9.42797e-06	3	3	0	4.0305e-21	1.15442e-20	234	234	0	146	146	0	1.73493e-11	1.23602e-09	202	202	0	0.025663	0.0634187
MAP2K1	CHEM:Drug-like:STU	32	32	0	13	13	0	8.38698e-06	2.36613e-05	8	8	0	1.30683e-10	3.72164e-10	87	87	0	51	51	0	4.35486e-06	4.42768e-05	122	122	0	0.00104852	0.00630526
PRSS3	CHEM:Metabolite:IMD	32	32	0	13	13	0	8.38698e-06	2.36613e-05	17	17	0	0.000925698	0.0024832	81	81	0	77	77	0	0.647369	0.65982	105	105	0	0.0186098	0.050601
MAP2K4	CHEM:Mg++:MG	25	25	0	9	9	0	8.58767e-06	2.42248e-05	9	9	0	8.58767e-06	2.41055e-05	70	70	0	47	47	0	0.00160493	0.00452309	77	77	0	0.457744	0.554387
SMAD3	SMAD9	41	39	3	19	19	0	9.08942e-06	2.56388e-05	25	2	23	0.00342654	0.00893158	148	84	68	129	74	59	0.0930295	0.116403	199	106	97	0.000177184	0.00162871
GNAQ	RGS4	23	16	7	8	5	3	1.13099e-05	3.17921e-05	6	5	1	9.9688e-08	2.8267e-07	79	44	36	56	29	28	0.00317333	0.00773761	95	52	44	0.110299	0.190133
FGFR2	CHEM:Ca++:CA	21	21	0	7	7	0	1.44121e-05	4.05035e-05	8	8	0	9.3501e-05	0.000257538	176	176	0	164	164	0	0.346064	0.366218	215	215	0	0.00665544	0.0233019
SMAD3	SMAD5	39	39	0	18	18	0	1.46524e-05	4.11765e-05	23	23	0	0.0022503	0.00590702	84	84	0	74	74	0	0.243492	0.267232	106	106	0	0.0318558	0.073865
GNAQ	GNB2	20	15	5	7	4	3	4.41829e-05	0.00012396	7	3	4	4.41829e-05	0.000122938	70	44	26	42	29	13	7.22432e-05	0.000409924	81	52	29	0.241797	0.343227
MAPK1	MAPKAPK2	33	31	2	15	10	5	4.4629e-05	0.000125198	18	15	3	0.00127545	0.00338144	88	57	32	63	41	23	0.00291698	0.00728199	110	68	43	0.0351328	0.0791147
PRKACA	PRKAR1A	25	19	6	10	4	6	4.66362e-05	0.000130636	5	2	3	1.58084e-10	4.50169e-10	72	47	25	51	36	15	0.004909	0.0108753	87	57	30	0.118587	0.200677
PPP2R1A	PPP2R2B	27	27	0	11	11	0	4.90839e-05	0.00013747	9	9	0	9.55041e-07	2.6997e-06	163	100	69	120	66	58	0.000167406	0.000778312	199	116	90	0.00919577	0.0293855
PPP2R1A	PPP2R2C	27	27	0	11	11	0	4.90839e-05	0.00013747	9	9	0	9.55041e-07	2.6997e-06	145	100	46	96	66	31	2.9161e-06	3.20578e-05	168	116	53	0.074449	0.138104
PPP2R1A	PPP2R2D	27	27	0	11	11	0	4.90839e-05	0.00013747	9	9	0	9.55041e-07	2.6997e-06	101	100	1	67	66	1	0.000107225	0.000565857	117	116	1	0.150049	0.238882
POLR3B	DNA/RNA	22	22	0	9	9	0	0.000174078	0.000483057	10	10	0	0.000741919	0.0019926	103	103	0	62	62	0	1.59201e-06	1.91291e-05	134	134	0	0.00622755	0.0221128
PRSS3	CHEM:pTyr-like:TYS	37	37	0	19	19	0	0.000200089	0.000555026	16	16	0	6.81135e-06	1.91404e-05	81	81	0	77	77	0	0.647369	0.65982	105	105	0	0.0186098	0.050601
C6	C5	25	13	12	11	2	9	0.000214193	0.000593958	8	3	5	1.16221e-06	3.28063e-06	244	162	99	167	110	65	1.9328e-08	5.02754e-07	325	211	132	2.46307e-06	5.42478e-05
FCAR	NCR1	20	20	0	8	8	0	0.000251869	0.000696175	7	7	0	4.41829e-05	0.000122938	54	54	0	31	31	0	0.000144661	0.000696263	50	50	0	0.570359	0.656742
RHOA	CHEM:Mg++:MG	50	50	0	29	29	0	0.00036538	0.00100699	24	24	0	2.93398e-06	8.26641e-06	73	73	0	52	52	0	0.00533617	0.0115933	102	102	0	0.00332541	0.0145286
PRSS3	CHEM:Ca++:CA	40	40	0	24	24	0	0.00279879	0.00752117	19	19	0	2.50291e-05	6.97564e-05	81	81	0	77	77	0	0.647369	0.65982	105	105	0	0.0186098	0.050601
KRAS	CHEM:Mg++:MG	1445	1445	0	443	443	0	2.47032822921e-323	7.41098468762e-323	878	878	0	4.13429e-73	1.18872e-72	1722	1722	0	1488	1488	0	4.66015e-10	2.15937e-08	2399	2399	0	5.48384e-55	3.75058e-52

## Sheet: Interface_vs_interaction_stat2
Table S1: Perturbed interface vs. Perturbed Interactions (≥10 unique samples)
PairA	PairB	Nr. Unique Samples(Interface)	Nr. Unique Samples(Interface_PA)	Nr. Unique Samples(Interface_PB)	Nr. Unique Samples(Interface_BM1)	Nr. Unique Samples(Interface_BM1_PA)	Nr. Unique Samples(Interface_BM1_PB)	P(Interface_BM1)	Q(Interface_BM1)	Nr. Unique Samples(Interface_BM2)	Nr. Unique Samples(Interface_BM2_PA)	Nr. Unique Samples(Interface_BM2_PB)	P(Interface_BM2)	Q(Interface_BM2)	Nr. Unique Samples(Interaction)	Nr. Unique Samples(Interaction_PA)	Nr. Unique Samples(Interaction_PB)	Nr. Unique Samples(Interaction_BM1)	Nr. Unique Samples(Interaction_BM1_PA)	Nr. Unique Samples(Interaction_BM1_PB)	P(Interaction_BM1)	Q(Interaction_BM1)	Nr. Unique Samples(Interaction_BM2)	Nr. Unique Samples(Interaction_BM2_PA)	Nr. Unique Samples(Interaction_BM2_PB)	P(Interaction_BM2)	Q(Interaction_BM2)
FLT3	CHEM:Organic:01P	21	21	0	0	0	0	0	0	1	1	0	7.45504e-21	2.13504e-20	145	145	0	105	105	0	0.000192405	0.000869717	183	183	0	0.00416973	0.0166838
GNA11	CHEM:GTP-like:GSP	23	23	0	0	0	0	0	0	0	0	0	0	0	58	58	0	43	43	0	0.0264613	0.0404711	76	76	0	0.0382333	0.0842865
GNA11	CHEM:Metabolite:ALF	26	26	0	0	0	0	0	0	7	7	0	2.82336e-08	8.01286e-08	58	58	0	43	43	0	0.0264613	0.0404711	76	76	0	0.0382333	0.0842865
FGFR1	CHEM:Organic:PJC	11	11	0	0	0	0	0	0	0	0	0	0	0	104	104	0	88	88	0	0.0872131	0.110727	150	150	0	8.0553e-05	0.00087802		147
FGFR1	CHEM:ATP-like:ADP	11	11	0	0	0	0	0	0	4	4	0	0.00283587	0.0073942	104	104	0	88	88	0	0.0872131	0.110727	150	150	0	8.0553e-05	0.00087802
ERBB2	CHEM:Organic:08L	13	13	0	0	0	0	0	0	0	0	0	0	0	199	199	0	127	127	0	2.69602e-09	9.1282e-08	269	269	0	8.08765e-06	0.00013987
GNAQ	CHEM:GTP-like:GSP	15	15	0	0	0	0	0	0	0	0	0	0	0	44	44	0	29	29	0	0.00885348	0.017432	52	52	0	0.297103	0.399935
GNAQ	CHEM:Metabolite:ALF	17	17	0	0	0	0	0	0	2	2	0	5.56977e-11	1.58705e-10	44	44	0	29	29	0	0.00885348	0.017432	52	52	0	0.297103	0.399935
GNAI2	CHEM:Mg++:MG	11	11	0	0	0	0	0	0	0	0	0	0	0	41	41	0	25	25	0	0.00342654	0.00805299	62	62	0	0.00609316	0.0217516
KIT	CHEM:Organic:01P	16	16	0	0	0	0	0	0	0	0	0	0	0	176	176	0	119	119	0	9.88232e-07	1.32596e-05	218	218	0	0.00372603	0.0155108
KIT	CHEM:ATP-like:ATP	19	19	0	0	0	0	0	0	0	0	0	0	0	176	176	0	119	119	0	9.88232e-07	1.32596e-05	218	218	0	0.00372603	0.0155108
PIK3CA	PIK3R3	570	565	6	49	46	3	0	0	139	138	1	4.81135e-167	1.38503e-166	1238	1210	38	817	799	23	4.22107e-45	3.09314e-41	1477	1437	51	2.47794e-11	2.63705e-09
PIK3CA	PIK3R2	323	315	8	14	2	12	0	0	12	4	8	0	0	1263	1210	63	837	799	43	3.33299e-45	2.84943e-41	1508	1437	84	1.24294e-11	1.43921e-09
RPS6KA4	CHEM:Organic:46A	11	11	0	0	0	0	0	0	1	1	0	1.00198e-08	2.84542e-08	41	41	0	26	26	0	0.00570301	0.0122379	44	44	0	0.70606	0.778483
HSPD1	CHEM:ATP-like:ADP	12	12	0	0	0	0	0	0	2	2	0	1.36079e-06	3.83842e-06	41	41	0	27	27	0	0.011728	0.0218752	57	57	0	0.0333955	0.075979
FGFR2	CHEM:Organic:PJC	15	15	0	0	0	0	0	0	1	1	0	2.98324e-13	8.51086e-13	176	176	0	164	164	0	0.346064	0.366218	215	215	0	0.00665544	0.0233019
FGFR3	CHEM:Metal:NI	12	12	0	0	0	0	0	0	3	3	0	7.12242e-05	0.000197366	101	101	0	91	91	0	0.292735	0.315578	128	128	0	0.0164424	0.0457705
EXT1	CHEM:Organic:BDP	13	13	0	0	0	0	0	0	1	1	0	6.33393e-11	1.80439e-10	101	101	0	54	54	0	1.07686e-08	2.98905e-07	127	127	0	0.0203986	0.0540023
OR6C1	CHEM:Organic:SOG	10	10	0	0	0	0	0	0	0	0	0	0	0	52	52	0	32	32	0	0.000990384	0.00308076	60	60	0	0.331733	0.435399
OBP2B	CHEM:Metabolite:REA	10	10	0	0	0	0	0	0	1	1	0	1.11177e-07	3.15039e-07	25	25	0	17	17	0	0.066632	0.0885551	36	36	0	0.0661933	0.126873
DICER1	CHEM:Mg++:MG	27	27	0	0	0	0	0	0	4	4	0	3.47705e-14	9.92352e-14	170	170	0	117	117	0	4.06315e-06	4.21475e-05	224	224	0	0.000185277	0.0016959
DICER1	CHEM:Metal:CD	28	28	0	0	0	0	0	0	3	3	0	4.08862e-18	1.1695e-17	170	170	0	117	117	0	4.06315e-06	4.21475e-05	224	224	0	0.000185277	0.0016959
BRAF	CHEM:Organic:664	25	25	0	0	0	0	0	0	4	4	0	1.54906e-12	4.41807e-12	901	901	0	630	630	0	3.39287e-25	1.74037e-22	1164	1164	0	1.21361e-16	2.44126e-14
BRAF	CHEM:Organic:FP4	17	17	0	0	0	0	0	0	0	0	0	0	0	901	901	0	630	630	0	3.39287e-25	1.74037e-22	1164	1164	0	1.21361e-16	2.44126e-14
BRAF	CHEM:Organic:J60	722	722	0	41	41	0	0	0	0	0	0	0	0	901	901	0	630	630	0	3.39287e-25	1.74037e-22	1164	1164	0	1.21361e-16	2.44126e-14
KRAS	CHEM:Inorganic:AF3	1430	1430	0	201	201	0	0	0	385	385	0	0	0	1722	1722	0	1488	1488	0	4.66015e-10	2.15937e-08	2399	2399	0	5.48384e-55	3.75058e-52
KRAS	CHEM:Organic:DBG	1226	1226	0	96	96	0	0	0	21	21	0	0	0	1722	1722	0	1488	1488	0	4.66015e-10	2.15937e-08	2399	2399	0	5.48384e-55	3.75058e-52
KRAS	CHEM:GTP-like:GDP	1335	1335	0	378	378	0	0	0	803	803	0	7.69438e-70	2.2121e-69	1722	1722	0	1488	1488	0	4.66015e-10	2.15937e-08	2399	2399	0	5.48384e-55	3.75058e-52
ACVR1	ACVR1	13	13	0	0	0	0	0	0	3	3	0	1.61034e-05	4.49659e-05	68	68	68	55	55	55	0.0906213	0.113815	85	85	85	0.0643806	0.124141
TMPRSS9	CHEM:Metabolite:SGN	11	11	0	0	0	0	0	0	2	2	0	8.28951e-06	2.32712e-05	70	70	0	45	45	0	0.000554173	0.00205301	80	80	0	0.28669	0.388866
EGFR	CHEM:ATP-like:AGS	37	37	0	0	0	0	0	0	0	0	0	0	0	340	340	0	272	272	0	6.08237e-05	0.000354419	465	465	0	9.07545e-10	6.10925e-08
EGFR	CHEM:Organic:ITI	36	36	0	0	0	0	0	0	2	2	0	2.55317e-32	7.32671e-32	340	340	0	272	272	0	6.08237e-05	0.000354419	465	465	0	9.07545e-10	6.10925e-08
ALK	CHEM:pST-like:TPO	21	21	0	0	0	0	0	0	1	1	0	7.45504e-21	2.13504e-20	225	225	0	165	165	0	7.8587e-06	6.95981e-05	272	272	0	0.00365496	0.0153459
ALK	CHEM:Organic:KRL	24	24	0	0	0	0	0	0	0	0	0	0	0	225	225	0	165	165	0	7.8587e-06	6.95981e-05	272	272	0	0.00365496	0.0153459
ALK	CHEM:Drug-like:MUJ	17	17	0	0	0	0	0	0	0	0	0	0	0	225	225	0	165	165	0	7.8587e-06	6.95981e-05	272	272	0	0.00365496	0.0153459
ALK	CHEM:Metal:AU	17	17	0	0	0	0	0	0	3	3	0	2.15257e-08	6.10945e-08	225	225	0	165	165	0	7.8587e-06	6.95981e-05	272	272	0	0.00365496	0.0153459
MAP2K7	CHEM:Organic:77D	10	10	0	0	0	0	0	0	0	0	0	0	0	72	72	0	50	50	0	0.0028833	0.00724516	79	79	0	0.463473	0.559253
MAP2K7	CHEM:Drug-like:FMM	10	10	0	0	0	0	0	0	0	0	0	0	0	72	72	0	50	50	0	0.0028833	0.00724516	79	79	0	0.463473	0.559253
PIK3CA	PIK3R1	616	584	35	92	83	9	2.80569e-287	8.13785e-287	191	180	12	1.68091e-133	4.83688e-133	1324	1210	136	906	799	121	4.17092e-41	2.37719e-37	1582	1437	168	2.77601e-12	3.55101e-10
NRAS	CHEM:Inorganic:AF3	378	378	0	29	29	0	6.00237e-274	1.74078e-273	23	23	0	0	0	403	403	0	275	275	0	3.08764e-13	3.73538e-11	578	578	0	6.9632e-15	1.15967e-12
IDH1	CHEM:Mg++:MG	420	420	0	43	43	0	2.81722e-256	8.16898e-256	0	0	0	0	0	469	469	0	296	296	0	7.23208e-21	2.59419e-18	595	595	0	5.52591e-08	2.36406e-06
IDH1	CHEM:Mn++:MN	420	420	0	43	43	0	2.81722e-256	8.16898e-256	0	0	0	0	0	469	469	0	296	296	0	7.23208e-21	2.59419e-18	595	595	0	5.52591e-08	2.36406e-06
IDH1	CHEM:Ca++:CA	420	420	0	43	43	0	2.81722e-256	8.16898e-256	0	0	0	0	0	469	469	0	296	296	0	7.23208e-21	2.59419e-18	595	595	0	5.52591e-08	2.36406e-06
NRAS	CHEM:Organic:CAG	277	277	0	19	19	0	1.65011e-213	4.78422e-213	7	7	0	0	0	403	403	0	275	275	0	3.08764e-13	3.73538e-11	578	578	0	6.9632e-15	1.15967e-12
TP53	PPP1R13B	948	948	0	288	286	2	2.59122e-212	7.51237e-212	309	307	2	4.49987e-192	1.29558e-191	3457	3409	70	3041	3002	55	1.92414e-16	4.65559e-14	4469	4404	91	2.84366e-74	8.10364e-71
TP53	TP53BP2	948	948	0	292	292	0	2.68568e-208	7.7858e-208	316	316	0	9.14488e-186	2.6328e-185	3473	3409	89	3057	3002	79	2.20967e-16	5.29649e-14	4487	4404	115	2.27171e-74	7.26553e-71
TP53	CHEM:Zn+:ZN	758	758	0	198	198	0	2.03992e-205	5.91339e-205	261	261	0	6.9077e-141	1.98794e-140	3409	3409	0	3002	3002	0	6.16998e-16	1.2267e-13	4404	4404	0	1.47875e-72	1.99612e-69
CTNNB1	FBXW11	263	255	8	18	17	1	5.14078e-203	1.49015e-202	27	26	1	1.54177e-160	4.43775e-160	703	657	52	487	447	43	9.3855e-21	3.3202e-18	935	881	59	4.38388e-16	8.39071e-14
TP53	PPP1R13L	855	854	1	250	249	1	2.71782e-201	7.87764e-201	287	285	2	1.69568e-165	4.88104e-165	3453	3409	66	3032	3002	45	7.64058e-17	1.98946e-14	4463	4404	85	4.71564e-74	1.20944e-70
IDH1	CHEM:Organic:ICT	421	421	0	65	65	0	4.80354e-191	1.39208e-190	3	3	0	0	0	469	469	0	296	296	0	7.23208e-21	2.59419e-18	595	595	0	5.52591e-08	2.36406e-06
IDH1	CHEM:Metabolite:AKG	421	421	0	65	65	0	4.80354e-191	1.39208e-190	2	2	0	0	0	469	469	0	296	296	0	7.23208e-21	2.59419e-18	595	595	0	5.52591e-08	2.36406e-06
CTNNB1	BTRC	257	255	2	19	17	2	2.10049e-190	6.08692e-190	29	3	26	1.80463e-147	5.19377e-147	705	657	51	481	447	36	2.35061e-22	1.00479e-19	938	881	64	3.66925e-16	7.07573e-14
IDH1	IDH1	426	426	0	80	80	0	4.17436e-163	1.20946e-162	182	182	0	2.57805e-54	7.4097e-54	469	469	469	296	296	296	7.23208e-21	2.59419e-18	595	595	595	5.52591e-08	2.36406e-06
JAK2	CHEM:Organic:1F8	118	118	0	2	2	0	6.48043e-161	1.87751e-160	0	0	0	0	0	211	211	0	135	135	0	1.22013e-09	4.86677e-08	273	273	0	0.00010446	0.00108379
CTNNB1	HLA-A	157	157	0	6	6	0	1.61765e-159	4.68639e-159	7	7	0	1.95922e-149	5.63898e-149	675	657	20	460	447	13	1.49228e-21	6.1731e-19	911	881	33	4.54057e-17	1.20678e-14
TP53	DNA/RNA	877	877	0	325	325	0	6.13688e-145	1.77778e-144	263	263	0	1.17317e-199	3.37794e-199	3409	3409	0	3002	3002	0	6.16998e-16	1.2267e-13	4404	4404	0	1.47875e-72	1.99612e-69
NRAS	SOS1	286	284	2	39	36	3	2.6009e-143	7.53406e-143	77	61	16	5.08555e-75	1.46232e-74	528	403	127	364	275	90	3.32836e-16	7.02585e-14	726	578	150	4.10447e-15	7.38733e-13
NRAS	RASA1	280	278	2	38	37	1	7.80106e-141	2.25962e-140	63	61	2	5.1328e-90	1.47624e-89	474	403	80	342	275	73	9.14857e-12	7.01458e-10	677	578	111	5.48098e-17	1.44921e-14
FBXW7	CHEM:pST-like:TPO	153	153	0	10	10	0	1.29541e-121	3.75179e-121	29	29	0	5.44664e-59	1.56554e-58	304	304	0	252	252	0	0.00133306	0.00389938	380	380	0	5.09036e-05	0.000608081
NRAS	CHEM:Zn+:ZN	276	276	0	45	45	0	4.59068e-120	1.32949e-119	4	4	0	0	0	403	403	0	275	275	0	3.08764e-13	3.73538e-11	578	578	0	6.9632e-15	1.15967e-12
FBXW7	CHEM:Nat-mod:ACE	111	111	0	7	7	0	2.53832e-90	7.35029e-90	13	13	0	4.8095e-63	1.38255e-62	304	304	0	252	252	0	0.00133306	0.00389938	380	380	0	5.09036e-05	0.000608081
FBXW7	CHEM:Arg-like:2MR	140	140	0	14	14	0	1.21203e-87	3.50952e-87	30	30	0	3.81996e-48	1.09761e-47	304	304	0	252	252	0	0.00133306	0.00389938	380	380	0	5.09036e-05	0.000608081
KRAS	CHEM:Organic:CAG	148	148	0	17	17	0	1.38237e-84	4.00207e-84	9	9	0	4.81226e-122	1.38451e-121	1722	1722	0	1488	1488	0	4.66015e-10	2.15937e-08	2399	2399	0	5.48384e-55	3.75058e-52
KRAS	CHEM:GTP-like:GSP	97	97	0	6	6	0	6.45419e-80	1.86822e-79	0	0	0	0	0	1722	1722	0	1488	1488	0	4.66015e-10	2.15937e-08	2399	2399	0	5.48384e-55	3.75058e-52
GNAS	CHEM:Metabolite:ALF	95	95	0	7	7	0	1.44803e-71	4.19051e-71	3	3	0	8.15848e-105	2.34711e-104	234	234	0	191	191	0	0.00249516	0.00651554	312	312	0	4.07785e-06	8.34025e-05
NRAS	CHEM:GTP-like:GNP	283	283	0	79	79	0	5.34453e-71	1.54658e-70	60	60	0	1.05078e-96	3.02263e-96	403	403	0	275	275	0	3.08764e-13	3.73538e-11	578	578	0	6.9632e-15	1.15967e-12
FBXW7	CHEM:Organic:NP7	144	144	0	21	21	0	2.52438e-69	7.30417e-69	36	36	0	4.98068e-42	1.4304e-41	304	304	0	252	252	0	0.00133306	0.00389938	380	380	0	5.09036e-05	0.000608081
HRAS	CHEM:Inorganic:AF3	127	127	0	16	16	0	2.45602e-68	7.10515e-68	23	23	0	2.59524e-51	7.45786e-51	140	140	0	122	122	0	0.101836	0.124605	176	176	0	0.00562633	0.0206469
NRAS	CHEM:Mg++:MG	387	387	0	140	140	0	1.141e-66	3.30066e-66	277	277	0	2.69729e-10	7.67971e-10	403	403	0	275	275	0	3.08764e-13	3.73538e-11	578	578	0	6.9632e-15	1.15967e-12
TP53	TP53BP1	440	438	2	174	172	2	6.55412e-65	1.89576e-64	272	272	0	3.90296e-21	1.11795e-20	3528	3409	159	3096	3002	118	2.24809e-17	5.91364e-15	4582	4404	213	3.19599e-79	1.63939e-75
GNAS	CHEM:Mg++:MG	87	87	0	7	7	0	1.29187e-62	3.73542e-62	3	3	0	6.38089e-93	1.8353e-92	234	234	0	191	191	0	0.00249516	0.00651554	312	312	0	4.07785e-06	8.34025e-05
GNAS	CHEM:Ca++:CA	87	87	0	7	7	0	1.29187e-62	3.73542e-62	3	3	0	6.38089e-93	1.8353e-92	234	234	0	191	191	0	0.00249516	0.00651554	312	312	0	4.07785e-06	8.34025e-05
RAC1	CHEM:Organic:DBG	68	68	0	4	4	0	6.03324e-58	1.74411e-57	0	0	0	0	0	88	88	0	76	76	0	0.167353	0.191936	117	117	0	0.00612999	0.0218329
SMAD4	SMAD5	102	102	0	13	13	0	8.85689e-55	2.56024e-54	7	7	0	1.2255e-79	3.52446e-79	308	308	0	211	211	0	3.16037e-10	1.61788e-08	384	384	0	5.56298e-05	0.00065358
SMAD4	SMAD1	110	102	8	17	13	4	5.28542e-51	1.5275e-50	16	9	7	1.79534e-53	5.15978e-53	339	308	33	232	211	22	3.29062e-11	2.16123e-09	420	384	38	4.02765e-05	0.000504267
SPOP	CHEM:Nat-mod:ACE	56	56	0	3	3	0	3.55407e-50	1.02702e-49	2	2	0	1.30183e-59	3.74209e-59	128	128	0	86	86	0	2.30149e-05	0.000166368	151	151	0	0.0599718	0.118172
SMAD4	SMAD2	121	102	20	22	13	9	8.44907e-49	2.44125e-48	24	15	9	4.41105e-45	1.26717e-44	361	308	59	248	211	40	1.27504e-11	9.31668e-10	448	384	72	1.9804e-05	0.000292671
PTEN	CHEM:Organic:I3P	121	121	0	22	22	0	8.44907e-49	2.44125e-48	15	15	0	6.20219e-66	1.783e-65	388	388	0	266	266	0	1.5589e-12	1.6057e-10	436	436	0	0.019757	0.0526897
SMAD4	SMAD9	103	102	1	16	13	3	1.12777e-47	3.25837e-47	16	9	7	1.12777e-47	3.2403e-47	370	308	68	266	211	59	1.25855e-09	4.95813e-08	475	384	97	4.27656e-07	1.22688e-05
GNAS	CHEM:GTP-like:GSP	97	97	0	14	14	0	1.22172e-47	3.5296e-47	26	26	0	1.10727e-26	3.17571e-26	234	234	0	191	191	0	0.00249516	0.00651554	312	312	0	4.07785e-06	8.34025e-05
IDH2	CHEM:Organic:ICT	68	68	0	6	6	0	7.99853e-47	2.31055e-46	14	14	0	3.32558e-25	9.53525e-25	91	91	0	60	60	0	0.000166787	0.000775572	127	127	0	0.000960913	0.00598784
IDH2	CHEM:Metabolite:AKG	68	68	0	6	6	0	7.99853e-47	2.31055e-46	14	14	0	3.32558e-25	9.53525e-25	91	91	0	60	60	0	0.000166787	0.000775572	127	127	0	0.000960913	0.00598784
RAC1	CHEM:GTP-like:GCP	58	58	0	4	4	0	6.3589e-46	1.8368e-45	3	3	0	9.59393e-53	2.75713e-52	88	88	0	76	76	0	0.167353	0.191936	117	117	0	0.00612999	0.0218329
EGFR	CHEM:pST-like:SEP	46	46	0	2	2	0	1.7055e-45	4.92617e-45	2	2	0	1.7055e-45	4.89968e-45	340	340	0	272	272	0	6.08237e-05	0.000354419	465	465	0	9.07545e-10	6.10925e-08
AKT1	CHEM:Organic:4IP	56	56	0	4	4	0	1.32578e-43	3.82915e-43	0	0	0	0	0	84	84	0	53	53	0	8.01641e-05	0.000447056	93	93	0	0.376604	0.477665
NRAS	CHEM:Organic:DBG	64	64	0	6	6	0	1.23123e-42	3.55567e-42	6	6	0	1.23123e-42	3.53616e-42	403	403	0	275	275	0	3.08764e-13	3.73538e-11	578	578	0	6.9632e-15	1.15967e-12
KRAS	CHEM:Zn+:ZN	102	102	0	18	18	0	1.6885e-42	4.87596e-42	2	2	0	5.36991e-133	1.54512e-132	1722	1722	0	1488	1488	0	4.66015e-10	2.15937e-08	2399	2399	0	5.48384e-55	3.75058e-52
BRAF	CHEM:Inorganic:AF3	42	42	0	2	2	0	4.2349e-40	1.22266e-39	5	5	0	1.18384e-24	3.3936e-24	901	901	0	630	630	0	3.39287e-25	1.74037e-22	1164	1164	0	1.21361e-16	2.44126e-14
SMAD4	SMAD3	140	103	38	36	18	18	1.26659e-39	3.65635e-39	33	22	11	1.24335e-43	3.57138e-43	386	308	84	280	211	74	1.28437e-09	4.95813e-08	484	384	106	3.46215e-06	7.21329e-05
KRAS	SOS2	131	120	11	32	30	2	2.18487e-39	6.30686e-39	42	31	11	3.44907e-28	9.89486e-28	1804	1722	101	1541	1488	63	6.39815e-12	4.9651e-10	2509	2399	128	2.30234e-57	2.51274e-54
BRAF	CHEM:Mn++:MN	50	50	0	4	4	0	7.7718e-37	2.24278e-36	6	6	0	7.04107e-29	2.0202e-28	901	901	0	630	630	0	3.39287e-25	1.74037e-22	1164	1164	0	1.21361e-16	2.44126e-14
BRAF	CHEM:pTyr-like:PTR	45	45	0	3	3	0	1.24745e-36	3.59967e-36	5	5	0	1.7114e-27	4.90893e-27	901	901	0	630	630	0	3.39287e-25	1.74037e-22	1164	1164	0	1.21361e-16	2.44126e-14
FBXW7	CHEM:Organic:0BW	32	32	0	1	1	0	1.40115e-36	4.04298e-36	2	2	0	2.2892e-27	6.56591e-27	304	304	0	252	252	0	0.00133306	0.00389938	380	380	0	5.09036e-05	0.000608081
KRAS	RASA1	122	120	2	31	30	1	3.19413e-35	9.21604e-35	23	21	2	1.28031e-47	3.67837e-47	1793	1722	80	1556	1488	73	6.14984e-10	2.75027e-08	2501	2399	111	4.81916e-58	5.49331e-55
RAC1	PAK3	65	65	0	9	9	0	1.67151e-33	4.82227e-33	14	14	0	3.72188e-23	1.06662e-22	175	88	90	154	76	80	0.0890712	0.112473	243	117	129	5.02511e-06	9.91396e-05
EGFR	CHEM:Drug-like:FMM	36	36	0	2	2	0	2.55317e-32	7.36379e-32	6	6	0	7.97808e-17	2.28063e-16	340	340	0	272	272	0	6.08237e-05	0.000354419	465	465	0	9.07545e-10	6.10925e-08
KRAS	SOS1	123	120	3	34	31	3	3.58955e-32	1.03523e-31	47	31	16	2.36005e-20	6.75778e-20	1841	1722	127	1572	1488	90	3.19551e-12	2.87395e-10	2541	2399	150	6.86457e-56	7.04236e-53
HRAS	CHEM:Organic:CAG	56	56	0	7	7	0	2.87659e-31	8.29565e-31	1	1	0	4.80759e-76	1.38247e-75	140	140	0	122	122	0	0.101836	0.124605	176	176	0	0.00562633	0.0206469
EGFR	CHEM:Inorganic:MGF	38	38	0	3	3	0	1.34276e-28	3.87189e-28	6	6	0	2.01542e-18	5.76646e-18	340	340	0	272	272	0	6.08237e-05	0.000354419	465	465	0	9.07545e-10	6.10925e-08
BRAF	CHEM:Arg-like:DAR	46	46	0	5	5	0	1.85089e-28	5.33679e-28	6	6	0	3.06816e-25	8.79815e-25	901	901	0	630	630	0	3.39287e-25	1.74037e-22	1164	1164	0	1.21361e-16	2.44126e-14
HRAS	CHEM:Zn+:ZN	56	56	0	8	8	0	1.91479e-28	5.52071e-28	1	1	0	4.80759e-76	1.38247e-75	140	140	0	122	122	0	0.101836	0.124605	176	176	0	0.00562633	0.0206469
HRAS	SOS2	70	59	11	14	12	2	1.33107e-26	3.83752e-26	27	16	11	5.57307e-12	1.58879e-11	241	140	101	185	122	63	7.41912e-05	0.000418248	304	176	128	0.000185921	0.00169774
BRAF	CHEM:Organic:T1Q	25	25	0	1	1	0	2.42495e-26	6.99084e-26	0	0	0	0	0	901	901	0	630	630	0	3.39287e-25	1.74037e-22	1164	1164	0	1.21361e-16	2.44126e-14
FLT3	CHEM:ATP-like:ATP	24	24	0	1	1	0	6.08063e-25	1.75258e-24	1	1	0	6.08063e-25	1.74327e-24	145	145	0	105	105	0	0.000192405	0.000869717	183	183	0	0.00416973	0.0166838
PPP6C	CHEM:Organic:MDH	24	24	0	1	1	0	6.08063e-25	1.75258e-24	0	0	0	0	0	72	72	0	67	67	0	0.539953	0.554936	91	91	0	0.045596	0.0962369
PPP6C	CHEM:Ala-like:DAL	24	24	0	1	1	0	6.08063e-25	1.75258e-24	0	0	0	0	0	72	72	0	67	67	0	0.539953	0.554936	91	91	0	0.045596	0.0962369
PPP6C	CHEM:Leu-like:MLE	24	24	0	1	1	0	6.08063e-25	1.75258e-24	0	0	0	0	0	72	72	0	67	67	0	0.539953	0.554936	91	91	0	0.045596	0.0962369
PPP2R1A	PPP2R5D	48	47	1	7	7	0	2.98881e-24	8.6125e-24	10	9	1	4.39393e-18	1.25676e-17	140	100	42	91	66	26	1.56967e-06	1.89441e-05	163	116	48	0.0701687	0.132894
GNA11	PLCB3	29	26	3	2	0	2	8.61508e-24	2.48236e-23	3	1	2	4.20713e-19	1.204e-18	129	58	73	92	43	51	0.000243262	0.00106548	174	76	101	0.000388895	0.00295444
EGFR	CHEM:Mg++:MG	53	53	0	9	9	0	1.22691e-23	3.53505e-23	16	16	0	2.35518e-13	6.72095e-13	340	340	0	272	272	0	6.08237e-05	0.000354419	465	465	0	9.07545e-10	6.10925e-08
EGFR	CHEM:pTyr-like:PTR	40	40	0	5	5	0	8.2423e-23	2.37455e-22	15	15	0	6.36804e-08	1.80618e-07	340	340	0	272	272	0	6.08237e-05	0.000354419	465	465	0	9.07545e-10	6.10925e-08
IDH2	CHEM:Organometalic:ICA	36	36	0	4	4	0	2.52757e-22	7.2797e-22	14	14	0	6.40015e-07	1.81029e-06	91	91	0	60	60	0	0.000166787	0.000775572	127	127	0	0.000960913	0.00598784
IDH2	CHEM:Mg++:MG	36	36	0	4	4	0	2.52757e-22	7.2797e-22	14	14	0	6.40015e-07	1.81029e-06	91	91	0	60	60	0	0.000166787	0.000775572	127	127	0	0.000960913	0.00598784
IDH2	CHEM:Ca++:CA	36	36	0	4	4	0	2.52757e-22	7.2797e-22	14	14	0	6.40015e-07	1.81029e-06	91	91	0	60	60	0	0.000166787	0.000775572	127	127	0	0.000960913	0.00598784
CHEK2	CHEM:pST-like:TPO	22	22	0	1	1	0	3.37755e-22	9.72612e-22	6	6	0	3.87877e-07	1.09784e-06	88	88	0	40	40	0	4.08471e-11	2.49435e-09	111	111	0	0.0283014	0.0679867
CHEK2	CHEM:Metabolite:MLA	22	22	0	1	1	0	3.37755e-22	9.72612e-22	0	0	0	0	0	88	88	0	40	40	0	4.08471e-11	2.49435e-09	111	111	0	0.0283014	0.0679867
CHEK2	CHEM:ATP-like:ATP	22	22	0	1	1	0	3.37755e-22	9.72612e-22	1	1	0	3.37755e-22	9.67722e-22	88	88	0	40	40	0	4.08471e-11	2.49435e-09	111	111	0	0.0283014	0.0679867
HRAS	CHEM:Organic:DBG	39	39	0	5	5	0	6.63039e-22	1.90878e-21	8	8	0	3.31392e-15	9.46532e-15	140	140	0	122	122	0	0.101836	0.124605	176	176	0	0.00562633	0.0206469
EGFR	CHEM:Arg-like:DAR	39	39	0	5	5	0	6.63039e-22	1.90878e-21	11	11	0	4.52359e-11	1.28902e-10	340	340	0	272	272	0	6.08237e-05	0.000354419	465	465	0	9.07545e-10	6.10925e-08
EGFR	CHEM:Mn++:MN	39	39	0	5	5	0	6.63039e-22	1.90878e-21	15	15	0	1.72423e-07	4.8848e-07	340	340	0	272	272	0	6.08237e-05	0.000354419	465	465	0	9.07545e-10	6.10925e-08
ERBB2	CHEM:Metal:AU	27	27	0	2	2	0	1.76327e-21	5.07502e-21	2	2	0	1.76327e-21	5.05093e-21	199	199	0	127	127	0	2.69602e-09	9.1282e-08	269	269	0	8.08765e-06	0.00013987
HRAS	RASA1	60	58	2	13	12	1	2.21406e-21	6.37211e-21	16	14	2	3.04884e-17	8.71741e-17	217	140	80	192	122	73	0.0751102	0.0981225	280	176	111	9.93015e-05	0.00104144
IDH2	CHEM:Mn++:MN	35	35	0	4	4	0	2.28676e-21	6.58098e-21	14	14	0	2.50102e-06	7.05122e-06	91	91	0	60	60	0	0.000166787	0.000775572	127	127	0	0.000960913	0.00598784
XPO1	SNUPN	31	30	1	3	2	1	4.0305e-21	1.15979e-20	4	3	1	1.14812e-17	3.2835e-17	121	101	23	83	66	18	8.82156e-05	0.000484997	172	143	32	4.71536e-05	0.000572755
PPP2R1A	PPP2R5C	47	47	0	8	7	1	4.14177e-21	1.19174e-20	10	9	1	2.12504e-17	6.07636e-17	145	100	46	103	66	37	9.00694e-05	0.000494817	172	116	57	0.0383715	0.0845293
FLT3	CHEM:Ca++:CA	21	21	0	1	1	0	7.45504e-21	2.14413e-20	5	5	0	8.04872e-08	2.2825e-07	145	145	0	105	105	0	0.000192405	0.000869717	183	183	0	0.00416973	0.0166838
RAF1	YWHAZ	21	21	0	1	1	0	7.45504e-21	2.14413e-20	2	2	0	6.04402e-15	1.72516e-14	107	92	15	81	72	9	0.00527286	0.0114752	133	113	20	0.023441	0.059833
RAF1	YWHAQ	21	21	0	1	1	0	7.45504e-21	2.14413e-20	2	2	0	6.04402e-15	1.72516e-14	104	92	13	79	72	8	0.00668072	0.0139861	131	113	19	0.0177204	0.0489262
RAF1	YWHAH	21	21	0	1	1	0	7.45504e-21	2.14413e-20	2	2	0	6.04402e-15	1.72516e-14	106	92	16	82	72	12	0.0107205	0.0204833	129	113	18	0.0418993	0.0902239
RAF1	YWHAB	21	21	0	1	1	0	7.45504e-21	2.14413e-20	2	2	0	6.04402e-15	1.72516e-14	109	92	18	85	72	13	0.0122015	0.0225891	138	113	26	0.0116296	0.0344358
RAF1	YWHAG	21	21	0	1	1	0	7.45504e-21	2.14413e-20	2	2	0	6.04402e-15	1.72516e-14	110	92	20	85	72	14	0.00891693	0.0175489	135	113	25	0.0305741	0.0715791
RAF1	YWHAE	21	21	0	1	1	0	7.45504e-21	2.14413e-20	2	2	0	6.04402e-15	1.72516e-14	117	92	26	89	72	18	0.00405245	0.00926008	140	113	28	0.0507971	0.104072
RAF1	SFN	21	21	0	1	1	0	7.45504e-21	2.14413e-20	2	2	0	6.04402e-15	1.72516e-14	109	92	18	83	72	12	0.00584588	0.0124633	135	113	24	0.0244888	0.0616759
ANKRD52	CHEM:Organic:144	26	26	0	2	2	0	2.39068e-20	6.87464e-20	11	11	0	9.81408e-05	0.000270275	86	86	0	61	61	0	0.0024853	0.00649863	101	101	0	0.147414	0.235629
HRAS	CHEM:Mg++:MG	132	132	0	53	53	0	6.01947e-20	1.73057e-19	58	58	0	8.08196e-17	2.31019e-16	140	140	0	122	122	0	0.101836	0.124605	176	176	0	0.00562633	0.0206469
CHEK2	CHEM:Organic:H52	20	20	0	1	1	0	1.57092e-19	4.51558e-19	1	1	0	1.57092e-19	4.49718e-19	88	88	0	40	40	0	4.08471e-11	2.49435e-09	111	111	0	0.0283014	0.0679867
ANKRD18B	DNA/RNA	20	20	0	1	1	0	1.57092e-19	4.51558e-19	4	4	0	1.01247e-08	2.87486e-08	55	55	0	34	34	0	0.000767291	0.00252777	71	71	0	0.0568508	0.113699
BRAF	CHEM:Metabolite:MLA	20	20	0	1	1	0	1.57092e-19	4.51558e-19	0	0	0	0	0	901	901	0	630	630	0	3.39287e-25	1.74037e-22	1164	1164	0	1.21361e-16	2.44126e-14
PPP2R1A	PPP2R5E	50	47	3	10	10	0	1.7675e-19	5.08035e-19	15	11	4	8.72753e-13	2.48959e-12	127	100	30	82	66	17	3.90165e-06	4.06475e-05	144	116	32	0.166975	0.258714
BRAF	CHEM:pST-like:SEP	42	42	0	7	7	0	2.32934e-19	6.69487e-19	6	6	0	9.48534e-22	2.71755e-21	901	901	0	630	630	0	3.39287e-25	1.74037e-22	1164	1164	0	1.21361e-16	2.44126e-14
PPP6C	PPP2R5A	25	25	0	2	2	0	3.12179e-19	8.97199e-19	2	2	0	3.12179e-19	8.93544e-19	80	72	8	73	67	6	0.41103	0.429527	99	91	8	0.0553011	0.110933
HRAS	SOS1	61	59	2	15	12	3	4.10637e-19	1.17997e-18	32	16	16	4.87748e-06	1.37211e-05	265	140	127	211	122	90	0.000308977	0.00128446	324	176	150	0.000753476	0.00498865
DICER1	DNA/RNA	32	32	0	4	4	0	1.42668e-18	4.09889e-18	11	11	0	1.97034e-07	5.58174e-07	170	170	0	117	117	0	4.06315e-06	4.21475e-05	224	224	0	0.000185277	0.0016959
RAC1	CHEM:Mg++:MG	70	70	0	20	20	0	2.61608e-18	7.51565e-18	32	32	0	4.80125e-09	1.36489e-08	88	88	0	76	76	0	0.167353	0.191936	117	117	0	0.00612999	0.0218329
BRAF	CHEM:Organic:B1E	19	19	0	1	1	0	3.15314e-18	9.05805e-18	0	0	0	0	0	901	901	0	630	630	0	3.39287e-25	1.74037e-22	1164	1164	0	1.21361e-16	2.44126e-14
PPP2R1A	PPP2R5B	55	47	8	13	3	10	4.05782e-18	1.16563e-17	18	11	7	1.85261e-12	5.28264e-12	149	100	51	90	66	24	9.6751e-09	2.73586e-07	172	116	58	0.0778796	0.142775
DNMT3A	DNMT3A	28	28	0	3	3	0	4.08862e-18	1.17441e-17	2	2	0	1.25425e-22	3.59382e-22	136	136	136	111	111	111	0.0195434	0.0319618	190	190	190	4.26241e-05	0.000527989
PPP2R1A	PPP2R5A	47	47	0	10	10	0	2.12504e-17	6.10255e-17	11	11	0	7.09405e-16	2.02713e-15	106	100	8	71	66	6	0.000103636	0.000553522	122	116	8	0.158634	0.248166
FGFR2	CHEM:Metal:NI	18	18	0	1	1	0	6.01375e-17	1.7267e-16	3	3	0	3.54835e-09	1.00888e-08	176	176	0	164	164	0	0.346064	0.366218	215	215	0	0.00665544	0.0233019
BRAF	CHEM:Metal:SR	18	18	0	1	1	0	6.01375e-17	1.7267e-16	3	3	0	3.54835e-09	1.00888e-08	901	901	0	630	630	0	3.39287e-25	1.74037e-22	1164	1164	0	1.21361e-16	2.44126e-14
PPP6C	PPP2R5D	26	25	1	3	2	1	3.47367e-16	9.97157e-16	2	2	0	2.39068e-20	6.84509e-20	113	72	42	93	67	26	0.0423024	0.0598676	138	91	48	0.032435	0.074772
RAC1	DOCK2	69	61	8	22	19	3	9.39442e-16	2.69662e-15	46	39	7	0.00142716	0.00377995	389	88	305	276	76	203	9.12302e-11	5.22283e-09	524	117	411	4.21267e-10	3.56692e-08
RXRA	CHEM:Cys-like:CME	17	17	0	1	1	0	1.08686e-15	3.11944e-15	0	0	0	0	0	54	54	0	39	39	0	0.0198453	0.0323286	63	63	0	0.282891	0.38637
PPP6C	PPP2R5E	25	25	0	3	2	1	3.02893e-15	8.69247e-15	3	2	1	3.02893e-15	8.65181e-15	100	72	30	84	67	17	0.0895005	0.112769	121	91	32	0.0552234	0.110821
PPP6C	PPP2R5C	28	25	3	4	2	2	4.93236e-15	1.41534e-14	2	2	0	1.25425e-22	3.59382e-22	111	72	46	99	67	37	0.22605	0.249892	140	91	57	0.012242	0.0358872
BRAF	CHEM:Metabolite:A	16	16	0	1	1	0	1.85573e-14	5.3229e-14	0	0	0	0	0	901	901	0	630	630	0	3.39287e-25	1.74037e-22	1164	1164	0	1.21361e-16	2.44126e-14
BRAF	CHEM:Drug-like:IRE	16	16	0	1	1	0	1.85573e-14	5.3229e-14	0	0	0	0	0	901	901	0	630	630	0	3.39287e-25	1.74037e-22	1164	1164	0	1.21361e-16	2.44126e-14
SLIT3	CHEM:Glycos:FUC	16	16	0	1	1	0	1.85573e-14	5.3229e-14	7	7	0	0.00331141	0.00863236	208	208	0	130	130	0	2.47713e-10	1.28738e-08	299	299	0	2.3747e-08	1.09739e-06
PIK3R1	PIK3CB	57	44	14	17	3	14	1.87605e-14	5.38059e-14	25	8	17	3.24806e-08	9.21765e-08	222	136	91	177	121	61	0.000997589	0.00310299	289	168	126	4.14372e-05	0.000515841
ERBB2	CHEM:Mg++:MG	30	30	0	5	5	0	2.76575e-14	7.93185e-14	17	17	0	0.00338454	0.00882255	199	199	0	127	127	0	2.69602e-09	9.1282e-08	269	269	0	8.08765e-06	0.00013987
RXRA	NR2F6	27	25	2	4	4	0	3.47705e-14	9.97123e-14	2	2	0	1.76327e-21	5.05093e-21	71	54	18	51	39	12	0.00750722	0.015295	82	63	20	0.244684	0.346906
SMARCA4	CHEM:Metal:HG	20	20	0	2	2	0	6.3832e-14	1.83002e-13	4	4	0	1.01247e-08	2.87486e-08	276	276	0	178	178	0	7.41269e-12	5.7178e-10	330	330	0	0.00221602	0.0103506
PRSS3	CHEM:Organic:TMO	39	39	0	9	9	0	1.24552e-13	3.57042e-13	13	13	0	4.44562e-09	1.26386e-08	81	81	0	77	77	0	0.647369	0.65982	105	105	0	0.0186098	0.050601
RAC1	DOCK1	61	61	0	20	19	1	1.30902e-13	3.75224e-13	40	39	1	0.00190993	0.00504272	121	88	35	97	76	22	0.0166351	0.0286978	162	117	49	0.000897313	0.00566913
PPP6C	PPME1	29	28	1	5	4	1	1.6724e-13	4.79358e-13	2	1	1	8.61508e-24	2.46932e-23	91	72	19	78	67	11	0.139847	0.163921	113	91	22	0.0376471	0.083338
ALPP	CHEM:Organic:MMQ	15	15	0	1	1	0	2.98324e-13	8.54842e-13	1	1	0	2.98324e-13	8.51086e-13	69	69	0	51	51	0	0.0167626	0.0287889	91	91	0	0.0205276	0.0543072
GNA11	GNB1	36	24	12	8	6	2	3.64031e-13	1.04295e-12	6	2	4	7.97808e-17	2.28063e-16	93	58	35	67	43	24	0.00262228	0.00678452	122	76	46	0.00727819	0.0249339
PRSS3	CHEM:Metal:NI	31	31	0	6	6	0	4.82315e-13	1.38175e-12	11	11	0	5.82508e-07	1.64799e-06	81	81	0	77	77	0	0.647369	0.65982	105	105	0	0.0186098	0.050601
TGFBR1	CHEM:Mg++:MG	19	19	0	2	2	0	6.42315e-13	1.83982e-12	8	8	0	0.000982861	0.00263309	72	72	0	40	40	0	5.19143e-06	5.0178e-05	97	97	0	0.0093309	0.0297174
DNMT3A	DNMT3B	28	28	0	5	3	2	9.77964e-13	2.80077e-12	5	3	2	9.77964e-13	2.7894e-12	219	136	86	180	111	72	0.00436751	0.00980958	341	190	154	1.22106e-12	1.6974e-10
RXRA	PPARG	28	22	6	5	1	4	9.77964e-13	2.80077e-12	5	3	2	9.77964e-13	2.7894e-12	111	54	58	82	39	43	0.00226926	0.00601216	135	63	72	0.0379173	0.0838926
PPP6C	PPP2R5B	25	25	0	4	2	2	1.54906e-12	4.43558e-12	3	2	1	3.02893e-15	8.65181e-15	122	72	51	90	67	24	0.00123254	0.00365031	148	91	58	0.0316605	0.0734952
RXRA	RXRA	25	25	0	4	4	0	1.54906e-12	4.43558e-12	2	2	0	3.12179e-19	8.93544e-19	54	54	54	39	39	39	0.0198453	0.0323286	63	63	63	0.282891	0.38637
MAPK1	PTPN7	22	22	0	3	3	0	1.58026e-12	4.52466e-12	3	3	0	1.58026e-12	4.50655e-12	87	57	30	68	41	27	0.0243672	0.0378481	106	68	38	0.0640087	0.124024
TP53	CHEM:Organic:P86	136	136	0	70	70	0	2.12202e-12	6.07483e-12	96	96	0	0.000117892	0.000324564	3409	3409	0	3002	3002	0	6.16998e-16	1.2267e-13	4404	4404	0	1.47875e-72	1.99612e-69
PRSS3	CHEM:Organic:438	30	30	0	6	6	0	2.51391e-12	7.19632e-12	0	0	0	0	0	81	81	0	77	77	0	0.647369	0.65982	105	105	0	0.0186098	0.050601
BRDT	BRDT	14	14	0	1	1	0	4.49817e-12	1.28736e-11	4	4	0	7.61108e-05	0.000210816	113	113	113	84	84	84	0.00256234	0.00664217	147	147	147	0.00420892	0.016703
WDR37	CHEM:pST-like:SEP	14	14	0	1	1	0	4.49817e-12	1.28736e-11	0	0	0	0	0	41	41	0	26	26	0	0.00570301	0.0122379	60	60	0	0.0115606	0.0343697
GNAI2	CHEM:GTP-like:GDP	14	14	0	1	1	0	4.49817e-12	1.28736e-11	1	1	0	4.49817e-12	1.28242e-11	41	41	0	25	25	0	0.00342654	0.00805299	62	62	0	0.00609316	0.0217516
KIT	CHEM:Mg++:MG	27	27	0	5	5	0	5.52415e-12	1.5809e-11	9	9	0	9.55041e-07	2.6997e-06	176	176	0	119	119	0	9.88232e-07	1.32596e-05	218	218	0	0.00372603	0.0155108
RXRA	CHEM:Metal:AU	18	18	0	2	2	0	6.1433e-12	1.7578e-11	7	7	0	0.000360506	0.000983103	54	54	0	39	39	0	0.0198453	0.0323286	63	63	0	0.282891	0.38637
PRSS3	CHEM:Mg++:MG	48	48	0	15	15	0	9.70259e-12	2.77592e-11	31	31	0	0.00387701	0.00992769	81	81	0	77	77	0	0.647369	0.65982	105	105	0	0.0186098	0.050601
ERBB2	CHEM:Drug-like:STI	21	21	0	3	3	0	1.16794e-11	3.34111e-11	2	2	0	6.04402e-15	1.72516e-14	199	199	0	127	127	0	2.69602e-09	9.1282e-08	269	269	0	8.08765e-06	0.00013987
GNAQ	PLCB3	21	18	3	3	1	2	1.16794e-11	3.34111e-11	2	0	2	6.04402e-15	1.72516e-14	114	44	73	77	29	51	7.60333e-05	0.000426632	149	52	101	0.00343828	0.0148045
GNA11	GNB2	29	24	5	6	4	2	1.26862e-11	3.62872e-11	6	2	4	1.26862e-11	3.61582e-11	83	58	26	56	43	13	0.000620675	0.00222718	104	76	29	0.0386587	0.0849129
FGFR3	FGF7	29	24	5	6	3	3	1.26862e-11	3.62872e-11	7	2	5	4.2575e-10	1.21199e-09	121	101	22	102	91	11	0.0657932	0.0879719	160	128	35	0.0014663	0.00778211
HRAS	CHEM:GTP-like:GNP	58	58	0	21	21	0	2.33505e-11	6.67873e-11	9	9	0	1.27768e-27	3.66507e-27	140	140	0	122	122	0	0.101836	0.124605	176	176	0	0.00562633	0.0206469
FBXW7	CHEM:pST-like:SEP	37	37	0	10	10	0	4.36622e-11	1.24855e-10	13	13	0	4.00725e-08	1.13697e-07	304	304	0	252	252	0	0.00133306	0.00389938	380	380	0	5.09036e-05	0.000608081
GNAQ	RGS16	17	16	1	2	0	2	5.56977e-11	1.59245e-10	4	2	2	1.12731e-06	3.18247e-06	69	44	25	43	29	14	0.000228052	0.0010061	90	52	38	0.0262102	0.0645347
FGFR2	CHEM:ATP-like:ADP	17	17	0	2	2	0	5.56977e-11	1.59245e-10	6	6	0	0.000174264	0.000478704	176	176	0	164	164	0	0.346064	0.366218	215	215	0	0.00665544	0.0233019
FGFR2	FGF1	28	25	3	6	6	0	6.19188e-11	1.76992e-10	15	10	5	0.00256037	0.0066847	191	176	15	176	164	12	0.255416	0.278632	243	215	28	0.000605708	0.00429378
RXRA	PPARD	28	22	6	6	4	2	6.19188e-11	1.76992e-10	4	3	1	4.93236e-15	1.40872e-14	98	54	47	71	39	34	0.00234937	0.00621192	126	63	65	0.0107559	0.0327764
FYN	EPHA7	13	13	0	1	1	0	6.33393e-11	1.80982e-10	2	2	0	2.06639e-07	5.85189e-07	203	67	145	151	62	96	5.01333e-05	0.000300139	309	100	219	1.14653e-10	1.09927e-08
FYN	EPHB4	13	13	0	1	1	0	6.33393e-11	1.80982e-10	2	2	0	2.06639e-07	5.85189e-07	143	67	80	108	62	47	0.00119372	0.0035542	209	100	114	1.4885e-06	3.67788e-05
BRAF	CHEM:Organic:0S8	13	13	0	1	1	0	6.33393e-11	1.80982e-10	0	0	0	0	0	901	901	0	630	630	0	3.39287e-25	1.74037e-22	1164	1164	0	1.21361e-16	2.44126e-14
NR2F2	NR2F6	13	7	6	1	1	0	6.33393e-11	1.80982e-10	4	2	2	0.000273088	0.000746221	64	46	18	50	38	12	0.0552305	0.0754956	79	59	20	0.101463	0.179029
KIT	FYN	20	12	8	3	2	1	8.2447e-11	2.3554e-10	6	6	0	5.15055e-06	1.44821e-05	232	176	67	174	119	62	2.27647e-05	0.000164862	306	218	100	9.90542e-06	0.000166208
KIT	CHEM:Ca++:CA	20	20	0	3	3	0	8.2447e-11	2.3554e-10	2	2	0	6.3832e-14	1.82167e-13	176	176	0	119	119	0	9.88232e-07	1.32596e-05	218	218	0	0.00372603	0.0155108
BRAF	CHEM:pST-like:TPO	20	20	0	3	3	0	8.2447e-11	2.3554e-10	1	1	0	1.57092e-19	4.49718e-19	901	901	0	630	630	0	3.39287e-25	1.74037e-22	1164	1164	0	1.21361e-16	2.44126e-14
FGFR3	FGF10	25	24	1	5	3	2	1.58084e-10	4.51498e-10	9	5	4	8.58767e-06	2.41055e-05	130	101	29	105	91	14	0.0163938	0.0283893	160	128	32	0.0170413	0.047207
FGFR3	FGF9	25	24	1	5	3	2	1.58084e-10	4.51498e-10	7	5	2	1.06353e-07	3.0152e-07	129	101	29	107	91	17	0.0368301	0.0534271	163	128	36	0.00656203	0.0230943
RXRA	NR2F1	27	25	2	6	4	2	2.91967e-10	8.33785e-10	8	2	6	1.0264e-07	2.91009e-07	102	54	49	75	39	36	0.00308199	0.0075987	142	63	80	0.000462943	0.00336545
MAP2K7	CHEM:ATP-like:ANP	27	27	0	6	6	0	2.91967e-10	8.33785e-10	12	12	0	0.000212031	0.000582171	72	72	0	50	50	0	0.0028833	0.00724516	79	79	0	0.463473	0.559253
VHL	TCEB1	69	60	9	29	27	2	3.05181e-10	8.71474e-10	46	41	5	0.00142716	0.00377995	249	234	15	152	146	6	4.09948e-13	4.79653e-11	217	202	15	0.0312543	0.0728324
MAP2K1	CHEM:Organic:CCX	22	22	0	4	4	0	3.43126e-10	9.79665e-10	5	5	0	1.80529e-08	5.12521e-08	87	87	0	51	51	0	4.35486e-06	4.42768e-05	122	122	0	0.00104852	0.00630526
RXRA	PPARA	22	22	0	4	4	0	3.43126e-10	9.79665e-10	3	3	0	1.58026e-12	4.50655e-12	54	54	0	39	39	0	0.0198453	0.0323286	63	63	0	0.282891	0.38637
CTNNB1	NR5A1	16	14	2	2	0	2	4.77272e-10	1.36252e-09	0	0	0	0	0	688	657	35	468	447	22	4.0887e-22	1.73331e-19	923	881	55	1.07625e-16	2.44126e-14
CTNNB1	CHEM:pST-like:SEP	24	24	0	5	5	0	7.98722e-10	2.27956e-09	8	8	0	3.69738e-06	1.04104e-05	657	657	0	447	447	0	4.08541e-21	1.57565e-18	881	881	0	6.42074e-16	1.18472e-13
RXRA	NR1I3	24	24	0	5	5	0	7.98722e-10	2.27956e-09	2	2	0	3.92045e-18	1.12145e-17	96	54	42	80	39	41	0.0818704	0.105239	111	63	48	0.166931	0.258654
RXRA	NR1I2	24	24	0	5	5	0	7.98722e-10	2.27956e-09	2	2	0	3.92045e-18	1.12145e-17	99	54	46	66	39	28	0.000125707	0.000626218	129	63	66	0.00695468	0.0241269
PRKACA	CHEM:Drug-like:1N1	12	12	0	1	1	0	8.2879e-10	2.36313e-09	3	3	0	7.12242e-05	0.000197366	47	47	0	36	36	0	0.0787236	0.101957	57	57	0	0.206869	0.302774
FGFR1	CHEM:Drug-like:4ST	12	12	0	1	1	0	8.2879e-10	2.36313e-09	1	1	0	8.2879e-10	2.35776e-09	104	104	0	88	88	0	0.0872131	0.110727	150	150	0	8.0553e-05	0.00087802
COL11A1	COL11A1	12	12	0	1	1	0	8.2879e-10	2.36313e-09	4	4	0	0.000913578	0.00245171	384	384	384	340	340	340	0.0170996	0.0290499	575	575	575	8.48313e-18	2.39089e-15
PRSS36	CHEM:Mg++:MG	12	12	0	1	1	0	8.2879e-10	2.36313e-09	0	0	0	0	0	50	50	0	29	29	0	0.00036538	0.00146628	60	60	0	0.218621	0.31575
EXT1	CHEM:Mn++:MN	12	12	0	1	1	0	8.2879e-10	2.36313e-09	2	2	0	1.36079e-06	3.83842e-06	101	101	0	54	54	0	1.07686e-08	2.98905e-07	127	127	0	0.0203986	0.0540023
STK39	CHEM:Metal:HG	12	12	0	1	1	0	8.2879e-10	2.36313e-09	2	2	0	1.36079e-06	3.83842e-06	49	49	0	38	38	0	0.0870954	0.110727	61	61	0	0.139487	0.225482
FGFR2	FGF7	26	21	5	6	3	3	1.32846e-09	3.78699e-09	4	2	2	2.3645e-13	6.74679e-13	195	176	22	173	164	11	0.0926378	0.116004	245	215	35	0.00101694	0.00618789
RXRA	RXRB	26	25	1	6	4	2	1.32846e-09	3.78699e-09	3	1	2	3.47367e-16	9.92712e-16	80	54	27	55	39	16	0.001441	0.00414211	95	63	33	0.135261	0.220185
MAP2K7	CHEM:pTyr-like:PTR	26	26	0	6	6	0	1.32846e-09	3.78699e-09	4	4	0	2.3645e-13	6.74679e-13	72	72	0	50	50	0	0.0028833	0.00724516	79	79	0	0.463473	0.559253
ERBB2	CHEM:Organic:XY3	15	15	0	2	2	0	3.85256e-09	1.09769e-08	1	1	0	2.98324e-13	8.51086e-13	199	199	0	127	127	0	2.69602e-09	9.1282e-08	269	269	0	8.08765e-06	0.00013987
FYN	EPHB1	15	15	0	2	2	0	3.85256e-09	1.09769e-08	4	4	0	1.98627e-05	5.54238e-05	218	67	162	163	62	108	3.47504e-05	0.000226378	296	100	210	1.96495e-06	4.47965e-05
GNA11	RGS3	23	23	0	5	5	0	3.87718e-09	1.10464e-08	6	6	0	9.9688e-08	2.8267e-07	139	58	85	108	43	67	0.00373542	0.00863295	190	76	119	0.000124559	0.00127276
FGFR2	FGF2	25	25	0	6	6	0	5.82514e-09	1.65927e-08	10	10	0	4.66362e-05	0.000129602	176	176	0	164	164	0	0.346064	0.366218	215	215	0	0.00665544	0.0233019
FGFR2	FGF9	25	24	1	6	4	2	5.82514e-09	1.65927e-08	10	8	2	4.66362e-05	0.000129602	202	176	29	178	164	17	0.0763396	0.0993339	248	215	36	0.00290195	0.0130312
GNAI2	CHEM:Ca++:CA	11	11	0	1	1	0	1.00198e-08	2.85236e-08	1	1	0	1.00198e-08	2.84542e-08	41	41	0	25	25	0	0.00342654	0.00805299	62	62	0	0.00609316	0.0217516
MSTN	FST	11	8	3	1	0	1	1.00198e-08	2.85236e-08	3	2	1	0.000291816	0.000796758	81	49	33	56	32	25	0.00158981	0.00450748	100	62	39	0.0565351	0.113209
HSD17B12	CHEM:Metabolite:NDP	11	11	0	1	1	0	1.00198e-08	2.85236e-08	2	2	0	8.28951e-06	2.32712e-05	29	29	0	15	15	0	0.00106605	0.00326612	30	30	0	0.927299	0.956769
NSMAF	CHEM:pST-like:TPO	11	11	0	1	1	0	1.00198e-08	2.85236e-08	2	2	0	8.28951e-06	2.32712e-05	82	82	0	72	72	0	0.237072	0.260577	100	100	0	0.0709261	0.133339
ADAMTS2	CHEM:Metal:NI	11	11	0	1	1	0	1.00198e-08	2.85236e-08	3	3	0	0.000291816	0.000796758	192	192	0	145	145	0	0.000170098	0.000785345	257	257	0	2.46333e-05	0.000356637
KIT	CHEM:Mn++:MN	20	20	0	4	4	0	1.01247e-08	2.88204e-08	0	0	0	0	0	176	176	0	119	119	0	9.88232e-07	1.32596e-05	218	218	0	0.00372603	0.0155108
NOTCH1	CHEM:Glycos:FUC	45	45	0	17	17	0	1.24875e-08	3.55405e-08	26	26	0	0.000754645	0.00202668	298	298	0	215	215	0	6.6219e-08	1.39095e-06	386	386	0	2.7178e-06	5.88727e-05
PIK3R1	PIK3CD	45	42	3	17	5	12	1.24875e-08	3.55405e-08	23	16	7	3.83144e-05	0.000106673	220	136	87	172	121	53	0.000413316	0.0016296	275	168	110	0.000652592	0.00451055
FGFR2	FGF10	22	21	1	5	3	2	1.80529e-08	5.13715e-08	6	2	4	3.87877e-07	1.09784e-06	204	176	29	178	164	14	0.0544566	0.0744417	246	215	32	0.00629492	0.0223304
GNA11	GNB3	24	24	0	6	2	4	2.4582e-08	6.99393e-08	4	2	2	9.76293e-12	2.78294e-11	80	58	23	60	43	18	0.0137254	0.0249088	101	76	27	0.0358773	0.0804304
PRSS3	CHEM:Metabolite:SGN	30	30	0	9	9	0	2.72935e-08	7.76495e-08	4	4	0	8.95282e-17	2.55898e-16	81	81	0	77	77	0	0.647369	0.65982	105	105	0	0.0186098	0.050601
RXRA	RARG	26	23	3	7	5	2	2.82336e-08	8.03197e-08	13	11	2	0.00118293	0.00315295	108	54	56	83	39	44	0.00813406	0.0164422	137	63	76	0.0113288	0.0339613
KIT	CHEM:pST-like:SEP	19	19	0	4	4	0	5.12513e-08	1.4572e-07	1	1	0	3.15314e-18	9.02066e-18	176	176	0	119	119	0	9.88232e-07	1.32596e-05	218	218	0	0.00372603	0.0155108
PRSS3	CHEM:Metal:CD	33	33	0	11	11	0	6.469e-08	1.83919e-07	19	19	0	0.00371971	0.00954443	81	81	0	77	77	0	0.647369	0.65982	105	105	0	0.0186098	0.050601
RXRA	NR2E3	21	21	0	5	5	0	8.04872e-08	2.2882e-07	2	2	0	6.04402e-15	1.72516e-14	54	54	0	39	39	0	0.0198453	0.0323286	63	63	0	0.282891	0.38637
GNA11	RGS13	23	23	0	6	5	1	9.9688e-08	2.8339e-07	11	6	5	0.00123767	0.0032823	74	58	16	52	43	9	0.00346426	0.00810007	94	76	18	0.0383554	0.0844974
PRKACA	PRKAR1B	25	19	6	7	5	2	1.06353e-07	3.02322e-07	6	3	3	5.82514e-09	1.65586e-08	80	47	33	58	36	22	0.00561088	0.0120791	93	57	36	0.193242	0.288083
HRH1	CHEM:Metabolite:OLC	10	10	0	1	1	0	1.11177e-07	3.15719e-07	1	1	0	1.11177e-07	3.15039e-07	56	56	0	33	33	0	0.000227238	0.00100467	74	74	0	0.0357014	0.0800816
CAMKK2	CHEM:ATP-like:ANP	10	10	0	1	1	0	1.11177e-07	3.15719e-07	2	2	0	4.64162e-05	0.000129005	60	60	0	55	55	0	0.498791	0.514457	81	81	0	0.0190948	0.0512248
GNAI2	CHEM:Metabolite:ALF	10	10	0	1	1	0	1.11177e-07	3.15719e-07	0	0	0	0	0	41	41	0	25	25	0	0.00342654	0.00805299	62	62	0	0.00609316	0.0217516
FYN	EPHB3	10	10	0	1	1	0	1.11177e-07	3.15719e-07	2	2	0	4.64162e-05	0.000129005	169	67	111	129	62	73	0.000655758	0.00226721	228	100	138	4.63503e-05	0.000563665
CHEK2	CHEM:Organic:BU3	10	10	0	1	1	0	1.11177e-07	3.15719e-07	3	3	0	0.001101	0.00293884	88	88	0	40	40	0	4.08471e-11	2.49435e-09	111	111	0	0.0283014	0.0679867
DDX3X	CHEM:ATP-like:ANP	10	10	0	1	1	0	1.11177e-07	3.15719e-07	3	3	0	0.001101	0.00293884	130	130	0	76	76	0	1.42661e-08	3.82307e-07	163	163	0	0.00831417	0.0274596
CD1C	CHEM:Organic:L9R	10	10	0	1	1	0	1.11177e-07	3.15719e-07	0	0	0	0	0	79	79	0	60	60	0	0.0166153	0.0286664	96	96	0	0.0818239	0.148112
DAPK1	CHEM:Organic:CCX	10	10	0	1	1	0	1.11177e-07	3.15719e-07	0	0	0	0	0	134	134	0	91	91	0	2.43638e-05	0.000172141	195	195	0	4.5664e-06	9.12479e-05
DAPK1	CHEM:ATP-like:25A	10	10	0	1	1	0	1.11177e-07	3.15719e-07	2	2	0	4.64162e-05	0.000129005	134	134	0	91	91	0	2.43638e-05	0.000172141	195	195	0	4.5664e-06	9.12479e-05
TBX22	DNA/RNA	16	16	0	3	3	0	1.23479e-07	3.50536e-07	4	4	0	4.87236e-06	1.37074e-05	77	77	0	45	45	0	1.28464e-05	0.000103577	94	94	0	0.0786415	0.143899
GNAQ	RGS7	16	16	0	3	3	0	1.23479e-07	3.50536e-07	0	0	0	0	0	166	44	123	111	29	83	1.08287e-06	1.40801e-05	213	52	163	0.000919777	0.00577832
FGFR2	CHEM:Drug-like:4ST	16	16	0	3	3	0	1.23479e-07	3.50536e-07	4	4	0	4.87236e-06	1.37074e-05	176	176	0	164	164	0	0.346064	0.366218	215	215	0	0.00665544	0.0233019
COL11A1	COL2A1	13	12	1	2	2	0	2.06639e-07	5.86484e-07	3	3	0	1.61034e-05	4.49659e-05	426	384	58	369	340	43	0.00318036	0.00775438	637	575	84	1.6954e-19	5.27064e-17
ACTB	CHEM:Organic:KAB	13	13	0	2	2	0	2.06639e-07	5.86484e-07	2	2	0	2.06639e-07	5.85189e-07	66	66	0	46	46	0	0.00488978	0.0108468	86	86	0	0.0303507	0.0711113
GNAQ	RGS2	18	16	2	4	2	2	2.46771e-07	7.00156e-07	3	3	0	3.54835e-09	1.00888e-08	55	44	11	37	29	8	0.00496902	0.0109468	63	52	11	0.343513	0.447383
ALK	CHEM:Organic:0JF	18	18	0	4	4	0	2.46771e-07	7.00156e-07	4	4	0	2.46771e-07	6.98687e-07	225	225	0	165	165	0	7.8587e-06	6.95981e-05	272	272	0	0.00365496	0.0153459
ERBB2	CHEM:pTyr-like:PTR	15	15	0	3	3	0	6.67628e-07	1.89319e-06	5	5	0	0.000225604	0.000618842	199	199	0	127	127	0	2.69602e-09	9.1282e-08	269	269	0	8.08765e-06	0.00013987
CXCR2	CHEM:Zn+:ZN	15	15	0	3	3	0	6.67628e-07	1.89319e-06	4	4	0	1.98627e-05	5.54238e-05	73	73	0	51	51	0	0.00316547	0.00771881	93	93	0	0.0373273	0.0826944
GNAQ	GNB1	27	15	12	9	3	6	9.55041e-07	2.70716e-06	7	3	4	7.22463e-09	2.05357e-08	77	44	35	51	29	24	0.000570586	0.00208808	95	52	46	0.0638969	0.124024
NCKAP1L	CYFIP1	27	27	0	9	9	0	9.55041e-07	2.70716e-06	14	14	0	0.00177443	0.00468858	139	139	0	85	85	0	6.2666e-08	1.3338e-06	173	173	0	0.00832011	0.0274757
NCKAP1L	CYFIP2	27	27	0	9	9	0	9.55041e-07	2.70716e-06	14	14	0	0.00177443	0.00468858	139	139	0	85	85	0	6.2666e-08	1.3338e-06	173	173	0	0.00832011	0.0274757
DIS3	DNA/RNA	27	27	0	9	9	0	9.55041e-07	2.70716e-06	10	10	0	6.3679e-06	1.78952e-05	89	89	0	57	57	0	8.3093e-05	0.000461783	109	109	0	0.054464	0.109855
MAP2K7	CHEM:Mg++:MG	27	27	0	9	9	0	9.55041e-07	2.70716e-06	11	11	0	4.90839e-05	0.000136383	72	72	0	50	50	0	0.0028833	0.00724516	79	79	0	0.463473	0.559253
PRKACA	PRKAR2B	23	19	4	7	6	1	1.34415e-06	3.80362e-06	4	1	3	5.91036e-11	1.68392e-10	81	47	35	58	36	23	0.00373191	0.00862522	90	57	34	0.368796	0.471098
PRKACA	GSK3B	12	12	0	2	2	0	1.36079e-06	3.84879e-06	1	1	0	8.2879e-10	2.35776e-09	84	47	37	56	36	20	0.000471267	0.00182415	95	57	38	0.279688	0.383312
KDR	SRC	12	12	0	2	2	0	1.36079e-06	3.84879e-06	4	4	0	0.000913578	0.00245171	233	233	0	156	156	0	7.778e-09	2.24358e-07	329	329	0	2.08217e-08	9.87107e-07
RHOA	CHEM:ATP-like:AMP	12	12	0	2	2	0	1.36079e-06	3.84879e-06	1	1	0	8.2879e-10	2.35776e-09	73	73	0	52	52	0	0.00533617	0.0115933	102	102	0	0.00332541	0.0145286
SETD2	CHEM:Lys-like:MLY	12	12	0	2	2	0	1.36079e-06	3.84879e-06	1	1	0	8.2879e-10	2.35776e-09	220	220	0	143	143	0	1.68006e-09	6.32274e-08	239	239	0	0.227867	0.326949
PRSS3	DNA/RNA	52	52	0	25	25	0	1.8138e-06	5.1281e-06	21	21	0	9.29454e-09	2.64135e-08	81	81	0	77	77	0	0.647369	0.65982	105	105	0	0.0186098	0.050601
VHL	CHEM:Pro-like:HYP	31	31	0	12	12	0	3.3354e-06	9.42797e-06	3	3	0	4.0305e-21	1.15442e-20	234	234	0	146	146	0	1.73493e-11	1.23602e-09	202	202	0	0.025663	0.0634187
HLA-DRB5	MBP	14	14	0	3	3	0	3.39021e-06	9.58025e-06	3	3	0	3.39021e-06	9.54659e-06	84	40	44	59	28	31	0.00209614	0.00568296	106	53	53	0.0318558	0.073865
TGFBR1	CHEM:Ca++:CA	14	14	0	3	3	0	3.39021e-06	9.58025e-06	3	3	0	3.39021e-06	9.54659e-06	72	72	0	40	40	0	5.19143e-06	5.0178e-05	97	97	0	0.0093309	0.0297174
NOTCH3	CHEM:ATP-like:25A	14	14	0	3	3	0	3.39021e-06	9.58025e-06	3	3	0	3.39021e-06	9.54659e-06	204	204	0	134	134	0	1.516e-08	4.0084e-07	254	254	0	0.00124844	0.00703675
KLF5	CHEM:Metabolite:5CM	14	14	0	3	3	0	3.39021e-06	9.58025e-06	4	4	0	7.61108e-05	0.000210816	54	54	0	34	34	0	0.00139412	0.00403746	77	77	0	0.00716	0.0246591
B2M	CHEM:Organic:SLF	18	18	0	5	5	0	5.38981e-06	1.52191e-05	0	0	0	0	0	45	45	0	31	31	0	0.0150719	0.0268226	30	30	0	0.010072	0.0313841
ADAMTS5	CHEM:Metal:CD	18	18	0	5	5	0	5.38981e-06	1.52191e-05	7	7	0	0.000360506	0.000983103	152	152	0	98	98	0	3.62748e-07	5.64538e-06	200	200	0	0.000424326	0.00313358
CSNK1A1	CHEM:Arg-like:DAR	11	11	0	2	2	0	8.28951e-06	2.33889e-05	1	1	0	1.00198e-08	2.84542e-08	42	42	0	36	36	0	0.31566	0.33695	62	62	0	0.00896941	0.0288274
PAPD4	CHEM:ATP-like:ATP	11	11	0	2	2	0	8.28951e-06	2.33889e-05	1	1	0	1.00198e-08	2.84542e-08	58	58	0	36	36	0	0.000595506	0.00214181	87	87	0	0.00122836	0.00694926
PAPD4	CHEM:GTP-like:GTP	11	11	0	2	2	0	8.28951e-06	2.33889e-05	1	1	0	1.00198e-08	2.84542e-08	58	58	0	36	36	0	0.000595506	0.00214181	87	87	0	0.00122836	0.00694926
ACTB	WASF2	11	11	0	2	2	0	8.28951e-06	2.33889e-05	1	1	0	1.00198e-08	2.84542e-08	66	66	0	46	46	0	0.00488978	0.0108468	86	86	0	0.0303507	0.0711113
PRKAR1B	PRKX	11	6	5	2	2	0	8.28951e-06	2.33889e-05	4	1	3	0.00283587	0.0073942	60	33	27	40	22	18	0.00324031	0.00783907	68	36	32	0.361876	0.463515
TCEB1	SOCS2	11	9	2	2	2	0	8.28951e-06	2.33889e-05	4	4	0	0.00283587	0.0073942	36	15	21	20	6	14	0.00105093	0.0032365	45	15	30	0.203701	0.299085
TCEB1	CISH	11	9	2	2	2	0	8.28951e-06	2.33889e-05	0	0	0	0	0	32	15	17	21	6	15	0.0213349	0.0340519	40	15	25	0.234314	0.333977
KDR	CHEM:pTyr-like:PTR	11	11	0	2	2	0	8.28951e-06	2.33889e-05	4	4	0	0.00283587	0.0073942	233	233	0	156	156	0	7.778e-09	2.24358e-07	329	329	0	2.08217e-08	9.87107e-07
F2RL1	CHEM:Organic:JDC	11	11	0	2	2	0	8.28951e-06	2.33889e-05	1	1	0	1.00198e-08	2.84542e-08	42	42	0	28	28	0	0.0133562	0.0243714	41	41	0	0.875492	0.920743
MAP2K1	CHEM:Drug-like:STU	32	32	0	13	13	0	8.38698e-06	2.36613e-05	8	8	0	1.30683e-10	3.72164e-10	87	87	0	51	51	0	4.35486e-06	4.42768e-05	122	122	0	0.00104852	0.00630526
PRSS3	CHEM:Metabolite:IMD	32	32	0	13	13	0	8.38698e-06	2.36613e-05	17	17	0	0.000925698	0.0024832	81	81	0	77	77	0	0.647369	0.65982	105	105	0	0.0186098	0.050601
MAP2K4	CHEM:Mg++:MG	25	25	0	9	9	0	8.58767e-06	2.42248e-05	9	9	0	8.58767e-06	2.41055e-05	70	70	0	47	47	0	0.00160493	0.00452309	77	77	0	0.457744	0.554387
SMAD3	SMAD9	41	39	3	19	19	0	9.08942e-06	2.56388e-05	25	2	23	0.00342654	0.00893158	148	84	68	129	74	59	0.0930295	0.116403	199	106	97	0.000177184	0.00162871
GNAQ	RGS4	23	16	7	8	5	3	1.13099e-05	3.17921e-05	6	5	1	9.9688e-08	2.8267e-07	79	44	36	56	29	28	0.00317333	0.00773761	95	52	44	0.110299	0.190133
FGFR2	CHEM:Ca++:CA	21	21	0	7	7	0	1.44121e-05	4.05035e-05	8	8	0	9.3501e-05	0.000257538	176	176	0	164	164	0	0.346064	0.366218	215	215	0	0.00665544	0.0233019
SMAD3	SMAD5	39	39	0	18	18	0	1.46524e-05	4.11765e-05	23	23	0	0.0022503	0.00590702	84	84	0	74	74	0	0.243492	0.267232	106	106	0	0.0318558	0.073865
PRKACA	CHEM:Organic:BU3	13	13	0	3	3	0	1.61034e-05	4.52293e-05	3	3	0	1.61034e-05	4.49659e-05	47	47	0	36	36	0	0.0787236	0.101957	57	57	0	0.206869	0.302774
RBBP7	CHEM:Organic:NP7	13	13	0	3	3	0	1.61034e-05	4.52293e-05	0	0	0	0	0	39	39	0	27	27	0	0.0261936	0.0402541	45	45	0	0.411456	0.509306
FGFR3	FGF2	13	13	0	3	3	0	1.61034e-05	4.52293e-05	2	2	0	2.06639e-07	5.85189e-07	101	101	0	91	91	0	0.292735	0.315578	128	128	0	0.0164424	0.0457705
EPHA5	EFNA4	13	12	1	3	3	0	1.61034e-05	4.52293e-05	4	4	0	0.000273088	0.000746221	229	208	24	151	135	18	2.70035e-09	9.13683e-08	287	257	34	0.000392023	0.00297315
KRAS	CHEM:Organic:RSG	13	13	0	3	3	0	1.61034e-05	4.52293e-05	0	0	0	0	0	1722	1722	0	1488	1488	0	4.66015e-10	2.15937e-08	2399	2399	0	5.48384e-55	3.75058e-52
RHOA	CHEM:Organic:DMF	13	13	0	3	3	0	1.61034e-05	4.52293e-05	3	3	0	1.61034e-05	4.49659e-05	73	73	0	52	52	0	0.00533617	0.0115933	102	102	0	0.00332541	0.0145286
CTNNB1	NR5A2	17	14	3	5	1	4	1.97863e-05	5.55584e-05	1	0	1	1.08686e-15	3.10537e-15	718	657	67	490	447	45	1.11337e-22	4.7992e-20	967	881	90	8.06242e-18	2.32338e-15
FYN	EPHA4	15	15	0	4	3	1	1.98627e-05	5.57635e-05	6	6	0	0.00139708	0.00370199	191	67	133	132	62	75	1.15681e-06	1.46946e-05	264	100	175	2.33854e-06	5.21772e-05
P2RY6	CHEM:Organic:SOG	15	15	0	4	4	0	1.98627e-05	5.57635e-05	6	6	0	0.00139708	0.00370199	48	48	0	36	36	0	0.054142	0.0740156	63	63	0	0.0580873	0.115123
GNAQ	GNB2	20	15	5	7	4	3	4.41829e-05	0.00012396	7	3	4	4.41829e-05	0.000122938	70	44	26	42	29	13	7.22432e-05	0.000409924	81	52	29	0.241797	0.343227
MAPK1	MAPKAPK2	33	31	2	15	10	5	4.4629e-05	0.000125198	18	15	3	0.00127545	0.00338144	88	57	32	63	41	23	0.00291698	0.00728199	110	68	43	0.0351328	0.0791147
RAP1B	CHEM:Inorganic:AF3	10	10	0	2	2	0	4.64162e-05	0.000130034	1	1	0	1.11177e-07	3.15039e-07	26	26	0	17	17	0	0.0377423	0.0542674	38	38	0	0.0508762	0.10408
TLR2	CHEM:Organic:PCJ	10	10	0	2	2	0	4.64162e-05	0.000130034	1	1	0	1.11177e-07	3.15039e-07	88	88	0	55	55	0	3.47985e-05	0.000226378	112	112	0	0.0226923	0.0585364
COL11A1	COL5A1	10	7	3	2	1	1	4.64162e-05	0.000130034	3	3	0	0.001101	0.00293884	608	384	277	494	340	193	4.89217e-07	7.28007e-06	893	575	386	3.66085e-25	1.56486e-22
LGALS12	CHEM:Sugar:GAL	10	10	0	2	2	0	4.64162e-05	0.000130034	3	3	0	0.001101	0.00293884	45	45	0	30	30	0	0.010072	0.0193175	61	61	0	0.0398083	0.0870738
PDGFRB	CHEM:ATP-like:ANP	10	10	0	2	2	0	4.64162e-05	0.000130034	2	2	0	4.64162e-05	0.000129005	120	120	0	81	81	0	4.501e-05	0.000277899	153	153	0	0.00645459	0.0227568
SNAP23	STX1B	10	5	5	2	1	1	4.64162e-05	0.000130034	1	1	0	1.11177e-07	3.15039e-07	35	13	22	24	9	15	0.0311634	0.046531	42	14	28	0.31477	0.418022
SOCS3	CHEM:pTyr-like:PTR	10	10	0	2	2	0	4.64162e-05	0.000130034	0	0	0	0	0	18	18	0	13	13	0	0.163408	0.187854	27	27	0	0.0830046	0.149541
GEMIN7	GEMIN6	10	10	0	2	2	0	4.64162e-05	0.000130034	3	3	0	0.001101	0.00293884	26	17	9	18	13	5	0.0748171	0.0977495	25	14	11	0.840837	0.88966
CLEC4E	CHEM:Mg++:MG	10	10	0	2	2	0	4.64162e-05	0.000130034	3	3	0	0.001101	0.00293884	32	32	0	21	21	0	0.0213349	0.0340519	31	31	0	0.856949	0.905046
F2RL1	CHEM:Zn+:ZN	10	10	0	2	2	0	4.64162e-05	0.000130034	2	2	0	4.64162e-05	0.000129005	42	42	0	28	28	0	0.0133562	0.0243714	41	41	0	0.875492	0.920743
UHRF2	CHEM:Zn+:ZN	10	10	0	2	2	0	4.64162e-05	0.000130034	2	2	0	4.64162e-05	0.000129005	39	39	0	23	23	0	0.0022503	0.00597021	56	56	0	0.0225099	0.0581422
EPHB1	CHEM:Drug-like:STI	10	10	0	2	2	0	4.64162e-05	0.000130034	0	0	0	0	0	162	162	0	108	108	0	1.00832e-06	1.33132e-05	210	210	0	0.000656235	0.00451055
GPR15	CHEM:Metabolite:OLC	10	10	0	2	2	0	4.64162e-05	0.000130034	1	1	0	1.11177e-07	3.15039e-07	45	45	0	26	26	0	0.000754645	0.00249787	50	50	0	0.523924	0.615615
PRKACA	PRKAR1A	25	19	6	10	4	6	4.66362e-05	0.000130636	5	2	3	1.58084e-10	4.50169e-10	72	47	25	51	36	15	0.004909	0.0108753	87	57	30	0.118587	0.200677
PPP2R1A	PPP2R2D	27	27	0	11	11	0	4.90839e-05	0.00013747	9	9	0	9.55041e-07	2.6997e-06	101	100	1	67	66	1	0.000107225	0.000565857	117	116	1	0.150049	0.238882
PPP2R1A	PPP2R2C	27	27	0	11	11	0	4.90839e-05	0.00013747	9	9	0	9.55041e-07	2.6997e-06	145	100	46	96	66	31	2.9161e-06	3.20578e-05	168	116	53	0.074449	0.138104
PPP2R1A	PPP2R2B	27	27	0	11	11	0	4.90839e-05	0.00013747	9	9	0	9.55041e-07	2.6997e-06	163	100	69	120	66	58	0.000167406	0.000778312	199	116	90	0.00919577	0.0293855
COL11A1	COL1A1	18	16	2	6	3	3	5.66789e-05	0.000158732	6	5	1	5.66789e-05	0.000157434	501	384	151	412	340	92	1.56821e-05	0.000123319	725	575	202	3.13996e-19	9.58714e-17
GNAQ	GNB4	16	15	1	5	3	2	6.87676e-05	0.000192493	7	3	4	0.00331141	0.00863236	81	44	38	51	29	23	0.00010451	0.000556969	94	52	43	0.195622	0.290214
GNA13	CHEM:Metabolite:ALF	12	12	0	3	3	0	7.12242e-05	0.000199228	1	1	0	8.2879e-10	2.35776e-09	62	62	0	45	45	0	0.0165211	0.0285366	76	76	0	0.120075	0.201512
STX8	VAMP8	12	7	5	3	1	2	7.12242e-05	0.000199228	3	2	1	7.12242e-05	0.000197366	38	27	11	29	19	10	0.0942359	0.117629	43	33	10	0.491984	0.586428
STK3	CHEM:Drug-like:STU	12	12	0	3	3	0	7.12242e-05	0.000199228	2	2	0	1.36079e-06	3.83842e-06	33	33	0	27	27	0	0.246467	0.269713	36	36	0	0.676805	0.752014
RRAS2	CHEM:Inorganic:AF3	12	12	0	3	3	0	7.12242e-05	0.000199228	1	1	0	8.2879e-10	2.35776e-09	22	22	0	11	11	0	0.00345159	0.00807964	31	31	0	0.125136	0.208296
FGFR1	CHEM:Ca++:CA	14	14	0	4	4	0	7.61108e-05	0.000212769	0	0	0	0	0	104	104	0	88	88	0	0.0872131	0.110727	150	150	0	8.0553e-05	0.00087802
GNAQ	PLCB1	19	17	2	7	4	3	0.000129305	0.000359009	4	1	3	5.12513e-08	1.45382e-07	237	44	200	197	29	173	0.00514657	0.0112616	329	52	287	8.61325e-08	3.32454e-06
GNAQ	RGS18	19	16	3	7	4	3	0.000129305	0.000359009	5	4	1	1.39372e-06	3.93066e-06	76	44	33	48	29	20	0.000159837	0.000750604	91	52	40	0.126988	0.210565
CCKBR	CHEM:Metal:HG	19	19	0	7	7	0	0.000129305	0.000359009	5	5	0	1.39372e-06	3.93066e-06	90	90	0	75	75	0	0.0927812	0.116121	133	133	0	8.71772e-05	0.000921821
POLR3B	DNA/RNA	22	22	0	9	9	0	0.000174078	0.000483057	10	10	0	0.000741919	0.0019926	103	103	0	62	62	0	1.59201e-06	1.91291e-05	134	134	0	0.00622755	0.0221128
GPR45	CHEM:Zn+:ZN	17	17	0	6	6	0	0.000174264	0.000483416	6	6	0	0.000174264	0.000478704	84	84	0	50	50	0	9.85697e-06	8.27653e-05	102	102	0	0.0737507	0.137206
ACTB	MTSS1	17	12	5	6	1	5	0.000174264	0.000483416	3	2	1	2.15257e-08	6.10945e-08	144	66	82	113	46	69	0.00457497	0.010221	180	86	99	0.00618145	0.0220055
PRSS3	CHEM:pTyr-like:TYS	37	37	0	19	19	0	0.000200089	0.000555026	16	16	0	6.81135e-06	1.91404e-05	81	81	0	77	77	0	0.647369	0.65982	105	105	0	0.0186098	0.050601
C6	C5	25	13	12	11	2	9	0.000214193	0.000593958	8	3	5	1.16221e-06	3.28063e-06	244	162	99	167	110	65	1.9328e-08	5.02754e-07	325	211	132	2.46307e-06	5.42478e-05
EPHA5	EFNA5	15	12	3	5	1	4	0.000225604	0.000625329	6	5	1	0.00139708	0.00370199	229	208	26	148	135	14	5.05766e-10	2.29181e-08	286	257	34	0.000533917	0.00380908
PIK3R2	PIK3CB	15	8	7	5	5	0	0.000225604	0.000625329	6	5	1	0.00139708	0.00370199	151	63	91	102	43	61	4.62663e-06	4.63884e-05	204	84	126	0.000120387	0.00123431
FCAR	NCR1	20	20	0	8	8	0	0.000251869	0.000696175	7	7	0	4.41829e-05	0.000122938	54	54	0	31	31	0	0.000144661	0.000696263	50	50	0	0.570359	0.656742
HBE1	HBB	13	7	6	4	0	4	0.000273088	0.000754135	0	0	0	0	0	59	34	25	37	23	14	0.000702638	0.00236581	62	40	22	0.750531	0.814421
HTR2A	CHEM:Organic:2CV	13	13	0	4	4	0	0.000273088	0.000754135	3	3	0	1.61034e-05	4.49659e-05	79	79	0	45	45	0	4.35705e-06	4.42768e-05	92	92	0	0.190844	0.286217
EPHA5	EFNA2	13	13	0	4	4	0	0.000273088	0.000754135	4	4	0	0.000273088	0.000746221	212	208	5	139	135	5	7.76524e-09	2.24358e-07	263	257	7	0.00121676	0.00689576
C2	CFB	13	10	3	4	2	2	0.000273088	0.000754135	4	3	1	0.000273088	0.000746221	100	54	50	74	39	36	0.00352949	0.00824919	117	65	58	0.125436	0.208681
ZSCAN5B	CHEM:Zn+:ZN	13	13	0	4	4	0	0.000273088	0.000754135	3	3	0	1.61034e-05	4.49659e-05	68	68	0	48	48	0	0.00586141	0.0124633	80	80	0	0.196979	0.291931
PRKAG1	CHEM:ATP-like:AMP	11	11	0	3	3	0	0.000291816	0.000804639	4	4	0	0.00283587	0.0073942	19	19	0	10	10	0	0.00993296	0.0191366	21	21	0	0.743647	0.808884
ZBTB16	ZBTB16	11	11	0	3	3	0	0.000291816	0.000804639	2	2	0	8.28951e-06	2.32712e-05	91	91	91	51	51	51	3.59118e-07	5.61957e-06	108	108	108	0.110782	0.190857
MME	MME	11	11	0	3	3	0	0.000291816	0.000804639	3	3	0	0.000291816	0.000796758	124	124	124	85	85	85	6.79015e-05	0.000392983	153	153	153	0.0183736	0.0503215
ITGA10	CHEM:Ca++:CA	11	11	0	3	3	0	0.000291816	0.000804639	4	4	0	0.00283587	0.0073942	99	99	0	65	65	0	8.37748e-05	0.000462615	137	137	0	0.000803052	0.00523679
TCEB1	SOCS4	11	9	2	3	2	1	0.000291816	0.000804639	0	0	0	0	0	42	15	27	23	6	17	0.000332347	0.00135893	38	15	23	0.51497	0.608283
TGFB1I1	CHEM:Zn+:ZN	11	11	0	3	3	0	0.000291816	0.000804639	3	3	0	0.000291816	0.000796758	38	38	0	29	29	0	0.0942359	0.117629	56	56	0	0.0131802	0.0375535
NEK10	CHEM:Mg++:MG	11	11	0	3	3	0	0.000291816	0.000804639	3	3	0	0.000291816	0.000796758	78	78	0	63	63	0	0.0666386	0.0885551	105	105	0	0.00701725	0.0242537
NR2F6	THRB	11	8	3	3	3	0	0.000291816	0.000804639	3	3	0	0.000291816	0.000796758	74	18	56	49	12	37	0.000741886	0.00246418	90	20	70	0.100895	0.178173
CDH1	CHEM:Metal:YB	11	11	0	3	3	0	0.000291816	0.000804639	3	3	0	0.000291816	0.000796758	144	144	0	102	102	0	8.31717e-05	0.00046192	186	186	0	0.0015043	0.00794187
AVPR1B	CHEM:Organic:2CV	11	11	0	3	3	0	0.000291816	0.000804639	3	3	0	0.000291816	0.000796758	48	48	0	29	29	0	0.00105772	0.00325041	54	54	0	0.453371	0.550573
MAP2K7	CHEM:Organic:5EA	11	11	0	3	3	0	0.000291816	0.000804639	2	2	0	8.28951e-06	2.32712e-05	72	72	0	50	50	0	0.0028833	0.00724516	79	79	0	0.463473	0.559253
MAP2K4	CHEM:Zn+:ZN	11	11	0	3	3	0	0.000291816	0.000804639	2	2	0	8.28951e-06	2.32712e-05	70	70	0	47	47	0	0.00160493	0.00452309	77	77	0	0.457744	0.554387
CBL	CHEM:Zn+:ZN	18	18	0	7	7	0	0.000360506	0.000993722	6	6	0	5.66789e-05	0.000157434	83	83	0	55	55	0	0.000417929	0.00164248	106	106	0	0.0248191	0.0621532
RHOA	CHEM:Mg++:MG	50	50	0	29	29	0	0.00036538	0.00100699	24	24	0	2.93398e-06	8.26641e-06	73	73	0	52	52	0	0.00533617	0.0115933	102	102	0	0.00332541	0.0145286
GNAI2	RGS14	16	16	0	6	6	0	0.000507624	0.00139812	7	7	0	0.00331141	0.00863236	41	41	0	25	25	0	0.00342654	0.00805299	62	62	0	0.00609316	0.0217516
AIFM3	CHEM:FAD-like:FAD	16	16	0	6	6	0	0.000507624	0.00139812	7	7	0	0.00331141	0.00863236	62	62	0	43	43	0	0.00580488	0.0123943	76	76	0	0.120075	0.201512
ZNF434	DNA/RNA	14	14	0	5	5	0	0.000696372	0.00189538	3	3	0	3.39021e-06	9.54659e-06	53	53	0	38	38	0	0.0183115	0.0303859	73	73	0	0.0187151	0.0508202
ZBTB49	CHEM:Zn+:ZN	14	14	0	5	5	0	0.000696372	0.00189538	6	6	0	0.0036218	0.00938861	54	54	0	39	39	0	0.0198453	0.0323286	70	70	0	0.0550999	0.110581
LTF	LTF	14	14	0	5	5	0	0.000696372	0.00189538	3	3	0	3.39021e-06	9.54659e-06	91	91	91	56	56	56	1.62873e-05	0.000126163	116	116	116	0.0196698	0.0524982
HSPA8	BAG1	14	14	0	5	5	0	0.000696372	0.00189538	6	6	0	0.0036218	0.00938861	70	70	0	50	50	0	0.00693376	0.0143074	102	102	0	0.00102121	0.00619408
PRSS12	CHEM:Mg++:MG	14	14	0	5	5	0	0.000696372	0.00189538	4	4	0	7.61108e-05	0.000210816	65	65	0	44	44	0	0.00309897	0.00762296	86	86	0	0.0229462	0.0587803
MAP2K7	CHEM:pST-like:SEP	14	14	0	5	5	0	0.000696372	0.00189538	1	1	0	4.49817e-12	1.28242e-11	72	72	0	50	50	0	0.0028833	0.00724516	79	79	0	0.463473	0.559253
ADCY6	ADCY6	12	12	0	4	4	0	0.000913578	0.00248354	4	4	0	0.000913578	0.00245171	91	91	91	63	63	63	0.000795381	0.00260165	121	121	121	0.00532054	0.0198793
DES	LMNB1	12	8	4	4	4	0	0.000913578	0.00248354	2	1	1	1.36079e-06	3.83842e-06	83	52	32	58	37	22	0.0019172	0.00524019	103	64	40	0.0478881	0.0995107
NT5C2	NT5C2	12	12	0	4	4	0	0.000913578	0.00248354	4	4	0	0.000913578	0.00245171	57	57	57	37	37	37	0.00219214	0.00585534	89	89	89	0.000359351	0.0027619
SIGLEC7	CHEM:Organic:CEQ	12	12	0	4	4	0	0.000913578	0.00248354	0	0	0	0	0	75	75	0	52	52	0	0.0027128	0.00698982	85	85	0	0.301291	0.40406
MAP2K7	CHEM:Mn++:MN	12	12	0	4	4	0	0.000913578	0.00248354	3	3	0	7.12242e-05	0.000197366	72	72	0	50	50	0	0.0028833	0.00724516	79	79	0	0.463473	0.559253
GNA13	CHEM:GTP-like:GDP	17	17	0	7	7	0	0.000955389	0.00259693	3	3	0	2.15257e-08	6.10945e-08	62	62	0	45	45	0	0.0165211	0.0285366	76	76	0	0.120075	0.201512
PRKACA	PRKAR2A	19	19	0	8	6	2	0.000982861	0.00267076	6	3	3	1.75104e-05	4.88842e-05	67	47	20	52	36	16	0.0435036	0.0610906	85	57	28	0.0501008	0.102824
OR6N1	CHEM:Metabolite:OLA	19	19	0	8	8	0	0.000982861	0.00267076	5	5	0	1.39372e-06	3.93066e-06	91	91	0	60	60	0	0.000166787	0.000775572	99	99	0	0.449563	0.547375
GUCA1C	CHEM:Metal:PB	10	10	0	3	3	0	0.001101	0.0029735	2	2	0	4.64162e-05	0.000129005	30	30	0	19	19	0	0.0156634	0.0274158	40	40	0	0.131558	0.215662
KIT	SOCS6	10	8	2	3	1	2	0.001101	0.0029735	3	3	0	0.001101	0.00293884	223	176	51	156	119	38	3.73123e-07	5.75274e-06	289	218	74	5.35768e-05	0.000632648
BLK	CHEM:pTyr-like:PTR	10	10	0	3	3	0	0.001101	0.0029735	2	2	0	4.64162e-05	0.000129005	61	61	0	40	40	0	0.00190993	0.00522284	74	74	0	0.144729	0.231938
RHOJ	PAK3	10	10	0	3	3	0	0.001101	0.0029735	2	2	0	4.64162e-05	0.000129005	116	26	90	97	17	80	0.059229	0.0799366	160	31	129	0.000295072	0.00240812
DAPK1	CHEM:Lys-like:MLY	10	10	0	3	3	0	0.001101	0.0029735	3	3	0	0.001101	0.00293884	134	134	0	91	91	0	2.43638e-05	0.000172141	195	195	0	4.5664e-06	9.12479e-05
TNR	CHEM:Nat-mod:ACE	10	10	0	3	3	0	0.001101	0.0029735	2	2	0	4.64162e-05	0.000129005	253	253	0	156	156	0	8.16835e-13	8.93381e-11	348	348	0	7.81966e-08	3.10456e-06
MAP2K7	CHEM:Inorganic:MGF	10	10	0	3	3	0	0.001101	0.0029735	0	0	0	0	0	72	72	0	50	50	0	0.0028833	0.00724516	79	79	0	0.463473	0.559253
OPRK1	CHEM:Organic:CLR	10	10	0	3	3	0	0.001101	0.0029735	2	2	0	4.64162e-05	0.000129005	110	110	0	68	68	0	2.53304e-06	2.89446e-05	140	140	0	0.00957821	0.0302757
ERBB4	CHEM:Ca++:CA	18	18	0	8	8	0	0.00192438	0.00518333	7	7	0	0.000360506	0.000983103	279	279	0	198	198	0	4.20962e-08	9.35176e-07	376	376	0	1.51731e-07	5.10364e-06
OTC	OTC	13	13	0	5	5	0	0.00201517	0.00542017	1	1	0	6.33393e-11	1.80439e-10	40	40	40	27	27	27	0.0158512	0.0276007	38	38	38	0.744772	0.809611
ERBB3	CHEM:Glycos:FUC	13	13	0	5	5	0	0.00201517	0.00542017	4	4	0	0.000273088	0.000746221	211	211	0	149	149	0	1.39117e-06	1.7125e-05	275	275	0	5.88312e-05	0.000683832
EPHA5	EFNA1	13	12	1	5	1	4	0.00201517	0.00542017	4	0	4	0.000273088	0.000746221	221	208	15	145	135	11	3.55417e-09	1.17242e-07	272	257	16	0.00146518	0.00777695
BAP1	CHEM:Organic:GVE	13	13	0	5	5	0	0.00201517	0.00542017	2	2	0	2.06639e-07	5.85189e-07	122	122	0	89	89	0	0.000794384	0.00260165	149	149	0	0.026141	0.0643967
RHEB	CHEM:Mg++:MG	13	13	0	5	5	0	0.00201517	0.00542017	5	5	0	0.00201517	0.00530583	20	20	0	12	12	0	0.028823	0.0433177	19	19	0	0.817653	0.869146
PRSS3	CHEM:Ca++:CA	40	40	0	24	24	0	0.00279879	0.00752117	19	19	0	2.50291e-05	6.97564e-05	81	81	0	77	77	0	0.647369	0.65982	105	105	0	0.0186098	0.050601
GNA13	CHEM:Mg++:MG	11	11	0	4	4	0	0.00283587	0.00760727	0	0	0	0	0	62	62	0	45	45	0	0.0165211	0.0285366	76	76	0	0.120075	0.201512
MMP25	CHEM:Ca++:CA	11	11	0	4	4	0	0.00283587	0.00760727	4	4	0	0.00283587	0.0073942	47	47	0	26	26	0	0.000169342	0.000782279	47	47	0	1	1
RBBP7	ZFPM1	11	11	0	4	4	0	0.00283587	0.00760727	1	1	0	1.00198e-08	2.84542e-08	64	39	26	48	27	22	0.0247657	0.0382811	76	45	32	0.1856	0.280241
TRIM22	TRIM22	11	11	0	4	4	0	0.00283587	0.00760727	4	4	0	0.00283587	0.0073942	46	46	46	38	38	38	0.193063	0.217418	53	53	53	0.370923	0.472875
PRKCA	PRKCA	11	11	0	4	4	0	0.00283587	0.00760727	2	2	0	8.28951e-06	2.32712e-05	64	64	64	38	38	38	0.000119427	0.000600059	91	91	91	0.0037663	0.0155108
BMI1	RING1	11	8	3	4	1	3	0.00283587	0.00760727	4	1	3	0.00283587	0.0073942	79	44	35	51	25	26	0.00024801	0.00107171	96	53	43	0.0818239	0.148112
CCT3	TCP1	11	10	1	4	4	0	0.00283587	0.00760727	1	1	0	1.00198e-08	2.84542e-08	70	48	24	53	34	20	0.0229649	0.0360946	96	67	31	0.00659086	0.0231703
PRKAR1A	PRKX	11	6	5	4	4	0	0.00283587	0.00760727	3	1	2	0.000291816	0.000796758	50	25	27	32	15	18	0.00329481	0.00793238	57	30	32	0.388252	0.489009
NPY1R	CHEM:Metal:HG	11	11	0	4	4	0	0.00283587	0.00760727	1	1	0	1.00198e-08	2.84542e-08	90	90	0	57	57	0	4.75098e-05	0.000287214	129	129	0	0.000336586	0.00264398
PRSS3	CHEM:Organic:162	11	11	0	4	4	0	0.00283587	0.00760727	3	3	0	0.000291816	0.000796758	81	81	0	77	77	0	0.647369	0.65982	105	105	0	0.0186098	0.050601
DIP2C	CHEM:ATP-like:ZZ9	11	11	0	4	4	0	0.00283587	0.00760727	4	4	0	0.00283587	0.0073942	146	146	0	96	96	0	1.7669e-06	2.10775e-05	191	191	0	0.000801902	0.00523661
FLNB	FBLIM1	11	10	1	4	4	0	0.00283587	0.00760727	2	2	0	8.28951e-06	2.32712e-05	226	199	36	191	166	31	0.0132542	0.0242428	303	268	45	3.90969e-06	8.05735e-05
LCK	FGFR3	11	11	0	4	4	0	0.00283587	0.00760727	3	3	0	0.000291816	0.000796758	162	66	101	137	49	91	0.0353951	0.0516791	206	84	128	0.00159033	0.00831135
CPS1	CHEM:ATP-like:ANP	16	16	0	7	7	0	0.00331141	0.0088792	4	4	0	4.87236e-06	1.37074e-05	163	163	0	137	137	0	0.0285601	0.043031	234	234	0	1.05343e-06	2.75973e-05
MAX	DNA/RNA	19	19	0	9	9	0	0.00365087	0.00958865	8	8	0	0.000982861	0.00263309	45	45	0	41	41	0	0.530794	0.545643	55	55	0	0.198784	0.293614
AZU1	CHEM:Ca++:CA	14	14	0	6	6	0	0.0036218	0.00958865	5	5	0	0.000696372	0.00187047	30	30	0	17	17	0	0.00338454	0.00800895	39	39	0	0.171967	0.264372
EPHB3	CHEM:ATP-like:ANP	14	14	0	6	6	0	0.0036218	0.00958865	6	6	0	0.0036218	0.00938861	111	111	0	73	73	0	2.9324e-05	0.000195805	138	138	0	0.0208497	0.0547528
KRAS	CHEM:Mg++:MG	1445	1445	0	443	443	0	2.47032822921e-323	7.41098468762e-323	878	878	0	4.13429e-73	1.18872e-72	1722	1722	0	1488	1488	0	4.66015e-10	2.15937e-08	2399	2399	0	5.48384e-55	3.75058e-52
