# Supplementary material for: Insights into cancer severity from biomolecular interaction mechanisms
Source: Sci Rep. 2016 Oct 4;6:34490. doi: 10.1038/srep34490 (PMC5048291; doi:10.1038/srep34490)
Supplement: Supplementary Table S2 [file srep34490-s4.xls]

## Sheet: a
Table S2a: Cancer type specific Interface Mutual exclusivity and clinical information analysis
Interfaces																											Genes only
#PairA	PairB	Cancer Type	AB	A	B	noAnoB	P(Mutualex_I)	Q(Mutualex_I)	AnotBalive	AnotBdead	BnotAalive	BnotAdead	P(Vital_I)	Q(Vital_I)	AnotBrem	AnotBnorem	BnotArem	BnotAnorem	P(Status_I)	Q(Status_I)	AnotBsurvival	AnotBsurvival_median	BnotAsurvival	BnotAsurvival_median	P(Survival_I)	Q(Survival_I)	AB	A	B	noAnoB	P(Mutualex_G)	Q(Mutualex_G)	AnotBalive	AnotBdead	BnotAalive	BnotAdead	P(Vital_G)	Q(Vital_G)	AnotBrem	AnotBnorem	BnotArem	BnotAnorem	P(Status_G)	Q(Status_G)	AnotBsurvival	AnotBsurvival_median	BnotAsurvival	BnotAsurvival_median	P(Survival_G)
BRAF|CHEM_Organic	NRAS|CHEM_Zn+	skin|NS|malignant_melanoma|NS	0	226	107	163	2.95036e-34	3.47581e-30	93	54	48	34	0.482918	1	66	81	38	44	0.890182	1							4	116	224	169	3.6541e-30	3.62697e-23	50	38	92	53	0.873603	1	40	48	65	80	0.590947	1
BRAF|CHEM_Organic	NRAS|CHEM_GTP-like	skin|NS|malignant_melanoma|NS	3	223	117	153	2.51593e-33	1.48201e-29	92	53	51	38	0.407516	1	65	80	41	48	0.89282	1							4	116	224	169	3.6541e-30	3.62697e-23	50	38	92	53	0.873603	1	40	48	65	80	0.590947	1
BRAF|CHEM_Organic	NRAS|CHEM_Mg++	skin|NS|malignant_melanoma|NS	3	223	116	154	6.00674e-33	1.76913e-29	92	53	51	37	0.409113	1	65	80	41	47	0.892124	1							4	116	224	169	3.6541e-30	3.62697e-23	50	38	92	53	0.873603	1	40	48	65	80	0.590947	1
BRAF|CHEM_Organic	NRAS|CHEM_Inorganic	skin|NS|malignant_melanoma|NS	3	223	116	154	6.00674e-33	1.76913e-29	92	53	51	37	0.409113	1	65	80	41	47	0.892124	1							4	116	224	169	3.6541e-30	3.62697e-23	50	38	92	53	0.873603	1	40	48	65	80	0.590947	1
BRAF|CHEM_Organic	NRAS|CHEM_Organic	skin|NS|malignant_melanoma|NS	2	224	112	158	8.28878e-33	1.953e-29	92	53	49	36	0.40269	1	65	80	39	46	0.891621	1							4	116	224	169	3.6541e-30	3.62697e-23	50	38	92	53	0.873603	1	40	48	65	80	0.590947	1
BRAF|CHEM_Organic	NRAS|RASA1	skin|NS|malignant_melanoma|NS	1	225	107	163	1.86358e-32	3.1364e-29	93	53	48	34	0.478903	1	66	80	38	44	0.890511	1							4	116	224	169	3.6541e-30	3.62697e-23	50	38	92	53	0.873603	1	40	48	65	80	0.590947	1
BRAF|CHEM_Organic	NRAS|SOS1	skin|NS|malignant_melanoma|NS	1	225	107	163	1.86358e-32	3.1364e-29	93	53	48	34	0.478903	1	66	80	38	44	0.890511	1							4	116	224	169	3.6541e-30	3.62697e-23	50	38	92	53	0.873603	1	40	48	65	80	0.590947	1
NRAS|CHEM_Organic	BRAF|CHEM_Organic	thyroid|NS|carcinoma|NS	0	34	236	68	2.24489e-20	3.84838e-19	34	0	227	9	0.608091	1	27	7	193	43	0.813175	1							0	34	236	132	9.67916e-15	5.8075e-14	34	0	227	9	0.292011	1	27	7	193	43	0.446944	0.907321
NRAS|CHEM_Zn+	BRAF|CHEM_Organic	thyroid|NS|carcinoma|NS	0	34	236	68	2.24489e-20	3.84838e-19	34	0	227	9	0.608091	1	27	7	193	43	0.813175	1							0	34	236	132	9.67916e-15	5.8075e-14	34	0	227	9	0.292011	1	27	7	193	43	0.446944	0.907321
BRAF|CHEM_Organic	NRAS|CHEM_GTP-like	thyroid|NS|carcinoma|NS	0	236	34	68	2.24489e-20	3.84838e-19	227	9	34	0	0.608091	1	193	43	27	7	0.813175	1							0	34	236	132	9.67916e-15	5.8075e-14	34	0	227	9	0.292011	1	27	7	193	43	0.446944	0.907321
BRAF|CHEM_Organic	NRAS|CHEM_Mg++	thyroid|NS|carcinoma|NS	0	236	34	68	2.24489e-20	3.84838e-19	227	9	34	0	0.608091	1	193	43	27	7	0.813175	1							0	34	236	132	9.67916e-15	5.8075e-14	34	0	227	9	0.292011	1	27	7	193	43	0.446944	0.907321
BRAF|CHEM_Organic	NRAS|SOS1	thyroid|NS|carcinoma|NS	0	236	34	68	2.24489e-20	3.84838e-19	227	9	34	0	0.608091	1	193	43	27	7	0.813175	1							0	34	236	132	9.67916e-15	5.8075e-14	34	0	227	9	0.292011	1	27	7	193	43	0.446944	0.907321
BRAF|CHEM_Organic	NRAS|RASA1	thyroid|NS|carcinoma|NS	0	236	34	68	2.24489e-20	3.84838e-19	227	9	34	0	0.608091	1	193	43	27	7	0.813175	1							0	34	236	132	9.67916e-15	5.8075e-14	34	0	227	9	0.292011	1	27	7	193	43	0.446944	0.907321
BRAF|CHEM_Organic	NRAS|CHEM_Inorganic	thyroid|NS|carcinoma|NS	0	236	34	68	2.24489e-20	3.84838e-19	227	9	34	0	0.608091	1	193	43	27	7	0.813175	1							0	34	236	132	9.67916e-15	5.8075e-14	34	0	227	9	0.292011	1	27	7	193	43	0.446944	0.907321
PIK3CA|PIK3R3	PIK3CA|PIK3R2	breast|NS|carcinoma|NS	3	140	143	431	1.96812e-12	2.36174e-10	130	8	129	14	0.268395	1	115	23	114	29	0.447248	1
PIK3CA|PIK3R1	PIK3CA|PIK3R2	breast|NS|carcinoma|NS	4	142	142	429	1.07802e-11	6.46811e-10	132	8	128	14	0.266947	1	116	24	114	28	0.645866	1
HRAS|CHEM_Zn+	BRAF|CHEM_Organic	thyroid|NS|carcinoma|NS	0	14	236	88	2.68103e-08	2.14483e-07	14	0	227	9	1	1	11	3	193	43	0.726349	1							0	236	14	152	2.99897e-06	8.9969e-06	227	9	14	0	1	1	193	43	11	3	0.756101	0.907321
HRAS|RASA1	BRAF|CHEM_Organic	thyroid|NS|carcinoma|NS	0	14	236	88	2.68103e-08	2.14483e-07	14	0	227	9	1	1	11	3	193	43	0.726349	1							0	236	14	152	2.99897e-06	8.9969e-06	227	9	14	0	1	1	193	43	11	3	0.756101	0.907321
HRAS|CHEM_Organic	BRAF|CHEM_Organic	thyroid|NS|carcinoma|NS	0	14	236	88	2.68103e-08	2.14483e-07	14	0	227	9	1	1	11	3	193	43	0.726349	1							0	236	14	152	2.99897e-06	8.9969e-06	227	9	14	0	1	1	193	43	11	3	0.756101	0.907321
BRAF|CHEM_Organic	HRAS|CHEM_GTP-like	thyroid|NS|carcinoma|NS	0	236	14	88	2.68103e-08	2.14483e-07	227	9	14	0	1	1	193	43	11	3	0.726349	1							0	236	14	152	2.99897e-06	8.9969e-06	227	9	14	0	1	1	193	43	11	3	0.756101	0.907321
BRAF|CHEM_Organic	HRAS|CHEM_Mg++	thyroid|NS|carcinoma|NS	0	236	14	88	2.68103e-08	2.14483e-07	227	9	14	0	1	1	193	43	11	3	0.726349	1							0	236	14	152	2.99897e-06	8.9969e-06	227	9	14	0	1	1	193	43	11	3	0.756101	0.907321
BRAF|CHEM_Organic	HRAS|SOS1	thyroid|NS|carcinoma|NS	0	236	14	88	2.68103e-08	2.14483e-07	227	9	14	0	1	1	193	43	11	3	0.726349	1							0	236	14	152	2.99897e-06	8.9969e-06	227	9	14	0	1	1	193	43	11	3	0.756101	0.907321
BRAF|CHEM_Organic	HRAS|SOS2	thyroid|NS|carcinoma|NS	0	236	14	88	2.68103e-08	2.14483e-07	227	9	14	0	1	1	193	43	11	3	0.726349	1							0	236	14	152	2.99897e-06	8.9969e-06	227	9	14	0	1	1	193	43	11	3	0.756101	0.907321
BRAF|CHEM_Organic	HRAS|CHEM_Inorganic	thyroid|NS|carcinoma|NS	0	236	14	88	2.68103e-08	2.14483e-07	227	9	14	0	1	1	193	43	11	3	0.726349	1							0	236	14	152	2.99897e-06	8.9969e-06	227	9	14	0	1	1	193	43	11	3	0.756101	0.907321
IDH1|CHEM_Mn++	IDH2|CHEM_Mn++	central_nervous_system|brain|glioma|NS	0	216	12	61	3.27012e-08	3.18837e-07	186	29	11	1	1	1	85	130	5	7	1	1							0	12	216	73	1.42282e-07	3.91276e-06	11	1	186	29	0.511689	1	5	7	85	130	0.678347	1
IDH1|CHEM_Mn++	IDH2|CHEM_Organometalic	central_nervous_system|brain|glioma|NS	0	216	12	61	3.27012e-08	3.18837e-07	186	29	11	1	1	1	85	130	5	7	1	1							0	12	216	73	1.42282e-07	3.91276e-06	11	1	186	29	0.511689	1	5	7	85	130	0.678347	1
IDH2|CHEM_Organometalic	IDH1|CHEM_Organic	central_nervous_system|brain|glioma|NS	0	12	216	61	3.27012e-08	3.18837e-07	11	1	186	29	1	1	5	7	85	130	1	1							0	12	216	73	1.42282e-07	3.91276e-06	11	1	186	29	0.511689	1	5	7	85	130	0.678347	1
IDH2|CHEM_Ca++	IDH1|CHEM_Mn++	central_nervous_system|brain|glioma|NS	0	12	216	61	3.27012e-08	3.18837e-07	11	1	186	29	1	1	5	7	85	130	1	1							0	12	216	73	1.42282e-07	3.91276e-06	11	1	186	29	0.511689	1	5	7	85	130	0.678347	1
IDH2|CHEM_Ca++	IDH1|IDH1	central_nervous_system|brain|glioma|NS	0	12	216	61	3.27012e-08	3.18837e-07	11	1	186	29	1	1	5	7	85	130	1	1							0	12	216	73	1.42282e-07	3.91276e-06	11	1	186	29	0.511689	1	5	7	85	130	0.678347	1
IDH2|CHEM_Ca++	IDH1|CHEM_Ca++	central_nervous_system|brain|glioma|NS	0	12	216	61	3.27012e-08	3.18837e-07	11	1	186	29	1	1	5	7	85	130	1	1							0	12	216	73	1.42282e-07	3.91276e-06	11	1	186	29	0.511689	1	5	7	85	130	0.678347	1
IDH2|CHEM_Ca++	IDH1|CHEM_Mg++	central_nervous_system|brain|glioma|NS	0	12	216	61	3.27012e-08	3.18837e-07	11	1	186	29	1	1	5	7	85	130	1	1							0	12	216	73	1.42282e-07	3.91276e-06	11	1	186	29	0.511689	1	5	7	85	130	0.678347	1
IDH2|CHEM_Ca++	IDH1|CHEM_Organic	central_nervous_system|brain|glioma|NS	0	12	216	61	3.27012e-08	3.18837e-07	11	1	186	29	1	1	5	7	85	130	1	1							0	12	216	73	1.42282e-07	3.91276e-06	11	1	186	29	0.511689	1	5	7	85	130	0.678347	1
IDH2|CHEM_Mg++	IDH1|CHEM_Mn++	central_nervous_system|brain|glioma|NS	0	12	216	61	3.27012e-08	3.18837e-07	11	1	186	29	1	1	5	7	85	130	1	1							0	12	216	73	1.42282e-07	3.91276e-06	11	1	186	29	0.511689	1	5	7	85	130	0.678347	1
IDH2|CHEM_Mg++	IDH1|CHEM_Mg++	central_nervous_system|brain|glioma|NS	0	12	216	61	3.27012e-08	3.18837e-07	11	1	186	29	1	1	5	7	85	130	1	1							0	12	216	73	1.42282e-07	3.91276e-06	11	1	186	29	0.511689	1	5	7	85	130	0.678347	1
IDH2|CHEM_Mg++	IDH1|IDH1	central_nervous_system|brain|glioma|NS	0	12	216	61	3.27012e-08	3.18837e-07	11	1	186	29	1	1	5	7	85	130	1	1							0	12	216	73	1.42282e-07	3.91276e-06	11	1	186	29	0.511689	1	5	7	85	130	0.678347	1
IDH2|CHEM_Mg++	IDH1|CHEM_Organic	central_nervous_system|brain|glioma|NS	0	12	216	61	3.27012e-08	3.18837e-07	11	1	186	29	1	1	5	7	85	130	1	1							0	12	216	73	1.42282e-07	3.91276e-06	11	1	186	29	0.511689	1	5	7	85	130	0.678347	1
IDH2|CHEM_Mg++	IDH1|CHEM_Ca++	central_nervous_system|brain|glioma|NS	0	12	216	61	3.27012e-08	3.18837e-07	11	1	186	29	1	1	5	7	85	130	1	1							0	12	216	73	1.42282e-07	3.91276e-06	11	1	186	29	0.511689	1	5	7	85	130	0.678347	1
IDH1|CHEM_Metabolite	IDH2|CHEM_Organometalic	central_nervous_system|brain|glioma|NS	0	216	12	61	3.27012e-08	3.18837e-07	186	29	11	1	1	1	85	130	5	7	1	1							0	12	216	73	1.42282e-07	3.91276e-06	11	1	186	29	0.511689	1	5	7	85	130	0.678347	1
IDH1|CHEM_Metabolite	IDH2|CHEM_Ca++	central_nervous_system|brain|glioma|NS	0	216	12	61	3.27012e-08	3.18837e-07	186	29	11	1	1	1	85	130	5	7	1	1							0	12	216	73	1.42282e-07	3.91276e-06	11	1	186	29	0.511689	1	5	7	85	130	0.678347	1
IDH1|CHEM_Metabolite	IDH2|CHEM_Mg++	central_nervous_system|brain|glioma|NS	0	216	12	61	3.27012e-08	3.18837e-07	186	29	11	1	1	1	85	130	5	7	1	1							0	12	216	73	1.42282e-07	3.91276e-06	11	1	186	29	0.511689	1	5	7	85	130	0.678347	1
IDH1|CHEM_Metabolite	IDH2|CHEM_Mn++	central_nervous_system|brain|glioma|NS	0	216	12	61	3.27012e-08	3.18837e-07	186	29	11	1	1	1	85	130	5	7	1	1							0	12	216	73	1.42282e-07	3.91276e-06	11	1	186	29	0.511689	1	5	7	85	130	0.678347	1
IDH1|CHEM_Metabolite	IDH2|CHEM_Metabolite	central_nervous_system|brain|glioma|NS	0	216	12	61	3.27012e-08	3.18837e-07	186	29	11	1	1	1	85	130	5	7	1	1							0	12	216	73	1.42282e-07	3.91276e-06	11	1	186	29	0.511689	1	5	7	85	130	0.678347	1
IDH1|CHEM_Mg++	IDH2|CHEM_Mn++	central_nervous_system|brain|glioma|NS	0	216	12	61	3.27012e-08	3.18837e-07	186	29	11	1	1	1	85	130	5	7	1	1							0	12	216	73	1.42282e-07	3.91276e-06	11	1	186	29	0.511689	1	5	7	85	130	0.678347	1
IDH1|CHEM_Mg++	IDH2|CHEM_Organometalic	central_nervous_system|brain|glioma|NS	0	216	12	61	3.27012e-08	3.18837e-07	186	29	11	1	1	1	85	130	5	7	1	1							0	12	216	73	1.42282e-07	3.91276e-06	11	1	186	29	0.511689	1	5	7	85	130	0.678347	1
IDH1|CHEM_Mg++	IDH2|CHEM_Metabolite	central_nervous_system|brain|glioma|NS	0	216	12	61	3.27012e-08	3.18837e-07	186	29	11	1	1	1	85	130	5	7	1	1							0	12	216	73	1.42282e-07	3.91276e-06	11	1	186	29	0.511689	1	5	7	85	130	0.678347	1
IDH2|CHEM_Organic	IDH1|CHEM_Mn++	central_nervous_system|brain|glioma|NS	0	12	216	61	3.27012e-08	3.18837e-07	11	1	186	29	1	1	5	7	85	130	1	1							0	12	216	73	1.42282e-07	3.91276e-06	11	1	186	29	0.511689	1	5	7	85	130	0.678347	1
IDH2|CHEM_Organic	IDH1|CHEM_Metabolite	central_nervous_system|brain|glioma|NS	0	12	216	61	3.27012e-08	3.18837e-07	11	1	186	29	1	1	5	7	85	130	1	1							0	12	216	73	1.42282e-07	3.91276e-06	11	1	186	29	0.511689	1	5	7	85	130	0.678347	1
IDH2|CHEM_Organic	IDH1|CHEM_Mg++	central_nervous_system|brain|glioma|NS	0	12	216	61	3.27012e-08	3.18837e-07	11	1	186	29	1	1	5	7	85	130	1	1							0	12	216	73	1.42282e-07	3.91276e-06	11	1	186	29	0.511689	1	5	7	85	130	0.678347	1
IDH2|CHEM_Organic	IDH1|IDH1	central_nervous_system|brain|glioma|NS	0	12	216	61	3.27012e-08	3.18837e-07	11	1	186	29	1	1	5	7	85	130	1	1							0	12	216	73	1.42282e-07	3.91276e-06	11	1	186	29	0.511689	1	5	7	85	130	0.678347	1
IDH2|CHEM_Organic	IDH1|CHEM_Organic	central_nervous_system|brain|glioma|NS	0	12	216	61	3.27012e-08	3.18837e-07	11	1	186	29	1	1	5	7	85	130	1	1							0	12	216	73	1.42282e-07	3.91276e-06	11	1	186	29	0.511689	1	5	7	85	130	0.678347	1
IDH2|CHEM_Organic	IDH1|CHEM_Ca++	central_nervous_system|brain|glioma|NS	0	12	216	61	3.27012e-08	3.18837e-07	11	1	186	29	1	1	5	7	85	130	1	1							0	12	216	73	1.42282e-07	3.91276e-06	11	1	186	29	0.511689	1	5	7	85	130	0.678347	1
IDH1|IDH1	IDH2|CHEM_Mn++	central_nervous_system|brain|glioma|NS	0	216	12	61	3.27012e-08	3.18837e-07	186	29	11	1	1	1	85	130	5	7	1	1							0	12	216	73	1.42282e-07	3.91276e-06	11	1	186	29	0.511689	1	5	7	85	130	0.678347	1
IDH1|IDH1	IDH2|CHEM_Metabolite	central_nervous_system|brain|glioma|NS	0	216	12	61	3.27012e-08	3.18837e-07	186	29	11	1	1	1	85	130	5	7	1	1							0	12	216	73	1.42282e-07	3.91276e-06	11	1	186	29	0.511689	1	5	7	85	130	0.678347	1
IDH1|IDH1	IDH2|CHEM_Organometalic	central_nervous_system|brain|glioma|NS	0	216	12	61	3.27012e-08	3.18837e-07	186	29	11	1	1	1	85	130	5	7	1	1							0	12	216	73	1.42282e-07	3.91276e-06	11	1	186	29	0.511689	1	5	7	85	130	0.678347	1
IDH2|CHEM_Metabolite	IDH1|CHEM_Mn++	central_nervous_system|brain|glioma|NS	0	12	216	61	3.27012e-08	3.18837e-07	11	1	186	29	1	1	5	7	85	130	1	1							0	12	216	73	1.42282e-07	3.91276e-06	11	1	186	29	0.511689	1	5	7	85	130	0.678347	1
IDH2|CHEM_Metabolite	IDH1|CHEM_Organic	central_nervous_system|brain|glioma|NS	0	12	216	61	3.27012e-08	3.18837e-07	11	1	186	29	1	1	5	7	85	130	1	1							0	12	216	73	1.42282e-07	3.91276e-06	11	1	186	29	0.511689	1	5	7	85	130	0.678347	1
IDH1|CHEM_Organic	IDH2|CHEM_Mn++	central_nervous_system|brain|glioma|NS	0	216	12	61	3.27012e-08	3.18837e-07	186	29	11	1	1	1	85	130	5	7	1	1							0	12	216	73	1.42282e-07	3.91276e-06	11	1	186	29	0.511689	1	5	7	85	130	0.678347	1
IDH1|CHEM_Ca++	IDH2|CHEM_Mn++	central_nervous_system|brain|glioma|NS	0	216	12	61	3.27012e-08	3.18837e-07	186	29	11	1	1	1	85	130	5	7	1	1							0	12	216	73	1.42282e-07	3.91276e-06	11	1	186	29	0.511689	1	5	7	85	130	0.678347	1
IDH1|CHEM_Ca++	IDH2|CHEM_Metabolite	central_nervous_system|brain|glioma|NS	0	216	12	61	3.27012e-08	3.18837e-07	186	29	11	1	1	1	85	130	5	7	1	1							0	12	216	73	1.42282e-07	3.91276e-06	11	1	186	29	0.511689	1	5	7	85	130	0.678347	1
IDH1|CHEM_Ca++	IDH2|CHEM_Organometalic	central_nervous_system|brain|glioma|NS	0	216	12	61	3.27012e-08	3.18837e-07	186	29	11	1	1	1	85	130	5	7	1	1							0	12	216	73	1.42282e-07	3.91276e-06	11	1	186	29	0.511689	1	5	7	85	130	0.678347	1
IDH1|CHEM_Mn++	EGFR|ERBB2	central_nervous_system|brain|glioma|NS	1	215	11	62	1.39982e-06	1.16985e-05	185	29	6	4	0.0432336	0.466765	85	129	1	9	0.0931854	0.531011							1	215	16	69	7.14112e-09	3.92762e-07	185	29	9	6	0.0148873	0.818804	85	129	3	12	0.968858	1
IDH1|CHEM_Metabolite	EGFR|ERBB2	central_nervous_system|brain|glioma|NS	1	215	11	62	1.39982e-06	1.16985e-05	185	29	6	4	0.0432336	0.466765	85	129	1	9	0.0931854	0.531011							1	215	16	69	7.14112e-09	3.92762e-07	185	29	9	6	0.0148873	0.818804	85	129	3	12	0.968858	1
EGFR|ERBB2	IDH1|CHEM_Organic	central_nervous_system|brain|glioma|NS	1	11	215	62	1.39982e-06	1.16985e-05	6	4	185	29	0.0432336	0.466765	1	9	85	129	0.0931854	0.531011							1	215	16	69	7.14112e-09	3.92762e-07	185	29	9	6	0.0148873	0.818804	85	129	3	12	0.968858	1
IDH1|CHEM_Mg++	EGFR|ERBB2	central_nervous_system|brain|glioma|NS	1	215	11	62	1.39982e-06	1.16985e-05	185	29	6	4	0.0432336	0.466765	85	129	1	9	0.0931854	0.531011							1	215	16	69	7.14112e-09	3.92762e-07	185	29	9	6	0.0148873	0.818804	85	129	3	12	0.968858	1
IDH1|IDH1	EGFR|ERBB2	central_nervous_system|brain|glioma|NS	1	215	11	62	1.39982e-06	1.16985e-05	185	29	6	4	0.0432336	0.466765	85	129	1	9	0.0931854	0.531011							1	215	16	69	7.14112e-09	3.92762e-07	185	29	9	6	0.0148873	0.818804	85	129	3	12	0.968858	1
IDH1|CHEM_Ca++	EGFR|ERBB2	central_nervous_system|brain|glioma|NS	1	215	11	62	1.39982e-06	1.16985e-05	185	29	6	4	0.0432336	0.466765	85	129	1	9	0.0931854	0.531011							1	215	16	69	7.14112e-09	3.92762e-07	185	29	9	6	0.0148873	0.818804	85	129	3	12	0.968858	1
IDH1|CHEM_Mn++	EGFR|ERBB3	central_nervous_system|brain|glioma|NS	1	215	10	63	5.6766e-06	3.32081e-05	185	29	5	4	0.0294185	0.466765	85	129	1	8	0.158447	0.531011							1	215	16	69	7.14112e-09	3.92762e-07	185	29	9	6	0.0148873	0.818804	85	129	3	12	0.968858	1
IDH1|CHEM_Mn++	EGFR|ERBB4	central_nervous_system|brain|glioma|NS	1	215	10	63	5.6766e-06	3.32081e-05	185	29	5	4	0.0294185	0.466765	85	129	1	8	0.158447	0.531011							1	215	16	69	7.14112e-09	3.92762e-07	185	29	9	6	0.0148873	0.818804	85	129	3	12	0.968858	1
IDH1|CHEM_Metabolite	EGFR|ERBB3	central_nervous_system|brain|glioma|NS	1	215	10	63	5.6766e-06	3.32081e-05	185	29	5	4	0.0294185	0.466765	85	129	1	8	0.158447	0.531011							1	215	16	69	7.14112e-09	3.92762e-07	185	29	9	6	0.0148873	0.818804	85	129	3	12	0.968858	1
IDH1|CHEM_Metabolite	EGFR|ERBB4	central_nervous_system|brain|glioma|NS	1	215	10	63	5.6766e-06	3.32081e-05	185	29	5	4	0.0294185	0.466765	85	129	1	8	0.158447	0.531011							1	215	16	69	7.14112e-09	3.92762e-07	185	29	9	6	0.0148873	0.818804	85	129	3	12	0.968858	1
EGFR|ERBB3	IDH1|CHEM_Organic	central_nervous_system|brain|glioma|NS	1	10	215	63	5.6766e-06	3.32081e-05	5	4	185	29	0.0294185	0.466765	1	8	85	129	0.158447	0.531011							1	215	16	69	7.14112e-09	3.92762e-07	185	29	9	6	0.0148873	0.818804	85	129	3	12	0.968858	1
EGFR|ERBB4	IDH1|CHEM_Organic	central_nervous_system|brain|glioma|NS	1	10	215	63	5.6766e-06	3.32081e-05	5	4	185	29	0.0294185	0.466765	1	8	85	129	0.158447	0.531011							1	215	16	69	7.14112e-09	3.92762e-07	185	29	9	6	0.0148873	0.818804	85	129	3	12	0.968858	1
IDH1|CHEM_Mg++	EGFR|ERBB3	central_nervous_system|brain|glioma|NS	1	215	10	63	5.6766e-06	3.32081e-05	185	29	5	4	0.0294185	0.466765	85	129	1	8	0.158447	0.531011							1	215	16	69	7.14112e-09	3.92762e-07	185	29	9	6	0.0148873	0.818804	85	129	3	12	0.968858	1
IDH1|CHEM_Mg++	EGFR|ERBB4	central_nervous_system|brain|glioma|NS	1	215	10	63	5.6766e-06	3.32081e-05	185	29	5	4	0.0294185	0.466765	85	129	1	8	0.158447	0.531011							1	215	16	69	7.14112e-09	3.92762e-07	185	29	9	6	0.0148873	0.818804	85	129	3	12	0.968858	1
IDH1|IDH1	EGFR|ERBB3	central_nervous_system|brain|glioma|NS	1	215	10	63	5.6766e-06	3.32081e-05	185	29	5	4	0.0294185	0.466765	85	129	1	8	0.158447	0.531011							1	215	16	69	7.14112e-09	3.92762e-07	185	29	9	6	0.0148873	0.818804	85	129	3	12	0.968858	1
IDH1|IDH1	EGFR|ERBB4	central_nervous_system|brain|glioma|NS	1	215	10	63	5.6766e-06	3.32081e-05	185	29	5	4	0.0294185	0.466765	85	129	1	8	0.158447	0.531011							1	215	16	69	7.14112e-09	3.92762e-07	185	29	9	6	0.0148873	0.818804	85	129	3	12	0.968858	1
EGFR|EGFR	IDH1|CHEM_Mn++	central_nervous_system|brain|glioma|NS	1	10	215	63	5.6766e-06	3.32081e-05	5	4	185	29	0.0294185	0.466765	1	8	85	129	0.158447	0.531011							1	215	16	69	7.14112e-09	3.92762e-07	185	29	9	6	0.0148873	0.818804	85	129	3	12	0.968858	1
EGFR|EGFR	IDH1|CHEM_Metabolite	central_nervous_system|brain|glioma|NS	1	10	215	63	5.6766e-06	3.32081e-05	5	4	185	29	0.0294185	0.466765	1	8	85	129	0.158447	0.531011							1	215	16	69	7.14112e-09	3.92762e-07	185	29	9	6	0.0148873	0.818804	85	129	3	12	0.968858	1
EGFR|EGFR	IDH1|CHEM_Mg++	central_nervous_system|brain|glioma|NS	1	10	215	63	5.6766e-06	3.32081e-05	5	4	185	29	0.0294185	0.466765	1	8	85	129	0.158447	0.531011							1	215	16	69	7.14112e-09	3.92762e-07	185	29	9	6	0.0148873	0.818804	85	129	3	12	0.968858	1
EGFR|EGFR	IDH1|IDH1	central_nervous_system|brain|glioma|NS	1	10	215	63	5.6766e-06	3.32081e-05	5	4	185	29	0.0294185	0.466765	1	8	85	129	0.158447	0.531011							1	215	16	69	7.14112e-09	3.92762e-07	185	29	9	6	0.0148873	0.818804	85	129	3	12	0.968858	1
EGFR|EGFR	IDH1|CHEM_Organic	central_nervous_system|brain|glioma|NS	1	10	215	63	5.6766e-06	3.32081e-05	5	4	185	29	0.0294185	0.466765	1	8	85	129	0.158447	0.531011							1	215	16	69	7.14112e-09	3.92762e-07	185	29	9	6	0.0148873	0.818804	85	129	3	12	0.968858	1
EGFR|EGFR	IDH1|CHEM_Ca++	central_nervous_system|brain|glioma|NS	1	10	215	63	5.6766e-06	3.32081e-05	5	4	185	29	0.0294185	0.466765	1	8	85	129	0.158447	0.531011							1	215	16	69	7.14112e-09	3.92762e-07	185	29	9	6	0.0148873	0.818804	85	129	3	12	0.968858	1
IDH1|CHEM_Ca++	EGFR|ERBB3	central_nervous_system|brain|glioma|NS	1	215	10	63	5.6766e-06	3.32081e-05	185	29	5	4	0.0294185	0.466765	85	129	1	8	0.158447	0.531011							1	215	16	69	7.14112e-09	3.92762e-07	185	29	9	6	0.0148873	0.818804	85	129	3	12	0.968858	1
IDH1|CHEM_Ca++	EGFR|ERBB4	central_nervous_system|brain|glioma|NS	1	215	10	63	5.6766e-06	3.32081e-05	185	29	5	4	0.0294185	0.466765	85	129	1	8	0.158447	0.531011							1	215	16	69	7.14112e-09	3.92762e-07	185	29	9	6	0.0148873	0.818804	85	129	3	12	0.968858	1
KRAS|CHEM_Organic	GNAS|CHEM_GTP-like	pancreas|NS|carcinoma|NS	8	595	10	63	2.57438e-06	0.000522598	33	78	3	0	0.0296926	0.676667	32	83	3	0	0.0245208	0.27654							11	9	598	83	0.000388263	1	3	0	33	78	0.0296926	1	3	0	32	83	1	1
GNAS|CHEM_Metabolite	KRAS|CHEM_Organic	pancreas|NS|carcinoma|NS	8	10	595	63	2.57438e-06	0.000522598	3	0	33	78	0.0296926	0.676667	3	0	32	83	0.0245208	0.27654							11	9	598	83	0.000388263	1	3	0	33	78	0.0296926	1	3	0	32	83	1	1
KRAS|CHEM_GTP-like	GNAS|CHEM_GTP-like	pancreas|NS|carcinoma|NS	9	600	9	58	1.29467e-05	0.000657043	33	78	3	0	0.0296926	0.676667	32	83	3	0	0.0245208	0.27654							11	9	598	83	0.000388263	1	3	0	33	78	0.0296926	1	3	0	32	83	1	1
KRAS|CHEM_Inorganic	GNAS|CHEM_GTP-like	pancreas|NS|carcinoma|NS	9	600	9	58	1.29467e-05	0.000657043	33	78	3	0	0.0296926	0.676667	32	83	3	0	0.0245208	0.27654							11	9	598	83	0.000388263	1	3	0	33	78	0.0296926	1	3	0	32	83	1	1
GNAS|CHEM_Metabolite	KRAS|CHEM_GTP-like	pancreas|NS|carcinoma|NS	9	9	600	58	1.29467e-05	0.000657043	3	0	33	78	0.0296926	0.676667	3	0	32	83	0.0245208	0.27654							11	9	598	83	0.000388263	1	3	0	33	78	0.0296926	1	3	0	32	83	1	1
GNAS|CHEM_Metabolite	KRAS|CHEM_Inorganic	pancreas|NS|carcinoma|NS	9	9	600	58	1.29467e-05	0.000657043	3	0	33	78	0.0296926	0.676667	3	0	32	83	0.0245208	0.27654							11	9	598	83	0.000388263	1	3	0	33	78	0.0296926	1	3	0	32	83	1	1
GNAS|CHEM_Metabolite	KRAS|CHEM_Mg++	pancreas|NS|carcinoma|NS	9	9	600	58	1.29467e-05	0.000657043	3	0	33	78	0.0296926	0.676667	3	0	32	83	0.0245208	0.27654							11	9	598	83	0.000388263	1	3	0	33	78	0.0296926	1	3	0	32	83	1	1
KRAS|CHEM_Mg++	GNAS|CHEM_GTP-like	pancreas|NS|carcinoma|NS	9	600	9	58	1.29467e-05	0.000657043	33	78	3	0	0.0296926	0.676667	32	83	3	0	0.0245208	0.27654							11	9	598	83	0.000388263	1	3	0	33	78	0.0296926	1	3	0	32	83	1	1
KRAS|CHEM_GTP-like	BRAF|CHEM_Organic	large_intestine|colon|carcinoma|adenocarcinoma	7	126	89	289	3.86873e-07	0.000707978	47	9	34	2	0.19103	1	36	20	14	22	0.0198695	0.396026							11	86	169	255	1.22171e-08	0.0216245	32	2	88	11	0.30341	1	13	21	36	63	0.65844	1
BRAF|CHEM_Organic	KRAS|CHEM_Inorganic	large_intestine|colon|carcinoma|adenocarcinoma	6	90	112	303	1.76404e-06	0.00107607	34	3	42	8	0.341223	1	14	23	32	18	0.0183684	0.389601							11	86	169	255	1.22171e-08	0.0216245	32	2	88	11	0.30341	1	13	21	36	63	0.65844	1
BRAF|CHEM_Organic	KRAS|CHEM_Mg++	large_intestine|colon|carcinoma|adenocarcinoma	6	90	112	303	1.76404e-06	0.00107607	34	3	42	8	0.341223	1	14	23	32	18	0.0183684	0.389601							11	86	169	255	1.22171e-08	0.0216245	32	2	88	11	0.30341	1	13	21	36	63	0.65844	1
KRAS|CHEM_Organic	GNAS|CHEM_Mg++	pancreas|NS|carcinoma|NS	8	595	8	65	8.08396e-05	0.00328209	33	78	3	0	0.0296926	0.676667	32	83	3	0	0.0245208	0.27654							11	9	598	83	0.000388263	1	3	0	33	78	0.0296926	1	3	0	32	83	1	1
GNAS|CHEM_Ca++	KRAS|CHEM_Organic	pancreas|NS|carcinoma|NS	8	8	595	65	8.08396e-05	0.00328209	3	0	33	78	0.0296926	0.676667	3	0	32	83	0.0245208	0.27654							11	9	598	83	0.000388263	1	3	0	33	78	0.0296926	1	3	0	32	83	1	1
KRAS|CHEM_GTP-like	EGFR|CHEM_ATP-like	lung|NS|carcinoma|adenocarcinoma	0	67	44	261	8.69789e-05	0.00488528	29	10	6	4	0.441521	0.970528	25	14	4	6	0.279379	0.872575							0	121	48	301	2.52435e-07	4.31663e-05	30	11	7	4	0.392273	1	26	15	5	6	0.921836	1
EGFR|CHEM_ATP-like	KRAS|CHEM_Inorganic	lung|NS|carcinoma|adenocarcinoma	0	44	66	262	0.000101586	0.00488528	6	4	28	10	0.448012	0.970528	4	6	25	13	0.163943	0.872575							0	121	48	301	2.52435e-07	4.31663e-05	30	11	7	4	0.392273	1	26	15	5	6	0.921836	1
EGFR|CHEM_ATP-like	KRAS|CHEM_Mg++	lung|NS|carcinoma|adenocarcinoma	0	44	66	262	0.000101586	0.00488528	6	4	28	10	0.448012	0.970528	4	6	25	13	0.163943	0.872575							0	121	48	301	2.52435e-07	4.31663e-05	30	11	7	4	0.392273	1	26	15	5	6	0.921836	1
EGFR|CHEM_Organic	KRAS|CHEM_GTP-like	lung|NS|carcinoma|adenocarcinoma	0	46	67	259	5.50308e-05	0.00488528	7	4	29	10	0.475774	0.970528	5	6	25	14	0.310868	0.872575							0	121	48	301	2.52435e-07	4.31663e-05	30	11	7	4	0.392273	1	26	15	5	6	0.921836	1
EGFR|CHEM_Organic	KRAS|CHEM_Inorganic	lung|NS|carcinoma|adenocarcinoma	0	46	66	260	6.47671e-05	0.00488528	7	4	28	10	0.705963	1	5	6	25	13	0.297545	0.872575							0	121	48	301	2.52435e-07	4.31663e-05	30	11	7	4	0.392273	1	26	15	5	6	0.921836	1
EGFR|CHEM_Organic	KRAS|CHEM_Organic	lung|NS|carcinoma|adenocarcinoma	0	46	63	263	0.000105221	0.00488528	7	4	28	10	0.705963	1	5	6	24	14	0.319749	0.872575							0	121	48	301	2.52435e-07	4.31663e-05	30	11	7	4	0.392273	1	26	15	5	6	0.921836	1
EGFR|CHEM_Organic	KRAS|CHEM_Mg++	lung|NS|carcinoma|adenocarcinoma	0	46	66	260	6.47671e-05	0.00488528	7	4	28	10	0.705963	1	5	6	25	13	0.297545	0.872575							0	121	48	301	2.52435e-07	4.31663e-05	30	11	7	4	0.392273	1	26	15	5	6	0.921836	1
KRAS|CHEM_Organic	EGFR|CHEM_ATP-like	lung|NS|carcinoma|adenocarcinoma	0	63	44	265	0.000161315	0.00586215	28	10	6	4	0.448012	0.970528	24	14	4	6	0.281601	0.872575							0	121	48	301	2.52435e-07	4.31663e-05	30	11	7	4	0.392273	1	26	15	5	6	0.921836	1
EGFR|CHEM_Drug-like	KRAS|CHEM_GTP-like	lung|NS|carcinoma|adenocarcinoma	0	41	67	264	0.000171827	0.00586215	6	4	29	10	0.441521	0.970528	4	6	25	14	0.279379	0.872575							0	121	48	301	2.52435e-07	4.31663e-05	30	11	7	4	0.392273	1	26	15	5	6	0.921836	1
EGFR|CHEM_Drug-like	KRAS|CHEM_Mg++	lung|NS|carcinoma|adenocarcinoma	0	41	66	265	0.000198411	0.00586215	6	4	28	10	0.448012	0.970528	4	6	25	13	0.163943	0.872575							0	121	48	301	2.52435e-07	4.31663e-05	30	11	7	4	0.392273	1	26	15	5	6	0.921836	1
EGFR|CHEM_Drug-like	KRAS|CHEM_Inorganic	lung|NS|carcinoma|adenocarcinoma	0	41	66	265	0.000198411	0.00586215	6	4	28	10	0.448012	0.970528	4	6	25	13	0.163943	0.872575							0	121	48	301	2.52435e-07	4.31663e-05	30	11	7	4	0.392273	1	26	15	5	6	0.921836	1
EGFR|CHEM_Drug-like	KRAS|CHEM_Organic	lung|NS|carcinoma|adenocarcinoma	0	41	63	268	0.000304569	0.00824875	6	4	28	10	0.448012	0.970528	4	6	24	14	0.281601	0.872575							0	121	48	301	2.52435e-07	4.31663e-05	30	11	7	4	0.392273	1	26	15	5	6	0.921836	1
KRAS|CHEM_GTP-like	GNAS|CHEM_Mg++	pancreas|NS|carcinoma|NS	9	600	7	60	0.000384419	0.00975463	33	78	3	0	0.0296926	0.676667	32	83	3	0	0.0245208	0.27654							11	9	598	83	0.000388263	1	3	0	33	78	0.0296926	1	3	0	32	83	1	1
GNAS|CHEM_Ca++	KRAS|CHEM_GTP-like	pancreas|NS|carcinoma|NS	9	7	600	60	0.000384419	0.00975463	3	0	33	78	0.0296926	0.676667	3	0	32	83	0.0245208	0.27654							11	9	598	83	0.000388263	1	3	0	33	78	0.0296926	1	3	0	32	83	1	1
GNAS|CHEM_Ca++	KRAS|CHEM_Inorganic	pancreas|NS|carcinoma|NS	9	7	600	60	0.000384419	0.00975463	3	0	33	78	0.0296926	0.676667	3	0	32	83	0.0245208	0.27654							11	9	598	83	0.000388263	1	3	0	33	78	0.0296926	1	3	0	32	83	1	1
GNAS|CHEM_Ca++	KRAS|CHEM_Mg++	pancreas|NS|carcinoma|NS	9	7	600	60	0.000384419	0.00975463	3	0	33	78	0.0296926	0.676667	3	0	32	83	0.0245208	0.27654							11	9	598	83	0.000388263	1	3	0	33	78	0.0296926	1	3	0	32	83	1	1
GNAS|CHEM_Mg++	KRAS|CHEM_Inorganic	pancreas|NS|carcinoma|NS	9	7	600	60	0.000384419	0.00975463	3	0	33	78	0.0296926	0.676667	3	0	32	83	0.0245208	0.27654							11	9	598	83	0.000388263	1	3	0	33	78	0.0296926	1	3	0	32	83	1	1
GNAS|CHEM_Mg++	KRAS|CHEM_Mg++	pancreas|NS|carcinoma|NS	9	7	600	60	0.000384419	0.00975463	3	0	33	78	0.0296926	0.676667	3	0	32	83	0.0245208	0.27654							11	9	598	83	0.000388263	1	3	0	33	78	0.0296926	1	3	0	32	83	1	1
KRAS|CHEM_GTP-like	EGFR|CHEM_Mg++	lung|NS|carcinoma|adenocarcinoma	0	67	36	269	0.000526354	0.0107708	29	10	5	3	0.666402	0.970528	25	14	3	5	0.239907	0.872575							0	121	48	301	2.52435e-07	4.31663e-05	30	11	7	4	0.392273	1	26	15	5	6	0.921836	1
KRAS|CHEM_GTP-like	EGFR|CHEM_pST-like	lung|NS|carcinoma|adenocarcinoma	0	67	36	269	0.000526354	0.0107708	29	10	6	4	0.441521	0.970528	25	14	4	6	0.279379	0.872575							0	121	48	301	2.52435e-07	4.31663e-05	30	11	7	4	0.392273	1	26	15	5	6	0.921836	1
KRAS|CHEM_Inorganic	EGFR|CHEM_Mg++	lung|NS|carcinoma|adenocarcinoma	0	66	36	270	0.000596534	0.0107708	28	10	5	3	0.668917	0.970528	25	13	3	5	0.231637	0.872575							0	121	48	301	2.52435e-07	4.31663e-05	30	11	7	4	0.392273	1	26	15	5	6	0.921836	1
KRAS|CHEM_Inorganic	EGFR|CHEM_pST-like	lung|NS|carcinoma|adenocarcinoma	0	66	36	270	0.000596534	0.0107708	28	10	6	4	0.448012	0.970528	25	13	4	6	0.163943	0.872575							0	121	48	301	2.52435e-07	4.31663e-05	30	11	7	4	0.392273	1	26	15	5	6	0.921836	1
KRAS|CHEM_Mg++	EGFR|CHEM_Mg++	lung|NS|carcinoma|adenocarcinoma	0	66	36	270	0.000596534	0.0107708	28	10	5	3	0.668917	0.970528	25	13	3	5	0.231637	0.872575							0	121	48	301	2.52435e-07	4.31663e-05	30	11	7	4	0.392273	1	26	15	5	6	0.921836	1
KRAS|CHEM_Mg++	EGFR|CHEM_pST-like	lung|NS|carcinoma|adenocarcinoma	0	66	36	270	0.000596534	0.0107708	28	10	6	4	0.448012	0.970528	25	13	4	6	0.163943	0.872575							0	121	48	301	2.52435e-07	4.31663e-05	30	11	7	4	0.392273	1	26	15	5	6	0.921836	1
EGFR|CHEM_pTyr-like	KRAS|CHEM_GTP-like	lung|NS|carcinoma|adenocarcinoma	0	34	67	271	0.000819391	0.0116256	5	3	29	10	0.666402	0.970528	3	5	25	14	0.239907	0.872575							0	121	48	301	2.52435e-07	4.31663e-05	30	11	7	4	0.392273	1	26	15	5	6	0.921836	1
EGFR|CHEM_pTyr-like	KRAS|CHEM_Inorganic	lung|NS|carcinoma|adenocarcinoma	0	34	66	272	0.000921815	0.0116256	5	3	28	10	0.668917	0.970528	3	5	25	13	0.231637	0.872575							0	121	48	301	2.52435e-07	4.31663e-05	30	11	7	4	0.392273	1	26	15	5	6	0.921836	1
EGFR|CHEM_pTyr-like	KRAS|CHEM_Mg++	lung|NS|carcinoma|adenocarcinoma	0	34	66	272	0.000921815	0.0116256	5	3	28	10	0.668917	0.970528	3	5	25	13	0.231637	0.872575							0	121	48	301	2.52435e-07	4.31663e-05	30	11	7	4	0.392273	1	26	15	5	6	0.921836	1
KRAS|CHEM_GTP-like	EGFR|CHEM_Mn++	lung|NS|carcinoma|adenocarcinoma	0	67	33	272	0.00102123	0.0116256	29	10	5	3	0.666402	0.970528	25	14	3	5	0.239907	0.872575							0	121	48	301	2.52435e-07	4.31663e-05	30	11	7	4	0.392273	1	26	15	5	6	0.921836	1
KRAS|CHEM_GTP-like	EGFR|CHEM_Arg-like	lung|NS|carcinoma|adenocarcinoma	0	67	33	272	0.00102123	0.0116256	29	10	5	3	0.666402	0.970528	25	14	3	5	0.239907	0.872575							0	121	48	301	2.52435e-07	4.31663e-05	30	11	7	4	0.392273	1	26	15	5	6	0.921836	1
KRAS|CHEM_GTP-like	EGFR|CHEM_Inorganic	lung|NS|carcinoma|adenocarcinoma	0	67	33	272	0.00102123	0.0116256	29	10	5	3	0.666402	0.970528	25	14	3	5	0.239907	0.872575							0	121	48	301	2.52435e-07	4.31663e-05	30	11	7	4	0.392273	1	26	15	5	6	0.921836	1
KRAS|CHEM_Inorganic	EGFR|CHEM_Mn++	lung|NS|carcinoma|adenocarcinoma	0	66	33	273	0.00114467	0.0116256	28	10	5	3	0.668917	0.970528	25	13	3	5	0.231637	0.872575							0	121	48	301	2.52435e-07	4.31663e-05	30	11	7	4	0.392273	1	26	15	5	6	0.921836	1
KRAS|CHEM_Inorganic	EGFR|CHEM_Inorganic	lung|NS|carcinoma|adenocarcinoma	0	66	33	273	0.00114467	0.0116256	28	10	5	3	0.668917	0.970528	25	13	3	5	0.231637	0.872575							0	121	48	301	2.52435e-07	4.31663e-05	30	11	7	4	0.392273	1	26	15	5	6	0.921836	1
KRAS|CHEM_Organic	EGFR|CHEM_pST-like	lung|NS|carcinoma|adenocarcinoma	0	63	36	273	0.000866128	0.0116256	28	10	6	4	0.448012	0.970528	24	14	4	6	0.281601	0.872575							0	121	48	301	2.52435e-07	4.31663e-05	30	11	7	4	0.392273	1	26	15	5	6	0.921836	1
KRAS|CHEM_Organic	EGFR|CHEM_Mg++	lung|NS|carcinoma|adenocarcinoma	0	63	36	273	0.000866128	0.0116256	28	10	5	3	0.668917	0.970528	24	14	3	5	0.245519	0.872575							0	121	48	301	2.52435e-07	4.31663e-05	30	11	7	4	0.392273	1	26	15	5	6	0.921836	1
KRAS|CHEM_Mg++	EGFR|CHEM_Mn++	lung|NS|carcinoma|adenocarcinoma	0	66	33	273	0.00114467	0.0116256	28	10	5	3	0.668917	0.970528	25	13	3	5	0.231637	0.872575							0	121	48	301	2.52435e-07	4.31663e-05	30	11	7	4	0.392273	1	26	15	5	6	0.921836	1
KRAS|CHEM_Mg++	EGFR|CHEM_Inorganic	lung|NS|carcinoma|adenocarcinoma	0	66	33	273	0.00114467	0.0116256	28	10	5	3	0.668917	0.970528	25	13	3	5	0.231637	0.872575							0	121	48	301	2.52435e-07	4.31663e-05	30	11	7	4	0.392273	1	26	15	5	6	0.921836	1
EGFR|CHEM_Arg-like	KRAS|CHEM_Inorganic	lung|NS|carcinoma|adenocarcinoma	0	33	66	273	0.00114467	0.0116256	5	3	28	10	0.668917	0.970528	3	5	25	13	0.231637	0.872575							0	121	48	301	2.52435e-07	4.31663e-05	30	11	7	4	0.392273	1	26	15	5	6	0.921836	1
EGFR|CHEM_Arg-like	KRAS|CHEM_Mg++	lung|NS|carcinoma|adenocarcinoma	0	33	66	273	0.00114467	0.0116256	5	3	28	10	0.668917	0.970528	3	5	25	13	0.231637	0.872575							0	121	48	301	2.52435e-07	4.31663e-05	30	11	7	4	0.392273	1	26	15	5	6	0.921836	1
EGFR|CHEM_pTyr-like	KRAS|CHEM_Organic	lung|NS|carcinoma|adenocarcinoma	0	34	63	275	0.00130932	0.0128948	5	3	28	10	0.668917	0.970528	3	5	24	14	0.245519	0.872575							0	121	48	301	2.52435e-07	4.31663e-05	30	11	7	4	0.392273	1	26	15	5	6	0.921836	1
KRAS|CHEM_Organic	EGFR|CHEM_Mn++	lung|NS|carcinoma|adenocarcinoma	0	63	33	276	0.00160819	0.0145183	28	10	5	3	0.668917	0.970528	24	14	3	5	0.245519	0.872575							0	121	48	301	2.52435e-07	4.31663e-05	30	11	7	4	0.392273	1	26	15	5	6	0.921836	1
KRAS|CHEM_Organic	EGFR|CHEM_Inorganic	lung|NS|carcinoma|adenocarcinoma	0	63	33	276	0.00160819	0.0145183	28	10	5	3	0.668917	0.970528	24	14	3	5	0.245519	0.872575							0	121	48	301	2.52435e-07	4.31663e-05	30	11	7	4	0.392273	1	26	15	5	6	0.921836	1
KRAS|CHEM_Organic	EGFR|CHEM_Arg-like	lung|NS|carcinoma|adenocarcinoma	0	63	33	276	0.00160819	0.0145183	28	10	5	3	0.668917	0.970528	24	14	3	5	0.245519	0.872575							0	121	48	301	2.52435e-07	4.31663e-05	30	11	7	4	0.392273	1	26	15	5	6	0.921836	1
BRAF|CHEM_Organic	KRAS|CHEM_Organic	large_intestine|colon|carcinoma|adenocarcinoma	7	89	103	312	4.0919e-05	0.0187205	34	2	39	5	0.449306	1	14	22	30	14	0.0128381	0.367224							11	86	169	255	1.22171e-08	0.0216245	32	2	88	11	0.30341	1	13	21	36	63	0.65844	1
ALK|CHEM_Drug-like	ALK|CHEM_pST-like	autonomic_ganglia|NS|neuroblastoma|NS	0	19	18	57	0.0106149	0.0318448	3	6	2	5	1	1	0	9	0	7	1	1	9	1193	7	575	0.153007	0.153007
ALK|CHEM_pST-like	ALK|CHEM_Metal	autonomic_ganglia|NS|neuroblastoma|NS	0	18	19	57	0.0106149	0.0318448	2	5	3	6	1	1	0	7	0	9	1	1	7	575	9	1193	0.153007	0.153007
TP53|DNA/RNA	PIK3CA|PIK3R1	breast|NS|carcinoma|NS	1	38	145	533	0.00123451	0.0446678	29	6	134	9	0.0809653	1	21	14	118	25	0.00617571	0.267953							46	263	157	563	0.0059877	1	240	21	124	17	0.129237	1	211	50	103	38	0.97221	1
TP53|DNA/RNA	PIK3CA|PIK3R3	breast|NS|carcinoma|NS	1	38	142	536	0.00148893	0.0446678	29	6	131	9	0.0826889	1	21	14	117	23	0.0046053	0.267953							46	263	157	563	0.0059877	1	240	21	124	17	0.129237	1	211	50	103	38	0.97221	1
PIK3CA|PIK3R1	TP53|TP53BP2	breast|NS|carcinoma|NS	2	144	37	534	0.00705841	0.0831368	133	9	28	5	0.144748	1	116	26	20	13	0.01822	0.285156							46	263	157	563	0.0059877	1	240	21	124	17	0.129237	1	211	50	103	38	0.97221	1
PIK3CA|PIK3R3	TP53|TP53BP2	breast|NS|carcinoma|NS	2	141	37	537	0.00831368	0.0831368	130	9	28	5	0.148142	1	115	24	20	13	0.00893178	0.267953							46	263	157	563	0.0059877	1	240	21	124	17	0.129237	1	211	50	103	38	0.97221	1
AKT1|CHEM_Organic	PIK3CA|PIK3R1	breast|NS|carcinoma|NS	0	22	146	549	0.00613718	0.0831368	19	0	135	9	0.60016	1	14	5	118	26	0.364857	1							2	21	307	699	0.0147378	1	18	0	279	26	0.211472	1	13	5	245	60	0.284752	1
AKT1|CHEM_Organic	PIK3CA|PIK3R3	breast|NS|carcinoma|NS	0	22	143	552	0.00690205	0.0831368	19	0	132	9	0.600654	1	14	5	117	24	0.344022	1							2	21	307	699	0.0147378	1	18	0	279	26	0.211472	1	13	5	245	60	0.284752	1
TP53|PPP1R13B	PIK3CA|PIK3R1	breast|NS|carcinoma|NS	2	37	144	534	0.00705841	0.0831368	28	5	133	9	0.144748	1	20	13	116	26	0.01822	0.285156							46	263	157	563	0.0059877	1	240	21	124	17	0.129237	1	211	50	103	38	0.97221	1
TP53|PPP1R13B	PIK3CA|PIK3R3	breast|NS|carcinoma|NS	2	37	141	537	0.00831368	0.0831368	28	5	130	9	0.148142	1	20	13	115	24	0.00893178	0.267953							46	263	157	563	0.0059877	1	240	21	124	17	0.129237	1	211	50	103	38	0.97221	1
TP53|PPP1R13L	PIK3CA|PIK3R1	breast|NS|carcinoma|NS	1	30	145	541	0.00678847	0.0831368	23	5	134	9	0.0565296	1	17	11	117	26	0.0219225	0.2923							46	263	157	563	0.0059877	1	240	21	124	17	0.129237	1	211	50	103	38	0.97221	1
TP53|PPP1R13L	PIK3CA|PIK3R3	breast|NS|carcinoma|NS	1	30	142	544	0.00783526	0.0831368	23	5	131	9	0.0604977	1	17	11	116	24	0.0190104	0.285156							46	263	157	563	0.0059877	1	240	21	124	17	0.129237	1	211	50	103	38	0.97221	1
KRAS|CHEM_Organic	BRAF|CHEM_Organic	large_intestine|NS|carcinoma|adenocarcinoma	0	83	11	118	0.00355605	0.106682	0	1	0	0	1	1	0	1	0	0	1	1							0	12	100	138	0.00181175	1	0	0	0	1	1	1	0	0	0	1	1	1
KRAS|CHEM_GTP-like	BRAF|CHEM_Organic	large_intestine|NS|carcinoma|adenocarcinoma	0	97	11	104	0.000951104	0.106682	0	1	0	0	1	1	0	1	0	0	1	1							0	12	100	138	0.00181175	1	0	0	0	1	1	1	0	0	0	1	1	1
BRAF|CHEM_Organic	KRAS|CHEM_Inorganic	large_intestine|NS|carcinoma|adenocarcinoma	0	11	83	118	0.00355605	0.106682	0	0	0	0	1	1	0	0	0	0	1	1							0	12	100	138	0.00181175	1	0	0	0	1	1	1	0	0	0	1	1	1
BRAF|CHEM_Organic	KRAS|CHEM_Mg++	large_intestine|NS|carcinoma|adenocarcinoma	0	11	85	116	0.00297328	0.106682	0	0	0	0	1	1	0	0	0	0	1	1							0	12	100	138	0.00181175	1	0	0	0	1	1	1	0	0	0	1	1	1
EGFR|CHEM_Drug-like	TP53|TP53BP2	lung|NS|carcinoma|adenocarcinoma	0	41	34	297	0.0154522	0.132157	6	4	9	0	0.0866873	0.59949	4	6	6	3	0.36985	0.872575							11	107	37	315	0.432304	0.998218	31	11	4	3	0.313273	1	23	19	2	5	0.956799	1
EGFR|CHEM_Drug-like	TP53|PPP1R13B	lung|NS|carcinoma|adenocarcinoma	0	41	34	297	0.0154522	0.132157	6	4	9	0	0.0866873	0.59949	4	6	6	3	0.36985	0.872575							11	107	37	315	0.432304	0.998218	31	11	4	3	0.313273	1	23	19	2	5	0.956799	1
EGFR|CHEM_Drug-like	TP53|PPP1R13L	lung|NS|carcinoma|adenocarcinoma	0	41	33	298	0.0175782	0.146485	6	4	8	0	0.0915033	0.59949	4	6	6	2	0.187988	0.872575							11	107	37	315	0.432304	0.998218	31	11	4	3	0.313273	1	23	19	2	5	0.956799	1
KRAS|CHEM_GTP-like	TP53|TP53BP1	lung|NS|carcinoma|adenocarcinoma	0	67	18	287	0.0255249	0.19161	29	10	6	0	0.312157	0.800997	25	14	5	1	0.646715	1							27	94	91	258	0.243498	0.998218	28	8	32	9	0.62024	1	22	14	22	19	0.813167	1
TP53|PPP1R13B	EGFR|CHEM_pST-like	lung|NS|carcinoma|adenocarcinoma	0	34	36	302	0.0264315	0.19161	9	0	6	4	0.0866873	0.59949	6	3	4	6	0.36985	0.872575							11	107	37	315	0.432304	0.998218	31	11	4	3	0.313273	1	23	19	2	5	0.956799	1
TP53|PPP1R13B	EGFR|CHEM_Mg++	lung|NS|carcinoma|adenocarcinoma	0	34	36	302	0.0264315	0.19161	9	0	5	3	0.0823529	0.59949	6	3	3	5	0.346935	0.872575							11	107	37	315	0.432304	0.998218	31	11	4	3	0.313273	1	23	19	2	5	0.956799	1
EGFR|CHEM_Mg++	TP53|TP53BP2	lung|NS|carcinoma|adenocarcinoma	0	36	34	302	0.0264315	0.19161	5	3	9	0	0.0823529	0.59949	3	5	6	3	0.346935	0.872575							11	107	37	315	0.432304	0.998218	31	11	4	3	0.313273	1	23	19	2	5	0.956799	1
TP53|TP53BP2	EGFR|CHEM_pST-like	lung|NS|carcinoma|adenocarcinoma	0	34	36	302	0.0264315	0.19161	9	0	6	4	0.0866873	0.59949	6	3	4	6	0.36985	0.872575							11	107	37	315	0.432304	0.998218	31	11	4	3	0.313273	1	23	19	2	5	0.956799	1
TP53|TP53BP1	KRAS|CHEM_Inorganic	lung|NS|carcinoma|adenocarcinoma	0	18	66	288	0.0271202	0.19161	6	0	28	10	0.310179	0.800997	5	1	25	13	0.646715	1							27	94	91	258	0.243498	0.998218	28	8	32	9	0.62024	1	22	14	22	19	0.813167	1
TP53|TP53BP1	KRAS|CHEM_Mg++	lung|NS|carcinoma|adenocarcinoma	0	18	66	288	0.0271202	0.19161	6	0	28	10	0.310179	0.800997	5	1	25	13	0.646715	1							27	94	91	258	0.243498	0.998218	28	8	32	9	0.62024	1	22	14	22	19	0.813167	1
TP53|PPP1R13L	EGFR|CHEM_pST-like	lung|NS|carcinoma|adenocarcinoma	0	33	36	303	0.0295719	0.200226	8	0	6	4	0.0915033	0.59949	6	2	4	6	0.187988	0.872575							11	107	37	315	0.432304	0.998218	31	11	4	3	0.313273	1	23	19	2	5	0.956799	1
TP53|PPP1R13L	EGFR|CHEM_Mg++	lung|NS|carcinoma|adenocarcinoma	0	33	36	303	0.0295719	0.200226	8	0	5	3	0.2	0.69242	6	2	3	5	0.314685	0.872575							11	107	37	315	0.432304	0.998218	31	11	4	3	0.313273	1	23	19	2	5	0.956799	1
EGFR|CHEM_pTyr-like	TP53|PPP1R13B	lung|NS|carcinoma|adenocarcinoma	0	34	34	304	0.0326853	0.203567	5	3	9	0	0.0823529	0.59949	3	5	6	3	0.346935	0.872575							11	107	37	315	0.432304	0.998218	31	11	4	3	0.313273	1	23	19	2	5	0.956799	1
EGFR|CHEM_pTyr-like	TP53|PPP1R13L	lung|NS|carcinoma|adenocarcinoma	0	34	33	305	0.0363289	0.203567	5	3	8	0	0.2	0.69242	3	5	6	2	0.314685	0.872575							11	107	37	315	0.432304	0.998218	31	11	4	3	0.313273	1	23	19	2	5	0.956799	1
EGFR|CHEM_pTyr-like	TP53|TP53BP2	lung|NS|carcinoma|adenocarcinoma	0	34	34	304	0.0326853	0.203567	5	3	9	0	0.0823529	0.59949	3	5	6	3	0.346935	0.872575							11	107	37	315	0.432304	0.998218	31	11	4	3	0.313273	1	23	19	2	5	0.956799	1
TP53|PPP1R13B	EGFR|CHEM_Mn++	lung|NS|carcinoma|adenocarcinoma	0	34	33	305	0.0363289	0.203567	9	0	5	3	0.0823529	0.59949	6	3	3	5	0.346935	0.872575							11	107	37	315	0.432304	0.998218	31	11	4	3	0.313273	1	23	19	2	5	0.956799	1
TP53|PPP1R13B	EGFR|CHEM_Arg-like	lung|NS|carcinoma|adenocarcinoma	0	34	33	305	0.0363289	0.203567	9	0	5	3	0.0823529	0.59949	6	3	3	5	0.346935	0.872575							11	107	37	315	0.432304	0.998218	31	11	4	3	0.313273	1	23	19	2	5	0.956799	1
TP53|PPP1R13B	EGFR|CHEM_Inorganic	lung|NS|carcinoma|adenocarcinoma	0	34	33	305	0.0363289	0.203567	9	0	5	3	0.0823529	0.59949	6	3	3	5	0.346935	0.872575							11	107	37	315	0.432304	0.998218	31	11	4	3	0.313273	1	23	19	2	5	0.956799	1
KRAS|CHEM_Organic	TP53|TP53BP1	lung|NS|carcinoma|adenocarcinoma	0	63	18	291	0.0324902	0.203567	28	10	6	0	0.310179	0.800997	24	14	5	1	0.646715	1							27	94	91	258	0.243498	0.998218	28	8	32	9	0.62024	1	22	14	22	19	0.813167	1
EGFR|CHEM_Mn++	TP53|TP53BP2	lung|NS|carcinoma|adenocarcinoma	0	33	34	305	0.0363289	0.203567	5	3	9	0	0.0823529	0.59949	3	5	6	3	0.346935	0.872575							11	107	37	315	0.432304	0.998218	31	11	4	3	0.313273	1	23	19	2	5	0.956799	1
EGFR|CHEM_Inorganic	TP53|TP53BP2	lung|NS|carcinoma|adenocarcinoma	0	33	34	305	0.0363289	0.203567	5	3	9	0	0.0823529	0.59949	3	5	6	3	0.346935	0.872575							11	107	37	315	0.432304	0.998218	31	11	4	3	0.313273	1	23	19	2	5	0.956799	1
EGFR|CHEM_Arg-like	TP53|TP53BP2	lung|NS|carcinoma|adenocarcinoma	0	33	34	305	0.0363289	0.203567	5	3	9	0	0.0823529	0.59949	3	5	6	3	0.346935	0.872575							11	107	37	315	0.432304	0.998218	31	11	4	3	0.313273	1	23	19	2	5	0.956799	1
TP53|PPP1R13L	EGFR|CHEM_Mn++	lung|NS|carcinoma|adenocarcinoma	0	33	33	306	0.0402467	0.214429	8	0	5	3	0.2	0.69242	6	2	3	5	0.314685	0.872575							11	107	37	315	0.432304	0.998218	31	11	4	3	0.313273	1	23	19	2	5	0.956799	1
TP53|PPP1R13L	EGFR|CHEM_Arg-like	lung|NS|carcinoma|adenocarcinoma	0	33	33	306	0.0402467	0.214429	8	0	5	3	0.2	0.69242	6	2	3	5	0.314685	0.872575							11	107	37	315	0.432304	0.998218	31	11	4	3	0.313273	1	23	19	2	5	0.956799	1
TP53|PPP1R13L	EGFR|CHEM_Inorganic	lung|NS|carcinoma|adenocarcinoma	0	33	33	306	0.0402467	0.214429	8	0	5	3	0.2	0.69242	6	2	3	5	0.314685	0.872575							11	107	37	315	0.432304	0.998218	31	11	4	3	0.313273	1	23	19	2	5	0.956799	1
CTNNB1|FBXW11	TP53|PPP1R13B	endometrium|NS|carcinoma|endometrioid_carcinoma	0	47	28	171	0.00177658	0.224319	43	4	25	3	1	1	45	2	20	8	0.0044607	0.0872434							2	65	55	126	4.12271e-07	0.0246064	61	4	49	6	0.2711	1	61	4	39	16	0.999888	1	6	907.5	6	1921.5	0.0781691
CTNNB1|FBXW11	TP53|PPP1R13L	endometrium|NS|carcinoma|endometrioid_carcinoma	0	47	27	172	0.00226204	0.224319	43	4	24	3	0.700812	1	45	2	19	8	0.00365895	0.0872434							2	65	55	126	4.12271e-07	0.0246064	61	4	49	6	0.2711	1	61	4	39	16	0.999888	1	6	907.5	6	1921.5	0.0781691
CTNNB1|FBXW11	TP53|TP53BP2	endometrium|NS|carcinoma|endometrioid_carcinoma	0	47	28	171	0.00177658	0.224319	43	4	25	3	1	1	45	2	20	8	0.0044607	0.0872434							2	65	55	126	4.12271e-07	0.0246064	61	4	49	6	0.2711	1	61	4	39	16	0.999888	1	6	907.5	6	1921.5	0.0781691
CTNNB1|BTRC	TP53|PPP1R13B	endometrium|NS|carcinoma|endometrioid_carcinoma	0	47	28	171	0.00177658	0.224319	43	4	25	3	1	1	45	2	20	8	0.0044607	0.0872434							2	65	55	126	4.12271e-07	0.0246064	61	4	49	6	0.2711	1	61	4	39	16	0.999888	1	6	907.5	6	1921.5	0.0781691
CTNNB1|BTRC	TP53|PPP1R13L	endometrium|NS|carcinoma|endometrioid_carcinoma	0	47	27	172	0.00226204	0.224319	43	4	24	3	0.700812	1	45	2	19	8	0.00365895	0.0872434							2	65	55	126	4.12271e-07	0.0246064	61	4	49	6	0.2711	1	61	4	39	16	0.999888	1	6	907.5	6	1921.5	0.0781691
CTNNB1|BTRC	TP53|TP53BP2	endometrium|NS|carcinoma|endometrioid_carcinoma	0	47	28	171	0.00177658	0.224319	43	4	25	3	1	1	45	2	20	8	0.0044607	0.0872434							2	65	55	126	4.12271e-07	0.0246064	61	4	49	6	0.2711	1	61	4	39	16	0.999888	1	6	907.5	6	1921.5	0.0781691
KRAS|CHEM_GTP-like	NRAS|CHEM_GTP-like	large_intestine|colon|carcinoma|adenocarcinoma	0	133	23	355	0.000813311	0.24806	53	10	12	2	1	1	39	24	3	11	0.00776034	0.336095							2	24	178	317	0.00139659	1	11	2	95	12	0.822291	1	3	10	40	67	0.243593	1
KRAS|CHEM_GTP-like	NRAS|CHEM_Mg++	large_intestine|colon|carcinoma|adenocarcinoma	0	133	23	355	0.000813311	0.24806	53	10	12	2	1	1	39	24	3	11	0.00776034	0.336095							2	24	178	317	0.00139659	1	11	2	95	12	0.822291	1	3	10	40	67	0.243593	1
CTNNB1|FBXW11	TP53|DNA/RNA	endometrium|NS|carcinoma|endometrioid_carcinoma	0	47	25	174	0.00365359	0.271736	43	4	22	3	0.687612	1	45	2	18	7	0.00672651	0.0872434							2	65	55	126	4.12271e-07	0.0246064	61	4	49	6	0.2711	1	61	4	39	16	0.999888	1	6	907.5	6	1921.5	0.0781691
CTNNB1|BTRC	TP53|DNA/RNA	endometrium|NS|carcinoma|endometrioid_carcinoma	0	47	25	174	0.00365359	0.271736	43	4	22	3	0.687612	1	45	2	18	7	0.00672651	0.0872434							2	65	55	126	4.12271e-07	0.0246064	61	4	49	6	0.2711	1	61	4	39	16	0.999888	1	6	907.5	6	1921.5	0.0781691
TP53|PPP1R13L	TP53|CHEM_Zn+	central_nervous_system|brain|glioma|NS	1	53	22	213	0.0473826	0.272644	47	5	18	2	1	1	17	35	10	10	0.187654	0.607425
PIK3CA|PIK3R3	TP53|TP53BP2	central_nervous_system|brain|glioma|NS	0	12	61	216	0.0545861	0.294765	8	4	53	7	0.0781769	0.703592	0	12	21	39	0.0140722	0.290549							3	19	128	151	0.00221303	0.0202861	15	4	105	20	0.814655	1	5	14	47	78	0.246119	1
TP53|PPP1R13B	EGFR|ERBB2	central_nervous_system|brain|glioma|NS	0	61	12	216	0.0545861	0.294765	53	7	7	4	0.0598574	0.583609	21	39	1	10	0.154205	0.531011							0	131	17	153	4.1943e-05	0.000576716	107	21	10	6	0.0516227	0.880507	48	80	3	13	0.966165	1
TP53|PPP1R13B	PIK3CA|PIK3R3	central_nervous_system|brain|glioma|NS	0	61	12	216	0.0545861	0.294765	53	7	8	4	0.0781769	0.703592	21	39	0	12	0.0140722	0.290549							3	19	128	151	0.00221303	0.0202861	15	4	105	20	0.814655	1	5	14	47	78	0.246119	1
TP53|TP53BP2	EGFR|ERBB2	central_nervous_system|brain|glioma|NS	0	61	12	216	0.0545861	0.294765	53	7	7	4	0.0598574	0.583609	21	39	1	10	0.154205	0.531011							0	131	17	153	4.1943e-05	0.000576716	107	21	10	6	0.0516227	0.880507	48	80	3	13	0.966165	1
TP53|DNA/RNA	EGFR|ERBB2	central_nervous_system|brain|glioma|NS	0	59	12	218	0.0607756	0.309163	49	9	7	4	0.199435	0.778365	17	41	1	10	0.265634	0.802886							0	131	17	153	4.1943e-05	0.000576716	107	21	10	6	0.0516227	0.880507	48	80	3	13	0.966165	1
TP53|DNA/RNA	TP53|TP63	central_nervous_system|brain|glioma|NS	0	59	12	218	0.0607756	0.309163	49	9	9	3	0.419474	0.988157	17	41	5	7	0.497781	1
TP53|DNA/RNA	PIK3CA|PIK3R3	central_nervous_system|brain|glioma|NS	0	59	12	218	0.0607756	0.309163	49	9	8	4	0.216095	0.778365	17	41	0	12	0.0310472	0.408773							3	19	128	151	0.00221303	0.0202861	15	4	105	20	0.814655	1	5	14	47	78	0.246119	1
TP53|TP53	TP53|DNA/RNA	central_nervous_system|brain|glioma|NS	0	12	59	218	0.0607756	0.309163	9	3	49	9	0.419474	0.988157	5	7	17	41	0.497781	1
PIK3CA|PIK3R1	TP53|TP53BP1	breast|NS|carcinoma|NS	0	146	14	557	0.0399338	0.322575	135	9	10	1	0.531998	1	118	26	8	3	0.432266	1							46	263	157	563	0.0059877	1	240	21	124	17	0.129237	1	211	50	103	38	0.97221	1
PIK3CA|PIK3R3	TP53|TP53BP1	breast|NS|carcinoma|NS	0	143	14	560	0.04301	0.322575	132	9	10	1	0.539459	1	117	24	8	3	0.413207	1							46	263	157	563	0.0059877	1	240	21	124	17	0.129237	1	211	50	103	38	0.97221	1
AKT1|CHEM_Organic	PIK3CA|PIK3R2	breast|NS|carcinoma|NS	1	21	145	550	0.0419783	0.322575	18	0	130	15	0.377966	1	13	5	115	30	0.543559	1							2	21	307	699	0.0147378	1	18	0	279	26	0.211472	1	13	5	245	60	0.284752	1
TP53|CHEM_Organic	PIK3CA|PIK3R2	breast|NS|carcinoma|NS	0	14	146	557	0.0399338	0.322575	11	1	131	15	1	1	8	4	116	30	0.289511	1							46	263	157	563	0.0059877	1	240	21	124	17	0.129237	1	211	50	103	38	0.97221	1
KRAS|CHEM_GTP-like	NRAS|CHEM_Inorganic	large_intestine|colon|carcinoma|adenocarcinoma	0	133	21	357	0.00153336	0.326275	53	10	10	2	1	1	39	24	2	10	0.00900034	0.336095							2	24	178	317	0.00139659	1	11	2	95	12	0.822291	1	3	10	40	67	0.243593	1
NRAS|CHEM_GTP-like	KRAS|CHEM_Mg++	large_intestine|colon|carcinoma|adenocarcinoma	0	23	118	370	0.00204418	0.326275	12	2	48	8	1	1	3	11	35	21	0.00747102	0.336095							2	24	178	317	0.00139659	1	11	2	95	12	0.822291	1	3	10	40	67	0.243593	1
KRAS|CHEM_Inorganic	NRAS|CHEM_GTP-like	large_intestine|colon|carcinoma|adenocarcinoma	0	118	23	370	0.00204418	0.326275	48	8	12	2	1	1	35	21	3	11	0.00747102	0.336095							2	24	178	317	0.00139659	1	11	2	95	12	0.822291	1	3	10	40	67	0.243593	1
KRAS|CHEM_Inorganic	NRAS|CHEM_Mg++	large_intestine|colon|carcinoma|adenocarcinoma	0	118	23	370	0.00204418	0.326275	48	8	12	2	1	1	35	21	3	11	0.00747102	0.336095							2	24	178	317	0.00139659	1	11	2	95	12	0.822291	1	3	10	40	67	0.243593	1
KRAS|CHEM_Mg++	NRAS|CHEM_Mg++	large_intestine|colon|carcinoma|adenocarcinoma	0	118	23	370	0.00204418	0.326275	48	8	12	2	1	1	35	21	3	11	0.00747102	0.336095							2	24	178	317	0.00139659	1	11	2	95	12	0.822291	1	3	10	40	67	0.243593	1
BRAF|CHEM_Organic	TP53|CHEM_Zn+	large_intestine|colon|carcinoma|adenocarcinoma	3	93	54	361	0.00213951	0.326275	39	3	26	4	0.440316	1	17	25	11	19	0.809381	1							25	72	179	245	0.00168064	1	32	2	97	15	0.18942	1	14	20	53	59	0.333467	1
TP53|PPP1R13B	EGFR|ERBB3	central_nervous_system|brain|glioma|NS	0	61	11	217	0.0699306	0.327275	53	7	6	4	0.0438694	0.466765	21	39	1	9	0.154498	0.531011							0	131	17	153	4.1943e-05	0.000576716	107	21	10	6	0.0516227	0.880507	48	80	3	13	0.966165	1
TP53|PPP1R13B	EGFR|ERBB4	central_nervous_system|brain|glioma|NS	0	61	11	217	0.0699306	0.327275	53	7	6	4	0.0438694	0.466765	21	39	1	9	0.154498	0.531011							0	131	17	153	4.1943e-05	0.000576716	107	21	10	6	0.0516227	0.880507	48	80	3	13	0.966165	1
EGFR|EGFR	TP53|PPP1R13B	central_nervous_system|brain|glioma|NS	0	11	61	217	0.0699306	0.327275	6	4	53	7	0.0438694	0.466765	1	9	21	39	0.154498	0.531011							0	131	17	153	4.1943e-05	0.000576716	107	21	10	6	0.0516227	0.880507	48	80	3	13	0.966165	1
EGFR|EGFR	TP53|TP53BP2	central_nervous_system|brain|glioma|NS	0	11	61	217	0.0699306	0.327275	6	4	53	7	0.0438694	0.466765	1	9	21	39	0.154498	0.531011							0	131	17	153	4.1943e-05	0.000576716	107	21	10	6	0.0516227	0.880507	48	80	3	13	0.966165	1
TP53|TP53BP2	EGFR|ERBB3	central_nervous_system|brain|glioma|NS	0	61	11	217	0.0699306	0.327275	53	7	6	4	0.0438694	0.466765	21	39	1	9	0.154498	0.531011							0	131	17	153	4.1943e-05	0.000576716	107	21	10	6	0.0516227	0.880507	48	80	3	13	0.966165	1
TP53|TP53BP2	EGFR|ERBB4	central_nervous_system|brain|glioma|NS	0	61	11	217	0.0699306	0.327275	53	7	6	4	0.0438694	0.466765	21	39	1	9	0.154498	0.531011							0	131	17	153	4.1943e-05	0.000576716	107	21	10	6	0.0516227	0.880507	48	80	3	13	0.966165	1
TP53|TP73	EGFR|CHEM_pST-like	lung|NS|carcinoma|adenocarcinoma	1	41	35	295	0.0651063	0.335866	16	1	6	4	0.047343	0.59949	13	4	4	6	0.100784	0.872575							11	107	37	315	0.432304	0.998218	31	11	4	3	0.313273	1	23	19	2	5	0.956799	1
TP53|TP73	EGFR|CHEM_Mg++	lung|NS|carcinoma|adenocarcinoma	1	41	35	295	0.0651063	0.335866	16	1	5	3	0.0807905	0.59949	13	4	3	5	0.0869981	0.872575							11	107	37	315	0.432304	0.998218	31	11	4	3	0.313273	1	23	19	2	5	0.956799	1
TP53|PPP1R13L	PIK3CA|PIK3R3	central_nervous_system|brain|glioma|NS	0	54	12	223	0.0791685	0.33888	47	6	8	4	0.077796	0.703592	17	36	0	12	0.026849	0.408773							3	19	128	151	0.00221303	0.0202861	15	4	105	20	0.814655	1	5	14	47	78	0.246119	1
TP53|PPP1R13L	TP53|TP63	central_nervous_system|brain|glioma|NS	0	54	12	223	0.0791685	0.33888	47	6	9	3	0.349032	0.887757	17	36	5	7	0.521036	1
TP53|PPP1R13L	EGFR|ERBB2	central_nervous_system|brain|glioma|NS	0	54	12	223	0.0791685	0.33888	47	6	7	4	0.0597136	0.583609	17	36	1	10	0.158785	0.531011							0	131	17	153	4.1943e-05	0.000576716	107	21	10	6	0.0516227	0.880507	48	80	3	13	0.966165	1
TP53|PPP1R13L	TP53|TP53	central_nervous_system|brain|glioma|NS	0	54	12	223	0.0791685	0.33888	47	6	9	3	0.349032	0.887757	17	36	5	7	0.521036	1
EGFR|EGFR	TP53|DNA/RNA	central_nervous_system|brain|glioma|NS	0	11	59	219	0.077149	0.33888	6	4	49	9	0.0888626	0.742637	1	9	17	41	0.269916	0.802886							0	131	17	153	4.1943e-05	0.000576716	107	21	10	6	0.0516227	0.880507	48	80	3	13	0.966165	1
TP53|DNA/RNA	EGFR|ERBB3	central_nervous_system|brain|glioma|NS	0	59	11	219	0.077149	0.33888	49	9	6	4	0.0888626	0.742637	17	41	1	9	0.269916	0.802886							0	131	17	153	4.1943e-05	0.000576716	107	21	10	6	0.0516227	0.880507	48	80	3	13	0.966165	1
TP53|DNA/RNA	EGFR|ERBB4	central_nervous_system|brain|glioma|NS	0	59	11	219	0.077149	0.33888	49	9	6	4	0.0888626	0.742637	17	41	1	9	0.269916	0.802886							0	131	17	153	4.1943e-05	0.000576716	107	21	10	6	0.0516227	0.880507	48	80	3	13	0.966165	1
TP53|TP63	KRAS|CHEM_GTP-like	lung|NS|carcinoma|adenocarcinoma	0	13	67	292	0.0721646	0.354987	7	0	29	10	0.319145	0.800997	6	1	25	14	0.399207	0.872575							27	94	91	258	0.243498	0.998218	28	8	32	9	0.62024	1	22	14	22	19	0.813167	1
TP53|TP63	KRAS|CHEM_Inorganic	lung|NS|carcinoma|adenocarcinoma	0	13	66	293	0.0753665	0.354987	7	0	28	10	0.320399	0.800997	6	1	25	13	0.406889	0.872575							27	94	91	258	0.243498	0.998218	28	8	32	9	0.62024	1	22	14	22	19	0.813167	1
TP53|TP63	KRAS|CHEM_Mg++	lung|NS|carcinoma|adenocarcinoma	0	13	66	293	0.0753665	0.354987	7	0	28	10	0.320399	0.800997	6	1	25	13	0.406889	0.872575							27	94	91	258	0.243498	0.998218	28	8	32	9	0.62024	1	22	14	22	19	0.813167	1
TP53|TP53	KRAS|CHEM_GTP-like	lung|NS|carcinoma|adenocarcinoma	0	13	67	292	0.0721646	0.354987	7	0	29	10	0.319145	0.800997	6	1	25	14	0.399207	0.872575							27	94	91	258	0.243498	0.998218	28	8	32	9	0.62024	1	22	14	22	19	0.813167	1
TP53|TP53	KRAS|CHEM_Inorganic	lung|NS|carcinoma|adenocarcinoma	0	13	66	293	0.0753665	0.354987	7	0	28	10	0.320399	0.800997	6	1	25	13	0.406889	0.872575							27	94	91	258	0.243498	0.998218	28	8	32	9	0.62024	1	22	14	22	19	0.813167	1
TP53|TP53	KRAS|CHEM_Mg++	lung|NS|carcinoma|adenocarcinoma	0	13	66	293	0.0753665	0.354987	7	0	28	10	0.320399	0.800997	6	1	25	13	0.406889	0.872575							27	94	91	258	0.243498	0.998218	28	8	32	9	0.62024	1	22	14	22	19	0.813167	1
KRAS|CHEM_GTP-like	MAP2K4|CHEM_Organic	pancreas|NS|carcinoma|NS	7	602	4	63	0.0170603	0.364551	33	80	0	3	0.556936	1	32	85	0	3	0.563823	1							8	601	4	88	0.0598629	1	33	80	0	3	0.362507	1	32	85	0	3	1	1
KRAS|CHEM_Inorganic	MAP2K4|CHEM_Organic	pancreas|NS|carcinoma|NS	7	602	4	63	0.0170603	0.364551	33	80	0	3	0.556936	1	32	85	0	3	0.563823	1							8	601	4	88	0.0598629	1	33	80	0	3	0.362507	1	32	85	0	3	1	1
KRAS|CHEM_Mg++	MAP2K4|CHEM_Organic	pancreas|NS|carcinoma|NS	7	602	4	63	0.0170603	0.364551	33	80	0	3	0.556936	1	32	85	0	3	0.563823	1							8	601	4	88	0.0598629	1	33	80	0	3	0.362507	1	32	85	0	3	1	1
NRAS|CHEM_Organic	HRAS|CHEM_GTP-like	thyroid|NS|carcinoma|NS	0	34	14	290	0.219755	0.371418	34	0	14	0	1	1	27	7	11	3	1	1							0	34	14	354	0.284055	0.568111	34	0	14	0	1	1	27	7	11	3	0.684304	0.907321
NRAS|CHEM_Organic	HRAS|CHEM_Mg++	thyroid|NS|carcinoma|NS	0	34	14	290	0.219755	0.371418	34	0	14	0	1	1	27	7	11	3	1	1							0	34	14	354	0.284055	0.568111	34	0	14	0	1	1	27	7	11	3	0.684304	0.907321
NRAS|CHEM_Organic	HRAS|SOS1	thyroid|NS|carcinoma|NS	0	34	14	290	0.219755	0.371418	34	0	14	0	1	1	27	7	11	3	1	1							0	34	14	354	0.284055	0.568111	34	0	14	0	1	1	27	7	11	3	0.684304	0.907321
NRAS|CHEM_Organic	HRAS|SOS2	thyroid|NS|carcinoma|NS	0	34	14	290	0.219755	0.371418	34	0	14	0	1	1	27	7	11	3	1	1							0	34	14	354	0.284055	0.568111	34	0	14	0	1	1	27	7	11	3	0.684304	0.907321
NRAS|CHEM_Organic	HRAS|CHEM_Inorganic	thyroid|NS|carcinoma|NS	0	34	14	290	0.219755	0.371418	34	0	14	0	1	1	27	7	11	3	1	1							0	34	14	354	0.284055	0.568111	34	0	14	0	1	1	27	7	11	3	0.684304	0.907321
NRAS|CHEM_Zn+	HRAS|CHEM_GTP-like	thyroid|NS|carcinoma|NS	0	34	14	290	0.219755	0.371418	34	0	14	0	1	1	27	7	11	3	1	1							0	34	14	354	0.284055	0.568111	34	0	14	0	1	1	27	7	11	3	0.684304	0.907321
NRAS|CHEM_Zn+	HRAS|CHEM_Mg++	thyroid|NS|carcinoma|NS	0	34	14	290	0.219755	0.371418	34	0	14	0	1	1	27	7	11	3	1	1							0	34	14	354	0.284055	0.568111	34	0	14	0	1	1	27	7	11	3	0.684304	0.907321
NRAS|CHEM_Zn+	HRAS|CHEM_Zn+	thyroid|NS|carcinoma|NS	0	34	14	290	0.219755	0.371418	34	0	14	0	1	1	27	7	11	3	1	1							0	34	14	354	0.284055	0.568111	34	0	14	0	1	1	27	7	11	3	0.684304	0.907321
NRAS|CHEM_Zn+	HRAS|CHEM_Inorganic	thyroid|NS|carcinoma|NS	0	34	14	290	0.219755	0.371418	34	0	14	0	1	1	27	7	11	3	1	1							0	34	14	354	0.284055	0.568111	34	0	14	0	1	1	27	7	11	3	0.684304	0.907321
NRAS|CHEM_Zn+	HRAS|SOS1	thyroid|NS|carcinoma|NS	0	34	14	290	0.219755	0.371418	34	0	14	0	1	1	27	7	11	3	1	1							0	34	14	354	0.284055	0.568111	34	0	14	0	1	1	27	7	11	3	0.684304	0.907321
NRAS|CHEM_Zn+	HRAS|SOS2	thyroid|NS|carcinoma|NS	0	34	14	290	0.219755	0.371418	34	0	14	0	1	1	27	7	11	3	1	1							0	34	14	354	0.284055	0.568111	34	0	14	0	1	1	27	7	11	3	0.684304	0.907321
NRAS|CHEM_Zn+	HRAS|RASA1	thyroid|NS|carcinoma|NS	0	34	14	290	0.219755	0.371418	34	0	14	0	1	1	27	7	11	3	1	1							0	34	14	354	0.284055	0.568111	34	0	14	0	1	1	27	7	11	3	0.684304	0.907321
NRAS|CHEM_Zn+	HRAS|CHEM_Organic	thyroid|NS|carcinoma|NS	0	34	14	290	0.219755	0.371418	34	0	14	0	1	1	27	7	11	3	1	1							0	34	14	354	0.284055	0.568111	34	0	14	0	1	1	27	7	11	3	0.684304	0.907321
HRAS|CHEM_Mg++	NRAS|CHEM_GTP-like	thyroid|NS|carcinoma|NS	0	14	34	290	0.219755	0.371418	14	0	34	0	1	1	11	3	27	7	1	1							0	34	14	354	0.284055	0.568111	34	0	14	0	1	1	27	7	11	3	0.684304	0.907321
NRAS|CHEM_GTP-like	HRAS|CHEM_GTP-like	thyroid|NS|carcinoma|NS	0	34	14	290	0.219755	0.371418	34	0	14	0	1	1	27	7	11	3	1	1							0	34	14	354	0.284055	0.568111	34	0	14	0	1	1	27	7	11	3	0.684304	0.907321
NRAS|CHEM_GTP-like	HRAS|SOS1	thyroid|NS|carcinoma|NS	0	34	14	290	0.219755	0.371418	34	0	14	0	1	1	27	7	11	3	1	1							0	34	14	354	0.284055	0.568111	34	0	14	0	1	1	27	7	11	3	0.684304	0.907321
NRAS|CHEM_GTP-like	HRAS|SOS2	thyroid|NS|carcinoma|NS	0	34	14	290	0.219755	0.371418	34	0	14	0	1	1	27	7	11	3	1	1							0	34	14	354	0.284055	0.568111	34	0	14	0	1	1	27	7	11	3	0.684304	0.907321
HRAS|CHEM_Zn+	NRAS|CHEM_Organic	thyroid|NS|carcinoma|NS	0	14	34	290	0.219755	0.371418	14	0	34	0	1	1	11	3	27	7	1	1							0	34	14	354	0.284055	0.568111	34	0	14	0	1	1	27	7	11	3	0.684304	0.907321
HRAS|CHEM_Zn+	NRAS|CHEM_GTP-like	thyroid|NS|carcinoma|NS	0	14	34	290	0.219755	0.371418	14	0	34	0	1	1	11	3	27	7	1	1							0	34	14	354	0.284055	0.568111	34	0	14	0	1	1	27	7	11	3	0.684304	0.907321
HRAS|CHEM_Zn+	NRAS|CHEM_Mg++	thyroid|NS|carcinoma|NS	0	14	34	290	0.219755	0.371418	14	0	34	0	1	1	11	3	27	7	1	1							0	34	14	354	0.284055	0.568111	34	0	14	0	1	1	27	7	11	3	0.684304	0.907321
HRAS|CHEM_Zn+	NRAS|RASA1	thyroid|NS|carcinoma|NS	0	14	34	290	0.219755	0.371418	14	0	34	0	1	1	11	3	27	7	1	1							0	34	14	354	0.284055	0.568111	34	0	14	0	1	1	27	7	11	3	0.684304	0.907321
HRAS|CHEM_Zn+	NRAS|SOS1	thyroid|NS|carcinoma|NS	0	14	34	290	0.219755	0.371418	14	0	34	0	1	1	11	3	27	7	1	1							0	34	14	354	0.284055	0.568111	34	0	14	0	1	1	27	7	11	3	0.684304	0.907321
HRAS|CHEM_Zn+	NRAS|CHEM_Inorganic	thyroid|NS|carcinoma|NS	0	14	34	290	0.219755	0.371418	14	0	34	0	1	1	11	3	27	7	1	1							0	34	14	354	0.284055	0.568111	34	0	14	0	1	1	27	7	11	3	0.684304	0.907321
HRAS|CHEM_Inorganic	NRAS|CHEM_GTP-like	thyroid|NS|carcinoma|NS	0	14	34	290	0.219755	0.371418	14	0	34	0	1	1	11	3	27	7	1	1							0	34	14	354	0.284055	0.568111	34	0	14	0	1	1	27	7	11	3	0.684304	0.907321
HRAS|CHEM_Inorganic	NRAS|CHEM_Inorganic	thyroid|NS|carcinoma|NS	0	14	34	290	0.219755	0.371418	14	0	34	0	1	1	11	3	27	7	1	1							0	34	14	354	0.284055	0.568111	34	0	14	0	1	1	27	7	11	3	0.684304	0.907321
NRAS|RASA1	HRAS|CHEM_GTP-like	thyroid|NS|carcinoma|NS	0	34	14	290	0.219755	0.371418	34	0	14	0	1	1	27	7	11	3	1	1							0	34	14	354	0.284055	0.568111	34	0	14	0	1	1	27	7	11	3	0.684304	0.907321
NRAS|RASA1	HRAS|CHEM_Mg++	thyroid|NS|carcinoma|NS	0	34	14	290	0.219755	0.371418	34	0	14	0	1	1	27	7	11	3	1	1							0	34	14	354	0.284055	0.568111	34	0	14	0	1	1	27	7	11	3	0.684304	0.907321
NRAS|RASA1	HRAS|SOS1	thyroid|NS|carcinoma|NS	0	34	14	290	0.219755	0.371418	34	0	14	0	1	1	27	7	11	3	1	1							0	34	14	354	0.284055	0.568111	34	0	14	0	1	1	27	7	11	3	0.684304	0.907321
NRAS|RASA1	HRAS|SOS2	thyroid|NS|carcinoma|NS	0	34	14	290	0.219755	0.371418	34	0	14	0	1	1	27	7	11	3	1	1							0	34	14	354	0.284055	0.568111	34	0	14	0	1	1	27	7	11	3	0.684304	0.907321
NRAS|RASA1	HRAS|CHEM_Inorganic	thyroid|NS|carcinoma|NS	0	34	14	290	0.219755	0.371418	34	0	14	0	1	1	27	7	11	3	1	1							0	34	14	354	0.284055	0.568111	34	0	14	0	1	1	27	7	11	3	0.684304	0.907321
NRAS|SOS1	HRAS|CHEM_Mg++	thyroid|NS|carcinoma|NS	0	34	14	290	0.219755	0.371418	34	0	14	0	1	1	27	7	11	3	1	1							0	34	14	354	0.284055	0.568111	34	0	14	0	1	1	27	7	11	3	0.684304	0.907321
NRAS|SOS1	HRAS|CHEM_GTP-like	thyroid|NS|carcinoma|NS	0	34	14	290	0.219755	0.371418	34	0	14	0	1	1	27	7	11	3	1	1							0	34	14	354	0.284055	0.568111	34	0	14	0	1	1	27	7	11	3	0.684304	0.907321
NRAS|SOS1	HRAS|SOS1	thyroid|NS|carcinoma|NS	0	34	14	290	0.219755	0.371418	34	0	14	0	1	1	27	7	11	3	1	1							0	34	14	354	0.284055	0.568111	34	0	14	0	1	1	27	7	11	3	0.684304	0.907321
NRAS|SOS1	HRAS|SOS2	thyroid|NS|carcinoma|NS	0	34	14	290	0.219755	0.371418	34	0	14	0	1	1	27	7	11	3	1	1							0	34	14	354	0.284055	0.568111	34	0	14	0	1	1	27	7	11	3	0.684304	0.907321
NRAS|SOS1	HRAS|CHEM_Inorganic	thyroid|NS|carcinoma|NS	0	34	14	290	0.219755	0.371418	34	0	14	0	1	1	27	7	11	3	1	1							0	34	14	354	0.284055	0.568111	34	0	14	0	1	1	27	7	11	3	0.684304	0.907321
HRAS|RASA1	NRAS|CHEM_Organic	thyroid|NS|carcinoma|NS	0	14	34	290	0.219755	0.371418	14	0	34	0	1	1	11	3	27	7	1	1							0	34	14	354	0.284055	0.568111	34	0	14	0	1	1	27	7	11	3	0.684304	0.907321
HRAS|RASA1	NRAS|CHEM_GTP-like	thyroid|NS|carcinoma|NS	0	14	34	290	0.219755	0.371418	14	0	34	0	1	1	11	3	27	7	1	1							0	34	14	354	0.284055	0.568111	34	0	14	0	1	1	27	7	11	3	0.684304	0.907321
HRAS|RASA1	NRAS|RASA1	thyroid|NS|carcinoma|NS	0	14	34	290	0.219755	0.371418	14	0	34	0	1	1	11	3	27	7	1	1							0	34	14	354	0.284055	0.568111	34	0	14	0	1	1	27	7	11	3	0.684304	0.907321
HRAS|RASA1	NRAS|SOS1	thyroid|NS|carcinoma|NS	0	14	34	290	0.219755	0.371418	14	0	34	0	1	1	11	3	27	7	1	1							0	34	14	354	0.284055	0.568111	34	0	14	0	1	1	27	7	11	3	0.684304	0.907321
HRAS|RASA1	NRAS|CHEM_Inorganic	thyroid|NS|carcinoma|NS	0	14	34	290	0.219755	0.371418	14	0	34	0	1	1	11	3	27	7	1	1							0	34	14	354	0.284055	0.568111	34	0	14	0	1	1	27	7	11	3	0.684304	0.907321
HRAS|RASA1	NRAS|CHEM_Mg++	thyroid|NS|carcinoma|NS	0	14	34	290	0.219755	0.371418	14	0	34	0	1	1	11	3	27	7	1	1							0	34	14	354	0.284055	0.568111	34	0	14	0	1	1	27	7	11	3	0.684304	0.907321
NRAS|CHEM_Inorganic	HRAS|CHEM_Mg++	thyroid|NS|carcinoma|NS	0	34	14	290	0.219755	0.371418	34	0	14	0	1	1	27	7	11	3	1	1							0	34	14	354	0.284055	0.568111	34	0	14	0	1	1	27	7	11	3	0.684304	0.907321
NRAS|CHEM_Inorganic	HRAS|CHEM_GTP-like	thyroid|NS|carcinoma|NS	0	34	14	290	0.219755	0.371418	34	0	14	0	1	1	27	7	11	3	1	1							0	34	14	354	0.284055	0.568111	34	0	14	0	1	1	27	7	11	3	0.684304	0.907321
NRAS|CHEM_Inorganic	HRAS|SOS1	thyroid|NS|carcinoma|NS	0	34	14	290	0.219755	0.371418	34	0	14	0	1	1	27	7	11	3	1	1							0	34	14	354	0.284055	0.568111	34	0	14	0	1	1	27	7	11	3	0.684304	0.907321
NRAS|CHEM_Inorganic	HRAS|SOS2	thyroid|NS|carcinoma|NS	0	34	14	290	0.219755	0.371418	34	0	14	0	1	1	27	7	11	3	1	1							0	34	14	354	0.284055	0.568111	34	0	14	0	1	1	27	7	11	3	0.684304	0.907321
NRAS|CHEM_Mg++	HRAS|CHEM_Mg++	thyroid|NS|carcinoma|NS	0	34	14	290	0.219755	0.371418	34	0	14	0	1	1	27	7	11	3	1	1							0	34	14	354	0.284055	0.568111	34	0	14	0	1	1	27	7	11	3	0.684304	0.907321
NRAS|CHEM_Mg++	HRAS|CHEM_GTP-like	thyroid|NS|carcinoma|NS	0	34	14	290	0.219755	0.371418	34	0	14	0	1	1	27	7	11	3	1	1							0	34	14	354	0.284055	0.568111	34	0	14	0	1	1	27	7	11	3	0.684304	0.907321
NRAS|CHEM_Mg++	HRAS|SOS1	thyroid|NS|carcinoma|NS	0	34	14	290	0.219755	0.371418	34	0	14	0	1	1	27	7	11	3	1	1							0	34	14	354	0.284055	0.568111	34	0	14	0	1	1	27	7	11	3	0.684304	0.907321
NRAS|CHEM_Mg++	HRAS|SOS2	thyroid|NS|carcinoma|NS	0	34	14	290	0.219755	0.371418	34	0	14	0	1	1	27	7	11	3	1	1							0	34	14	354	0.284055	0.568111	34	0	14	0	1	1	27	7	11	3	0.684304	0.907321
NRAS|CHEM_Mg++	HRAS|CHEM_Inorganic	thyroid|NS|carcinoma|NS	0	34	14	290	0.219755	0.371418	34	0	14	0	1	1	27	7	11	3	1	1							0	34	14	354	0.284055	0.568111	34	0	14	0	1	1	27	7	11	3	0.684304	0.907321
HRAS|CHEM_Organic	NRAS|CHEM_Organic	thyroid|NS|carcinoma|NS	0	14	34	290	0.219755	0.371418	14	0	34	0	1	1	11	3	27	7	1	1							0	34	14	354	0.284055	0.568111	34	0	14	0	1	1	27	7	11	3	0.684304	0.907321
HRAS|CHEM_Organic	NRAS|CHEM_GTP-like	thyroid|NS|carcinoma|NS	0	14	34	290	0.219755	0.371418	14	0	34	0	1	1	11	3	27	7	1	1							0	34	14	354	0.284055	0.568111	34	0	14	0	1	1	27	7	11	3	0.684304	0.907321
HRAS|CHEM_Organic	NRAS|CHEM_Mg++	thyroid|NS|carcinoma|NS	0	14	34	290	0.219755	0.371418	14	0	34	0	1	1	11	3	27	7	1	1							0	34	14	354	0.284055	0.568111	34	0	14	0	1	1	27	7	11	3	0.684304	0.907321
HRAS|CHEM_Organic	NRAS|SOS1	thyroid|NS|carcinoma|NS	0	14	34	290	0.219755	0.371418	14	0	34	0	1	1	11	3	27	7	1	1							0	34	14	354	0.284055	0.568111	34	0	14	0	1	1	27	7	11	3	0.684304	0.907321
HRAS|CHEM_Organic	NRAS|RASA1	thyroid|NS|carcinoma|NS	0	14	34	290	0.219755	0.371418	14	0	34	0	1	1	11	3	27	7	1	1							0	34	14	354	0.284055	0.568111	34	0	14	0	1	1	27	7	11	3	0.684304	0.907321
HRAS|CHEM_Organic	NRAS|CHEM_Inorganic	thyroid|NS|carcinoma|NS	0	14	34	290	0.219755	0.371418	14	0	34	0	1	1	11	3	27	7	1	1							0	34	14	354	0.284055	0.568111	34	0	14	0	1	1	27	7	11	3	0.684304	0.907321
EGFR|CHEM_pTyr-like	TP53|TP73	lung|NS|carcinoma|adenocarcinoma	1	33	41	297	0.0805291	0.373885	5	3	16	1	0.0807905	0.59949	3	5	13	4	0.0869981	0.872575							11	107	37	315	0.432304	0.998218	31	11	4	3	0.313273	1	23	19	2	5	0.956799	1
TP53|TP63	KRAS|CHEM_Organic	lung|NS|carcinoma|adenocarcinoma	0	13	63	296	0.0857758	0.382436	7	0	28	10	0.320399	0.800997	6	1	24	14	0.395491	0.872575							27	94	91	258	0.243498	0.998218	28	8	32	9	0.62024	1	22	14	22	19	0.813167	1
EGFR|CHEM_Organic	BRAF|CHEM_Organic	lung|NS|carcinoma|adenocarcinoma	0	46	18	308	0.0875105	0.382436	7	4	8	2	0.635117	0.970528	5	6	4	6	1	1							0	18	48	404	0.138467	0.998218	8	2	7	4	0.367315	1	4	6	5	6	0.575018	1
TP53|TP73	EGFR|CHEM_Mn++	lung|NS|carcinoma|adenocarcinoma	1	41	32	298	0.0894312	0.382436	16	1	5	3	0.0807905	0.59949	13	4	3	5	0.0869981	0.872575							11	107	37	315	0.432304	0.998218	31	11	4	3	0.313273	1	23	19	2	5	0.956799	1
TP53|TP73	EGFR|CHEM_Inorganic	lung|NS|carcinoma|adenocarcinoma	1	41	32	298	0.0894312	0.382436	16	1	5	3	0.0807905	0.59949	13	4	3	5	0.0869981	0.872575							11	107	37	315	0.432304	0.998218	31	11	4	3	0.313273	1	23	19	2	5	0.956799	1
TP53|TP73	EGFR|CHEM_Arg-like	lung|NS|carcinoma|adenocarcinoma	1	41	32	298	0.0894312	0.382436	16	1	5	3	0.0807905	0.59949	13	4	3	5	0.0869981	0.872575							11	107	37	315	0.432304	0.998218	31	11	4	3	0.313273	1	23	19	2	5	0.956799	1
TP53|TP53	KRAS|CHEM_Organic	lung|NS|carcinoma|adenocarcinoma	0	13	63	296	0.0857758	0.382436	7	0	28	10	0.320399	0.800997	6	1	24	14	0.395491	0.872575							27	94	91	258	0.243498	0.998218	28	8	32	9	0.62024	1	22	14	22	19	0.813167	1
TP53|DNA/RNA	EGFR|CHEM_Mg++	lung|NS|carcinoma|adenocarcinoma	1	37	35	299	0.0937177	0.390491	13	1	5	3	0.116746	0.620548	9	5	3	5	0.377709	0.872575							11	107	37	315	0.432304	0.998218	31	11	4	3	0.313273	1	23	19	2	5	0.956799	1
TP53|DNA/RNA	EGFR|CHEM_pST-like	lung|NS|carcinoma|adenocarcinoma	1	37	35	299	0.0937177	0.390491	13	1	6	4	0.1222	0.620548	9	5	4	6	0.408097	0.872575							11	107	37	315	0.432304	0.998218	31	11	4	3	0.313273	1	23	19	2	5	0.956799	1
KRAS|CHEM_GTP-like	NRAS|CHEM_Organic	large_intestine|colon|carcinoma|adenocarcinoma	0	133	18	360	0.00394691	0.401269	53	10	9	1	1	1	39	24	2	8	0.0176407	0.384316							2	24	178	317	0.00139659	1	11	2	95	12	0.822291	1	3	10	40	67	0.243593	1
KRAS|CHEM_GTP-like	ZNF208|DNA/RNA	large_intestine|colon|carcinoma|adenocarcinoma	0	133	18	360	0.00394691	0.401269	53	10	9	1	1	1	39	24	2	8	0.0176407	0.384316							4	176	20	321	0.0426951	1	94	12	9	1	0.710794	1	39	67	3	7	0.775207	1
KRAS|CHEM_Inorganic	NRAS|CHEM_Inorganic	large_intestine|colon|carcinoma|adenocarcinoma	0	118	21	372	0.00354902	0.401269	48	8	10	2	1	1	35	21	2	10	0.0084001	0.336095							2	24	178	317	0.00139659	1	11	2	95	12	0.822291	1	3	10	40	67	0.243593	1
KRAS|CHEM_Organic	NRAS|CHEM_GTP-like	large_intestine|colon|carcinoma|adenocarcinoma	0	110	23	378	0.00329314	0.401269	45	6	12	2	1	1	33	18	3	11	0.00578839	0.336095							2	24	178	317	0.00139659	1	11	2	95	12	0.822291	1	3	10	40	67	0.243593	1
KRAS|CHEM_Organic	NRAS|CHEM_Mg++	large_intestine|colon|carcinoma|adenocarcinoma	0	110	23	378	0.00329314	0.401269	45	6	12	2	1	1	33	18	3	11	0.00578839	0.336095							2	24	178	317	0.00139659	1	11	2	95	12	0.822291	1	3	10	40	67	0.243593	1
NRAS|CHEM_Inorganic	KRAS|CHEM_Mg++	large_intestine|colon|carcinoma|adenocarcinoma	0	21	118	372	0.00354902	0.401269	10	2	48	8	1	1	2	10	35	21	0.0084001	0.336095							2	24	178	317	0.00139659	1	11	2	95	12	0.822291	1	3	10	40	67	0.243593	1
EGFR|CHEM_ATP-like	BRAF|CHEM_Organic	lung|NS|carcinoma|adenocarcinoma	0	44	18	310	0.0979854	0.403105	6	4	8	2	0.628483	0.970528	4	6	4	6	1	1							0	18	48	404	0.138467	0.998218	8	2	7	4	0.367315	1	4	6	5	6	0.575018	1
TP53|PPP1R13L	EGFR|ERBB3	central_nervous_system|brain|glioma|NS	0	54	11	224	0.0982537	0.40573	47	6	6	4	0.0438838	0.466765	17	36	1	9	0.257205	0.791921							0	131	17	153	4.1943e-05	0.000576716	107	21	10	6	0.0516227	0.880507	48	80	3	13	0.966165	1
TP53|PPP1R13L	EGFR|ERBB4	central_nervous_system|brain|glioma|NS	0	54	11	224	0.0982537	0.40573	47	6	6	4	0.0438838	0.466765	17	36	1	9	0.257205	0.791921							0	131	17	153	4.1943e-05	0.000576716	107	21	10	6	0.0516227	0.880507	48	80	3	13	0.966165	1
EGFR|EGFR	TP53|PPP1R13L	central_nervous_system|brain|glioma|NS	0	11	54	224	0.0982537	0.40573	6	4	47	6	0.0438838	0.466765	1	9	17	36	0.257205	0.791921							0	131	17	153	4.1943e-05	0.000576716	107	21	10	6	0.0516227	0.880507	48	80	3	13	0.966165	1
NRAS|CHEM_Organic	KRAS|CHEM_Organic	large_intestine|caecum|carcinoma|adenocarcinoma	0	11	30	77	0.03345	0.409417	5	3	19	3	0.300253	0.869611	2	6	12	10	0.225534	1							3	10	50	57	0.0904651	1	4	3	33	6	0.980082	1	2	5	16	23	0.429749	1
NRAS|CHEM_Organic	KRAS|CHEM_GTP-like	large_intestine|caecum|carcinoma|adenocarcinoma	1	10	40	67	0.0539891	0.409417	4	3	24	5	0.167457	0.869611	2	5	15	14	0.407991	1							3	10	50	57	0.0904651	1	4	3	33	6	0.980082	1	2	5	16	23	0.429749	1
KRAS|CHEM_Organic	NRAS|CHEM_GTP-like	large_intestine|caecum|carcinoma|adenocarcinoma	0	30	11	77	0.03345	0.409417	19	3	5	3	0.300253	0.869611	12	10	2	6	0.225534	1							3	10	50	57	0.0904651	1	4	3	33	6	0.980082	1	2	5	16	23	0.429749	1
KRAS|CHEM_Organic	NRAS|CHEM_Inorganic	large_intestine|caecum|carcinoma|adenocarcinoma	0	30	11	77	0.03345	0.409417	19	3	5	3	0.300253	0.869611	12	10	2	6	0.225534	1							3	10	50	57	0.0904651	1	4	3	33	6	0.980082	1	2	5	16	23	0.429749	1
NRAS|CHEM_Mg++	KRAS|CHEM_Organic	large_intestine|caecum|carcinoma|adenocarcinoma	0	11	30	77	0.03345	0.409417	5	3	19	3	0.300253	0.869611	2	6	12	10	0.225534	1							3	10	50	57	0.0904651	1	4	3	33	6	0.980082	1	2	5	16	23	0.429749	1
NRAS|CHEM_Mg++	KRAS|CHEM_GTP-like	large_intestine|caecum|carcinoma|adenocarcinoma	1	10	40	67	0.0539891	0.409417	4	3	24	5	0.167457	0.869611	2	5	15	14	0.407991	1							3	10	50	57	0.0904651	1	4	3	33	6	0.980082	1	2	5	16	23	0.429749	1
PIK3CA|PIK3R3	TP53|CHEM_Zn+	large_intestine|caecum|carcinoma|adenocarcinoma	0	18	17	83	0.0475947	0.409417	9	3	12	2	0.634783	0.994399	5	7	7	7	0.712688	1							15	23	30	52	0.695277	1	13	2	19	7	0.272954	1	9	6	9	17	0.971791	1
KRAS|CHEM_GTP-like	NRAS|CHEM_GTP-like	large_intestine|caecum|carcinoma|adenocarcinoma	1	40	10	67	0.0539891	0.409417	24	5	4	3	0.167457	0.869611	15	14	2	5	0.407991	1							3	10	50	57	0.0904651	1	4	3	33	6	0.980082	1	2	5	16	23	0.429749	1
KRAS|CHEM_GTP-like	NRAS|CHEM_Inorganic	large_intestine|caecum|carcinoma|adenocarcinoma	1	40	10	67	0.0539891	0.409417	24	5	4	3	0.167457	0.869611	15	14	2	5	0.407991	1							3	10	50	57	0.0904651	1	4	3	33	6	0.980082	1	2	5	16	23	0.429749	1
KRAS|CHEM_GTP-like	BRAF|CHEM_Organic	large_intestine|caecum|carcinoma|adenocarcinoma	3	38	20	57	0.0110681	0.409417	23	4	14	1	0.63896	0.994399	14	13	7	8	1	1							4	49	20	47	0.00187774	1	33	6	14	1	0.913151	1	15	24	7	8	0.402104	1
BRAF|CHEM_Organic	KRAS|CHEM_Inorganic	large_intestine|caecum|carcinoma|adenocarcinoma	2	21	31	64	0.0156555	0.409417	15	1	19	3	0.624467	0.994399	7	9	11	11	0.752149	1							4	49	20	47	0.00187774	1	33	6	14	1	0.913151	1	15	24	7	8	0.402104	1
BRAF|CHEM_Organic	KRAS|CHEM_Mg++	large_intestine|caecum|carcinoma|adenocarcinoma	2	21	32	63	0.012424	0.409417	15	1	19	3	0.624467	0.994399	7	9	11	11	0.752149	1							4	49	20	47	0.00187774	1	33	6	14	1	0.913151	1	15	24	7	8	0.402104	1
NRAS|CHEM_Organic	KRAS|CHEM_GTP-like	large_intestine|rectum|carcinoma|adenocarcinoma	0	12	47	121	0.0231039	0.410539	10	1	28	3	1	1	4	7	15	16	0.725781	1							1	12	79	92	0.00521993	1	10	1	60	3	0.897325	1	3	8	15	48	0.74359	1
NRAS|CHEM_Inorganic	KRAS|CHEM_Inorganic	large_intestine|rectum|carcinoma|adenocarcinoma	0	13	44	123	0.022547	0.410539	11	1	27	3	1	1	4	8	15	15	0.494527	1							1	12	79	92	0.00521993	1	10	1	60	3	0.897325	1	3	8	15	48	0.74359	1
NRAS|CHEM_Inorganic	KRAS|CHEM_Mg++	large_intestine|rectum|carcinoma|adenocarcinoma	0	13	44	123	0.022547	0.410539	11	1	27	3	1	1	4	8	15	15	0.494527	1							1	12	79	92	0.00521993	1	10	1	60	3	0.897325	1	3	8	15	48	0.74359	1
NRAS|CHEM_GTP-like	KRAS|CHEM_Mg++	large_intestine|rectum|carcinoma|adenocarcinoma	0	13	44	123	0.022547	0.410539	11	1	27	3	1	1	4	8	15	15	0.494527	1							1	12	79	92	0.00521993	1	10	1	60	3	0.897325	1	3	8	15	48	0.74359	1
TP53|TP53BP2	TP53|CHEM_Zn+	large_intestine|rectum|carcinoma|adenocarcinoma	0	31	22	127	0.0116633	0.410539	20	1	17	2	0.596154	1	7	14	5	14	0.736472	1
NRAS|CHEM_Mg++	KRAS|CHEM_GTP-like	large_intestine|rectum|carcinoma|adenocarcinoma	0	13	47	120	0.0166403	0.410539	11	1	28	3	1	1	4	8	15	16	0.499543	1							1	12	79	92	0.00521993	1	10	1	60	3	0.897325	1	3	8	15	48	0.74359	1
NRAS|CHEM_Mg++	KRAS|CHEM_Inorganic	large_intestine|rectum|carcinoma|adenocarcinoma	0	13	44	123	0.022547	0.410539	11	1	27	3	1	1	4	8	15	15	0.494527	1							1	12	79	92	0.00521993	1	10	1	60	3	0.897325	1	3	8	15	48	0.74359	1
NRAS|CHEM_Mg++	KRAS|CHEM_Mg++	large_intestine|rectum|carcinoma|adenocarcinoma	0	13	44	123	0.022547	0.410539	11	1	27	3	1	1	4	8	15	15	0.494527	1							1	12	79	92	0.00521993	1	10	1	60	3	0.897325	1	3	8	15	48	0.74359	1
KRAS|CHEM_Inorganic	NRAS|CHEM_GTP-like	large_intestine|rectum|carcinoma|adenocarcinoma	0	44	13	123	0.022547	0.410539	27	3	11	1	1	1	15	15	4	8	0.494527	1							1	12	79	92	0.00521993	1	10	1	60	3	0.897325	1	3	8	15	48	0.74359	1
TP53|PPP1R13B	TP53|CHEM_Zn+	large_intestine|rectum|carcinoma|adenocarcinoma	0	31	22	127	0.0116633	0.410539	20	1	17	2	0.596154	1	7	14	5	14	0.736472	1
TP53|PPP1R13L	TP53|CHEM_Zn+	large_intestine|rectum|carcinoma|adenocarcinoma	0	31	22	127	0.0116633	0.410539	20	1	17	2	0.596154	1	7	14	5	14	0.736472	1
KRAS|CHEM_GTP-like	NRAS|CHEM_GTP-like	large_intestine|rectum|carcinoma|adenocarcinoma	0	47	13	120	0.0166403	0.410539	28	3	11	1	1	1	15	16	4	8	0.499543	1							1	12	79	92	0.00521993	1	10	1	60	3	0.897325	1	3	8	15	48	0.74359	1
KRAS|CHEM_GTP-like	NRAS|CHEM_Inorganic	large_intestine|rectum|carcinoma|adenocarcinoma	0	47	13	120	0.0166403	0.410539	28	3	11	1	1	1	15	16	4	8	0.499543	1							1	12	79	92	0.00521993	1	10	1	60	3	0.897325	1	3	8	15	48	0.74359	1
KRAS|CHEM_GTP-like	TP53|TP53BP2	lung|NS|carcinoma|adenocarcinoma	3	64	31	274	0.104324	0.418584	28	10	8	0	0.170796	0.69242	24	14	5	3	1	1							27	94	91	258	0.243498	0.998218	28	8	32	9	0.62024	1	22	14	22	19	0.813167	1
TP53|PPP1R13B	KRAS|CHEM_GTP-like	lung|NS|carcinoma|adenocarcinoma	3	31	64	274	0.104324	0.418584	8	0	28	10	0.170796	0.69242	5	3	24	14	1	1							27	94	91	258	0.243498	0.998218	28	8	32	9	0.62024	1	22	14	22	19	0.813167	1
EGFR|CHEM_pTyr-like	TP53|DNA/RNA	lung|NS|carcinoma|adenocarcinoma	1	33	37	301	0.112969	0.426919	5	3	13	1	0.116746	0.620548	3	5	9	5	0.377709	0.872575							11	107	37	315	0.432304	0.998218	31	11	4	3	0.313273	1	23	19	2	5	0.956799	1
TP53|PPP1R13B	KRAS|CHEM_Inorganic	lung|NS|carcinoma|adenocarcinoma	3	31	63	275	0.111783	0.426919	8	0	27	10	0.16845	0.69242	5	3	24	13	1	1							27	94	91	258	0.243498	0.998218	28	8	32	9	0.62024	1	22	14	22	19	0.813167	1
TP53|PPP1R13B	KRAS|CHEM_Mg++	lung|NS|carcinoma|adenocarcinoma	3	31	63	275	0.111783	0.426919	8	0	27	10	0.16845	0.69242	5	3	24	13	1	1							27	94	91	258	0.243498	0.998218	28	8	32	9	0.62024	1	22	14	22	19	0.813167	1
KRAS|CHEM_Inorganic	TP53|TP53BP2	lung|NS|carcinoma|adenocarcinoma	3	63	31	275	0.111783	0.426919	27	10	8	0	0.16845	0.69242	24	13	5	3	1	1							27	94	91	258	0.243498	0.998218	28	8	32	9	0.62024	1	22	14	22	19	0.813167	1
KRAS|CHEM_Mg++	TP53|TP53BP2	lung|NS|carcinoma|adenocarcinoma	3	63	31	275	0.111783	0.426919	27	10	8	0	0.16845	0.69242	24	13	5	3	1	1							27	94	91	258	0.243498	0.998218	28	8	32	9	0.62024	1	22	14	22	19	0.813167	1
EGFR|CHEM_Drug-like	TP53|TP53BP1	lung|NS|carcinoma|adenocarcinoma	0	41	18	313	0.115942	0.428194	6	4	6	0	0.233516	0.729739	4	6	5	1	0.145105	0.872575							11	107	37	315	0.432304	0.998218	31	11	4	3	0.313273	1	23	19	2	5	0.956799	1
EGFR|CHEM_Drug-like	BRAF|CHEM_Organic	lung|NS|carcinoma|adenocarcinoma	0	41	18	313	0.115942	0.428194	6	4	8	2	0.628483	0.970528	4	6	4	6	1	1							0	18	48	404	0.138467	0.998218	8	2	7	4	0.367315	1	4	6	5	6	0.575018	1
NRAS|CHEM_Organic	KRAS|CHEM_Inorganic	large_intestine|rectum|carcinoma|adenocarcinoma	0	12	44	124	0.0305476	0.429205	10	1	27	3	1	1	4	7	15	15	0.499252	1							1	12	79	92	0.00521993	1	10	1	60	3	0.897325	1	3	8	15	48	0.74359	1
NRAS|CHEM_Organic	KRAS|CHEM_Mg++	large_intestine|rectum|carcinoma|adenocarcinoma	0	12	44	124	0.0305476	0.429205	10	1	27	3	1	1	4	7	15	15	0.499252	1							1	12	79	92	0.00521993	1	10	1	60	3	0.897325	1	3	8	15	48	0.74359	1
NRAS|CHEM_Mg++	KRAS|CHEM_Organic	large_intestine|rectum|carcinoma|adenocarcinoma	0	13	40	127	0.0334446	0.429205	11	1	24	2	1	1	4	8	12	14	0.504174	1							1	12	79	92	0.00521993	1	10	1	60	3	0.897325	1	3	8	15	48	0.74359	1
KRAS|CHEM_Organic	NRAS|CHEM_GTP-like	large_intestine|rectum|carcinoma|adenocarcinoma	0	40	13	127	0.0334446	0.429205	24	2	11	1	1	1	12	14	4	8	0.504174	1							1	12	79	92	0.00521993	1	10	1	60	3	0.897325	1	3	8	15	48	0.74359	1
KRAS|CHEM_Organic	NRAS|CHEM_Inorganic	large_intestine|rectum|carcinoma|adenocarcinoma	0	40	13	127	0.0334446	0.429205	24	2	11	1	1	1	12	14	4	8	0.504174	1							1	12	79	92	0.00521993	1	10	1	60	3	0.897325	1	3	8	15	48	0.74359	1
TP53|PPP1R13L	KRAS|CHEM_GTP-like	lung|NS|carcinoma|adenocarcinoma	3	30	64	275	0.119022	0.434632	7	0	28	10	0.320399	0.800997	5	2	24	14	1	1							27	94	91	258	0.243498	0.998218	28	8	32	9	0.62024	1	22	14	22	19	0.813167	1
TP53|DNA/RNA	EGFR|CHEM_Mn++	lung|NS|carcinoma|adenocarcinoma	1	37	32	302	0.123865	0.437565	13	1	5	3	0.116746	0.620548	9	5	3	5	0.377709	0.872575							11	107	37	315	0.432304	0.998218	31	11	4	3	0.313273	1	23	19	2	5	0.956799	1
TP53|DNA/RNA	EGFR|CHEM_Arg-like	lung|NS|carcinoma|adenocarcinoma	1	37	32	302	0.123865	0.437565	13	1	5	3	0.116746	0.620548	9	5	3	5	0.377709	0.872575							11	107	37	315	0.432304	0.998218	31	11	4	3	0.313273	1	23	19	2	5	0.956799	1
TP53|DNA/RNA	EGFR|CHEM_Inorganic	lung|NS|carcinoma|adenocarcinoma	1	37	32	302	0.123865	0.437565	13	1	5	3	0.116746	0.620548	9	5	3	5	0.377709	0.872575							11	107	37	315	0.432304	0.998218	31	11	4	3	0.313273	1	23	19	2	5	0.956799	1
TP53|PPP1R13L	KRAS|CHEM_Inorganic	lung|NS|carcinoma|adenocarcinoma	3	30	63	276	0.127106	0.439461	7	0	27	10	0.177056	0.69242	5	2	24	13	1	1							27	94	91	258	0.243498	0.998218	28	8	32	9	0.62024	1	22	14	22	19	0.813167	1
TP53|PPP1R13L	KRAS|CHEM_Mg++	lung|NS|carcinoma|adenocarcinoma	3	30	63	276	0.127106	0.439461	7	0	27	10	0.177056	0.69242	5	2	24	13	1	1							27	94	91	258	0.243498	0.998218	28	8	32	9	0.62024	1	22	14	22	19	0.813167	1
TP53|TP73	EGFR|CHEM_Drug-like	lung|NS|carcinoma|adenocarcinoma	2	40	39	291	0.128489	0.439567	16	1	6	4	0.047343	0.59949	13	4	4	6	0.100784	0.872575							11	107	37	315	0.432304	0.998218	31	11	4	3	0.313273	1	23	19	2	5	0.956799	1
FBXW7|CHEM_Organic	CTNNB1|FBXW11	endometrium|NS|carcinoma|endometrioid_carcinoma	0	20	47	179	0.011861	0.440559	19	1	43	4	1	1	15	5	45	2	0.0214559	0.0949364							2	27	65	154	0.0049828	1	25	2	61	4	0.761858	1	22	5	61	4	0.0800954	1
FBXW7|CHEM_Organic	CTNNB1|BTRC	endometrium|NS|carcinoma|endometrioid_carcinoma	0	20	47	179	0.011861	0.440559	19	1	43	4	1	1	15	5	45	2	0.0214559	0.0949364							2	27	65	154	0.0049828	1	25	2	61	4	0.761858	1	22	5	61	4	0.0800954	1
CTNNB1|FBXW11	KRAS|CHEM_GTP-like	endometrium|NS|carcinoma|endometrioid_carcinoma	4	43	47	152	0.0133278	0.440559	39	4	45	2	0.419909	1	41	2	43	4	0.678598	0.963158							9	58	43	138	0.0517073	1	54	4	41	2	0.812595	1	55	3	40	3	0.790172	1
CTNNB1|FBXW11	KRAS|CHEM_Inorganic	endometrium|NS|carcinoma|endometrioid_carcinoma	4	43	47	152	0.0133278	0.440559	39	4	45	2	0.419909	1	41	2	43	4	0.678598	0.963158							9	58	43	138	0.0517073	1	54	4	41	2	0.812595	1	55	3	40	3	0.790172	1
CTNNB1|FBXW11	KRAS|CHEM_Mg++	endometrium|NS|carcinoma|endometrioid_carcinoma	4	43	47	152	0.0133278	0.440559	39	4	45	2	0.419909	1	41	2	43	4	0.678598	0.963158							9	58	43	138	0.0517073	1	54	4	41	2	0.812595	1	55	3	40	3	0.790172	1
CTNNB1|FBXW11	FBXW7|CHEM_pST-like	endometrium|NS|carcinoma|endometrioid_carcinoma	0	47	21	178	0.0093943	0.440559	43	4	19	2	1	1	45	2	16	5	0.0254413	0.105381							2	27	65	154	0.0049828	1	25	2	61	4	0.761858	1	22	5	61	4	0.0800954	1
CTNNB1|BTRC	KRAS|CHEM_GTP-like	endometrium|NS|carcinoma|endometrioid_carcinoma	4	43	47	152	0.0133278	0.440559	39	4	45	2	0.419909	1	41	2	43	4	0.678598	0.963158							9	58	43	138	0.0517073	1	54	4	41	2	0.812595	1	55	3	40	3	0.790172	1
CTNNB1|BTRC	KRAS|CHEM_Inorganic	endometrium|NS|carcinoma|endometrioid_carcinoma	4	43	47	152	0.0133278	0.440559	39	4	45	2	0.419909	1	41	2	43	4	0.678598	0.963158							9	58	43	138	0.0517073	1	54	4	41	2	0.812595	1	55	3	40	3	0.790172	1
CTNNB1|BTRC	KRAS|CHEM_Mg++	endometrium|NS|carcinoma|endometrioid_carcinoma	4	43	47	152	0.0133278	0.440559	39	4	45	2	0.419909	1	41	2	43	4	0.678598	0.963158							9	58	43	138	0.0517073	1	54	4	41	2	0.812595	1	55	3	40	3	0.790172	1
CTNNB1|BTRC	FBXW7|CHEM_pST-like	endometrium|NS|carcinoma|endometrioid_carcinoma	0	47	21	178	0.0093943	0.440559	43	4	19	2	1	1	45	2	16	5	0.0254413	0.105381							2	27	65	154	0.0049828	1	25	2	61	4	0.761858	1	22	5	61	4	0.0800954	1
KRAS|CHEM_GTP-like	BRAF|CHEM_Organic	lung|NS|carcinoma|adenocarcinoma	1	66	17	288	0.132411	0.448265	29	10	8	2	1	1	25	14	4	6	0.279379	0.872575							1	17	120	332	0.0317059	0.998218	8	2	30	11	0.50137	1	4	6	26	15	0.160975	1
KRAS|CHEM_Organic	TP53|TP53BP2	lung|NS|carcinoma|adenocarcinoma	3	60	31	278	0.136833	0.450463	27	10	8	0	0.16845	0.69242	23	14	5	3	1	1							27	94	91	258	0.243498	0.998218	28	8	32	9	0.62024	1	22	14	22	19	0.813167	1
KRAS|CHEM_Organic	TP53|PPP1R13B	lung|NS|carcinoma|adenocarcinoma	3	60	31	278	0.136833	0.450463	27	10	8	0	0.16845	0.69242	23	14	5	3	1	1							27	94	91	258	0.243498	0.998218	28	8	32	9	0.62024	1	22	14	22	19	0.813167	1
BRAF|CHEM_Organic	KRAS|CHEM_Inorganic	lung|NS|carcinoma|adenocarcinoma	1	17	65	289	0.138604	0.450463	8	2	28	10	1	1	4	6	25	13	0.163943	0.872575							1	17	120	332	0.0317059	0.998218	8	2	30	11	0.50137	1	4	6	26	15	0.160975	1
BRAF|CHEM_Organic	KRAS|CHEM_Mg++	lung|NS|carcinoma|adenocarcinoma	1	17	65	289	0.138604	0.450463	8	2	28	10	1	1	4	6	25	13	0.163943	0.872575							1	17	120	332	0.0317059	0.998218	8	2	30	11	0.50137	1	4	6	26	15	0.160975	1
TP53|DNA/RNA	TP53|CHEM_Zn+	central_nervous_system|brain|glioma|NS	2	57	21	209	0.113193	0.461986	49	7	18	1	0.67091	1	17	39	10	9	0.100844	0.531011
TP53|TP53BP1	TP53|CHEM_Zn+	ovary|NS|carcinoma|serous_carcinoma	0	23	53	298	0.0264757	0.462206	8	15	23	20	0.197625	1	6	17	11	32	1	1
TP53|TP73	TP53|CHEM_Organic	ovary|NS|carcinoma|serous_carcinoma	0	59	18	297	0.0420188	0.462206	26	24	8	10	0.783992	1	15	35	5	13	1	1
TP53|CHEM_Organic	TP53|TP53BP2	ovary|NS|carcinoma|serous_carcinoma	0	18	60	296	0.0396177	0.462206	8	10	24	27	1	1	5	13	16	35	1	1
TP53|CHEM_Organic	TP53|DNA/RNA	ovary|NS|carcinoma|serous_carcinoma	0	18	60	296	0.0396177	0.462206	8	10	25	26	0.78929	1	5	13	14	37	1	1
TP53|CHEM_Organic	TP53|PPP1R13B	ovary|NS|carcinoma|serous_carcinoma	0	18	60	296	0.0396177	0.462206	8	10	24	27	1	1	5	13	16	35	1	1
KRAS|CHEM_Organic	MAP2K4|CHEM_Organic	pancreas|NS|carcinoma|NS	7	596	4	69	0.0229722	0.466336	33	80	0	3	0.556936	1	32	85	0	3	0.563823	1							8	601	4	88	0.0598629	1	33	80	0	3	0.362507	1	32	85	0	3	1	1
KRAS|CHEM_Organic	TP53|PPP1R13L	lung|NS|carcinoma|adenocarcinoma	3	60	30	279	0.154055	0.467926	27	10	7	0	0.177056	0.69242	23	14	5	2	1	1							27	94	91	258	0.243498	0.998218	28	8	32	9	0.62024	1	22	14	22	19	0.813167	1
BRAF|CHEM_Organic	EGFR|CHEM_Mg++	lung|NS|carcinoma|adenocarcinoma	0	18	36	318	0.152946	0.467926	8	2	5	3	0.607843	0.970528	4	6	3	5	1	1							0	18	48	404	0.138467	0.998218	8	2	7	4	0.367315	1	4	6	5	6	0.575018	1
BRAF|CHEM_Organic	EGFR|CHEM_pST-like	lung|NS|carcinoma|adenocarcinoma	0	18	36	318	0.152946	0.467926	8	2	6	4	0.628483	0.970528	4	6	4	6	1	1							0	18	48	404	0.138467	0.998218	8	2	7	4	0.367315	1	4	6	5	6	0.575018	1
EGFR|CHEM_Organic	BRAF|CHEM_ATP-like	lung|NS|carcinoma|adenocarcinoma	0	46	14	312	0.152074	0.467926	7	4	7	1	0.337805	0.831718	5	6	4	4	1	1							0	18	48	404	0.138467	0.998218	8	2	7	4	0.367315	1	4	6	5	6	0.575018	1
EGFR|CHEM_Organic	BRAF|CHEM_Drug-like	lung|NS|carcinoma|adenocarcinoma	0	46	14	312	0.152074	0.467926	7	4	7	1	0.337805	0.831718	5	6	4	4	1	1							0	18	48	404	0.138467	0.998218	8	2	7	4	0.367315	1	4	6	5	6	0.575018	1
TP53|TP53BP1	EGFR|CHEM_Mg++	lung|NS|carcinoma|adenocarcinoma	0	18	36	318	0.152946	0.467926	6	0	5	3	0.208791	0.69242	5	1	3	5	0.137529	0.872575							11	107	37	315	0.432304	0.998218	31	11	4	3	0.313273	1	23	19	2	5	0.956799	1
TP53|TP53BP1	EGFR|CHEM_pST-like	lung|NS|carcinoma|adenocarcinoma	0	18	36	318	0.152946	0.467926	6	0	6	4	0.233516	0.729739	5	1	4	6	0.145105	0.872575							11	107	37	315	0.432304	0.998218	31	11	4	3	0.313273	1	23	19	2	5	0.956799	1
KRAS|CHEM_GTP-like	TP53|DNA/RNA	endometrium|NS|carcinoma|endometrioid_carcinoma	1	50	24	171	0.0179793	0.467961	48	2	21	3	0.321065	1	46	4	17	7	0.0318624	0.117025							6	46	51	145	0.0177184	1	44	2	45	6	0.170234	1	43	3	36	15	0.999516	1
CTNNB1|HLA-A	TP53|TP53BP2	endometrium|NS|carcinoma|endometrioid_carcinoma	0	31	28	187	0.0180892	0.467961	27	4	25	3	1	1	29	2	20	8	0.0363107	0.128241							2	65	55	126	4.12271e-07	0.0246064	61	4	49	6	0.2711	1	61	4	39	16	0.999888	1	6	907.5	6	1921.5	0.0781691
TP53|PPP1R13B	CTNNB1|HLA-A	endometrium|NS|carcinoma|endometrioid_carcinoma	0	28	31	187	0.0180892	0.467961	25	3	27	4	1	1	20	8	29	2	0.0363107	0.128241							2	65	55	126	4.12271e-07	0.0246064	61	4	49	6	0.2711	1	61	4	39	16	0.999888	1	6	907.5	6	1921.5	0.0781691
TP53|DNA/RNA	KRAS|CHEM_Inorganic	endometrium|NS|carcinoma|endometrioid_carcinoma	1	24	50	171	0.0179793	0.467961	21	3	48	2	0.321065	1	17	7	46	4	0.0318624	0.117025							6	46	51	145	0.0177184	1	44	2	45	6	0.170234	1	43	3	36	15	0.999516	1
TP53|DNA/RNA	KRAS|CHEM_Mg++	endometrium|NS|carcinoma|endometrioid_carcinoma	1	24	50	171	0.0179793	0.467961	21	3	48	2	0.321065	1	17	7	46	4	0.0318624	0.117025							6	46	51	145	0.0177184	1	44	2	45	6	0.170234	1	43	3	36	15	0.999516	1
TP53|CHEM_Organic	TP53|CHEM_Zn+	ovary|NS|carcinoma|serous_carcinoma	0	18	53	303	0.0595714	0.468061	8	10	23	20	0.582379	1	5	13	11	32	1	1
TP53|CHEM_Organic	TP53|PPP1R13L	ovary|NS|carcinoma|serous_carcinoma	0	18	53	303	0.0595714	0.468061	8	10	20	24	1	1	5	13	12	32	1	1
EGFR|CHEM_pTyr-like	BRAF|CHEM_Organic	lung|NS|carcinoma|adenocarcinoma	0	34	18	320	0.170665	0.472391	5	3	8	2	0.607843	0.970528	3	5	4	6	1	1							0	18	48	404	0.138467	0.998218	8	2	7	4	0.367315	1	4	6	5	6	0.575018	1
EGFR|CHEM_pTyr-like	TP53|TP53BP1	lung|NS|carcinoma|adenocarcinoma	0	34	18	320	0.170665	0.472391	5	3	6	0	0.208791	0.69242	3	5	5	1	0.137529	0.872575							11	107	37	315	0.432304	0.998218	31	11	4	3	0.313273	1	23	19	2	5	0.956799	1
EGFR|CHEM_ATP-like	BRAF|CHEM_ATP-like	lung|NS|carcinoma|adenocarcinoma	0	44	14	314	0.16596	0.472391	6	4	7	1	0.313725	0.800997	4	6	4	4	1	1							0	18	48	404	0.138467	0.998218	8	2	7	4	0.367315	1	4	6	5	6	0.575018	1
EGFR|CHEM_ATP-like	BRAF|CHEM_Drug-like	lung|NS|carcinoma|adenocarcinoma	0	44	14	314	0.16596	0.472391	6	4	7	1	0.313725	0.800997	4	6	4	4	1	1							0	18	48	404	0.138467	0.998218	8	2	7	4	0.367315	1	4	6	5	6	0.575018	1
TP53|PPP1R13B	BRAF|CHEM_Organic	lung|NS|carcinoma|adenocarcinoma	0	34	18	320	0.170665	0.472391	9	0	8	2	0.473684	0.970528	6	3	4	6	0.36985	0.872575							7	11	111	341	0.945348	0.998218	3	1	29	11	0.703347	1	1	3	23	17	0.237236	1
TP53|PPP1R13L	BRAF|CHEM_Organic	lung|NS|carcinoma|adenocarcinoma	0	33	18	321	0.180235	0.472391	8	0	8	2	0.477124	0.970528	6	2	4	6	0.187988	0.872575							7	11	111	341	0.945348	0.998218	3	1	29	11	0.703347	1	1	3	23	17	0.237236	1
KRAS|CHEM_Organic	BRAF|CHEM_Organic	lung|NS|carcinoma|adenocarcinoma	1	62	17	292	0.158668	0.472391	28	10	8	2	1	1	24	14	4	6	0.281601	0.872575							1	17	120	332	0.0317059	0.998218	8	2	30	11	0.50137	1	4	6	26	15	0.160975	1
BRAF|CHEM_Organic	TP53|TP53BP2	lung|NS|carcinoma|adenocarcinoma	0	18	34	320	0.170665	0.472391	8	2	9	0	0.473684	0.970528	4	6	6	3	0.36985	0.872575							7	11	111	341	0.945348	0.998218	3	1	29	11	0.703347	1	1	3	23	17	0.237236	1
BRAF|CHEM_Organic	EGFR|CHEM_Mn++	lung|NS|carcinoma|adenocarcinoma	0	18	33	321	0.180235	0.472391	8	2	5	3	0.607843	0.970528	4	6	3	5	1	1							0	18	48	404	0.138467	0.998218	8	2	7	4	0.367315	1	4	6	5	6	0.575018	1
BRAF|CHEM_Organic	EGFR|CHEM_Inorganic	lung|NS|carcinoma|adenocarcinoma	0	18	33	321	0.180235	0.472391	8	2	5	3	0.607843	0.970528	4	6	3	5	1	1							0	18	48	404	0.138467	0.998218	8	2	7	4	0.367315	1	4	6	5	6	0.575018	1
EGFR|CHEM_Organic	TP53|PPP1R13B	lung|NS|carcinoma|adenocarcinoma	2	44	32	294	0.177498	0.472391	6	4	8	0	0.0915033	0.59949	4	6	5	3	0.637186	1							11	107	37	315	0.432304	0.998218	31	11	4	3	0.313273	1	23	19	2	5	0.956799	1
EGFR|CHEM_Organic	TP53|TP53BP2	lung|NS|carcinoma|adenocarcinoma	2	44	32	294	0.177498	0.472391	6	4	8	0	0.0915033	0.59949	4	6	5	3	0.637186	1							11	107	37	315	0.432304	0.998218	31	11	4	3	0.313273	1	23	19	2	5	0.956799	1
EGFR|CHEM_Drug-like	TP53|DNA/RNA	lung|NS|carcinoma|adenocarcinoma	2	39	36	295	0.18004	0.472391	6	4	13	1	0.1222	0.620548	4	6	9	5	0.408097	0.872575							11	107	37	315	0.432304	0.998218	31	11	4	3	0.313273	1	23	19	2	5	0.956799	1
TP53|TP53BP1	EGFR|CHEM_Mn++	lung|NS|carcinoma|adenocarcinoma	0	18	33	321	0.180235	0.472391	6	0	5	3	0.208791	0.69242	5	1	3	5	0.137529	0.872575							11	107	37	315	0.432304	0.998218	31	11	4	3	0.313273	1	23	19	2	5	0.956799	1
TP53|TP53BP1	EGFR|CHEM_Inorganic	lung|NS|carcinoma|adenocarcinoma	0	18	33	321	0.180235	0.472391	6	0	5	3	0.208791	0.69242	5	1	3	5	0.137529	0.872575							11	107	37	315	0.432304	0.998218	31	11	4	3	0.313273	1	23	19	2	5	0.956799	1
EGFR|CHEM_Arg-like	TP53|TP53BP1	lung|NS|carcinoma|adenocarcinoma	0	33	18	321	0.180235	0.472391	5	3	6	0	0.208791	0.69242	3	5	5	1	0.137529	0.872575							11	107	37	315	0.432304	0.998218	31	11	4	3	0.313273	1	23	19	2	5	0.956799	1
EGFR|CHEM_Arg-like	BRAF|CHEM_Organic	lung|NS|carcinoma|adenocarcinoma	0	33	18	321	0.180235	0.472391	5	3	8	2	0.607843	0.970528	3	5	4	6	1	1							0	18	48	404	0.138467	0.998218	8	2	7	4	0.367315	1	4	6	5	6	0.575018	1
TP53|DNA/RNA	TP53|CHEM_Zn+	oesophagus|NS|carcinoma|adenocarcinoma	0	25	26	146	0.0225272	0.473071	0	0	0	0	1	1	0	0	0	0	1	1
EGFR|CHEM_Drug-like	BRAF|CHEM_ATP-like	lung|NS|carcinoma|adenocarcinoma	0	41	14	317	0.189009	0.487524	6	4	7	1	0.313725	0.800997	4	6	4	4	1	1							0	18	48	404	0.138467	0.998218	8	2	7	4	0.367315	1	4	6	5	6	0.575018	1
EGFR|CHEM_Drug-like	BRAF|CHEM_Drug-like	lung|NS|carcinoma|adenocarcinoma	0	41	14	317	0.189009	0.487524	6	4	7	1	0.313725	0.800997	4	6	4	4	1	1							0	18	48	404	0.138467	0.998218	8	2	7	4	0.367315	1	4	6	5	6	0.575018	1
TP53|TP73	KRAS|CHEM_GTP-like	lung|NS|carcinoma|adenocarcinoma	5	37	62	268	0.191609	0.490339	14	0	27	9	0.0470405	0.59949	10	4	22	14	0.743751	1							27	94	91	258	0.243498	0.998218	28	8	32	9	0.62024	1	22	14	22	19	0.813167	1
EGFR|CHEM_Organic	TP53|PPP1R13L	lung|NS|carcinoma|adenocarcinoma	2	44	31	295	0.194447	0.493713	6	4	7	0	0.102941	0.59949	4	6	5	2	0.334842	0.872575							11	107	37	315	0.432304	0.998218	31	11	4	3	0.313273	1	23	19	2	5	0.956799	1
EGFR|CHEM_ATP-like	TP53|TP53BP2	lung|NS|carcinoma|adenocarcinoma	2	42	32	296	0.20325	0.496046	5	4	8	0	0.0823529	0.59949	3	6	5	3	0.346935	0.872575							11	107	37	315	0.432304	0.998218	31	11	4	3	0.313273	1	23	19	2	5	0.956799	1
TP53|PPP1R13B	EGFR|CHEM_ATP-like	lung|NS|carcinoma|adenocarcinoma	2	32	42	296	0.20325	0.496046	8	0	5	4	0.0823529	0.59949	5	3	3	6	0.346935	0.872575							11	107	37	315	0.432304	0.998218	31	11	4	3	0.313273	1	23	19	2	5	0.956799	1
EGFR|CHEM_Organic	TP53|TP73	lung|NS|carcinoma|adenocarcinoma	3	43	39	287	0.203852	0.496046	6	4	15	1	0.0549103	0.59949	4	6	12	4	0.108697	0.872575							11	107	37	315	0.432304	0.998218	31	11	4	3	0.313273	1	23	19	2	5	0.956799	1
TP53|TP53BP1	TP53|CHEM_Zn+	lung|NS|carcinoma|adenocarcinoma	0	18	31	323	0.200916	0.496046	6	0	11	3	0.521053	0.970528	5	1	9	5	0.612616	1
TP53|TP73	KRAS|CHEM_Mg++	lung|NS|carcinoma|adenocarcinoma	5	37	61	269	0.204524	0.496046	14	0	26	9	0.0449809	0.59949	10	4	22	13	0.74296	1							27	94	91	258	0.243498	0.998218	28	8	32	9	0.62024	1	22	14	22	19	0.813167	1
TP53|TP73	KRAS|CHEM_Inorganic	lung|NS|carcinoma|adenocarcinoma	5	37	61	269	0.204524	0.496046	14	0	26	9	0.0449809	0.59949	10	4	22	13	0.74296	1							27	94	91	258	0.243498	0.998218	28	8	32	9	0.62024	1	22	14	22	19	0.813167	1
TP53|TP63	TP53|DNA/RNA	ovary|NS|carcinoma|serous_carcinoma	0	14	60	300	0.0824275	0.503724	6	8	25	26	0.768068	1	6	8	14	37	0.331604	1
TP53|TP53	TP53|DNA/RNA	ovary|NS|carcinoma|serous_carcinoma	0	14	60	300	0.0824275	0.503724	6	8	25	26	0.768068	1	6	8	14	37	0.331604	1
TP53|TP63	EGFR|CHEM_Drug-like	lung|NS|carcinoma|adenocarcinoma	0	13	41	318	0.213378	0.509912	7	0	6	4	0.102941	0.59949	6	1	4	6	0.133998	0.872575							11	107	37	315	0.432304	0.998218	31	11	4	3	0.313273	1	23	19	2	5	0.956799	1
TP53|TP53	EGFR|CHEM_Drug-like	lung|NS|carcinoma|adenocarcinoma	0	13	41	318	0.213378	0.509912	7	0	6	4	0.102941	0.59949	6	1	4	6	0.133998	0.872575							11	107	37	315	0.432304	0.998218	31	11	4	3	0.313273	1	23	19	2	5	0.956799	1
EGFR|CHEM_pTyr-like	BRAF|CHEM_ATP-like	lung|NS|carcinoma|adenocarcinoma	0	34	14	324	0.254839	0.511186	5	3	7	1	0.569231	0.970528	3	5	4	4	1	1							0	18	48	404	0.138467	0.998218	8	2	7	4	0.367315	1	4	6	5	6	0.575018	1
EGFR|CHEM_pTyr-like	BRAF|CHEM_Drug-like	lung|NS|carcinoma|adenocarcinoma	0	34	14	324	0.254839	0.511186	5	3	7	1	0.569231	0.970528	3	5	4	4	1	1							0	18	48	404	0.138467	0.998218	8	2	7	4	0.367315	1	4	6	5	6	0.575018	1
KRAS|CHEM_GTP-like	BRAF|CHEM_ATP-like	lung|NS|carcinoma|adenocarcinoma	1	66	13	292	0.247249	0.511186	29	10	7	1	0.659323	0.970528	25	14	4	4	0.691837	1							1	17	120	332	0.0317059	0.998218	8	2	30	11	0.50137	1	4	6	26	15	0.160975	1
KRAS|CHEM_GTP-like	BRAF|CHEM_Drug-like	lung|NS|carcinoma|adenocarcinoma	1	66	13	292	0.247249	0.511186	29	10	7	1	0.659323	0.970528	25	14	4	4	0.691837	1							1	17	120	332	0.0317059	0.998218	8	2	30	11	0.50137	1	4	6	26	15	0.160975	1
BRAF|CHEM_ATP-like	TP53|TP53BP2	lung|NS|carcinoma|adenocarcinoma	0	14	34	324	0.254839	0.511186	7	1	9	0	0.470588	0.970528	4	4	6	3	0.637186	1							7	11	111	341	0.945348	0.998218	3	1	29	11	0.703347	1	1	3	23	17	0.237236	1
BRAF|CHEM_ATP-like	EGFR|CHEM_Mn++	lung|NS|carcinoma|adenocarcinoma	0	14	33	325	0.265817	0.511186	7	1	5	3	0.569231	0.970528	4	4	3	5	1	1							0	18	48	404	0.138467	0.998218	8	2	7	4	0.367315	1	4	6	5	6	0.575018	1
BRAF|CHEM_ATP-like	EGFR|CHEM_pST-like	lung|NS|carcinoma|adenocarcinoma	0	14	36	322	0.234136	0.511186	7	1	6	4	0.313725	0.800997	4	4	4	6	1	1							0	18	48	404	0.138467	0.998218	8	2	7	4	0.367315	1	4	6	5	6	0.575018	1
TP53|TP63	EGFR|CHEM_Mg++	lung|NS|carcinoma|adenocarcinoma	0	13	36	323	0.260231	0.511186	7	0	5	3	0.2	0.69242	6	1	3	5	0.118881	0.872575							11	107	37	315	0.432304	0.998218	31	11	4	3	0.313273	1	23	19	2	5	0.956799	1
TP53|TP63	TP53|DNA/RNA	lung|NS|carcinoma|adenocarcinoma	0	13	38	321	0.240455	0.511186	7	0	13	1	1	1	6	1	9	5	0.612616	1
TP53|TP63	EGFR|CHEM_pST-like	lung|NS|carcinoma|adenocarcinoma	0	13	36	323	0.260231	0.511186	7	0	6	4	0.102941	0.59949	6	1	4	6	0.133998	0.872575							11	107	37	315	0.432304	0.998218	31	11	4	3	0.313273	1	23	19	2	5	0.956799	1
BRAF|CHEM_Drug-like	TP53|TP53BP2	lung|NS|carcinoma|adenocarcinoma	0	14	34	324	0.254839	0.511186	7	1	9	0	0.470588	0.970528	4	4	6	3	0.637186	1							7	11	111	341	0.945348	0.998218	3	1	29	11	0.703347	1	1	3	23	17	0.237236	1
BRAF|CHEM_Drug-like	EGFR|CHEM_Mn++	lung|NS|carcinoma|adenocarcinoma	0	14	33	325	0.265817	0.511186	7	1	5	3	0.569231	0.970528	4	4	3	5	1	1							0	18	48	404	0.138467	0.998218	8	2	7	4	0.367315	1	4	6	5	6	0.575018	1
BRAF|CHEM_Drug-like	EGFR|CHEM_Inorganic	lung|NS|carcinoma|adenocarcinoma	0	14	33	325	0.265817	0.511186	7	1	5	3	0.569231	0.970528	4	4	3	5	1	1							0	18	48	404	0.138467	0.998218	8	2	7	4	0.367315	1	4	6	5	6	0.575018	1
BRAF|CHEM_Drug-like	EGFR|CHEM_pST-like	lung|NS|carcinoma|adenocarcinoma	0	14	36	322	0.234136	0.511186	7	1	6	4	0.313725	0.800997	4	4	4	6	1	1							0	18	48	404	0.138467	0.998218	8	2	7	4	0.367315	1	4	6	5	6	0.575018	1
TP53|PPP1R13B	BRAF|CHEM_ATP-like	lung|NS|carcinoma|adenocarcinoma	0	34	14	324	0.254839	0.511186	9	0	7	1	0.470588	0.970528	6	3	4	4	0.637186	1							7	11	111	341	0.945348	0.998218	3	1	29	11	0.703347	1	1	3	23	17	0.237236	1
TP53|PPP1R13B	BRAF|CHEM_Drug-like	lung|NS|carcinoma|adenocarcinoma	0	34	14	324	0.254839	0.511186	9	0	7	1	0.470588	0.970528	6	3	4	4	0.637186	1							7	11	111	341	0.945348	0.998218	3	1	29	11	0.703347	1	1	3	23	17	0.237236	1
KRAS|CHEM_Inorganic	BRAF|CHEM_ATP-like	lung|NS|carcinoma|adenocarcinoma	1	65	13	293	0.25549	0.511186	28	10	7	1	0.657867	0.970528	25	13	4	4	0.442937	0.911104							1	17	120	332	0.0317059	0.998218	8	2	30	11	0.50137	1	4	6	26	15	0.160975	1
KRAS|CHEM_Inorganic	BRAF|CHEM_Drug-like	lung|NS|carcinoma|adenocarcinoma	1	65	13	293	0.25549	0.511186	28	10	7	1	0.657867	0.970528	25	13	4	4	0.442937	0.911104							1	17	120	332	0.0317059	0.998218	8	2	30	11	0.50137	1	4	6	26	15	0.160975	1
TP53|PPP1R13L	BRAF|CHEM_ATP-like	lung|NS|carcinoma|adenocarcinoma	0	33	14	325	0.265817	0.511186	8	0	7	1	1	1	6	2	4	4	0.608392	1							7	11	111	341	0.945348	0.998218	3	1	29	11	0.703347	1	1	3	23	17	0.237236	1
TP53|PPP1R13L	EGFR|CHEM_ATP-like	lung|NS|carcinoma|adenocarcinoma	2	31	42	297	0.221291	0.511186	7	0	5	4	0.0884615	0.59949	5	2	3	6	0.314685	0.872575							11	107	37	315	0.432304	0.998218	31	11	4	3	0.313273	1	23	19	2	5	0.956799	1
TP53|PPP1R13L	BRAF|CHEM_Drug-like	lung|NS|carcinoma|adenocarcinoma	0	33	14	325	0.265817	0.511186	8	0	7	1	1	1	6	2	4	4	0.608392	1							7	11	111	341	0.945348	0.998218	3	1	29	11	0.703347	1	1	3	23	17	0.237236	1
EGFR|CHEM_Mg++	BRAF|CHEM_ATP-like	lung|NS|carcinoma|adenocarcinoma	0	36	14	322	0.234136	0.511186	5	3	7	1	0.569231	0.970528	3	5	4	4	1	1							0	18	48	404	0.138467	0.998218	8	2	7	4	0.367315	1	4	6	5	6	0.575018	1
EGFR|CHEM_Mg++	BRAF|CHEM_Drug-like	lung|NS|carcinoma|adenocarcinoma	0	36	14	322	0.234136	0.511186	5	3	7	1	0.569231	0.970528	3	5	4	4	1	1							0	18	48	404	0.138467	0.998218	8	2	7	4	0.367315	1	4	6	5	6	0.575018	1
KRAS|CHEM_Mg++	BRAF|CHEM_ATP-like	lung|NS|carcinoma|adenocarcinoma	1	65	13	293	0.25549	0.511186	28	10	7	1	0.657867	0.970528	25	13	4	4	0.442937	0.911104							1	17	120	332	0.0317059	0.998218	8	2	30	11	0.50137	1	4	6	26	15	0.160975	1
KRAS|CHEM_Mg++	BRAF|CHEM_Drug-like	lung|NS|carcinoma|adenocarcinoma	1	65	13	293	0.25549	0.511186	28	10	7	1	0.657867	0.970528	25	13	4	4	0.442937	0.911104							1	17	120	332	0.0317059	0.998218	8	2	30	11	0.50137	1	4	6	26	15	0.160975	1
EGFR|CHEM_Inorganic	BRAF|CHEM_ATP-like	lung|NS|carcinoma|adenocarcinoma	0	33	14	325	0.265817	0.511186	5	3	7	1	0.569231	0.970528	3	5	4	4	1	1							0	18	48	404	0.138467	0.998218	8	2	7	4	0.367315	1	4	6	5	6	0.575018	1
TP53|TP73	KRAS|CHEM_Organic	lung|NS|carcinoma|adenocarcinoma	5	37	58	272	0.246963	0.511186	14	0	26	9	0.0449809	0.59949	10	4	21	14	0.527318	1							27	94	91	258	0.243498	0.998218	28	8	32	9	0.62024	1	22	14	22	19	0.813167	1
TP53|TP73	EGFR|CHEM_ATP-like	lung|NS|carcinoma|adenocarcinoma	3	39	41	289	0.235751	0.511186	15	1	5	4	0.0403162	0.59949	12	4	3	6	0.0872208	0.872575							11	107	37	315	0.432304	0.998218	31	11	4	3	0.313273	1	23	19	2	5	0.956799	1
TP53|TP53	EGFR|CHEM_Mg++	lung|NS|carcinoma|adenocarcinoma	0	13	36	323	0.260231	0.511186	7	0	5	3	0.2	0.69242	6	1	3	5	0.118881	0.872575							11	107	37	315	0.432304	0.998218	31	11	4	3	0.313273	1	23	19	2	5	0.956799	1
TP53|TP53	TP53|DNA/RNA	lung|NS|carcinoma|adenocarcinoma	0	13	38	321	0.240455	0.511186	7	0	13	1	1	1	6	1	9	5	0.612616	1
TP53|TP53	EGFR|CHEM_pST-like	lung|NS|carcinoma|adenocarcinoma	0	13	36	323	0.260231	0.511186	7	0	6	4	0.102941	0.59949	6	1	4	6	0.133998	0.872575							11	107	37	315	0.432304	0.998218	31	11	4	3	0.313273	1	23	19	2	5	0.956799	1
EGFR|CHEM_Arg-like	BRAF|CHEM_ATP-like	lung|NS|carcinoma|adenocarcinoma	0	33	14	325	0.265817	0.511186	5	3	7	1	0.569231	0.970528	3	5	4	4	1	1							0	18	48	404	0.138467	0.998218	8	2	7	4	0.367315	1	4	6	5	6	0.575018	1
EGFR|CHEM_Arg-like	BRAF|CHEM_Drug-like	lung|NS|carcinoma|adenocarcinoma	0	33	14	325	0.265817	0.511186	5	3	7	1	0.569231	0.970528	3	5	4	4	1	1							0	18	48	404	0.138467	0.998218	8	2	7	4	0.367315	1	4	6	5	6	0.575018	1
TP53|PPP1R13L	CTNNB1|HLA-A	endometrium|NS|carcinoma|endometrioid_carcinoma	0	27	31	188	0.0210721	0.522411	24	3	27	4	1	1	19	8	29	2	0.0340122	0.122648							2	65	55	126	4.12271e-07	0.0246064	61	4	49	6	0.2711	1	61	4	39	16	0.999888	1	6	907.5	6	1921.5	0.0781691
KRAS|CHEM_GTP-like	TP53|DNA/RNA	lung|NS|carcinoma|adenocarcinoma	5	62	33	272	0.283529	0.525611	27	9	11	0	0.0916376	0.59949	23	13	7	4	1	1							27	94	91	258	0.243498	0.998218	28	8	32	9	0.62024	1	22	14	22	19	0.813167	1
TP53|TP63	EGFR|CHEM_pTyr-like	lung|NS|carcinoma|adenocarcinoma	0	13	34	325	0.281499	0.525611	7	0	5	3	0.2	0.69242	6	1	3	5	0.118881	0.872575							11	107	37	315	0.432304	0.998218	31	11	4	3	0.313273	1	23	19	2	5	0.956799	1
TP53|TP63	EGFR|CHEM_Mn++	lung|NS|carcinoma|adenocarcinoma	0	13	33	326	0.292725	0.525611	7	0	5	3	0.2	0.69242	6	1	3	5	0.118881	0.872575							11	107	37	315	0.432304	0.998218	31	11	4	3	0.313273	1	23	19	2	5	0.956799	1
TP53|TP63	EGFR|CHEM_Inorganic	lung|NS|carcinoma|adenocarcinoma	0	13	33	326	0.292725	0.525611	7	0	5	3	0.2	0.69242	6	1	3	5	0.118881	0.872575							11	107	37	315	0.432304	0.998218	31	11	4	3	0.313273	1	23	19	2	5	0.956799	1
TP53|TP63	EGFR|CHEM_Arg-like	lung|NS|carcinoma|adenocarcinoma	0	13	33	326	0.292725	0.525611	7	0	5	3	0.2	0.69242	6	1	3	5	0.118881	0.872575							11	107	37	315	0.432304	0.998218	31	11	4	3	0.313273	1	23	19	2	5	0.956799	1
KRAS|CHEM_Organic	BRAF|CHEM_ATP-like	lung|NS|carcinoma|adenocarcinoma	1	62	13	296	0.281459	0.525611	28	10	7	1	0.657867	0.970528	24	14	4	4	0.692655	1							1	17	120	332	0.0317059	0.998218	8	2	30	11	0.50137	1	4	6	26	15	0.160975	1
KRAS|CHEM_Organic	BRAF|CHEM_Drug-like	lung|NS|carcinoma|adenocarcinoma	1	62	13	296	0.281459	0.525611	28	10	7	1	0.657867	0.970528	24	14	4	4	0.692655	1							1	17	120	332	0.0317059	0.998218	8	2	30	11	0.50137	1	4	6	26	15	0.160975	1
EGFR|CHEM_Organic	TP53|DNA/RNA	lung|NS|carcinoma|adenocarcinoma	3	43	35	291	0.27816	0.525611	7	4	13	1	0.133333	0.656566	5	6	9	5	0.43466	0.911104							11	107	37	315	0.432304	0.998218	31	11	4	3	0.313273	1	23	19	2	5	0.956799	1
TP53|TP53	EGFR|CHEM_pTyr-like	lung|NS|carcinoma|adenocarcinoma	0	13	34	325	0.281499	0.525611	7	0	5	3	0.2	0.69242	6	1	3	5	0.118881	0.872575							11	107	37	315	0.432304	0.998218	31	11	4	3	0.313273	1	23	19	2	5	0.956799	1
TP53|TP53	EGFR|CHEM_Mn++	lung|NS|carcinoma|adenocarcinoma	0	13	33	326	0.292725	0.525611	7	0	5	3	0.2	0.69242	6	1	3	5	0.118881	0.872575							11	107	37	315	0.432304	0.998218	31	11	4	3	0.313273	1	23	19	2	5	0.956799	1
TP53|TP53	EGFR|CHEM_Inorganic	lung|NS|carcinoma|adenocarcinoma	0	13	33	326	0.292725	0.525611	7	0	5	3	0.2	0.69242	6	1	3	5	0.118881	0.872575							11	107	37	315	0.432304	0.998218	31	11	4	3	0.313273	1	23	19	2	5	0.956799	1
TP53|TP53	EGFR|CHEM_Arg-like	lung|NS|carcinoma|adenocarcinoma	0	13	33	326	0.292725	0.525611	7	0	5	3	0.2	0.69242	6	1	3	5	0.118881	0.872575							11	107	37	315	0.432304	0.998218	31	11	4	3	0.313273	1	23	19	2	5	0.956799	1
KRAS|CHEM_Organic	NRAS|CHEM_Inorganic	large_intestine|colon|carcinoma|adenocarcinoma	0	110	21	380	0.00547888	0.527703	45	6	10	2	0.641276	1	33	18	2	10	0.00353194	0.336095							2	24	178	317	0.00139659	1	11	2	95	12	0.822291	1	3	10	40	67	0.243593	1
TP53|DNA/RNA	KRAS|CHEM_Inorganic	lung|NS|carcinoma|adenocarcinoma	5	33	61	273	0.298817	0.527803	11	0	26	9	0.0889737	0.59949	7	4	23	12	1	1							27	94	91	258	0.243498	0.998218	28	8	32	9	0.62024	1	22	14	22	19	0.813167	1
TP53|DNA/RNA	KRAS|CHEM_Mg++	lung|NS|carcinoma|adenocarcinoma	5	33	61	273	0.298817	0.527803	11	0	26	9	0.0889737	0.59949	7	4	23	12	1	1							27	94	91	258	0.243498	0.998218	28	8	32	9	0.62024	1	22	14	22	19	0.813167	1
TP53|TP73	PIK3CA|PIK3R1	lung|NS|carcinoma|adenocarcinoma	0	42	10	320	0.297098	0.527803	16	1	3	3	0.0400903	0.59949	13	4	3	3	0.318494	0.872575							4	14	114	338	0.513291	0.998218	4	3	34	11	0.925482	1	4	3	26	19	0.641082	1
NRAS|CHEM_Organic	KRAS|CHEM_Organic	large_intestine|rectum|carcinoma|adenocarcinoma	0	12	40	128	0.043896	0.533683	10	1	24	2	1	1	4	7	12	14	0.722775	1							1	12	79	92	0.00521993	1	10	1	60	3	0.897325	1	3	8	15	48	0.74359	1
NRAS|CHEM_Organic	KRAS|CHEM_Mg++	large_intestine|caecum|carcinoma|adenocarcinoma	1	10	33	74	0.117522	0.538633	4	3	19	4	0.305797	0.869611	2	5	12	11	0.399234	1							3	10	50	57	0.0904651	1	4	3	33	6	0.980082	1	2	5	16	23	0.429749	1
NRAS|CHEM_Organic	KRAS|CHEM_Inorganic	large_intestine|caecum|carcinoma|adenocarcinoma	1	10	32	75	0.130219	0.538633	4	3	19	4	0.305797	0.869611	2	5	12	11	0.399234	1							3	10	50	57	0.0904651	1	4	3	33	6	0.980082	1	2	5	16	23	0.429749	1
KRAS|CHEM_Mg++	NRAS|CHEM_GTP-like	large_intestine|caecum|carcinoma|adenocarcinoma	1	33	10	74	0.117522	0.538633	19	4	4	3	0.305797	0.869611	12	11	2	5	0.399234	1							3	10	50	57	0.0904651	1	4	3	33	6	0.980082	1	2	5	16	23	0.429749	1
KRAS|CHEM_Organic	BRAF|CHEM_Organic	large_intestine|caecum|carcinoma|adenocarcinoma	3	27	20	68	0.101515	0.538633	17	2	14	1	1	1	11	8	7	8	0.73028	1							4	49	20	47	0.00187774	1	33	6	14	1	0.913151	1	15	24	7	8	0.402104	1
NRAS|CHEM_Mg++	KRAS|CHEM_Mg++	large_intestine|caecum|carcinoma|adenocarcinoma	1	10	33	74	0.117522	0.538633	4	3	19	4	0.305797	0.869611	2	5	12	11	0.399234	1							3	10	50	57	0.0904651	1	4	3	33	6	0.980082	1	2	5	16	23	0.429749	1
NRAS|CHEM_Mg++	KRAS|CHEM_Inorganic	large_intestine|caecum|carcinoma|adenocarcinoma	1	10	32	75	0.130219	0.538633	4	3	19	4	0.305797	0.869611	2	5	12	11	0.399234	1							3	10	50	57	0.0904651	1	4	3	33	6	0.980082	1	2	5	16	23	0.429749	1
KRAS|CHEM_Inorganic	NRAS|CHEM_GTP-like	large_intestine|caecum|carcinoma|adenocarcinoma	1	32	10	75	0.130219	0.538633	19	4	4	3	0.305797	0.869611	12	11	2	5	0.399234	1							3	10	50	57	0.0904651	1	4	3	33	6	0.980082	1	2	5	16	23	0.429749	1
NRAS|CHEM_Inorganic	KRAS|CHEM_Inorganic	large_intestine|caecum|carcinoma|adenocarcinoma	1	10	32	75	0.130219	0.538633	4	3	19	4	0.305797	0.869611	2	5	12	11	0.399234	1							3	10	50	57	0.0904651	1	4	3	33	6	0.980082	1	2	5	16	23	0.429749	1
NRAS|CHEM_Inorganic	KRAS|CHEM_Mg++	large_intestine|caecum|carcinoma|adenocarcinoma	1	10	33	74	0.117522	0.538633	4	3	19	4	0.305797	0.869611	2	5	12	11	0.399234	1							3	10	50	57	0.0904651	1	4	3	33	6	0.980082	1	2	5	16	23	0.429749	1
FBXW7|CHEM_pST-like	KRAS|CHEM_GTP-like	large_intestine|caecum|carcinoma|adenocarcinoma	1	9	40	68	0.0791259	0.538633	8	1	24	5	1	1	3	6	14	15	0.475707	1							3	9	50	58	0.13445	1	9	0	33	6	0.26587	1	3	6	15	24	0.545975	1
PIK3CA|PIK3R1	TP53|TP53BP2	central_nervous_system|brain|glioma|NS	1	14	60	214	0.136128	0.542965	10	4	52	7	0.204655	0.778365	0	14	21	38	0.00713102	0.245963							3	19	128	151	0.00221303	0.0202861	15	4	105	20	0.814655	1	5	14	47	78	0.246119	1
TP53|PPP1R13B	PIK3CA|PIK3R1	central_nervous_system|brain|glioma|NS	1	60	14	214	0.136128	0.542965	52	7	10	4	0.204655	0.778365	21	38	0	14	0.00713102	0.245963							3	19	128	151	0.00221303	0.0202861	15	4	105	20	0.814655	1	5	14	47	78	0.246119	1
PTEN|CHEM_Organic	TP53|TP53BP2	endometrium|NS|carcinoma|endometrioid_carcinoma	2	54	26	164	0.0238436	0.545651	52	2	23	3	0.322637	1	51	3	18	8	0.00415325	0.0872434							11	74	46	117	0.0042996	1	71	3	40	6	0.0738458	1	69	5	31	15	0.999957	1
TP53|PPP1R13B	PTEN|CHEM_Organic	endometrium|NS|carcinoma|endometrioid_carcinoma	2	26	54	164	0.0238436	0.545651	23	3	52	2	0.322637	1	18	8	51	3	0.00415325	0.0872434							11	74	46	117	0.0042996	1	71	3	40	6	0.0738458	1	69	5	31	15	0.999957	1
TP53|DNA/RNA	EGFR|CHEM_ATP-like	lung|NS|carcinoma|adenocarcinoma	3	35	41	293	0.314011	0.551641	13	1	6	4	0.1222	0.620548	9	5	4	6	0.408097	0.872575							11	107	37	315	0.432304	0.998218	31	11	4	3	0.313273	1	23	19	2	5	0.956799	1
SMAD4|SMAD2	TP53|CHEM_Zn+	large_intestine|caecum|carcinoma|adenocarcinoma	0	12	17	89	0.13972	0.552803	10	1	12	2	1	1	5	6	7	7	1	1							13	13	32	62	0.955701	1	9	1	20	7	0.287515	1	5	5	8	19	0.936612	1
CTNNB1|FBXW11	FBXW7|CHEM_Arg-like	endometrium|NS|carcinoma|endometrioid_carcinoma	0	47	16	183	0.0297969	0.554035	43	4	15	1	1	1	45	2	13	3	0.0989164	0.252598							2	27	65	154	0.0049828	1	25	2	61	4	0.761858	1	22	5	61	4	0.0800954	1
CTNNB1|FBXW11	TP53|TP73	endometrium|NS|carcinoma|endometrioid_carcinoma	0	47	16	183	0.0297969	0.554035	43	4	14	2	0.638784	1	45	2	11	5	0.00923531	0.0872434							2	65	55	126	4.12271e-07	0.0246064	61	4	49	6	0.2711	1	61	4	39	16	0.999888	1	6	907.5	6	1921.5	0.0781691
TP53|PPP1R13L	PTEN|CHEM_Organic	endometrium|NS|carcinoma|endometrioid_carcinoma	2	25	54	165	0.0296691	0.554035	22	3	52	2	0.319025	1	17	8	51	3	0.00331215	0.0872434							11	74	46	117	0.0042996	1	71	3	40	6	0.0738458	1	69	5	31	15	0.999957	1
TP53|DNA/RNA	CTNNB1|HLA-A	endometrium|NS|carcinoma|endometrioid_carcinoma	0	25	31	190	0.0285303	0.554035	22	3	27	4	1	1	18	7	29	2	0.062893	0.178197							2	65	55	126	4.12271e-07	0.0246064	61	4	49	6	0.2711	1	61	4	39	16	0.999888	1	6	907.5	6	1921.5	0.0781691
CTNNB1|BTRC	FBXW7|CHEM_Arg-like	endometrium|NS|carcinoma|endometrioid_carcinoma	0	47	16	183	0.0297969	0.554035	43	4	15	1	1	1	45	2	13	3	0.0989164	0.252598							2	27	65	154	0.0049828	1	25	2	61	4	0.761858	1	22	5	61	4	0.0800954	1
CTNNB1|BTRC	TP53|TP73	endometrium|NS|carcinoma|endometrioid_carcinoma	0	47	16	183	0.0297969	0.554035	43	4	14	2	0.638784	1	45	2	11	5	0.00923531	0.0872434							2	65	55	126	4.12271e-07	0.0246064	61	4	49	6	0.2711	1	61	4	39	16	0.999888	1	6	907.5	6	1921.5	0.0781691
EGFR|CHEM_Organic	TP53|TP53BP1	lung|NS|carcinoma|adenocarcinoma	1	45	17	309	0.322005	0.562642	6	4	5	0	0.230769	0.729739	4	6	4	1	0.282051	0.872575							11	107	37	315	0.432304	0.998218	31	11	4	3	0.313273	1	23	19	2	5	0.956799	1
TP53|DNA/RNA	PIK3CA|PIK3R1	central_nervous_system|brain|glioma|NS	1	58	14	216	0.150561	0.593784	48	9	10	4	0.270095	0.816563	17	40	0	14	0.0164365	0.320511							3	19	128	151	0.00221303	0.0202861	15	4	105	20	0.814655	1	5	14	47	78	0.246119	1
FBXW7|CHEM_pST-like	KRAS|CHEM_Mg++	large_intestine|caecum|carcinoma|adenocarcinoma	1	9	33	75	0.156766	0.594406	8	1	19	4	1	1	3	6	11	12	0.694227	1							3	9	50	58	0.13445	1	9	0	33	6	0.26587	1	3	6	15	24	0.545975	1
EGFR|CHEM_ATP-like	TP53|TP53BP1	lung|NS|carcinoma|adenocarcinoma	1	43	17	311	0.347517	0.600885	5	4	5	0	0.220779	0.72478	3	6	4	1	0.265734	0.872575							11	107	37	315	0.432304	0.998218	31	11	4	3	0.313273	1	23	19	2	5	0.956799	1
KRAS|CHEM_Organic	TP53|DNA/RNA	lung|NS|carcinoma|adenocarcinoma	5	58	33	276	0.347589	0.600885	26	9	11	0	0.0889737	0.59949	22	13	7	4	1	1							27	94	91	258	0.243498	0.998218	28	8	32	9	0.62024	1	22	14	22	19	0.813167	1
FBXW7|CHEM_pST-like	KRAS|CHEM_Inorganic	large_intestine|caecum|carcinoma|adenocarcinoma	1	9	32	76	0.171529	0.624364	8	1	19	4	1	1	3	6	11	12	0.694227	1							3	9	50	58	0.13445	1	9	0	33	6	0.26587	1	3	6	15	24	0.545975	1
ZNF208|DNA/RNA	TP53|CHEM_Zn+	prostate|NS|carcinoma|adenocarcinoma	0	13	11	307	0.639109	0.639109	12	0	7	1	0.4	0.6	11	1	5	3	0.255315	0.382972							1	14	24	385	0.780831	0.999913	13	0	16	1	0.566667	1	11	2	12	5	0.911418	1
ZNF208|DNA/RNA	SPOP|CHEM_Nat-mod	prostate|NS|carcinoma|adenocarcinoma	1	12	36	282	0.562072	0.639109	11	0	26	0	1	1	10	1	17	9	0.223616	0.382972							1	14	41	368	0.551605	0.999913	13	0	31	0	1	1	10	3	19	12	0.913725	1
SPOP|CHEM_Nat-mod	TP53|CHEM_Zn+	prostate|NS|carcinoma|adenocarcinoma	0	37	11	283	0.265718	0.639109	27	0	7	1	0.228571	0.6	18	9	5	3	1	1							0	25	42	357	0.0679538	0.999913	17	1	32	0	1	1	12	6	20	12	0.72398	1
NRAS|CHEM_Organic	KRAS|CHEM_Mg++	large_intestine|colon|carcinoma|adenocarcinoma	0	18	118	375	0.0080796	0.642855	9	1	48	8	1	1	2	8	35	21	0.0170513	0.384316							2	24	178	317	0.00139659	1	11	2	95	12	0.822291	1	3	10	40	67	0.243593	1
KRAS|CHEM_Inorganic	NRAS|CHEM_Organic	large_intestine|colon|carcinoma|adenocarcinoma	0	118	18	375	0.0080796	0.642855	48	8	9	1	1	1	35	21	2	8	0.0170513	0.384316							2	24	178	317	0.00139659	1	11	2	95	12	0.822291	1	3	10	40	67	0.243593	1
KRAS|CHEM_Inorganic	ZNF208|DNA/RNA	large_intestine|colon|carcinoma|adenocarcinoma	0	118	18	375	0.0080796	0.642855	48	8	9	1	1	1	35	21	2	8	0.0170513	0.384316							4	176	20	321	0.0426951	1	94	12	9	1	0.710794	1	39	67	3	7	0.775207	1
KRAS|CHEM_Mg++	ZNF208|DNA/RNA	large_intestine|colon|carcinoma|adenocarcinoma	0	118	18	375	0.0080796	0.642855	48	8	9	1	1	1	35	21	2	8	0.0170513	0.384316							4	176	20	321	0.0426951	1	94	12	9	1	0.710794	1	39	67	3	7	0.775207	1
KRAS|CHEM_GTP-like	TP53|TP53BP2	endometrium|NS|carcinoma|endometrioid_carcinoma	2	49	26	169	0.0418767	0.655701	47	2	23	3	0.333894	1	46	3	19	7	0.0269417	0.105462							6	46	51	145	0.0177184	1	44	2	45	6	0.170234	1	43	3	36	15	0.999516	1
TP53|PPP1R13B	KRAS|CHEM_GTP-like	endometrium|NS|carcinoma|endometrioid_carcinoma	2	26	49	169	0.0418767	0.655701	23	3	47	2	0.333894	1	19	7	46	3	0.0269417	0.105462							6	46	51	145	0.0177184	1	44	2	45	6	0.170234	1	43	3	36	15	0.999516	1
TP53|PPP1R13B	KRAS|CHEM_Inorganic	endometrium|NS|carcinoma|endometrioid_carcinoma	2	26	49	169	0.0418767	0.655701	23	3	47	2	0.333894	1	19	7	46	3	0.0269417	0.105462							6	46	51	145	0.0177184	1	44	2	45	6	0.170234	1	43	3	36	15	0.999516	1
TP53|PPP1R13B	KRAS|CHEM_Mg++	endometrium|NS|carcinoma|endometrioid_carcinoma	2	26	49	169	0.0418767	0.655701	23	3	47	2	0.333894	1	19	7	46	3	0.0269417	0.105462							6	46	51	145	0.0177184	1	44	2	45	6	0.170234	1	43	3	36	15	0.999516	1
KRAS|CHEM_Inorganic	TP53|TP53BP2	endometrium|NS|carcinoma|endometrioid_carcinoma	2	49	26	169	0.0418767	0.655701	47	2	23	3	0.333894	1	46	3	19	7	0.0269417	0.105462							6	46	51	145	0.0177184	1	44	2	45	6	0.170234	1	43	3	36	15	0.999516	1
KRAS|CHEM_Mg++	TP53|TP53BP2	endometrium|NS|carcinoma|endometrioid_carcinoma	2	49	26	169	0.0418767	0.655701	47	2	23	3	0.333894	1	46	3	19	7	0.0269417	0.105462							6	46	51	145	0.0177184	1	44	2	45	6	0.170234	1	43	3	36	15	0.999516	1
TP53|DNA/RNA	TP53|CHEM_Zn+	large_intestine|rectum|carcinoma|adenocarcinoma	1	32	21	126	0.0572289	0.660993	21	1	16	2	0.57915	1	8	14	5	13	0.736897	1
KRAS|CHEM_Organic	TP53|DNA/RNA	endometrium|NS|carcinoma|endometrioid_carcinoma	1	42	24	179	0.0434805	0.663356	40	2	21	3	0.344876	1	38	4	17	7	0.0819196	0.223588							6	46	51	145	0.0177184	1	44	2	45	6	0.170234	1	43	3	36	15	0.999516	1
PIK3CA|PIK3R1	TP53|CHEM_Zn+	large_intestine|caecum|carcinoma|adenocarcinoma	1	18	16	83	0.193234	0.664444	9	3	11	2	0.64472	0.994399	5	7	7	6	0.695098	1							15	23	30	52	0.695277	1	13	2	19	7	0.272954	1	9	6	9	17	0.971791	1
FBXW7|CHEM_pST-like	TP53|CHEM_Zn+	large_intestine|caecum|carcinoma|adenocarcinoma	0	10	17	91	0.197143	0.664444	9	1	12	2	1	1	4	6	7	7	0.69683	1							5	7	40	68	0.738706	1	6	1	23	11	0.322971	1	2	5	12	22	0.550602	1
CTNNB1|FBXW11	KRAS|CHEM_Organic	endometrium|NS|carcinoma|endometrioid_carcinoma	4	43	39	160	0.0499425	0.669497	39	4	37	2	0.677908	1	41	2	35	4	0.416752	0.792228							9	58	43	138	0.0517073	1	54	4	41	2	0.812595	1	55	3	40	3	0.790172	1
TP53|PPP1R13L	KRAS|CHEM_GTP-like	endometrium|NS|carcinoma|endometrioid_carcinoma	2	25	49	170	0.0506342	0.669497	22	3	47	2	0.328061	1	18	7	46	3	0.0256812	0.105381							6	46	51	145	0.0177184	1	44	2	45	6	0.170234	1	43	3	36	15	0.999516	1
TP53|PPP1R13L	KRAS|CHEM_Inorganic	endometrium|NS|carcinoma|endometrioid_carcinoma	2	25	49	170	0.0506342	0.669497	22	3	47	2	0.328061	1	18	7	46	3	0.0256812	0.105381							6	46	51	145	0.0177184	1	44	2	45	6	0.170234	1	43	3	36	15	0.999516	1
TP53|PPP1R13L	KRAS|CHEM_Mg++	endometrium|NS|carcinoma|endometrioid_carcinoma	2	25	49	170	0.0506342	0.669497	22	3	47	2	0.328061	1	18	7	46	3	0.0256812	0.105381							6	46	51	145	0.0177184	1	44	2	45	6	0.170234	1	43	3	36	15	0.999516	1
TP53|DNA/RNA	PTEN|CHEM_Organic	endometrium|NS|carcinoma|endometrioid_carcinoma	2	23	54	167	0.0454387	0.669497	20	3	52	2	0.154173	1	16	7	51	3	0.00622409	0.0872434							11	74	46	117	0.0042996	1	71	3	40	6	0.0738458	1	69	5	31	15	0.999957	1
CTNNB1|BTRC	KRAS|CHEM_Organic	endometrium|NS|carcinoma|endometrioid_carcinoma	4	43	39	160	0.0499425	0.669497	39	4	37	2	0.677908	1	41	2	35	4	0.416752	0.792228							9	58	43	138	0.0517073	1	54	4	41	2	0.812595	1	55	3	40	3	0.790172	1
CTNNB1|HLA-A	FBXW7|CHEM_pST-like	endometrium|NS|carcinoma|endometrioid_carcinoma	0	31	21	194	0.0518443	0.670595	27	4	19	2	1	1	29	2	16	5	0.103826	0.261269							2	27	65	154	0.0049828	1	25	2	61	4	0.761858	1	22	5	61	4	0.0800954	1
EGFR|CHEM_Mg++	TP53|CHEM_Zn+	lung|NS|carcinoma|adenocarcinoma	2	34	29	307	0.40246	0.688419	5	3	11	3	0.624355	0.970528	3	5	9	5	0.377709	0.872575							11	107	37	315	0.432304	0.998218	31	11	4	3	0.313273	1	23	19	2	5	0.956799	1
BRAF|CHEM_Organic	TP53|TP53BP1	lung|NS|carcinoma|adenocarcinoma	0	18	18	336	0.400775	0.688419	8	2	6	0	0.5	0.970528	4	6	5	1	0.145105	0.872575							7	11	111	341	0.945348	0.998218	3	1	29	11	0.703347	1	1	3	23	17	0.237236	1
PTEN|CHEM_Organic	TP53|TP53BP1	endometrium|NS|carcinoma|endometrioid_carcinoma	0	56	11	179	0.0545023	0.689976	54	2	10	1	0.421355	1	53	3	9	2	0.186137	0.424334							11	74	46	117	0.0042996	1	71	3	40	6	0.0738458	1	69	5	31	15	0.999957	1
TP53|TP53BP1	HRAS|CHEM_Mg++	upper_aerodigestive_tract|mouth|carcinoma|NS	0	12	11	81	0.240993	0.711789	1	3	3	3	0.571429	1	1	3	3	3	0.571429	1							2	9	45	50	0.0604915	0.996132	2	3	9	10	0.784679	0.985714	2	3	9	10	0.585404	1
TP53|TP53BP1	TP53|CHEM_Zn+	upper_aerodigestive_tract|mouth|carcinoma|NS	0	12	11	81	0.240993	0.711789	1	3	2	2	1	1	1	3	2	2	1	1
TP53|TP53BP2	HRAS|CHEM_Mg++	upper_aerodigestive_tract|mouth|carcinoma|NS	1	17	10	76	0.395438	0.711789	1	5	2	3	0.545455	1	1	5	2	3	0.545455	1							2	9	45	50	0.0604915	0.996132	2	3	9	10	0.784679	0.985714	2	3	9	10	0.585404	1
TP53|TP53BP2	TP53|CHEM_Zn+	upper_aerodigestive_tract|mouth|carcinoma|NS	1	17	10	76	0.395438	0.711789	2	4	2	1	0.52381	1	2	4	2	1	0.52381	1
HRAS|CHEM_GTP-like	TP53|TP53BP2	upper_aerodigestive_tract|mouth|carcinoma|NS	1	10	17	76	0.395438	0.711789	2	3	1	5	0.545455	1	2	3	1	5	0.545455	1							2	9	45	50	0.0604915	0.996132	2	3	9	10	0.784679	0.985714	2	3	9	10	0.585404	1
HRAS|CHEM_GTP-like	TP53|TP53BP1	upper_aerodigestive_tract|mouth|carcinoma|NS	0	11	12	81	0.240993	0.711789	3	3	1	3	0.571429	1	3	3	1	3	0.571429	1							2	9	45	50	0.0604915	0.996132	2	3	9	10	0.784679	0.985714	2	3	9	10	0.585404	1
HRAS|CHEM_GTP-like	TP53|DNA/RNA	upper_aerodigestive_tract|mouth|carcinoma|NS	1	10	17	76	0.395438	0.711789	2	3	1	4	1	1	2	3	1	4	1	1							2	9	45	50	0.0604915	0.996132	2	3	9	10	0.784679	0.985714	2	3	9	10	0.585404	1
HRAS|CHEM_GTP-like	TP53|PPP1R13B	upper_aerodigestive_tract|mouth|carcinoma|NS	1	10	17	76	0.395438	0.711789	2	3	1	5	0.545455	1	2	3	1	5	0.545455	1							2	9	45	50	0.0604915	0.996132	2	3	9	10	0.784679	0.985714	2	3	9	10	0.585404	1
HRAS|CHEM_GTP-like	TP53|PPP1R13L	upper_aerodigestive_tract|mouth|carcinoma|NS	1	10	17	76	0.395438	0.711789	2	3	1	5	0.545455	1	2	3	1	5	0.545455	1							2	9	45	50	0.0604915	0.996132	2	3	9	10	0.784679	0.985714	2	3	9	10	0.585404	1
TP53|DNA/RNA	HRAS|CHEM_Mg++	upper_aerodigestive_tract|mouth|carcinoma|NS	1	17	10	76	0.395438	0.711789	1	4	2	3	1	1	1	4	2	3	1	1							2	9	45	50	0.0604915	0.996132	2	3	9	10	0.784679	0.985714	2	3	9	10	0.585404	1
TP53|DNA/RNA	TP53|CHEM_Zn+	upper_aerodigestive_tract|mouth|carcinoma|NS	1	17	10	76	0.395438	0.711789	2	3	2	1	1	1	2	3	2	1	1	1
TP53|DNA/RNA	HRAS|CHEM_Inorganic	upper_aerodigestive_tract|mouth|carcinoma|NS	1	17	10	76	0.395438	0.711789	1	4	2	3	1	1	1	4	2	3	1	1							2	9	45	50	0.0604915	0.996132	2	3	9	10	0.784679	0.985714	2	3	9	10	0.585404	1
TP53|PPP1R13B	TP53|CHEM_Zn+	upper_aerodigestive_tract|mouth|carcinoma|NS	1	17	10	76	0.395438	0.711789	2	4	2	1	0.52381	1	2	4	2	1	0.52381	1
TP53|PPP1R13B	HRAS|CHEM_Mg++	upper_aerodigestive_tract|mouth|carcinoma|NS	1	17	10	76	0.395438	0.711789	1	5	2	3	0.545455	1	1	5	2	3	0.545455	1							2	9	45	50	0.0604915	0.996132	2	3	9	10	0.784679	0.985714	2	3	9	10	0.585404	1
TP53|PPP1R13B	HRAS|CHEM_Inorganic	upper_aerodigestive_tract|mouth|carcinoma|NS	1	17	10	76	0.395438	0.711789	1	5	2	3	0.545455	1	1	5	2	3	0.545455	1							2	9	45	50	0.0604915	0.996132	2	3	9	10	0.784679	0.985714	2	3	9	10	0.585404	1
HRAS|CHEM_Inorganic	TP53|TP53BP2	upper_aerodigestive_tract|mouth|carcinoma|NS	1	10	17	76	0.395438	0.711789	2	3	1	5	0.545455	1	2	3	1	5	0.545455	1							2	9	45	50	0.0604915	0.996132	2	3	9	10	0.784679	0.985714	2	3	9	10	0.585404	1
HRAS|CHEM_Inorganic	TP53|TP53BP1	upper_aerodigestive_tract|mouth|carcinoma|NS	0	11	12	81	0.240993	0.711789	3	3	1	3	0.571429	1	3	3	1	3	0.571429	1							2	9	45	50	0.0604915	0.996132	2	3	9	10	0.784679	0.985714	2	3	9	10	0.585404	1
TP53|PPP1R13L	TP53|CHEM_Zn+	upper_aerodigestive_tract|mouth|carcinoma|NS	1	17	10	76	0.395438	0.711789	2	4	2	1	0.52381	1	2	4	2	1	0.52381	1
TP53|PPP1R13L	HRAS|CHEM_Mg++	upper_aerodigestive_tract|mouth|carcinoma|NS	1	17	10	76	0.395438	0.711789	1	5	2	3	0.545455	1	1	5	2	3	0.545455	1							2	9	45	50	0.0604915	0.996132	2	3	9	10	0.784679	0.985714	2	3	9	10	0.585404	1
TP53|PPP1R13L	HRAS|CHEM_Inorganic	upper_aerodigestive_tract|mouth|carcinoma|NS	1	17	10	76	0.395438	0.711789	1	5	2	3	0.545455	1	1	5	2	3	0.545455	1							2	9	45	50	0.0604915	0.996132	2	3	9	10	0.784679	0.985714	2	3	9	10	0.585404	1
FBXW7|CHEM_Nat-mod	CTNNB1|FBXW11	endometrium|NS|carcinoma|endometrioid_carcinoma	0	13	47	186	0.0587657	0.713583	13	0	43	4	0.56772	1	9	4	45	2	0.0166811	0.0872434							2	27	65	154	0.0049828	1	25	2	61	4	0.761858	1	22	5	61	4	0.0800954	1
FBXW7|CHEM_Nat-mod	CTNNB1|BTRC	endometrium|NS|carcinoma|endometrioid_carcinoma	0	13	47	186	0.0587657	0.713583	13	0	43	4	0.56772	1	9	4	45	2	0.0166811	0.0872434							2	27	65	154	0.0049828	1	25	2	61	4	0.761858	1	22	5	61	4	0.0800954	1
FBXW7|CHEM_Organic	CTNNB1|HLA-A	endometrium|NS|carcinoma|endometrioid_carcinoma	0	20	31	195	0.0600862	0.715026	19	1	27	4	0.636429	1	15	5	29	2	0.0960311	0.248428							2	27	65	154	0.0049828	1	25	2	61	4	0.761858	1	22	5	61	4	0.0800954	1
FBXW7|CHEM_pST-like	KRAS|CHEM_Organic	large_intestine|caecum|carcinoma|adenocarcinoma	1	9	29	79	0.222197	0.722047	8	1	18	3	1	1	3	6	11	10	0.43972	1							3	9	50	58	0.13445	1	9	0	33	6	0.26587	1	3	6	15	24	0.545975	1
BRAF|CHEM_Organic	PIK3CA|PIK3R1	large_intestine|caecum|carcinoma|adenocarcinoma	2	21	17	78	0.230103	0.722047	16	2	10	3	0.625404	0.994399	8	10	5	8	1	1							7	31	17	65	0.487832	1	20	5	14	1	0.953861	1	14	11	8	7	0.689099	1
TP53|PPP1R13L	PIK3CA|PIK3R1	central_nervous_system|brain|glioma|NS	1	53	14	221	0.192197	0.749569	46	6	10	4	0.200468	0.778365	17	35	0	14	0.013769	0.290549							3	19	128	151	0.00221303	0.0202861	15	4	105	20	0.814655	1	5	14	47	78	0.246119	1
EGFR|CHEM_pTyr-like	TP53|CHEM_Zn+	lung|NS|carcinoma|adenocarcinoma	2	32	29	309	0.444057	0.755594	5	3	11	3	0.624355	0.970528	3	5	9	5	0.377709	0.872575							11	107	37	315	0.432304	0.998218	31	11	4	3	0.313273	1	23	19	2	5	0.956799	1
PIK3CA|PIK3R1	TP53|TP73	central_nervous_system|brain|glioma|NS	0	15	29	245	0.196284	0.757097	11	4	25	4	0.413705	0.988157	0	15	15	14	0.000485771	0.170506							3	19	128	151	0.00221303	0.0202861	15	4	105	20	0.814655	1	5	14	47	78	0.246119	1
EGFR|CHEM_Organic	TP53|CHEM_Zn+	lung|NS|carcinoma|adenocarcinoma	3	43	28	298	0.448723	0.759557	7	3	11	2	0.617522	0.970528	5	5	9	4	0.417284	0.886387							11	107	37	315	0.432304	0.998218	31	11	4	3	0.313273	1	23	19	2	5	0.956799	1
EGFR|CHEM_Mn++	TP53|CHEM_Zn+	lung|NS|carcinoma|adenocarcinoma	2	31	29	310	0.465698	0.776163	5	3	11	3	0.624355	0.970528	3	5	9	5	0.377709	0.872575							11	107	37	315	0.432304	0.998218	31	11	4	3	0.313273	1	23	19	2	5	0.956799	1
EGFR|CHEM_Inorganic	TP53|CHEM_Zn+	lung|NS|carcinoma|adenocarcinoma	2	31	29	310	0.465698	0.776163	5	3	11	3	0.624355	0.970528	3	5	9	5	0.377709	0.872575							11	107	37	315	0.432304	0.998218	31	11	4	3	0.313273	1	23	19	2	5	0.956799	1
EGFR|CHEM_Arg-like	TP53|CHEM_Zn+	lung|NS|carcinoma|adenocarcinoma	2	31	29	310	0.465698	0.776163	5	3	11	3	0.624355	0.970528	3	5	9	5	0.377709	0.872575							11	107	37	315	0.432304	0.998218	31	11	4	3	0.313273	1	23	19	2	5	0.956799	1
EGFR|CHEM_ATP-like	TP53|CHEM_Zn+	lung|NS|carcinoma|adenocarcinoma	3	41	28	300	0.486951	0.807444	6	3	11	2	0.609023	0.970528	4	5	9	4	0.384211	0.872575							11	107	37	315	0.432304	0.998218	31	11	4	3	0.313273	1	23	19	2	5	0.956799	1
TP53|TP53BP1	BRAF|CHEM_ATP-like	lung|NS|carcinoma|adenocarcinoma	0	18	14	340	0.493066	0.809325	6	0	7	1	1	1	5	1	4	4	0.300699	0.872575							7	11	111	341	0.945348	0.998218	3	1	29	11	0.703347	1	1	3	23	17	0.237236	1
TP53|TP53BP1	BRAF|CHEM_Drug-like	lung|NS|carcinoma|adenocarcinoma	0	18	14	340	0.493066	0.809325	6	0	7	1	1	1	5	1	4	4	0.300699	0.872575							7	11	111	341	0.945348	0.998218	3	1	29	11	0.703347	1	1	3	23	17	0.237236	1
BRAF|CHEM_Organic	PIK3CA|PIK3R3	large_intestine|caecum|carcinoma|adenocarcinoma	2	21	16	79	0.267502	0.811423	16	2	9	3	0.364406	0.994399	8	10	5	7	1	1							7	31	17	65	0.487832	1	20	5	14	1	0.953861	1	14	11	8	7	0.689099	1
NRAS|CHEM_Organic	BRAF|CHEM_Organic	large_intestine|caecum|carcinoma|adenocarcinoma	1	10	22	85	0.324506	0.814001	5	3	16	2	0.280511	0.869611	2	6	8	10	0.419846	1							1	12	23	84	0.217251	1	6	4	16	2	0.987402	1	2	8	8	10	0.190433	1
KRAS|CHEM_Organic	SMAD4|SMAD2	large_intestine|caecum|carcinoma|adenocarcinoma	2	28	10	78	0.366748	0.814001	17	3	8	1	1	1	10	10	3	6	0.454273	1							10	16	43	51	0.332182	1	11	3	29	5	0.840448	1	8	6	13	21	0.935604	1
NRAS|CHEM_Mg++	BRAF|CHEM_Organic	large_intestine|caecum|carcinoma|adenocarcinoma	1	10	22	85	0.324506	0.814001	5	3	16	2	0.280511	0.869611	2	6	8	10	0.419846	1							1	12	23	84	0.217251	1	6	4	16	2	0.987402	1	2	8	8	10	0.190433	1
SMAD4|SMAD2	KRAS|CHEM_GTP-like	large_intestine|caecum|carcinoma|adenocarcinoma	3	9	38	68	0.343415	0.814001	8	1	23	5	1	1	3	6	13	15	0.702298	1							10	16	43	51	0.332182	1	11	3	29	5	0.840448	1	8	6	13	21	0.935604	1
NRAS|CHEM_Inorganic	BRAF|CHEM_Organic	large_intestine|caecum|carcinoma|adenocarcinoma	1	10	22	85	0.324506	0.814001	5	3	16	2	0.280511	0.869611	2	6	8	10	0.419846	1							1	12	23	84	0.217251	1	6	4	16	2	0.987402	1	2	8	8	10	0.190433	1
FBXW7|CHEM_pST-like	NRAS|CHEM_Organic	large_intestine|caecum|carcinoma|adenocarcinoma	0	10	11	97	0.36055	0.814001	9	1	5	3	0.27451	0.869611	4	6	2	6	0.638009	1							0	12	13	95	0.235115	1	11	1	6	4	0.105263	1	4	8	2	8	0.881468	1
FBXW7|CHEM_pST-like	NRAS|CHEM_Mg++	large_intestine|caecum|carcinoma|adenocarcinoma	0	10	11	97	0.36055	0.814001	9	1	5	3	0.27451	0.869611	4	6	2	6	0.638009	1							0	12	13	95	0.235115	1	11	1	6	4	0.105263	1	4	8	2	8	0.881468	1
FBXW7|CHEM_pST-like	NRAS|CHEM_GTP-like	large_intestine|caecum|carcinoma|adenocarcinoma	0	10	11	97	0.36055	0.814001	9	1	5	3	0.27451	0.869611	4	6	2	6	0.638009	1							0	12	13	95	0.235115	1	11	1	6	4	0.105263	1	4	8	2	8	0.881468	1
FBXW7|CHEM_pST-like	NRAS|CHEM_Inorganic	large_intestine|caecum|carcinoma|adenocarcinoma	0	10	11	97	0.36055	0.814001	9	1	5	3	0.27451	0.869611	4	6	2	6	0.638009	1							0	12	13	95	0.235115	1	11	1	6	4	0.105263	1	4	8	2	8	0.881468	1
BRAF|CHEM_Organic	NRAS|CHEM_GTP-like	large_intestine|caecum|carcinoma|adenocarcinoma	1	22	10	85	0.324506	0.814001	16	2	5	3	0.280511	0.869611	8	10	2	6	0.419846	1							1	12	23	84	0.217251	1	6	4	16	2	0.987402	1	2	8	8	10	0.190433	1
BRAF|CHEM_Organic	TP53|CHEM_Zn+	large_intestine|caecum|carcinoma|adenocarcinoma	2	21	15	80	0.309057	0.814001	15	2	11	2	1	1	7	10	6	7	1	1							7	38	17	58	0.241995	1	24	9	12	0	1	1	12	21	6	6	0.31261	1
KRAS|CHEM_GTP-like	TP53|TP53BP1	endometrium|NS|carcinoma|endometrioid_carcinoma	0	51	11	184	0.0730889	0.820527	49	2	10	1	0.449365	1	47	4	9	2	0.286711	0.580248							6	46	51	145	0.0177184	1	44	2	45	6	0.170234	1	43	3	36	15	0.999516	1
KRAS|CHEM_Inorganic	TP53|TP53BP1	endometrium|NS|carcinoma|endometrioid_carcinoma	0	51	11	184	0.0730889	0.820527	49	2	10	1	0.449365	1	47	4	9	2	0.286711	0.580248							6	46	51	145	0.0177184	1	44	2	45	6	0.170234	1	43	3	36	15	0.999516	1
KRAS|CHEM_Mg++	TP53|TP53BP1	endometrium|NS|carcinoma|endometrioid_carcinoma	0	51	11	184	0.0730889	0.820527	49	2	10	1	0.449365	1	47	4	9	2	0.286711	0.580248							6	46	51	145	0.0177184	1	44	2	45	6	0.170234	1	43	3	36	15	0.999516	1
EGFR|CHEM_Organic	TP53|TP63	lung|NS|carcinoma|adenocarcinoma	1	45	12	314	0.506605	0.823234	6	4	6	0	0.233516	0.729739	4	6	5	1	0.145105	0.872575							11	107	37	315	0.432304	0.998218	31	11	4	3	0.313273	1	23	19	2	5	0.956799	1
TP53|TP53	EGFR|CHEM_Organic	lung|NS|carcinoma|adenocarcinoma	1	12	45	314	0.506605	0.823234	6	0	6	4	0.233516	0.729739	5	1	4	6	0.145105	0.872575							11	107	37	315	0.432304	0.998218	31	11	4	3	0.313273	1	23	19	2	5	0.956799	1
TP53|TP53BP1	TP53|CHEM_Zn+	pancreas|NS|carcinoma|NS	0	28	70	578	0.0438372	0.847519	2	2	4	8	0.604396	1	1	3	2	10	1	1
TP53|TP53BP1	TP53|CHEM_Zn+	oesophagus|NS|carcinoma|adenocarcinoma	0	15	26	156	0.109844	0.854961	0	0	0	0	1	1	0	0	0	0	1	1
TP53|PPP1R13L	TP53|CHEM_Zn+	oesophagus|NS|carcinoma|adenocarcinoma	1	24	25	147	0.122137	0.854961	0	0	0	0	1	1	0	0	0	0	1	1
TP53|TP63	EGFR|CHEM_ATP-like	lung|NS|carcinoma|adenocarcinoma	1	12	43	316	0.531511	0.855153	6	0	5	4	0.103297	0.59949	5	1	3	6	0.118881	0.872575							11	107	37	315	0.432304	0.998218	31	11	4	3	0.313273	1	23	19	2	5	0.956799	1
TP53|TP53	EGFR|CHEM_ATP-like	lung|NS|carcinoma|adenocarcinoma	1	12	43	316	0.531511	0.855153	6	0	5	4	0.103297	0.59949	5	1	3	6	0.118881	0.872575							11	107	37	315	0.432304	0.998218	31	11	4	3	0.313273	1	23	19	2	5	0.956799	1
KRAS|CHEM_Organic	NRAS|CHEM_Organic	large_intestine|colon|carcinoma|adenocarcinoma	0	110	18	383	0.0117057	0.856859	45	6	9	1	1	1	33	18	2	8	0.0136155	0.367224							2	24	178	317	0.00139659	1	11	2	95	12	0.822291	1	3	10	40	67	0.243593	1
KRAS|CHEM_Organic	ZNF208|DNA/RNA	large_intestine|colon|carcinoma|adenocarcinoma	0	110	18	383	0.0117057	0.856859	45	6	9	1	1	1	33	18	2	8	0.0136155	0.367224							4	176	20	321	0.0426951	1	94	12	9	1	0.710794	1	39	67	3	7	0.775207	1
EGFR|CHEM_Drug-like	TP53|CHEM_Zn+	lung|NS|carcinoma|adenocarcinoma	3	38	28	303	0.546424	0.874817	6	3	11	2	0.609023	0.970528	4	5	9	4	0.384211	0.872575							11	107	37	315	0.432304	0.998218	31	11	4	3	0.313273	1	23	19	2	5	0.956799	1
FBXW7|CHEM_Arg-like	CTNNB1|HLA-A	endometrium|NS|carcinoma|endometrioid_carcinoma	0	16	31	199	0.107661	0.915118	15	1	27	4	0.648356	1	13	3	29	2	0.320155	0.626896							2	27	65	154	0.0049828	1	25	2	61	4	0.761858	1	22	5	61	4	0.0800954	1
CTNNB1|FBXW11	PPP2R1A|PPP2R5B	endometrium|NS|carcinoma|endometrioid_carcinoma	1	46	17	182	0.106427	0.915118	42	4	17	0	0.56677	1	44	2	11	6	0.00354466	0.0872434							4	18	63	163	0.23924	1	18	0	59	4	0.358028	1	11	7	59	4	0.00171491	1
CTNNB1|FBXW11	PPP2R1A|PPP2R5C	endometrium|NS|carcinoma|endometrioid_carcinoma	1	46	17	182	0.106427	0.915118	42	4	17	0	0.56677	1	44	2	11	6	0.00354466	0.0872434							4	18	63	163	0.23924	1	18	0	59	4	0.358028	1	11	7	59	4	0.00171491	1
CTNNB1|FBXW11	PPP2R1A|PPP2R5A	endometrium|NS|carcinoma|endometrioid_carcinoma	1	46	17	182	0.106427	0.915118	42	4	17	0	0.56677	1	44	2	11	6	0.00354466	0.0872434							4	18	63	163	0.23924	1	18	0	59	4	0.358028	1	11	7	59	4	0.00171491	1
CTNNB1|FBXW11	PPP2R1A|PPP2R5D	endometrium|NS|carcinoma|endometrioid_carcinoma	1	46	17	182	0.106427	0.915118	42	4	17	0	0.56677	1	44	2	11	6	0.00354466	0.0872434							4	18	63	163	0.23924	1	18	0	59	4	0.358028	1	11	7	59	4	0.00171491	1
CTNNB1|FBXW11	PPP2R1A|PPP2R5E	endometrium|NS|carcinoma|endometrioid_carcinoma	1	46	18	181	0.0887563	0.915118	42	4	18	0	0.569955	1	44	2	12	6	0.00468157	0.0872434							4	18	63	163	0.23924	1	18	0	59	4	0.358028	1	11	7	59	4	0.00171491	1
CTNNB1|FBXW11	TP53|TP53BP1	endometrium|NS|carcinoma|endometrioid_carcinoma	0	47	11	188	0.0919196	0.915118	43	4	10	1	1	1	45	2	9	2	0.159191	0.367127							2	65	55	126	4.12271e-07	0.0246064	61	4	49	6	0.2711	1	61	4	39	16	0.999888	1	6	907.5	6	1921.5	0.0781691
KRAS|CHEM_Organic	TP53|PPP1R13B	endometrium|NS|carcinoma|endometrioid_carcinoma	2	41	26	177	0.0961738	0.915118	39	2	23	3	0.368633	1	38	3	19	7	0.0384997	0.132412							6	46	51	145	0.0177184	1	44	2	45	6	0.170234	1	43	3	36	15	0.999516	1
KRAS|CHEM_Organic	TP53|TP53BP2	endometrium|NS|carcinoma|endometrioid_carcinoma	2	41	26	177	0.0961738	0.915118	39	2	23	3	0.368633	1	38	3	19	7	0.0384997	0.132412							6	46	51	145	0.0177184	1	44	2	45	6	0.170234	1	43	3	36	15	0.999516	1
TP53|TP73	CTNNB1|HLA-A	endometrium|NS|carcinoma|endometrioid_carcinoma	0	16	31	199	0.107661	0.915118	14	2	27	4	1	1	11	5	29	2	0.0364248	0.128241							2	65	55	126	4.12271e-07	0.0246064	61	4	49	6	0.2711	1	61	4	39	16	0.999888	1	6	907.5	6	1921.5	0.0781691
TP53|TP73	PTEN|CHEM_Organic	endometrium|NS|carcinoma|endometrioid_carcinoma	1	15	55	175	0.0843769	0.915118	13	2	53	2	0.19884	1	10	5	52	3	0.0091709	0.0872434							11	74	46	117	0.0042996	1	71	3	40	6	0.0738458	1	69	5	31	15	0.999957	1
CTNNB1|BTRC	PPP2R1A|PPP2R5B	endometrium|NS|carcinoma|endometrioid_carcinoma	1	46	17	182	0.106427	0.915118	42	4	17	0	0.56677	1	44	2	11	6	0.00354466	0.0872434							4	18	63	163	0.23924	1	18	0	59	4	0.358028	1	11	7	59	4	0.00171491	1
CTNNB1|BTRC	PPP2R1A|PPP2R5C	endometrium|NS|carcinoma|endometrioid_carcinoma	1	46	17	182	0.106427	0.915118	42	4	17	0	0.56677	1	44	2	11	6	0.00354466	0.0872434							4	18	63	163	0.23924	1	18	0	59	4	0.358028	1	11	7	59	4	0.00171491	1
CTNNB1|BTRC	PPP2R1A|PPP2R5A	endometrium|NS|carcinoma|endometrioid_carcinoma	1	46	17	182	0.106427	0.915118	42	4	17	0	0.56677	1	44	2	11	6	0.00354466	0.0872434							4	18	63	163	0.23924	1	18	0	59	4	0.358028	1	11	7	59	4	0.00171491	1
CTNNB1|BTRC	PPP2R1A|PPP2R5D	endometrium|NS|carcinoma|endometrioid_carcinoma	1	46	17	182	0.106427	0.915118	42	4	17	0	0.56677	1	44	2	11	6	0.00354466	0.0872434							4	18	63	163	0.23924	1	18	0	59	4	0.358028	1	11	7	59	4	0.00171491	1
CTNNB1|BTRC	PPP2R1A|PPP2R5E	endometrium|NS|carcinoma|endometrioid_carcinoma	1	46	18	181	0.0887563	0.915118	42	4	18	0	0.569955	1	44	2	12	6	0.00468157	0.0872434							4	18	63	163	0.23924	1	18	0	59	4	0.358028	1	11	7	59	4	0.00171491	1
CTNNB1|BTRC	TP53|TP53BP1	endometrium|NS|carcinoma|endometrioid_carcinoma	0	47	11	188	0.0919196	0.915118	43	4	10	1	1	1	45	2	9	2	0.159191	0.367127							2	65	55	126	4.12271e-07	0.0246064	61	4	49	6	0.2711	1	61	4	39	16	0.999888	1	6	907.5	6	1921.5	0.0781691
KRAS|CHEM_Organic	TP53|PPP1R13L	endometrium|NS|carcinoma|endometrioid_carcinoma	2	41	25	178	0.111323	0.93292	39	2	22	3	0.358868	1	38	3	18	7	0.0342178	0.122648							6	46	51	145	0.0177184	1	44	2	45	6	0.170234	1	43	3	36	15	0.999516	1
KRAS|CHEM_Organic	TP53|TP53BP1	endometrium|NS|carcinoma|endometrioid_carcinoma	0	43	11	192	0.115062	0.932923	41	2	10	1	0.502459	1	39	4	9	2	0.590022	0.931552							6	46	51	145	0.0177184	1	44	2	45	6	0.170234	1	43	3	36	15	0.999516	1
TP53|TP73	KRAS|CHEM_GTP-like	endometrium|NS|carcinoma|endometrioid_carcinoma	1	15	50	180	0.117595	0.932923	13	2	48	2	0.2256	1	11	4	47	3	0.0440818	0.145715							6	46	51	145	0.0177184	1	44	2	45	6	0.170234	1	43	3	36	15	0.999516	1
TP53|TP73	KRAS|CHEM_Inorganic	endometrium|NS|carcinoma|endometrioid_carcinoma	1	15	50	180	0.117595	0.932923	13	2	48	2	0.2256	1	11	4	47	3	0.0440818	0.145715							6	46	51	145	0.0177184	1	44	2	45	6	0.170234	1	43	3	36	15	0.999516	1
TP53|TP73	KRAS|CHEM_Mg++	endometrium|NS|carcinoma|endometrioid_carcinoma	1	15	50	180	0.117595	0.932923	13	2	48	2	0.2256	1	11	4	47	3	0.0440818	0.145715							6	46	51	145	0.0177184	1	44	2	45	6	0.170234	1	43	3	36	15	0.999516	1
BRAF|CHEM_Organic	PIK3CA|PIK3R1	lung|NS|carcinoma|adenocarcinoma	0	18	10	344	0.60518	0.964134	8	2	3	3	0.299451	0.800997	4	6	3	3	1	1							0	18	18	434	0.4886	0.998218	4	4	8	2	0.968326	1	4	4	4	6	0.815782	1
KRAS|CHEM_Organic	TP53|CHEM_Zn+	large_intestine|rectum|carcinoma|adenocarcinoma	2	38	20	120	0.0891543	0.980697	22	2	15	2	1	1	10	14	3	14	0.173445	1							46	34	60	44	0.549042	1	25	2	41	4	0.597993	1	6	21	18	27	0.0972291	1
IDH2|CHEM_Organometalic	TP53|TP73	central_nervous_system|brain|glioma|NS	0	12	29	248	0.273857	0.980855	11	1	25	4	1	1	5	7	15	14	0.733718	1							2	10	129	160	0.0486868	0.382539	9	1	105	21	0.495586	1	4	6	47	79	0.700053	1
PIK3CA|PIK3R3	TP53|TP73	central_nervous_system|brain|glioma|NS	0	12	29	248	0.273857	0.980855	8	4	25	4	0.202426	0.778365	0	12	15	14	0.00135081	0.212113							3	19	128	151	0.00221303	0.0202861	15	4	105	20	0.814655	1	5	14	47	78	0.246119	1
IDH2|CHEM_Ca++	TP53|TP73	central_nervous_system|brain|glioma|NS	0	12	29	248	0.273857	0.980855	11	1	25	4	1	1	5	7	15	14	0.733718	1							2	10	129	160	0.0486868	0.382539	9	1	105	21	0.495586	1	4	6	47	79	0.700053	1
IDH2|CHEM_Mg++	TP53|TP73	central_nervous_system|brain|glioma|NS	0	12	29	248	0.273857	0.980855	11	1	25	4	1	1	5	7	15	14	0.733718	1							2	10	129	160	0.0486868	0.382539	9	1	105	21	0.495586	1	4	6	47	79	0.700053	1
IDH2|CHEM_Organic	TP53|TP73	central_nervous_system|brain|glioma|NS	0	12	29	248	0.273857	0.980855	11	1	25	4	1	1	5	7	15	14	0.733718	1							2	10	129	160	0.0486868	0.382539	9	1	105	21	0.495586	1	4	6	47	79	0.700053	1
IDH2|CHEM_Metabolite	TP53|TP73	central_nervous_system|brain|glioma|NS	0	12	29	248	0.273857	0.980855	11	1	25	4	1	1	5	7	15	14	0.733718	1							2	10	129	160	0.0486868	0.382539	9	1	105	21	0.495586	1	4	6	47	79	0.700053	1
TP53|TP73	IDH2|CHEM_Mn++	central_nervous_system|brain|glioma|NS	0	29	12	248	0.273857	0.980855	25	4	11	1	1	1	15	14	5	7	0.733718	1							2	10	129	160	0.0486868	0.382539	9	1	105	21	0.495586	1	4	6	47	79	0.700053	1
PIK3CA|PIK3R1	TP53|CHEM_Zn+	central_nervous_system|brain|glioma|NS	0	15	23	251	0.279009	0.989213	11	4	18	3	0.417824	0.988157	0	15	10	11	0.00181293	0.212113							3	19	128	151	0.00221303	0.0202861	15	4	105	20	0.814655	1	5	14	47	78	0.246119	1
NRAS|CHEM_Organic	ALPP|CHEM_Metal	haematopoietic_and_lymphoid_tissue|NS|haematopoietic_neoplasm|acute_myeloid_leukaemia	1	20	14	167	0.521964	0.993035	3	5	0	0	1	1	1	7	0	0	1	1							1	14	28	255	0.5601	1	0	0	5	7	1	1	0	0	1	11	1	1
NRAS|CHEM_Zn+	KIT|CHEM_Mg++	haematopoietic_and_lymphoid_tissue|NS|haematopoietic_neoplasm|acute_myeloid_leukaemia	0	10	10	182	0.594691	0.993035	2	4	2	3	1	1	1	5	0	5	1	1							0	10	29	259	0.353287	1	2	3	5	7	0.721719	1	0	5	1	11	0.705882	1
NRAS|CHEM_Zn+	IDH1|CHEM_Mn++	haematopoietic_and_lymphoid_tissue|NS|haematopoietic_neoplasm|acute_myeloid_leukaemia	0	10	20	172	0.343719	0.993035	2	4	7	9	1	1	1	5	0	16	0.272727	1							3	17	26	252	0.883592	1	6	9	4	7	0.588397	1	0	15	1	10	0.423077	1
NRAS|CHEM_Zn+	IDH1|CHEM_Ca++	haematopoietic_and_lymphoid_tissue|NS|haematopoietic_neoplasm|acute_myeloid_leukaemia	0	10	20	172	0.343719	0.993035	2	4	7	9	1	1	1	5	0	16	0.272727	1							3	17	26	252	0.883592	1	6	9	4	7	0.588397	1	0	15	1	10	0.423077	1
NRAS|CHEM_Zn+	KIT|CHEM_Organic	haematopoietic_and_lymphoid_tissue|NS|haematopoietic_neoplasm|acute_myeloid_leukaemia	0	10	10	182	0.594691	0.993035	2	4	2	3	1	1	1	5	0	5	1	1							0	10	29	259	0.353287	1	2	3	5	7	0.721719	1	0	5	1	11	0.705882	1
NRAS|CHEM_Zn+	FLT3|CHEM_Organic	haematopoietic_and_lymphoid_tissue|NS|haematopoietic_neoplasm|acute_myeloid_leukaemia	0	10	16	176	0.429547	0.993035	2	4	4	8	1	1	1	5	0	12	0.333333	1							1	16	28	253	0.491466	1	4	7	5	6	0.806502	1	0	11	1	10	0.5	1
NRAS|CHEM_Zn+	FLT3|CHEM_ATP-like	haematopoietic_and_lymphoid_tissue|NS|haematopoietic_neoplasm|acute_myeloid_leukaemia	0	10	16	176	0.429547	0.993035	2	4	4	8	1	1	1	5	0	12	0.333333	1							1	16	28	253	0.491466	1	4	7	5	6	0.806502	1	0	11	1	10	0.5	1
NRAS|CHEM_Zn+	KRAS|CHEM_Inorganic	haematopoietic_and_lymphoid_tissue|NS|haematopoietic_neoplasm|acute_myeloid_leukaemia	0	10	10	182	0.594691	0.993035	2	4	1	4	1	1	1	5	0	5	1	1							0	14	29	255	0.230534	1	1	7	5	7	0.976161	1	0	8	1	11	0.6	1
NRAS|CHEM_Zn+	GNAS|GNAS	haematopoietic_and_lymphoid_tissue|NS|haematopoietic_neoplasm|acute_myeloid_leukaemia	0	10	11	181	0.563718	0.993035	2	4	0	0	1	1	1	5	0	0	1	1							1	10	28	259	0.709027	1	0	0	5	7	1	1	0	0	1	11	1	1
NRAS|CHEM_Zn+	IDH1|CHEM_Mg++	haematopoietic_and_lymphoid_tissue|NS|haematopoietic_neoplasm|acute_myeloid_leukaemia	0	10	20	172	0.343719	0.993035	2	4	7	9	1	1	1	5	0	16	0.272727	1							3	17	26	252	0.883592	1	6	9	4	7	0.588397	1	0	15	1	10	0.423077	1
NRAS|CHEM_Zn+	IDH1|IDH1	haematopoietic_and_lymphoid_tissue|NS|haematopoietic_neoplasm|acute_myeloid_leukaemia	0	10	20	172	0.343719	0.993035	2	4	7	9	1	1	1	5	0	16	0.272727	1							3	17	26	252	0.883592	1	6	9	4	7	0.588397	1	0	15	1	10	0.423077	1
NRAS|CHEM_Zn+	KIT|CHEM_Ca++	haematopoietic_and_lymphoid_tissue|NS|haematopoietic_neoplasm|acute_myeloid_leukaemia	0	10	10	182	0.594691	0.993035	2	4	2	3	1	1	1	5	0	5	1	1							0	10	29	259	0.353287	1	2	3	5	7	0.721719	1	0	5	1	11	0.705882	1
NRAS|CHEM_Zn+	IDH2|CHEM_Metabolite	haematopoietic_and_lymphoid_tissue|NS|haematopoietic_neoplasm|acute_myeloid_leukaemia	0	10	28	164	0.216701	0.993035	2	4	5	13	1	1	1	5	0	18	0.25	1							1	27	28	242	0.214037	1	5	13	5	7	0.881728	1	0	18	1	11	0.4	1
NRAS|CHEM_Zn+	KRAS|CHEM_Mg++	haematopoietic_and_lymphoid_tissue|NS|haematopoietic_neoplasm|acute_myeloid_leukaemia	0	10	10	182	0.594691	0.993035	2	4	1	4	1	1	1	5	0	5	1	1							0	14	29	255	0.230534	1	1	7	5	7	0.976161	1	0	8	1	11	0.6	1
NRAS|CHEM_Zn+	ALPP|CHEM_Inorganic	haematopoietic_and_lymphoid_tissue|NS|haematopoietic_neoplasm|acute_myeloid_leukaemia	0	10	15	177	0.453815	0.993035	2	4	0	0	1	1	1	5	0	0	1	1							1	14	28	255	0.5601	1	0	0	5	7	1	1	0	0	1	11	1	1
NRAS|CHEM_Zn+	GNAS|GNAL	haematopoietic_and_lymphoid_tissue|NS|haematopoietic_neoplasm|acute_myeloid_leukaemia	0	10	11	181	0.563718	0.993035	2	4	0	0	1	1	1	5	0	0	1	1							1	10	28	259	0.709027	1	0	0	5	7	1	1	0	0	1	11	1	1
NRAS|CHEM_Zn+	NSMAF|CHEM_pST-like	haematopoietic_and_lymphoid_tissue|NS|haematopoietic_neoplasm|acute_myeloid_leukaemia	0	10	11	181	0.563718	0.993035	2	4	0	0	1	1	1	5	0	0	1	1							0	11	29	258	0.317713	1	0	0	5	7	1	1	0	0	1	11	1	1
NRAS|CHEM_Zn+	IDH1|CHEM_Organic	haematopoietic_and_lymphoid_tissue|NS|haematopoietic_neoplasm|acute_myeloid_leukaemia	0	10	20	172	0.343719	0.993035	2	4	7	9	1	1	1	5	0	16	0.272727	1							3	17	26	252	0.883592	1	6	9	4	7	0.588397	1	0	15	1	10	0.423077	1
NRAS|CHEM_Zn+	DNMT3A|DNMT3B	haematopoietic_and_lymphoid_tissue|NS|haematopoietic_neoplasm|acute_myeloid_leukaemia	0	10	14	178	0.47931	0.993035	2	4	2	7	1	1	1	5	0	9	0.4	1							2	20	27	249	0.636436	1	3	10	5	6	0.944945	1	0	13	1	10	0.458333	1
NRAS|CHEM_Zn+	DNMT3A|DNMT3A	haematopoietic_and_lymphoid_tissue|NS|haematopoietic_neoplasm|acute_myeloid_leukaemia	0	10	14	178	0.47931	0.993035	2	4	2	7	1	1	1	5	0	9	0.4	1							2	20	27	249	0.636436	1	3	10	5	6	0.944945	1	0	13	1	10	0.458333	1
NRAS|CHEM_Zn+	KIT|CHEM_Mn++	haematopoietic_and_lymphoid_tissue|NS|haematopoietic_neoplasm|acute_myeloid_leukaemia	0	10	10	182	0.594691	0.993035	2	4	2	3	1	1	1	5	0	5	1	1							0	10	29	259	0.353287	1	2	3	5	7	0.721719	1	0	5	1	11	0.705882	1
NRAS|CHEM_Zn+	ALPP|CHEM_Metal	haematopoietic_and_lymphoid_tissue|NS|haematopoietic_neoplasm|acute_myeloid_leukaemia	0	10	15	177	0.453815	0.993035	2	4	0	0	1	1	1	5	0	0	1	1							1	14	28	255	0.5601	1	0	0	5	7	1	1	0	0	1	11	1	1
KIT|CHEM_Mg++	NRAS|CHEM_Organic	haematopoietic_and_lymphoid_tissue|NS|haematopoietic_neoplasm|acute_myeloid_leukaemia	0	10	21	171	0.324833	0.993035	2	3	3	5	1	1	0	5	1	7	1	1							0	10	29	259	0.353287	1	2	3	5	7	0.721719	1	0	5	1	11	0.705882	1
KIT|CHEM_Mg++	GNAS|GNAS	haematopoietic_and_lymphoid_tissue|NS|haematopoietic_neoplasm|acute_myeloid_leukaemia	0	10	11	181	0.563718	0.993035	2	3	0	0	1	1	0	5	0	0	1	1							0	11	10	277	0.682475	1	0	0	2	3	1	1	0	0	0	5	1	1
KIT|CHEM_Mg++	NRAS|CHEM_GTP-like	haematopoietic_and_lymphoid_tissue|NS|haematopoietic_neoplasm|acute_myeloid_leukaemia	0	10	29	163	0.204247	0.993035	2	3	5	7	1	1	0	5	1	11	1	1							0	10	29	259	0.353287	1	2	3	5	7	0.721719	1	0	5	1	11	0.705882	1
KIT|CHEM_Mg++	FLT3|CHEM_Organic	haematopoietic_and_lymphoid_tissue|NS|haematopoietic_neoplasm|acute_myeloid_leukaemia	0	10	16	176	0.429547	0.993035	2	3	4	8	1	1	0	5	0	12	1	1							0	17	10	271	0.55061	1	4	8	2	3	0.794602	1	0	12	0	5	1	1
KIT|CHEM_Mg++	FLT3|CHEM_ATP-like	haematopoietic_and_lymphoid_tissue|NS|haematopoietic_neoplasm|acute_myeloid_leukaemia	0	10	16	176	0.429547	0.993035	2	3	4	8	1	1	0	5	0	12	1	1							0	17	10	271	0.55061	1	4	8	2	3	0.794602	1	0	12	0	5	1	1
KIT|CHEM_Mg++	IDH2|CHEM_Metabolite	haematopoietic_and_lymphoid_tissue|NS|haematopoietic_neoplasm|acute_myeloid_leukaemia	0	10	28	164	0.216701	0.993035	2	3	5	13	0.621385	1	0	5	0	18	1	1							0	28	10	260	0.366875	1	5	13	2	3	0.857916	1	0	18	0	5	1	1
KIT|CHEM_Mg++	KRAS|CHEM_Inorganic	haematopoietic_and_lymphoid_tissue|NS|haematopoietic_neoplasm|acute_myeloid_leukaemia	0	10	10	182	0.594691	0.993035	2	3	1	4	1	1	0	5	0	5	1	1							0	14	10	274	0.61336	1	1	7	2	3	0.965035	1	0	8	0	5	1	1
KIT|CHEM_Mg++	NRAS|CHEM_Inorganic	haematopoietic_and_lymphoid_tissue|NS|haematopoietic_neoplasm|acute_myeloid_leukaemia	0	10	29	163	0.204247	0.993035	2	3	5	7	1	1	0	5	1	11	1	1							0	10	29	259	0.353287	1	2	3	5	7	0.721719	1	0	5	1	11	0.705882	1
KIT|CHEM_Mg++	GNAS|GNAL	haematopoietic_and_lymphoid_tissue|NS|haematopoietic_neoplasm|acute_myeloid_leukaemia	0	10	11	181	0.563718	0.993035	2	3	0	0	1	1	0	5	0	0	1	1							0	11	10	277	0.682475	1	0	0	2	3	1	1	0	0	0	5	1	1
KIT|CHEM_Mg++	KRAS|CHEM_Mg++	haematopoietic_and_lymphoid_tissue|NS|haematopoietic_neoplasm|acute_myeloid_leukaemia	0	10	10	182	0.594691	0.993035	2	3	1	4	1	1	0	5	0	5	1	1							0	14	10	274	0.61336	1	1	7	2	3	0.965035	1	0	8	0	5	1	1
IDH1|CHEM_Mn++	KRAS|CHEM_Mg++	haematopoietic_and_lymphoid_tissue|NS|haematopoietic_neoplasm|acute_myeloid_leukaemia	0	20	10	172	0.343719	0.993035	7	9	1	4	0.606467	1	0	16	0	5	1	1							0	14	20	264	0.369615	1	1	7	7	9	0.982501	1	0	8	0	16	1	1
IDH1|CHEM_Mn++	ALPP|CHEM_Inorganic	haematopoietic_and_lymphoid_tissue|NS|haematopoietic_neoplasm|acute_myeloid_leukaemia	1	19	14	168	0.549037	0.993035	7	9	0	0	1	1	0	16	0	0	1	1							1	14	19	264	0.734023	1	0	0	7	9	1	1	0	0	0	16	1	1
IDH1|CHEM_Mn++	NSMAF|CHEM_pST-like	haematopoietic_and_lymphoid_tissue|NS|haematopoietic_neoplasm|acute_myeloid_leukaemia	0	20	11	171	0.307915	0.993035	7	9	0	0	1	1	0	16	0	0	1	1							0	20	11	267	0.459413	1	7	9	0	0	1	1	0	16	0	0	1	1
IDH1|CHEM_Mn++	ALPP|CHEM_Metal	haematopoietic_and_lymphoid_tissue|NS|haematopoietic_neoplasm|acute_myeloid_leukaemia	1	19	14	168	0.549037	0.993035	7	9	0	0	1	1	0	16	0	0	1	1							1	14	19	264	0.734023	1	0	0	7	9	1	1	0	0	0	16	1	1
IDH2|CHEM_NAD-like	NRAS|CHEM_Organic	haematopoietic_and_lymphoid_tissue|NS|haematopoietic_neoplasm|acute_myeloid_leukaemia	1	23	20	158	0.252917	0.993035	4	12	3	5	0.646626	1	0	16	1	7	0.333333	1							1	27	28	242	0.214037	1	5	13	5	7	0.881728	1	0	18	1	11	0.4	1
IDH2|CHEM_NAD-like	NRAS|CHEM_Zn+	haematopoietic_and_lymphoid_tissue|NS|haematopoietic_neoplasm|acute_myeloid_leukaemia	0	24	10	168	0.273645	0.993035	4	12	2	4	1	1	0	16	1	5	0.272727	1							1	27	28	242	0.214037	1	5	13	5	7	0.881728	1	0	18	1	11	0.4	1
IDH2|CHEM_NAD-like	KIT|CHEM_Mg++	haematopoietic_and_lymphoid_tissue|NS|haematopoietic_neoplasm|acute_myeloid_leukaemia	0	24	10	168	0.273645	0.993035	4	12	2	3	0.597523	1	0	16	0	5	1	1							0	28	10	260	0.366875	1	5	13	2	3	0.857916	1	0	18	0	5	1	1
IDH2|CHEM_NAD-like	IDH1|CHEM_Mn++	haematopoietic_and_lymphoid_tissue|NS|haematopoietic_neoplasm|acute_myeloid_leukaemia	0	24	20	158	0.0695332	0.993035	4	12	7	9	0.457794	1	0	16	0	16	1	1							1	27	19	251	0.418979	1	5	12	7	8	0.915184	1	0	17	0	15	1	1
IDH2|CHEM_NAD-like	KIT|CHEM_ATP-like	haematopoietic_and_lymphoid_tissue|NS|haematopoietic_neoplasm|acute_myeloid_leukaemia	0	24	10	168	0.273645	0.993035	4	12	2	3	0.597523	1	0	16	0	5	1	1							0	28	10	260	0.366875	1	5	13	2	3	0.857916	1	0	18	0	5	1	1
IDH2|CHEM_NAD-like	IDH1|CHEM_Ca++	haematopoietic_and_lymphoid_tissue|NS|haematopoietic_neoplasm|acute_myeloid_leukaemia	0	24	20	158	0.0695332	0.993035	4	12	7	9	0.457794	1	0	16	0	16	1	1							1	27	19	251	0.418979	1	5	12	7	8	0.915184	1	0	17	0	15	1	1
IDH2|CHEM_NAD-like	NRAS|CHEM_Inorganic	haematopoietic_and_lymphoid_tissue|NS|haematopoietic_neoplasm|acute_myeloid_leukaemia	1	23	28	150	0.106473	0.993035	4	12	5	7	0.431884	1	0	16	1	11	0.428571	1							1	27	28	242	0.214037	1	5	13	5	7	0.881728	1	0	18	1	11	0.4	1
IDH2|CHEM_NAD-like	IDH1|CHEM_Metabolite	haematopoietic_and_lymphoid_tissue|NS|haematopoietic_neoplasm|acute_myeloid_leukaemia	0	24	20	158	0.0695332	0.993035	4	12	7	9	0.457794	1	0	16	0	16	1	1							1	27	19	251	0.418979	1	5	12	7	8	0.915184	1	0	17	0	15	1	1
IDH2|CHEM_NAD-like	FLT3|CHEM_Organic	haematopoietic_and_lymphoid_tissue|NS|haematopoietic_neoplasm|acute_myeloid_leukaemia	0	24	16	162	0.121419	0.993035	4	12	4	8	0.690821	1	0	16	0	12	1	1							1	16	27	254	0.51122	1	4	8	5	13	0.527636	1	0	12	0	18	1	1
IDH2|CHEM_NAD-like	NRAS|CHEM_GTP-like	haematopoietic_and_lymphoid_tissue|NS|haematopoietic_neoplasm|acute_myeloid_leukaemia	1	23	28	150	0.106473	0.993035	4	12	5	7	0.431884	1	0	16	1	11	0.428571	1							1	27	28	242	0.214037	1	5	13	5	7	0.881728	1	0	18	1	11	0.4	1
IDH2|CHEM_NAD-like	FLT3|CHEM_ATP-like	haematopoietic_and_lymphoid_tissue|NS|haematopoietic_neoplasm|acute_myeloid_leukaemia	0	24	16	162	0.121419	0.993035	4	12	4	8	0.690821	1	0	16	0	12	1	1							1	16	27	254	0.51122	1	4	8	5	13	0.527636	1	0	12	0	18	1	1
IDH2|CHEM_NAD-like	NRAS|RASA1	haematopoietic_and_lymphoid_tissue|NS|haematopoietic_neoplasm|acute_myeloid_leukaemia	0	24	10	168	0.273645	0.993035	4	12	2	4	1	1	0	16	1	5	0.272727	1							1	27	28	242	0.214037	1	5	13	5	7	0.881728	1	0	18	1	11	0.4	1
IDH2|CHEM_NAD-like	KIT|CHEM_Ca++	haematopoietic_and_lymphoid_tissue|NS|haematopoietic_neoplasm|acute_myeloid_leukaemia	0	24	10	168	0.273645	0.993035	4	12	2	3	0.597523	1	0	16	0	5	1	1							0	28	10	260	0.366875	1	5	13	2	3	0.857916	1	0	18	0	5	1	1
IDH2|CHEM_NAD-like	IDH1|CHEM_Mg++	haematopoietic_and_lymphoid_tissue|NS|haematopoietic_neoplasm|acute_myeloid_leukaemia	0	24	20	158	0.0695332	0.993035	4	12	7	9	0.457794	1	0	16	0	16	1	1							1	27	19	251	0.418979	1	5	12	7	8	0.915184	1	0	17	0	15	1	1
IDH2|CHEM_NAD-like	IDH1|IDH1	haematopoietic_and_lymphoid_tissue|NS|haematopoietic_neoplasm|acute_myeloid_leukaemia	0	24	20	158	0.0695332	0.993035	4	12	7	9	0.457794	1	0	16	0	16	1	1							1	27	19	251	0.418979	1	5	12	7	8	0.915184	1	0	17	0	15	1	1
IDH2|CHEM_NAD-like	FLT3|CHEM_Ca++	haematopoietic_and_lymphoid_tissue|NS|haematopoietic_neoplasm|acute_myeloid_leukaemia	0	24	16	162	0.121419	0.993035	4	12	4	8	0.690821	1	0	16	0	12	1	1							1	16	27	254	0.51122	1	4	8	5	13	0.527636	1	0	12	0	18	1	1
IDH2|CHEM_NAD-like	NRAS|SOS1	haematopoietic_and_lymphoid_tissue|NS|haematopoietic_neoplasm|acute_myeloid_leukaemia	0	24	10	168	0.273645	0.993035	4	12	2	4	1	1	0	16	1	5	0.272727	1							1	27	28	242	0.214037	1	5	13	5	7	0.881728	1	0	18	1	11	0.4	1
IDH2|CHEM_NAD-like	IDH1|CHEM_Organic	haematopoietic_and_lymphoid_tissue|NS|haematopoietic_neoplasm|acute_myeloid_leukaemia	0	24	20	158	0.0695332	0.993035	4	12	7	9	0.457794	1	0	16	0	16	1	1							1	27	19	251	0.418979	1	5	12	7	8	0.915184	1	0	17	0	15	1	1
IDH2|CHEM_NAD-like	NRAS|CHEM_Mg++	haematopoietic_and_lymphoid_tissue|NS|haematopoietic_neoplasm|acute_myeloid_leukaemia	1	23	28	150	0.106473	0.993035	4	12	5	7	0.431884	1	0	16	1	11	0.428571	1							1	27	28	242	0.214037	1	5	13	5	7	0.881728	1	0	18	1	11	0.4	1
IDH2|CHEM_NAD-like	KIT|CHEM_Mn++	haematopoietic_and_lymphoid_tissue|NS|haematopoietic_neoplasm|acute_myeloid_leukaemia	0	24	10	168	0.273645	0.993035	4	12	2	3	0.597523	1	0	16	0	5	1	1							0	28	10	260	0.366875	1	5	13	2	3	0.857916	1	0	18	0	5	1	1
IDH2|CHEM_NAD-like	KIT|CHEM_Organic	haematopoietic_and_lymphoid_tissue|NS|haematopoietic_neoplasm|acute_myeloid_leukaemia	0	24	10	168	0.273645	0.993035	4	12	2	3	0.597523	1	0	16	0	5	1	1							0	28	10	260	0.366875	1	5	13	2	3	0.857916	1	0	18	0	5	1	1
KIT|CHEM_ATP-like	NRAS|CHEM_Organic	haematopoietic_and_lymphoid_tissue|NS|haematopoietic_neoplasm|acute_myeloid_leukaemia	0	10	21	171	0.324833	0.993035	2	3	3	5	1	1	0	5	1	7	1	1							0	10	29	259	0.353287	1	2	3	5	7	0.721719	1	0	5	1	11	0.705882	1
KIT|CHEM_ATP-like	NRAS|CHEM_Zn+	haematopoietic_and_lymphoid_tissue|NS|haematopoietic_neoplasm|acute_myeloid_leukaemia	0	10	10	182	0.594691	0.993035	2	3	2	4	1	1	0	5	1	5	1	1							0	10	29	259	0.353287	1	2	3	5	7	0.721719	1	0	5	1	11	0.705882	1
KIT|CHEM_ATP-like	KRAS|CHEM_GTP-like	haematopoietic_and_lymphoid_tissue|NS|haematopoietic_neoplasm|acute_myeloid_leukaemia	0	10	10	182	0.594691	0.993035	2	3	1	4	1	1	0	5	0	5	1	1							0	14	10	274	0.61336	1	1	7	2	3	0.965035	1	0	8	0	5	1	1
KIT|CHEM_ATP-like	NRAS|CHEM_Inorganic	haematopoietic_and_lymphoid_tissue|NS|haematopoietic_neoplasm|acute_myeloid_leukaemia	0	10	29	163	0.204247	0.993035	2	3	5	7	1	1	0	5	1	11	1	1							0	10	29	259	0.353287	1	2	3	5	7	0.721719	1	0	5	1	11	0.705882	1
KIT|CHEM_ATP-like	FLT3|CHEM_Organic	haematopoietic_and_lymphoid_tissue|NS|haematopoietic_neoplasm|acute_myeloid_leukaemia	0	10	16	176	0.429547	0.993035	2	3	4	8	1	1	0	5	0	12	1	1							0	17	10	271	0.55061	1	4	8	2	3	0.794602	1	0	12	0	5	1	1
KIT|CHEM_ATP-like	NRAS|CHEM_GTP-like	haematopoietic_and_lymphoid_tissue|NS|haematopoietic_neoplasm|acute_myeloid_leukaemia	0	10	29	163	0.204247	0.993035	2	3	5	7	1	1	0	5	1	11	1	1							0	10	29	259	0.353287	1	2	3	5	7	0.721719	1	0	5	1	11	0.705882	1
KIT|CHEM_ATP-like	FLT3|CHEM_ATP-like	haematopoietic_and_lymphoid_tissue|NS|haematopoietic_neoplasm|acute_myeloid_leukaemia	0	10	16	176	0.429547	0.993035	2	3	4	8	1	1	0	5	0	12	1	1							0	17	10	271	0.55061	1	4	8	2	3	0.794602	1	0	12	0	5	1	1
KIT|CHEM_ATP-like	NRAS|RASA1	haematopoietic_and_lymphoid_tissue|NS|haematopoietic_neoplasm|acute_myeloid_leukaemia	0	10	10	182	0.594691	0.993035	2	3	2	4	1	1	0	5	1	5	1	1							0	10	29	259	0.353287	1	2	3	5	7	0.721719	1	0	5	1	11	0.705882	1
KIT|CHEM_ATP-like	KRAS|CHEM_Inorganic	haematopoietic_and_lymphoid_tissue|NS|haematopoietic_neoplasm|acute_myeloid_leukaemia	0	10	10	182	0.594691	0.993035	2	3	1	4	1	1	0	5	0	5	1	1							0	14	10	274	0.61336	1	1	7	2	3	0.965035	1	0	8	0	5	1	1
KIT|CHEM_ATP-like	GNAS|GNAS	haematopoietic_and_lymphoid_tissue|NS|haematopoietic_neoplasm|acute_myeloid_leukaemia	0	10	11	181	0.563718	0.993035	2	3	0	0	1	1	0	5	0	0	1	1							0	11	10	277	0.682475	1	0	0	2	3	1	1	0	0	0	5	1	1
KIT|CHEM_ATP-like	FLT3|CHEM_Ca++	haematopoietic_and_lymphoid_tissue|NS|haematopoietic_neoplasm|acute_myeloid_leukaemia	0	10	16	176	0.429547	0.993035	2	3	4	8	1	1	0	5	0	12	1	1							0	17	10	271	0.55061	1	4	8	2	3	0.794602	1	0	12	0	5	1	1
KIT|CHEM_ATP-like	IDH2|CHEM_Metabolite	haematopoietic_and_lymphoid_tissue|NS|haematopoietic_neoplasm|acute_myeloid_leukaemia	0	10	28	164	0.216701	0.993035	2	3	5	13	0.621385	1	0	5	0	18	1	1							0	28	10	260	0.366875	1	5	13	2	3	0.857916	1	0	18	0	5	1	1
KIT|CHEM_ATP-like	KRAS|CHEM_Mg++	haematopoietic_and_lymphoid_tissue|NS|haematopoietic_neoplasm|acute_myeloid_leukaemia	0	10	10	182	0.594691	0.993035	2	3	1	4	1	1	0	5	0	5	1	1							0	14	10	274	0.61336	1	1	7	2	3	0.965035	1	0	8	0	5	1	1
KIT|CHEM_ATP-like	NRAS|SOS1	haematopoietic_and_lymphoid_tissue|NS|haematopoietic_neoplasm|acute_myeloid_leukaemia	0	10	10	182	0.594691	0.993035	2	3	2	4	1	1	0	5	1	5	1	1							0	10	29	259	0.353287	1	2	3	5	7	0.721719	1	0	5	1	11	0.705882	1
KIT|CHEM_ATP-like	GNAS|GNAL	haematopoietic_and_lymphoid_tissue|NS|haematopoietic_neoplasm|acute_myeloid_leukaemia	0	10	11	181	0.563718	0.993035	2	3	0	0	1	1	0	5	0	0	1	1							0	11	10	277	0.682475	1	0	0	2	3	1	1	0	0	0	5	1	1
KIT|CHEM_ATP-like	NRAS|CHEM_Mg++	haematopoietic_and_lymphoid_tissue|NS|haematopoietic_neoplasm|acute_myeloid_leukaemia	0	10	29	163	0.204247	0.993035	2	3	5	7	1	1	0	5	1	11	1	1							0	10	29	259	0.353287	1	2	3	5	7	0.721719	1	0	5	1	11	0.705882	1
KIT|CHEM_ATP-like	DNMT3A|DNMT3B	haematopoietic_and_lymphoid_tissue|NS|haematopoietic_neoplasm|acute_myeloid_leukaemia	0	10	14	178	0.47931	0.993035	2	3	2	7	0.58042	1	0	5	0	9	1	1							0	22	10	266	0.458756	1	3	11	2	3	0.915635	1	0	14	0	5	1	1
KIT|CHEM_ATP-like	DNMT3A|DNMT3A	haematopoietic_and_lymphoid_tissue|NS|haematopoietic_neoplasm|acute_myeloid_leukaemia	0	10	14	178	0.47931	0.993035	2	3	2	7	0.58042	1	0	5	0	9	1	1							0	22	10	266	0.458756	1	3	11	2	3	0.915635	1	0	14	0	5	1	1
IDH1|CHEM_Ca++	IDH2|CHEM_Metabolite	haematopoietic_and_lymphoid_tissue|NS|haematopoietic_neoplasm|acute_myeloid_leukaemia	1	19	27	155	0.19826	0.993035	7	8	5	12	0.467015	1	0	15	0	17	1	1							1	27	19	251	0.418979	1	5	12	7	8	0.915184	1	0	17	0	15	1	1
IDH1|CHEM_Ca++	KRAS|CHEM_Mg++	haematopoietic_and_lymphoid_tissue|NS|haematopoietic_neoplasm|acute_myeloid_leukaemia	0	20	10	172	0.343719	0.993035	7	9	1	4	0.606467	1	0	16	0	5	1	1							0	14	20	264	0.369615	1	1	7	7	9	0.982501	1	0	8	0	16	1	1
IDH1|CHEM_Ca++	ALPP|CHEM_Inorganic	haematopoietic_and_lymphoid_tissue|NS|haematopoietic_neoplasm|acute_myeloid_leukaemia	1	19	14	168	0.549037	0.993035	7	9	0	0	1	1	0	16	0	0	1	1							1	14	19	264	0.734023	1	0	0	7	9	1	1	0	0	0	16	1	1
IDH1|CHEM_Ca++	NSMAF|CHEM_pST-like	haematopoietic_and_lymphoid_tissue|NS|haematopoietic_neoplasm|acute_myeloid_leukaemia	0	20	11	171	0.307915	0.993035	7	9	0	0	1	1	0	16	0	0	1	1							0	20	11	267	0.459413	1	7	9	0	0	1	1	0	16	0	0	1	1
IDH1|CHEM_Ca++	ALPP|CHEM_Metal	haematopoietic_and_lymphoid_tissue|NS|haematopoietic_neoplasm|acute_myeloid_leukaemia	1	19	14	168	0.549037	0.993035	7	9	0	0	1	1	0	16	0	0	1	1							1	14	19	264	0.734023	1	0	0	7	9	1	1	0	0	0	16	1	1
ALPP|CHEM_Organic	NRAS|CHEM_Organic	haematopoietic_and_lymphoid_tissue|NS|haematopoietic_neoplasm|acute_myeloid_leukaemia	1	14	20	167	0.521964	0.993035	0	0	3	5	1	1	0	0	1	7	1	1							1	14	28	255	0.5601	1	0	0	5	7	1	1	0	0	1	11	1	1
ALPP|CHEM_Organic	NRAS|CHEM_Zn+	haematopoietic_and_lymphoid_tissue|NS|haematopoietic_neoplasm|acute_myeloid_leukaemia	0	15	10	177	0.453815	0.993035	0	0	2	4	1	1	0	0	1	5	1	1							1	14	28	255	0.5601	1	0	0	5	7	1	1	0	0	1	11	1	1
ALPP|CHEM_Organic	IDH1|CHEM_Mn++	haematopoietic_and_lymphoid_tissue|NS|haematopoietic_neoplasm|acute_myeloid_leukaemia	1	14	19	168	0.549037	0.993035	0	0	7	9	1	1	0	0	0	16	1	1							1	14	19	264	0.734023	1	0	0	7	9	1	1	0	0	0	16	1	1
ALPP|CHEM_Organic	IDH1|CHEM_Ca++	haematopoietic_and_lymphoid_tissue|NS|haematopoietic_neoplasm|acute_myeloid_leukaemia	1	14	19	168	0.549037	0.993035	0	0	7	9	1	1	0	0	0	16	1	1							1	14	19	264	0.734023	1	0	0	7	9	1	1	0	0	0	16	1	1
ALPP|CHEM_Organic	FLT3|CHEM_Organic	haematopoietic_and_lymphoid_tissue|NS|haematopoietic_neoplasm|acute_myeloid_leukaemia	0	15	16	171	0.27668	0.993035	0	0	4	8	1	1	0	0	0	12	1	1							1	14	16	267	0.792375	1	0	0	4	8	1	1	0	0	0	12	1	1
ALPP|CHEM_Organic	NRAS|CHEM_GTP-like	haematopoietic_and_lymphoid_tissue|NS|haematopoietic_neoplasm|acute_myeloid_leukaemia	1	14	28	159	0.333337	0.993035	0	0	5	7	1	1	0	0	1	11	1	1							1	14	28	255	0.5601	1	0	0	5	7	1	1	0	0	1	11	1	1
ALPP|CHEM_Organic	FLT3|CHEM_ATP-like	haematopoietic_and_lymphoid_tissue|NS|haematopoietic_neoplasm|acute_myeloid_leukaemia	0	15	16	171	0.27668	0.993035	0	0	4	8	1	1	0	0	0	12	1	1							1	14	16	267	0.792375	1	0	0	4	8	1	1	0	0	0	12	1	1
ALPP|CHEM_Organic	NRAS|RASA1	haematopoietic_and_lymphoid_tissue|NS|haematopoietic_neoplasm|acute_myeloid_leukaemia	0	15	10	177	0.453815	0.993035	0	0	2	4	1	1	0	0	1	5	1	1							1	14	28	255	0.5601	1	0	0	5	7	1	1	0	0	1	11	1	1
ALPP|CHEM_Organic	KRAS|CHEM_Inorganic	haematopoietic_and_lymphoid_tissue|NS|haematopoietic_neoplasm|acute_myeloid_leukaemia	0	15	10	177	0.453815	0.993035	0	0	1	4	1	1	0	0	0	5	1	1							0	15	14	269	0.477229	1	0	0	1	7	1	1	0	0	0	8	1	1
ALPP|CHEM_Organic	IDH1|CHEM_Mg++	haematopoietic_and_lymphoid_tissue|NS|haematopoietic_neoplasm|acute_myeloid_leukaemia	1	14	19	168	0.549037	0.993035	0	0	7	9	1	1	0	0	0	16	1	1							1	14	19	264	0.734023	1	0	0	7	9	1	1	0	0	0	16	1	1
ALPP|CHEM_Organic	IDH1|IDH1	haematopoietic_and_lymphoid_tissue|NS|haematopoietic_neoplasm|acute_myeloid_leukaemia	1	14	19	168	0.549037	0.993035	0	0	7	9	1	1	0	0	0	16	1	1							1	14	19	264	0.734023	1	0	0	7	9	1	1	0	0	0	16	1	1
ALPP|CHEM_Organic	KRAS|CHEM_Mg++	haematopoietic_and_lymphoid_tissue|NS|haematopoietic_neoplasm|acute_myeloid_leukaemia	0	15	10	177	0.453815	0.993035	0	0	1	4	1	1	0	0	0	5	1	1							0	15	14	269	0.477229	1	0	0	1	7	1	1	0	0	0	8	1	1
ALPP|CHEM_Organic	NRAS|SOS1	haematopoietic_and_lymphoid_tissue|NS|haematopoietic_neoplasm|acute_myeloid_leukaemia	0	15	10	177	0.453815	0.993035	0	0	2	4	1	1	0	0	1	5	1	1							1	14	28	255	0.5601	1	0	0	5	7	1	1	0	0	1	11	1	1
ALPP|CHEM_Organic	IDH1|CHEM_Organic	haematopoietic_and_lymphoid_tissue|NS|haematopoietic_neoplasm|acute_myeloid_leukaemia	1	14	19	168	0.549037	0.993035	0	0	7	9	1	1	0	0	0	16	1	1							1	14	19	264	0.734023	1	0	0	7	9	1	1	0	0	0	16	1	1
ALPP|CHEM_Organic	NRAS|CHEM_Mg++	haematopoietic_and_lymphoid_tissue|NS|haematopoietic_neoplasm|acute_myeloid_leukaemia	1	14	28	159	0.333337	0.993035	0	0	5	7	1	1	0	0	1	11	1	1							1	14	28	255	0.5601	1	0	0	5	7	1	1	0	0	1	11	1	1
ALPP|CHEM_Organic	NRAS|CHEM_Inorganic	haematopoietic_and_lymphoid_tissue|NS|haematopoietic_neoplasm|acute_myeloid_leukaemia	1	14	28	159	0.333337	0.993035	0	0	5	7	1	1	0	0	1	11	1	1							1	14	28	255	0.5601	1	0	0	5	7	1	1	0	0	1	11	1	1
NRAS|CHEM_Inorganic	FLT3|CHEM_ATP-like	haematopoietic_and_lymphoid_tissue|NS|haematopoietic_neoplasm|acute_myeloid_leukaemia	1	28	15	158	0.296786	0.993035	5	6	4	7	1	1	1	10	0	11	1	1							1	16	28	253	0.491466	1	4	7	5	6	0.806502	1	0	11	1	10	0.5	1
NRAS|CHEM_Inorganic	ALPP|CHEM_Metal	haematopoietic_and_lymphoid_tissue|NS|haematopoietic_neoplasm|acute_myeloid_leukaemia	1	28	14	159	0.333337	0.993035	5	7	0	0	1	1	1	11	0	0	1	1							1	14	28	255	0.5601	1	0	0	5	7	1	1	0	0	1	11	1	1
NRAS|CHEM_Inorganic	ALPP|CHEM_Inorganic	haematopoietic_and_lymphoid_tissue|NS|haematopoietic_neoplasm|acute_myeloid_leukaemia	1	28	14	159	0.333337	0.993035	5	7	0	0	1	1	1	11	0	0	1	1							1	14	28	255	0.5601	1	0	0	5	7	1	1	0	0	1	11	1	1
NRAS|CHEM_Inorganic	NSMAF|CHEM_pST-like	haematopoietic_and_lymphoid_tissue|NS|haematopoietic_neoplasm|acute_myeloid_leukaemia	0	29	11	162	0.173397	0.993035	5	7	0	0	1	1	1	11	0	0	1	1							0	11	29	258	0.317713	1	0	0	5	7	1	1	0	0	1	11	1	1
IDH1|CHEM_Metabolite	NRAS|CHEM_Zn+	haematopoietic_and_lymphoid_tissue|NS|haematopoietic_neoplasm|acute_myeloid_leukaemia	0	20	10	172	0.343719	0.993035	7	9	2	4	1	1	0	16	1	5	0.272727	1							3	17	26	252	0.883592	1	6	9	4	7	0.588397	1	0	15	1	10	0.423077	1
IDH1|CHEM_Metabolite	KRAS|CHEM_GTP-like	haematopoietic_and_lymphoid_tissue|NS|haematopoietic_neoplasm|acute_myeloid_leukaemia	0	20	10	172	0.343719	0.993035	7	9	1	4	0.606467	1	0	16	0	5	1	1							0	14	20	264	0.369615	1	1	7	7	9	0.982501	1	0	8	0	16	1	1
IDH1|CHEM_Metabolite	ALPP|CHEM_Organic	haematopoietic_and_lymphoid_tissue|NS|haematopoietic_neoplasm|acute_myeloid_leukaemia	1	19	14	168	0.549037	0.993035	7	9	0	0	1	1	0	16	0	0	1	1							1	14	19	264	0.734023	1	0	0	7	9	1	1	0	0	0	16	1	1
IDH1|CHEM_Metabolite	NRAS|RASA1	haematopoietic_and_lymphoid_tissue|NS|haematopoietic_neoplasm|acute_myeloid_leukaemia	0	20	10	172	0.343719	0.993035	7	9	2	4	1	1	0	16	1	5	0.272727	1							3	17	26	252	0.883592	1	6	9	4	7	0.588397	1	0	15	1	10	0.423077	1
IDH1|CHEM_Metabolite	KRAS|CHEM_Inorganic	haematopoietic_and_lymphoid_tissue|NS|haematopoietic_neoplasm|acute_myeloid_leukaemia	0	20	10	172	0.343719	0.993035	7	9	1	4	0.606467	1	0	16	0	5	1	1							0	14	20	264	0.369615	1	1	7	7	9	0.982501	1	0	8	0	16	1	1
IDH1|CHEM_Metabolite	IDH2|CHEM_Organic	haematopoietic_and_lymphoid_tissue|NS|haematopoietic_neoplasm|acute_myeloid_leukaemia	1	19	27	155	0.19826	0.993035	7	8	5	12	0.467015	1	0	15	0	17	1	1							1	27	19	251	0.418979	1	5	12	7	8	0.915184	1	0	17	0	15	1	1
IDH1|CHEM_Metabolite	IDH2|CHEM_Metabolite	haematopoietic_and_lymphoid_tissue|NS|haematopoietic_neoplasm|acute_myeloid_leukaemia	1	19	27	155	0.19826	0.993035	7	8	5	12	0.467015	1	0	15	0	17	1	1							1	27	19	251	0.418979	1	5	12	7	8	0.915184	1	0	17	0	15	1	1
IDH1|CHEM_Metabolite	KRAS|CHEM_Mg++	haematopoietic_and_lymphoid_tissue|NS|haematopoietic_neoplasm|acute_myeloid_leukaemia	0	20	10	172	0.343719	0.993035	7	9	1	4	0.606467	1	0	16	0	5	1	1							0	14	20	264	0.369615	1	1	7	7	9	0.982501	1	0	8	0	16	1	1
IDH1|CHEM_Metabolite	NRAS|SOS1	haematopoietic_and_lymphoid_tissue|NS|haematopoietic_neoplasm|acute_myeloid_leukaemia	0	20	10	172	0.343719	0.993035	7	9	2	4	1	1	0	16	1	5	0.272727	1							3	17	26	252	0.883592	1	6	9	4	7	0.588397	1	0	15	1	10	0.423077	1
IDH1|CHEM_Metabolite	ALPP|CHEM_Inorganic	haematopoietic_and_lymphoid_tissue|NS|haematopoietic_neoplasm|acute_myeloid_leukaemia	1	19	14	168	0.549037	0.993035	7	9	0	0	1	1	0	16	0	0	1	1							1	14	19	264	0.734023	1	0	0	7	9	1	1	0	0	0	16	1	1
IDH1|CHEM_Metabolite	NSMAF|CHEM_pST-like	haematopoietic_and_lymphoid_tissue|NS|haematopoietic_neoplasm|acute_myeloid_leukaemia	0	20	11	171	0.307915	0.993035	7	9	0	0	1	1	0	16	0	0	1	1							0	20	11	267	0.459413	1	7	9	0	0	1	1	0	16	0	0	1	1
IDH1|CHEM_Metabolite	ALPP|CHEM_Zn+	haematopoietic_and_lymphoid_tissue|NS|haematopoietic_neoplasm|acute_myeloid_leukaemia	1	19	14	168	0.549037	0.993035	7	9	0	0	1	1	0	16	0	0	1	1							1	14	19	264	0.734023	1	0	0	7	9	1	1	0	0	0	16	1	1
IDH1|CHEM_Metabolite	ALPP|CHEM_Metal	haematopoietic_and_lymphoid_tissue|NS|haematopoietic_neoplasm|acute_myeloid_leukaemia	1	19	14	168	0.549037	0.993035	7	9	0	0	1	1	0	16	0	0	1	1							1	14	19	264	0.734023	1	0	0	7	9	1	1	0	0	0	16	1	1
IDH1|CHEM_Metabolite	ALPP|CHEM_Mg++	haematopoietic_and_lymphoid_tissue|NS|haematopoietic_neoplasm|acute_myeloid_leukaemia	1	19	14	168	0.549037	0.993035	7	9	0	0	1	1	0	16	0	0	1	1							1	14	19	264	0.734023	1	0	0	7	9	1	1	0	0	0	16	1	1
FLT3|CHEM_Organic	NRAS|CHEM_Organic	haematopoietic_and_lymphoid_tissue|NS|haematopoietic_neoplasm|acute_myeloid_leukaemia	0	16	21	165	0.160537	0.993035	4	8	3	5	1	1	0	12	1	7	0.4	1							1	16	28	253	0.491466	1	4	7	5	6	0.806502	1	0	11	1	10	0.5	1
FLT3|CHEM_Organic	GNAS|GNAS	haematopoietic_and_lymphoid_tissue|NS|haematopoietic_neoplasm|acute_myeloid_leukaemia	0	16	11	175	0.393751	0.993035	4	8	0	0	1	1	0	12	0	0	1	1							0	17	11	270	0.518109	1	4	8	0	0	1	1	0	12	0	0	1	1
FLT3|CHEM_Organic	NRAS|CHEM_GTP-like	haematopoietic_and_lymphoid_tissue|NS|haematopoietic_neoplasm|acute_myeloid_leukaemia	1	15	28	158	0.296786	0.993035	4	7	5	6	1	1	0	11	1	10	1	1							1	16	28	253	0.491466	1	4	7	5	6	0.806502	1	0	11	1	10	0.5	1
FLT3|CHEM_Organic	KIT|CHEM_Ca++	haematopoietic_and_lymphoid_tissue|NS|haematopoietic_neoplasm|acute_myeloid_leukaemia	0	16	10	176	0.429547	0.993035	4	8	2	3	1	1	0	12	0	5	1	1							0	17	10	271	0.55061	1	4	8	2	3	0.794602	1	0	12	0	5	1	1
FLT3|CHEM_Organic	IDH2|CHEM_Metabolite	haematopoietic_and_lymphoid_tissue|NS|haematopoietic_neoplasm|acute_myeloid_leukaemia	1	15	27	159	0.316952	0.993035	4	8	5	13	1	1	0	12	0	18	1	1							1	16	27	254	0.51122	1	4	8	5	13	0.527636	1	0	12	0	18	1	1
FLT3|CHEM_Organic	KRAS|CHEM_Inorganic	haematopoietic_and_lymphoid_tissue|NS|haematopoietic_neoplasm|acute_myeloid_leukaemia	0	16	10	176	0.429547	0.993035	4	8	1	4	1	1	0	12	0	5	1	1							0	14	17	267	0.431101	1	1	7	4	8	0.948916	1	0	8	0	12	1	1
FLT3|CHEM_Organic	KRAS|CHEM_Mg++	haematopoietic_and_lymphoid_tissue|NS|haematopoietic_neoplasm|acute_myeloid_leukaemia	0	16	10	176	0.429547	0.993035	4	8	1	4	1	1	0	12	0	5	1	1							0	14	17	267	0.431101	1	1	7	4	8	0.948916	1	0	8	0	12	1	1
FLT3|CHEM_Organic	NRAS|CHEM_Inorganic	haematopoietic_and_lymphoid_tissue|NS|haematopoietic_neoplasm|acute_myeloid_leukaemia	1	15	28	158	0.296786	0.993035	4	7	5	6	1	1	0	11	1	10	1	1							1	16	28	253	0.491466	1	4	7	5	6	0.806502	1	0	11	1	10	0.5	1
FLT3|CHEM_Organic	ALPP|CHEM_Inorganic	haematopoietic_and_lymphoid_tissue|NS|haematopoietic_neoplasm|acute_myeloid_leukaemia	0	16	15	171	0.27668	0.993035	4	8	0	0	1	1	0	12	0	0	1	1							1	14	16	267	0.792375	1	0	0	4	8	1	1	0	0	0	12	1	1
FLT3|CHEM_Organic	KIT|CHEM_Mn++	haematopoietic_and_lymphoid_tissue|NS|haematopoietic_neoplasm|acute_myeloid_leukaemia	0	16	10	176	0.429547	0.993035	4	8	2	3	1	1	0	12	0	5	1	1							0	17	10	271	0.55061	1	4	8	2	3	0.794602	1	0	12	0	5	1	1
FLT3|CHEM_Organic	GNAS|GNAL	haematopoietic_and_lymphoid_tissue|NS|haematopoietic_neoplasm|acute_myeloid_leukaemia	0	16	11	175	0.393751	0.993035	4	8	0	0	1	1	0	12	0	0	1	1							0	17	11	270	0.518109	1	4	8	0	0	1	1	0	12	0	0	1	1
FLT3|CHEM_Organic	NSMAF|CHEM_pST-like	haematopoietic_and_lymphoid_tissue|NS|haematopoietic_neoplasm|acute_myeloid_leukaemia	0	16	11	175	0.393751	0.993035	4	8	0	0	1	1	0	12	0	0	1	1							1	16	10	271	0.875623	1	4	8	0	0	1	1	0	12	0	0	1	1
FLT3|CHEM_Organic	ALPP|CHEM_Metal	haematopoietic_and_lymphoid_tissue|NS|haematopoietic_neoplasm|acute_myeloid_leukaemia	0	16	15	171	0.27668	0.993035	4	8	0	0	1	1	0	12	0	0	1	1							1	14	16	267	0.792375	1	0	0	4	8	1	1	0	0	0	12	1	1
NRAS|CHEM_GTP-like	FLT3|CHEM_ATP-like	haematopoietic_and_lymphoid_tissue|NS|haematopoietic_neoplasm|acute_myeloid_leukaemia	1	28	15	158	0.296786	0.993035	5	6	4	7	1	1	1	10	0	11	1	1							1	16	28	253	0.491466	1	4	7	5	6	0.806502	1	0	11	1	10	0.5	1
NRAS|CHEM_GTP-like	ALPP|CHEM_Metal	haematopoietic_and_lymphoid_tissue|NS|haematopoietic_neoplasm|acute_myeloid_leukaemia	1	28	14	159	0.333337	0.993035	5	7	0	0	1	1	1	11	0	0	1	1							1	14	28	255	0.5601	1	0	0	5	7	1	1	0	0	1	11	1	1
NRAS|CHEM_GTP-like	ALPP|CHEM_Inorganic	haematopoietic_and_lymphoid_tissue|NS|haematopoietic_neoplasm|acute_myeloid_leukaemia	1	28	14	159	0.333337	0.993035	5	7	0	0	1	1	1	11	0	0	1	1							1	14	28	255	0.5601	1	0	0	5	7	1	1	0	0	1	11	1	1
NRAS|CHEM_GTP-like	NSMAF|CHEM_pST-like	haematopoietic_and_lymphoid_tissue|NS|haematopoietic_neoplasm|acute_myeloid_leukaemia	0	29	11	162	0.173397	0.993035	5	7	0	0	1	1	1	11	0	0	1	1							0	11	29	258	0.317713	1	0	0	5	7	1	1	0	0	1	11	1	1
FLT3|CHEM_ATP-like	ALPP|CHEM_Inorganic	haematopoietic_and_lymphoid_tissue|NS|haematopoietic_neoplasm|acute_myeloid_leukaemia	0	16	15	171	0.27668	0.993035	4	8	0	0	1	1	0	12	0	0	1	1							1	14	16	267	0.792375	1	0	0	4	8	1	1	0	0	0	12	1	1
FLT3|CHEM_ATP-like	NRAS|CHEM_Organic	haematopoietic_and_lymphoid_tissue|NS|haematopoietic_neoplasm|acute_myeloid_leukaemia	0	16	21	165	0.160537	0.993035	4	8	3	5	1	1	0	12	1	7	0.4	1							1	16	28	253	0.491466	1	4	7	5	6	0.806502	1	0	11	1	10	0.5	1
FLT3|CHEM_ATP-like	NSMAF|CHEM_pST-like	haematopoietic_and_lymphoid_tissue|NS|haematopoietic_neoplasm|acute_myeloid_leukaemia	0	16	11	175	0.393751	0.993035	4	8	0	0	1	1	0	12	0	0	1	1							1	16	10	271	0.875623	1	4	8	0	0	1	1	0	12	0	0	1	1
FLT3|CHEM_ATP-like	ALPP|CHEM_Metal	haematopoietic_and_lymphoid_tissue|NS|haematopoietic_neoplasm|acute_myeloid_leukaemia	0	16	15	171	0.27668	0.993035	4	8	0	0	1	1	0	12	0	0	1	1							1	14	16	267	0.792375	1	0	0	4	8	1	1	0	0	0	12	1	1
NRAS|RASA1	KIT|CHEM_Mg++	haematopoietic_and_lymphoid_tissue|NS|haematopoietic_neoplasm|acute_myeloid_leukaemia	0	10	10	182	0.594691	0.993035	2	4	2	3	1	1	1	5	0	5	1	1							0	10	29	259	0.353287	1	2	3	5	7	0.721719	1	0	5	1	11	0.705882	1
NRAS|RASA1	IDH1|CHEM_Mn++	haematopoietic_and_lymphoid_tissue|NS|haematopoietic_neoplasm|acute_myeloid_leukaemia	0	10	20	172	0.343719	0.993035	2	4	7	9	1	1	1	5	0	16	0.272727	1							3	17	26	252	0.883592	1	6	9	4	7	0.588397	1	0	15	1	10	0.423077	1
NRAS|RASA1	IDH1|CHEM_Ca++	haematopoietic_and_lymphoid_tissue|NS|haematopoietic_neoplasm|acute_myeloid_leukaemia	0	10	20	172	0.343719	0.993035	2	4	7	9	1	1	1	5	0	16	0.272727	1							3	17	26	252	0.883592	1	6	9	4	7	0.588397	1	0	15	1	10	0.423077	1
NRAS|RASA1	KIT|CHEM_Organic	haematopoietic_and_lymphoid_tissue|NS|haematopoietic_neoplasm|acute_myeloid_leukaemia	0	10	10	182	0.594691	0.993035	2	4	2	3	1	1	1	5	0	5	1	1							0	10	29	259	0.353287	1	2	3	5	7	0.721719	1	0	5	1	11	0.705882	1
NRAS|RASA1	FLT3|CHEM_Organic	haematopoietic_and_lymphoid_tissue|NS|haematopoietic_neoplasm|acute_myeloid_leukaemia	0	10	16	176	0.429547	0.993035	2	4	4	8	1	1	1	5	0	12	0.333333	1							1	16	28	253	0.491466	1	4	7	5	6	0.806502	1	0	11	1	10	0.5	1
NRAS|RASA1	FLT3|CHEM_ATP-like	haematopoietic_and_lymphoid_tissue|NS|haematopoietic_neoplasm|acute_myeloid_leukaemia	0	10	16	176	0.429547	0.993035	2	4	4	8	1	1	1	5	0	12	0.333333	1							1	16	28	253	0.491466	1	4	7	5	6	0.806502	1	0	11	1	10	0.5	1
NRAS|RASA1	KRAS|CHEM_Inorganic	haematopoietic_and_lymphoid_tissue|NS|haematopoietic_neoplasm|acute_myeloid_leukaemia	0	10	10	182	0.594691	0.993035	2	4	1	4	1	1	1	5	0	5	1	1							0	14	29	255	0.230534	1	1	7	5	7	0.976161	1	0	8	1	11	0.6	1
NRAS|RASA1	GNAS|GNAS	haematopoietic_and_lymphoid_tissue|NS|haematopoietic_neoplasm|acute_myeloid_leukaemia	0	10	11	181	0.563718	0.993035	2	4	0	0	1	1	1	5	0	0	1	1							1	10	28	259	0.709027	1	0	0	5	7	1	1	0	0	1	11	1	1
NRAS|RASA1	IDH1|CHEM_Mg++	haematopoietic_and_lymphoid_tissue|NS|haematopoietic_neoplasm|acute_myeloid_leukaemia	0	10	20	172	0.343719	0.993035	2	4	7	9	1	1	1	5	0	16	0.272727	1							3	17	26	252	0.883592	1	6	9	4	7	0.588397	1	0	15	1	10	0.423077	1
NRAS|RASA1	IDH1|IDH1	haematopoietic_and_lymphoid_tissue|NS|haematopoietic_neoplasm|acute_myeloid_leukaemia	0	10	20	172	0.343719	0.993035	2	4	7	9	1	1	1	5	0	16	0.272727	1							3	17	26	252	0.883592	1	6	9	4	7	0.588397	1	0	15	1	10	0.423077	1
NRAS|RASA1	KIT|CHEM_Ca++	haematopoietic_and_lymphoid_tissue|NS|haematopoietic_neoplasm|acute_myeloid_leukaemia	0	10	10	182	0.594691	0.993035	2	4	2	3	1	1	1	5	0	5	1	1							0	10	29	259	0.353287	1	2	3	5	7	0.721719	1	0	5	1	11	0.705882	1
NRAS|RASA1	IDH2|CHEM_Metabolite	haematopoietic_and_lymphoid_tissue|NS|haematopoietic_neoplasm|acute_myeloid_leukaemia	0	10	28	164	0.216701	0.993035	2	4	5	13	1	1	1	5	0	18	0.25	1							1	27	28	242	0.214037	1	5	13	5	7	0.881728	1	0	18	1	11	0.4	1
NRAS|RASA1	KRAS|CHEM_Mg++	haematopoietic_and_lymphoid_tissue|NS|haematopoietic_neoplasm|acute_myeloid_leukaemia	0	10	10	182	0.594691	0.993035	2	4	1	4	1	1	1	5	0	5	1	1							0	14	29	255	0.230534	1	1	7	5	7	0.976161	1	0	8	1	11	0.6	1
NRAS|RASA1	ALPP|CHEM_Inorganic	haematopoietic_and_lymphoid_tissue|NS|haematopoietic_neoplasm|acute_myeloid_leukaemia	0	10	15	177	0.453815	0.993035	2	4	0	0	1	1	1	5	0	0	1	1							1	14	28	255	0.5601	1	0	0	5	7	1	1	0	0	1	11	1	1
NRAS|RASA1	GNAS|GNAL	haematopoietic_and_lymphoid_tissue|NS|haematopoietic_neoplasm|acute_myeloid_leukaemia	0	10	11	181	0.563718	0.993035	2	4	0	0	1	1	1	5	0	0	1	1							1	10	28	259	0.709027	1	0	0	5	7	1	1	0	0	1	11	1	1
NRAS|RASA1	NSMAF|CHEM_pST-like	haematopoietic_and_lymphoid_tissue|NS|haematopoietic_neoplasm|acute_myeloid_leukaemia	0	10	11	181	0.563718	0.993035	2	4	0	0	1	1	1	5	0	0	1	1							0	11	29	258	0.317713	1	0	0	5	7	1	1	0	0	1	11	1	1
NRAS|RASA1	IDH1|CHEM_Organic	haematopoietic_and_lymphoid_tissue|NS|haematopoietic_neoplasm|acute_myeloid_leukaemia	0	10	20	172	0.343719	0.993035	2	4	7	9	1	1	1	5	0	16	0.272727	1							3	17	26	252	0.883592	1	6	9	4	7	0.588397	1	0	15	1	10	0.423077	1
NRAS|RASA1	KIT|CHEM_Mn++	haematopoietic_and_lymphoid_tissue|NS|haematopoietic_neoplasm|acute_myeloid_leukaemia	0	10	10	182	0.594691	0.993035	2	4	2	3	1	1	1	5	0	5	1	1							0	10	29	259	0.353287	1	2	3	5	7	0.721719	1	0	5	1	11	0.705882	1
NRAS|RASA1	ALPP|CHEM_Metal	haematopoietic_and_lymphoid_tissue|NS|haematopoietic_neoplasm|acute_myeloid_leukaemia	0	10	15	177	0.453815	0.993035	2	4	0	0	1	1	1	5	0	0	1	1							1	14	28	255	0.5601	1	0	0	5	7	1	1	0	0	1	11	1	1
KRAS|CHEM_Inorganic	NRAS|CHEM_Organic	haematopoietic_and_lymphoid_tissue|NS|haematopoietic_neoplasm|acute_myeloid_leukaemia	0	10	21	171	0.324833	0.993035	1	4	3	5	1	1	0	5	1	7	1	1							0	14	29	255	0.230534	1	1	7	5	7	0.976161	1	0	8	1	11	0.6	1
KRAS|CHEM_Inorganic	GNAS|GNAS	haematopoietic_and_lymphoid_tissue|NS|haematopoietic_neoplasm|acute_myeloid_leukaemia	0	10	11	181	0.563718	0.993035	1	4	0	0	1	1	0	5	0	0	1	1							0	14	11	273	0.583544	1	1	7	0	0	1	1	0	8	0	0	1	1
KRAS|CHEM_Inorganic	NRAS|CHEM_GTP-like	haematopoietic_and_lymphoid_tissue|NS|haematopoietic_neoplasm|acute_myeloid_leukaemia	0	10	29	163	0.204247	0.993035	1	4	5	7	0.600032	1	0	5	1	11	1	1							0	14	29	255	0.230534	1	1	7	5	7	0.976161	1	0	8	1	11	0.6	1
KRAS|CHEM_Inorganic	IDH1|CHEM_Mg++	haematopoietic_and_lymphoid_tissue|NS|haematopoietic_neoplasm|acute_myeloid_leukaemia	0	10	20	172	0.343719	0.993035	1	4	7	9	0.606467	1	0	5	0	16	1	1							0	14	20	264	0.369615	1	1	7	7	9	0.982501	1	0	8	0	16	1	1
KRAS|CHEM_Inorganic	IDH1|CHEM_Mn++	haematopoietic_and_lymphoid_tissue|NS|haematopoietic_neoplasm|acute_myeloid_leukaemia	0	10	20	172	0.343719	0.993035	1	4	7	9	0.606467	1	0	5	0	16	1	1							0	14	20	264	0.369615	1	1	7	7	9	0.982501	1	0	8	0	16	1	1
KRAS|CHEM_Inorganic	FLT3|CHEM_ATP-like	haematopoietic_and_lymphoid_tissue|NS|haematopoietic_neoplasm|acute_myeloid_leukaemia	0	10	16	176	0.429547	0.993035	1	4	4	8	1	1	0	5	0	12	1	1							0	14	17	267	0.431101	1	1	7	4	8	0.948916	1	0	8	0	12	1	1
KRAS|CHEM_Inorganic	IDH1|IDH1	haematopoietic_and_lymphoid_tissue|NS|haematopoietic_neoplasm|acute_myeloid_leukaemia	0	10	20	172	0.343719	0.993035	1	4	7	9	0.606467	1	0	5	0	16	1	1							0	14	20	264	0.369615	1	1	7	7	9	0.982501	1	0	8	0	16	1	1
KRAS|CHEM_Inorganic	KIT|CHEM_Ca++	haematopoietic_and_lymphoid_tissue|NS|haematopoietic_neoplasm|acute_myeloid_leukaemia	0	10	10	182	0.594691	0.993035	1	4	2	3	1	1	0	5	0	5	1	1							0	14	10	274	0.61336	1	1	7	2	3	0.965035	1	0	8	0	5	1	1
KRAS|CHEM_Inorganic	IDH1|CHEM_Ca++	haematopoietic_and_lymphoid_tissue|NS|haematopoietic_neoplasm|acute_myeloid_leukaemia	0	10	20	172	0.343719	0.993035	1	4	7	9	0.606467	1	0	5	0	16	1	1							0	14	20	264	0.369615	1	1	7	7	9	0.982501	1	0	8	0	16	1	1
KRAS|CHEM_Inorganic	IDH2|CHEM_Metabolite	haematopoietic_and_lymphoid_tissue|NS|haematopoietic_neoplasm|acute_myeloid_leukaemia	1	9	27	165	0.584437	0.993035	1	3	5	12	1	1	0	4	0	17	1	1							2	12	26	258	0.866275	1	1	5	5	11	0.892673	1	0	6	0	16	1	1
KRAS|CHEM_Inorganic	NRAS|CHEM_Inorganic	haematopoietic_and_lymphoid_tissue|NS|haematopoietic_neoplasm|acute_myeloid_leukaemia	0	10	29	163	0.204247	0.993035	1	4	5	7	0.600032	1	0	5	1	11	1	1							0	14	29	255	0.230534	1	1	7	5	7	0.976161	1	0	8	1	11	0.6	1
KRAS|CHEM_Inorganic	ALPP|CHEM_Inorganic	haematopoietic_and_lymphoid_tissue|NS|haematopoietic_neoplasm|acute_myeloid_leukaemia	0	10	15	177	0.453815	0.993035	1	4	0	0	1	1	0	5	0	0	1	1							0	15	14	269	0.477229	1	0	0	1	7	1	1	0	0	0	8	1	1
KRAS|CHEM_Inorganic	KIT|CHEM_Mn++	haematopoietic_and_lymphoid_tissue|NS|haematopoietic_neoplasm|acute_myeloid_leukaemia	0	10	10	182	0.594691	0.993035	1	4	2	3	1	1	0	5	0	5	1	1							0	14	10	274	0.61336	1	1	7	2	3	0.965035	1	0	8	0	5	1	1
KRAS|CHEM_Inorganic	GNAS|GNAL	haematopoietic_and_lymphoid_tissue|NS|haematopoietic_neoplasm|acute_myeloid_leukaemia	0	10	11	181	0.563718	0.993035	1	4	0	0	1	1	0	5	0	0	1	1							0	14	11	273	0.583544	1	1	7	0	0	1	1	0	8	0	0	1	1
KRAS|CHEM_Inorganic	NSMAF|CHEM_pST-like	haematopoietic_and_lymphoid_tissue|NS|haematopoietic_neoplasm|acute_myeloid_leukaemia	0	10	11	181	0.563718	0.993035	1	4	0	0	1	1	0	5	0	0	1	1							0	14	11	273	0.583544	1	1	7	0	0	1	1	0	8	0	0	1	1
KRAS|CHEM_Inorganic	IDH1|CHEM_Organic	haematopoietic_and_lymphoid_tissue|NS|haematopoietic_neoplasm|acute_myeloid_leukaemia	0	10	20	172	0.343719	0.993035	1	4	7	9	0.606467	1	0	5	0	16	1	1							0	14	20	264	0.369615	1	1	7	7	9	0.982501	1	0	8	0	16	1	1
KRAS|CHEM_Inorganic	ALPP|CHEM_Metal	haematopoietic_and_lymphoid_tissue|NS|haematopoietic_neoplasm|acute_myeloid_leukaemia	0	10	15	177	0.453815	0.993035	1	4	0	0	1	1	0	5	0	0	1	1							0	15	14	269	0.477229	1	0	0	1	7	1	1	0	0	0	8	1	1
KIT|CHEM_Ca++	NRAS|CHEM_Organic	haematopoietic_and_lymphoid_tissue|NS|haematopoietic_neoplasm|acute_myeloid_leukaemia	0	10	21	171	0.324833	0.993035	2	3	3	5	1	1	0	5	1	7	1	1							0	10	29	259	0.353287	1	2	3	5	7	0.721719	1	0	5	1	11	0.705882	1
KIT|CHEM_Ca++	NRAS|CHEM_GTP-like	haematopoietic_and_lymphoid_tissue|NS|haematopoietic_neoplasm|acute_myeloid_leukaemia	0	10	29	163	0.204247	0.993035	2	3	5	7	1	1	0	5	1	11	1	1							0	10	29	259	0.353287	1	2	3	5	7	0.721719	1	0	5	1	11	0.705882	1
KIT|CHEM_Ca++	FLT3|CHEM_ATP-like	haematopoietic_and_lymphoid_tissue|NS|haematopoietic_neoplasm|acute_myeloid_leukaemia	0	10	16	176	0.429547	0.993035	2	3	4	8	1	1	0	5	0	12	1	1							0	17	10	271	0.55061	1	4	8	2	3	0.794602	1	0	12	0	5	1	1
KIT|CHEM_Ca++	KRAS|CHEM_Mg++	haematopoietic_and_lymphoid_tissue|NS|haematopoietic_neoplasm|acute_myeloid_leukaemia	0	10	10	182	0.594691	0.993035	2	3	1	4	1	1	0	5	0	5	1	1							0	14	10	274	0.61336	1	1	7	2	3	0.965035	1	0	8	0	5	1	1
KIT|CHEM_Ca++	NRAS|CHEM_Inorganic	haematopoietic_and_lymphoid_tissue|NS|haematopoietic_neoplasm|acute_myeloid_leukaemia	0	10	29	163	0.204247	0.993035	2	3	5	7	1	1	0	5	1	11	1	1							0	10	29	259	0.353287	1	2	3	5	7	0.721719	1	0	5	1	11	0.705882	1
KRAS|CHEM_GTP-like	NRAS|CHEM_Organic	haematopoietic_and_lymphoid_tissue|NS|haematopoietic_neoplasm|acute_myeloid_leukaemia	0	10	21	171	0.324833	0.993035	1	4	3	5	1	1	0	5	1	7	1	1							0	14	29	255	0.230534	1	1	7	5	7	0.976161	1	0	8	1	11	0.6	1
KRAS|CHEM_GTP-like	NRAS|CHEM_Zn+	haematopoietic_and_lymphoid_tissue|NS|haematopoietic_neoplasm|acute_myeloid_leukaemia	0	10	10	182	0.594691	0.993035	1	4	2	4	1	1	0	5	1	5	1	1							0	14	29	255	0.230534	1	1	7	5	7	0.976161	1	0	8	1	11	0.6	1
KRAS|CHEM_GTP-like	KIT|CHEM_Mg++	haematopoietic_and_lymphoid_tissue|NS|haematopoietic_neoplasm|acute_myeloid_leukaemia	0	10	10	182	0.594691	0.993035	1	4	2	3	1	1	0	5	0	5	1	1							0	14	10	274	0.61336	1	1	7	2	3	0.965035	1	0	8	0	5	1	1
KRAS|CHEM_GTP-like	IDH1|CHEM_Mn++	haematopoietic_and_lymphoid_tissue|NS|haematopoietic_neoplasm|acute_myeloid_leukaemia	0	10	20	172	0.343719	0.993035	1	4	7	9	0.606467	1	0	5	0	16	1	1							0	14	20	264	0.369615	1	1	7	7	9	0.982501	1	0	8	0	16	1	1
KRAS|CHEM_GTP-like	IDH1|CHEM_Ca++	haematopoietic_and_lymphoid_tissue|NS|haematopoietic_neoplasm|acute_myeloid_leukaemia	0	10	20	172	0.343719	0.993035	1	4	7	9	0.606467	1	0	5	0	16	1	1							0	14	20	264	0.369615	1	1	7	7	9	0.982501	1	0	8	0	16	1	1
KRAS|CHEM_GTP-like	ALPP|CHEM_Organic	haematopoietic_and_lymphoid_tissue|NS|haematopoietic_neoplasm|acute_myeloid_leukaemia	0	10	15	177	0.453815	0.993035	1	4	0	0	1	1	0	5	0	0	1	1							0	15	14	269	0.477229	1	0	0	1	7	1	1	0	0	0	8	1	1
KRAS|CHEM_GTP-like	FLT3|CHEM_Organic	haematopoietic_and_lymphoid_tissue|NS|haematopoietic_neoplasm|acute_myeloid_leukaemia	0	10	16	176	0.429547	0.993035	1	4	4	8	1	1	0	5	0	12	1	1							0	14	17	267	0.431101	1	1	7	4	8	0.948916	1	0	8	0	12	1	1
KRAS|CHEM_GTP-like	NRAS|CHEM_GTP-like	haematopoietic_and_lymphoid_tissue|NS|haematopoietic_neoplasm|acute_myeloid_leukaemia	0	10	29	163	0.204247	0.993035	1	4	5	7	0.600032	1	0	5	1	11	1	1							0	14	29	255	0.230534	1	1	7	5	7	0.976161	1	0	8	1	11	0.6	1
KRAS|CHEM_GTP-like	FLT3|CHEM_ATP-like	haematopoietic_and_lymphoid_tissue|NS|haematopoietic_neoplasm|acute_myeloid_leukaemia	0	10	16	176	0.429547	0.993035	1	4	4	8	1	1	0	5	0	12	1	1							0	14	17	267	0.431101	1	1	7	4	8	0.948916	1	0	8	0	12	1	1
KRAS|CHEM_GTP-like	NRAS|RASA1	haematopoietic_and_lymphoid_tissue|NS|haematopoietic_neoplasm|acute_myeloid_leukaemia	0	10	10	182	0.594691	0.993035	1	4	2	4	1	1	0	5	1	5	1	1							0	14	29	255	0.230534	1	1	7	5	7	0.976161	1	0	8	1	11	0.6	1
KRAS|CHEM_GTP-like	GNAS|GNAS	haematopoietic_and_lymphoid_tissue|NS|haematopoietic_neoplasm|acute_myeloid_leukaemia	0	10	11	181	0.563718	0.993035	1	4	0	0	1	1	0	5	0	0	1	1							0	14	11	273	0.583544	1	1	7	0	0	1	1	0	8	0	0	1	1
KRAS|CHEM_GTP-like	IDH1|CHEM_Mg++	haematopoietic_and_lymphoid_tissue|NS|haematopoietic_neoplasm|acute_myeloid_leukaemia	0	10	20	172	0.343719	0.993035	1	4	7	9	0.606467	1	0	5	0	16	1	1							0	14	20	264	0.369615	1	1	7	7	9	0.982501	1	0	8	0	16	1	1
KRAS|CHEM_GTP-like	IDH1|IDH1	haematopoietic_and_lymphoid_tissue|NS|haematopoietic_neoplasm|acute_myeloid_leukaemia	0	10	20	172	0.343719	0.993035	1	4	7	9	0.606467	1	0	5	0	16	1	1							0	14	20	264	0.369615	1	1	7	7	9	0.982501	1	0	8	0	16	1	1
KRAS|CHEM_GTP-like	KIT|CHEM_Ca++	haematopoietic_and_lymphoid_tissue|NS|haematopoietic_neoplasm|acute_myeloid_leukaemia	0	10	10	182	0.594691	0.993035	1	4	2	3	1	1	0	5	0	5	1	1							0	14	10	274	0.61336	1	1	7	2	3	0.965035	1	0	8	0	5	1	1
KRAS|CHEM_GTP-like	IDH2|CHEM_Metabolite	haematopoietic_and_lymphoid_tissue|NS|haematopoietic_neoplasm|acute_myeloid_leukaemia	1	9	27	165	0.584437	0.993035	1	3	5	12	1	1	0	4	0	17	1	1							2	12	26	258	0.866275	1	1	5	5	11	0.892673	1	0	6	0	16	1	1
KRAS|CHEM_GTP-like	NRAS|SOS1	haematopoietic_and_lymphoid_tissue|NS|haematopoietic_neoplasm|acute_myeloid_leukaemia	0	10	10	182	0.594691	0.993035	1	4	2	4	1	1	0	5	1	5	1	1							0	14	29	255	0.230534	1	1	7	5	7	0.976161	1	0	8	1	11	0.6	1
KRAS|CHEM_GTP-like	ALPP|CHEM_Inorganic	haematopoietic_and_lymphoid_tissue|NS|haematopoietic_neoplasm|acute_myeloid_leukaemia	0	10	15	177	0.453815	0.993035	1	4	0	0	1	1	0	5	0	0	1	1							0	15	14	269	0.477229	1	0	0	1	7	1	1	0	0	0	8	1	1
KRAS|CHEM_GTP-like	GNAS|GNAL	haematopoietic_and_lymphoid_tissue|NS|haematopoietic_neoplasm|acute_myeloid_leukaemia	0	10	11	181	0.563718	0.993035	1	4	0	0	1	1	0	5	0	0	1	1							0	14	11	273	0.583544	1	1	7	0	0	1	1	0	8	0	0	1	1
KRAS|CHEM_GTP-like	NSMAF|CHEM_pST-like	haematopoietic_and_lymphoid_tissue|NS|haematopoietic_neoplasm|acute_myeloid_leukaemia	0	10	11	181	0.563718	0.993035	1	4	0	0	1	1	0	5	0	0	1	1							0	14	11	273	0.583544	1	1	7	0	0	1	1	0	8	0	0	1	1
KRAS|CHEM_GTP-like	IDH1|CHEM_Organic	haematopoietic_and_lymphoid_tissue|NS|haematopoietic_neoplasm|acute_myeloid_leukaemia	0	10	20	172	0.343719	0.993035	1	4	7	9	0.606467	1	0	5	0	16	1	1							0	14	20	264	0.369615	1	1	7	7	9	0.982501	1	0	8	0	16	1	1
KRAS|CHEM_GTP-like	NRAS|CHEM_Mg++	haematopoietic_and_lymphoid_tissue|NS|haematopoietic_neoplasm|acute_myeloid_leukaemia	0	10	29	163	0.204247	0.993035	1	4	5	7	0.600032	1	0	5	1	11	1	1							0	14	29	255	0.230534	1	1	7	5	7	0.976161	1	0	8	1	11	0.6	1
KRAS|CHEM_GTP-like	DNMT3A|DNMT3B	haematopoietic_and_lymphoid_tissue|NS|haematopoietic_neoplasm|acute_myeloid_leukaemia	0	10	14	178	0.47931	0.993035	1	4	2	7	1	1	0	5	0	9	1	1							2	12	20	264	0.925337	1	1	6	3	10	0.852425	1	0	7	0	13	1	1
KRAS|CHEM_GTP-like	DNMT3A|DNMT3A	haematopoietic_and_lymphoid_tissue|NS|haematopoietic_neoplasm|acute_myeloid_leukaemia	0	10	14	178	0.47931	0.993035	1	4	2	7	1	1	0	5	0	9	1	1							2	12	20	264	0.925337	1	1	6	3	10	0.852425	1	0	7	0	13	1	1
KRAS|CHEM_GTP-like	ALPP|CHEM_Metal	haematopoietic_and_lymphoid_tissue|NS|haematopoietic_neoplasm|acute_myeloid_leukaemia	0	10	15	177	0.453815	0.993035	1	4	0	0	1	1	0	5	0	0	1	1							0	15	14	269	0.477229	1	0	0	1	7	1	1	0	0	0	8	1	1
KRAS|CHEM_GTP-like	NRAS|CHEM_Inorganic	haematopoietic_and_lymphoid_tissue|NS|haematopoietic_neoplasm|acute_myeloid_leukaemia	0	10	29	163	0.204247	0.993035	1	4	5	7	0.600032	1	0	5	1	11	1	1							0	14	29	255	0.230534	1	1	7	5	7	0.976161	1	0	8	1	11	0.6	1
KRAS|CHEM_GTP-like	KIT|CHEM_Mn++	haematopoietic_and_lymphoid_tissue|NS|haematopoietic_neoplasm|acute_myeloid_leukaemia	0	10	10	182	0.594691	0.993035	1	4	2	3	1	1	0	5	0	5	1	1							0	14	10	274	0.61336	1	1	7	2	3	0.965035	1	0	8	0	5	1	1
KRAS|CHEM_GTP-like	KIT|CHEM_Organic	haematopoietic_and_lymphoid_tissue|NS|haematopoietic_neoplasm|acute_myeloid_leukaemia	0	10	10	182	0.594691	0.993035	1	4	2	3	1	1	0	5	0	5	1	1							0	14	10	274	0.61336	1	1	7	2	3	0.965035	1	0	8	0	5	1	1
GNAS|GNAS	NRAS|CHEM_GTP-like	haematopoietic_and_lymphoid_tissue|NS|haematopoietic_neoplasm|acute_myeloid_leukaemia	1	10	28	163	0.512746	0.993035	0	0	5	7	1	1	0	0	1	11	1	1							1	10	28	259	0.709027	1	0	0	5	7	1	1	0	0	1	11	1	1
GNAS|GNAS	FLT3|CHEM_ATP-like	haematopoietic_and_lymphoid_tissue|NS|haematopoietic_neoplasm|acute_myeloid_leukaemia	0	11	16	175	0.393751	0.993035	0	0	4	8	1	1	0	0	0	12	1	1							0	17	11	270	0.518109	1	4	8	0	0	1	1	0	12	0	0	1	1
GNAS|GNAS	KIT|CHEM_Ca++	haematopoietic_and_lymphoid_tissue|NS|haematopoietic_neoplasm|acute_myeloid_leukaemia	0	11	10	181	0.563718	0.993035	0	0	2	3	1	1	0	0	0	5	1	1							0	11	10	277	0.682475	1	0	0	2	3	1	1	0	0	0	5	1	1
GNAS|GNAS	KRAS|CHEM_Mg++	haematopoietic_and_lymphoid_tissue|NS|haematopoietic_neoplasm|acute_myeloid_leukaemia	0	11	10	181	0.563718	0.993035	0	0	1	4	1	1	0	0	0	5	1	1							0	14	11	273	0.583544	1	1	7	0	0	1	1	0	8	0	0	1	1
GNAS|GNAS	NRAS|CHEM_Inorganic	haematopoietic_and_lymphoid_tissue|NS|haematopoietic_neoplasm|acute_myeloid_leukaemia	1	10	28	163	0.512746	0.993035	0	0	5	7	1	1	0	0	1	11	1	1							1	10	28	259	0.709027	1	0	0	5	7	1	1	0	0	1	11	1	1
GNAS|GNAS	KIT|CHEM_Mn++	haematopoietic_and_lymphoid_tissue|NS|haematopoietic_neoplasm|acute_myeloid_leukaemia	0	11	10	181	0.563718	0.993035	0	0	2	3	1	1	0	0	0	5	1	1							0	11	10	277	0.682475	1	0	0	2	3	1	1	0	0	0	5	1	1
IDH1|CHEM_Mg++	IDH2|CHEM_Metabolite	haematopoietic_and_lymphoid_tissue|NS|haematopoietic_neoplasm|acute_myeloid_leukaemia	1	19	27	155	0.19826	0.993035	7	8	5	12	0.467015	1	0	15	0	17	1	1							1	27	19	251	0.418979	1	5	12	7	8	0.915184	1	0	17	0	15	1	1
IDH1|CHEM_Mg++	KRAS|CHEM_Mg++	haematopoietic_and_lymphoid_tissue|NS|haematopoietic_neoplasm|acute_myeloid_leukaemia	0	20	10	172	0.343719	0.993035	7	9	1	4	0.606467	1	0	16	0	5	1	1							0	14	20	264	0.369615	1	1	7	7	9	0.982501	1	0	8	0	16	1	1
IDH1|CHEM_Mg++	ALPP|CHEM_Inorganic	haematopoietic_and_lymphoid_tissue|NS|haematopoietic_neoplasm|acute_myeloid_leukaemia	1	19	14	168	0.549037	0.993035	7	9	0	0	1	1	0	16	0	0	1	1							1	14	19	264	0.734023	1	0	0	7	9	1	1	0	0	0	16	1	1
IDH1|CHEM_Mg++	NSMAF|CHEM_pST-like	haematopoietic_and_lymphoid_tissue|NS|haematopoietic_neoplasm|acute_myeloid_leukaemia	0	20	11	171	0.307915	0.993035	7	9	0	0	1	1	0	16	0	0	1	1							0	20	11	267	0.459413	1	7	9	0	0	1	1	0	16	0	0	1	1
IDH1|CHEM_Mg++	ALPP|CHEM_Metal	haematopoietic_and_lymphoid_tissue|NS|haematopoietic_neoplasm|acute_myeloid_leukaemia	1	19	14	168	0.549037	0.993035	7	9	0	0	1	1	0	16	0	0	1	1							1	14	19	264	0.734023	1	0	0	7	9	1	1	0	0	0	16	1	1
IDH2|CHEM_Organic	NRAS|CHEM_Organic	haematopoietic_and_lymphoid_tissue|NS|haematopoietic_neoplasm|acute_myeloid_leukaemia	1	27	20	154	0.175224	0.993035	5	13	3	5	0.667285	1	0	18	1	7	0.307692	1							1	27	28	242	0.214037	1	5	13	5	7	0.881728	1	0	18	1	11	0.4	1
IDH2|CHEM_Organic	NRAS|CHEM_Zn+	haematopoietic_and_lymphoid_tissue|NS|haematopoietic_neoplasm|acute_myeloid_leukaemia	0	28	10	164	0.216701	0.993035	5	13	2	4	1	1	0	18	1	5	0.25	1							1	27	28	242	0.214037	1	5	13	5	7	0.881728	1	0	18	1	11	0.4	1
IDH2|CHEM_Organic	KIT|CHEM_Mg++	haematopoietic_and_lymphoid_tissue|NS|haematopoietic_neoplasm|acute_myeloid_leukaemia	0	28	10	164	0.216701	0.993035	5	13	2	3	0.621385	1	0	18	0	5	1	1							0	28	10	260	0.366875	1	5	13	2	3	0.857916	1	0	18	0	5	1	1
IDH2|CHEM_Organic	IDH1|CHEM_Mn++	haematopoietic_and_lymphoid_tissue|NS|haematopoietic_neoplasm|acute_myeloid_leukaemia	1	27	19	155	0.19826	0.993035	5	12	7	8	0.467015	1	0	17	0	15	1	1							1	27	19	251	0.418979	1	5	12	7	8	0.915184	1	0	17	0	15	1	1
IDH2|CHEM_Organic	KRAS|CHEM_GTP-like	haematopoietic_and_lymphoid_tissue|NS|haematopoietic_neoplasm|acute_myeloid_leukaemia	1	27	9	165	0.584437	0.993035	5	12	1	3	1	1	0	17	0	4	1	1							2	12	26	258	0.866275	1	1	5	5	11	0.892673	1	0	6	0	16	1	1
IDH2|CHEM_Organic	KIT|CHEM_ATP-like	haematopoietic_and_lymphoid_tissue|NS|haematopoietic_neoplasm|acute_myeloid_leukaemia	0	28	10	164	0.216701	0.993035	5	13	2	3	0.621385	1	0	18	0	5	1	1							0	28	10	260	0.366875	1	5	13	2	3	0.857916	1	0	18	0	5	1	1
IDH2|CHEM_Organic	IDH1|CHEM_Ca++	haematopoietic_and_lymphoid_tissue|NS|haematopoietic_neoplasm|acute_myeloid_leukaemia	1	27	19	155	0.19826	0.993035	5	12	7	8	0.467015	1	0	17	0	15	1	1							1	27	19	251	0.418979	1	5	12	7	8	0.915184	1	0	17	0	15	1	1
IDH2|CHEM_Organic	NRAS|CHEM_Inorganic	haematopoietic_and_lymphoid_tissue|NS|haematopoietic_neoplasm|acute_myeloid_leukaemia	1	27	28	146	0.0604153	0.993035	5	13	5	7	0.461127	1	0	18	1	11	0.4	1							1	27	28	242	0.214037	1	5	13	5	7	0.881728	1	0	18	1	11	0.4	1
IDH2|CHEM_Organic	FLT3|CHEM_Organic	haematopoietic_and_lymphoid_tissue|NS|haematopoietic_neoplasm|acute_myeloid_leukaemia	1	27	15	159	0.316952	0.993035	5	13	4	8	1	1	0	18	0	12	1	1							1	16	27	254	0.51122	1	4	8	5	13	0.527636	1	0	12	0	18	1	1
IDH2|CHEM_Organic	NRAS|CHEM_GTP-like	haematopoietic_and_lymphoid_tissue|NS|haematopoietic_neoplasm|acute_myeloid_leukaemia	1	27	28	146	0.0604153	0.993035	5	13	5	7	0.461127	1	0	18	1	11	0.4	1							1	27	28	242	0.214037	1	5	13	5	7	0.881728	1	0	18	1	11	0.4	1
IDH2|CHEM_Organic	FLT3|CHEM_ATP-like	haematopoietic_and_lymphoid_tissue|NS|haematopoietic_neoplasm|acute_myeloid_leukaemia	1	27	15	159	0.316952	0.993035	5	13	4	8	1	1	0	18	0	12	1	1							1	16	27	254	0.51122	1	4	8	5	13	0.527636	1	0	12	0	18	1	1
IDH2|CHEM_Organic	NRAS|RASA1	haematopoietic_and_lymphoid_tissue|NS|haematopoietic_neoplasm|acute_myeloid_leukaemia	0	28	10	164	0.216701	0.993035	5	13	2	4	1	1	0	18	1	5	0.25	1							1	27	28	242	0.214037	1	5	13	5	7	0.881728	1	0	18	1	11	0.4	1
IDH2|CHEM_Organic	KRAS|CHEM_Inorganic	haematopoietic_and_lymphoid_tissue|NS|haematopoietic_neoplasm|acute_myeloid_leukaemia	1	27	9	165	0.584437	0.993035	5	12	1	3	1	1	0	17	0	4	1	1							2	12	26	258	0.866275	1	1	5	5	11	0.892673	1	0	6	0	16	1	1
IDH2|CHEM_Organic	KIT|CHEM_Ca++	haematopoietic_and_lymphoid_tissue|NS|haematopoietic_neoplasm|acute_myeloid_leukaemia	0	28	10	164	0.216701	0.993035	5	13	2	3	0.621385	1	0	18	0	5	1	1							0	28	10	260	0.366875	1	5	13	2	3	0.857916	1	0	18	0	5	1	1
IDH2|CHEM_Organic	IDH1|CHEM_Mg++	haematopoietic_and_lymphoid_tissue|NS|haematopoietic_neoplasm|acute_myeloid_leukaemia	1	27	19	155	0.19826	0.993035	5	12	7	8	0.467015	1	0	17	0	15	1	1							1	27	19	251	0.418979	1	5	12	7	8	0.915184	1	0	17	0	15	1	1
IDH2|CHEM_Organic	IDH1|IDH1	haematopoietic_and_lymphoid_tissue|NS|haematopoietic_neoplasm|acute_myeloid_leukaemia	1	27	19	155	0.19826	0.993035	5	12	7	8	0.467015	1	0	17	0	15	1	1							1	27	19	251	0.418979	1	5	12	7	8	0.915184	1	0	17	0	15	1	1
IDH2|CHEM_Organic	FLT3|CHEM_Ca++	haematopoietic_and_lymphoid_tissue|NS|haematopoietic_neoplasm|acute_myeloid_leukaemia	1	27	15	159	0.316952	0.993035	5	13	4	8	1	1	0	18	0	12	1	1							1	16	27	254	0.51122	1	4	8	5	13	0.527636	1	0	12	0	18	1	1
IDH2|CHEM_Organic	KRAS|CHEM_Mg++	haematopoietic_and_lymphoid_tissue|NS|haematopoietic_neoplasm|acute_myeloid_leukaemia	1	27	9	165	0.584437	0.993035	5	12	1	3	1	1	0	17	0	4	1	1							2	12	26	258	0.866275	1	1	5	5	11	0.892673	1	0	6	0	16	1	1
IDH2|CHEM_Organic	NRAS|SOS1	haematopoietic_and_lymphoid_tissue|NS|haematopoietic_neoplasm|acute_myeloid_leukaemia	0	28	10	164	0.216701	0.993035	5	13	2	4	1	1	0	18	1	5	0.25	1							1	27	28	242	0.214037	1	5	13	5	7	0.881728	1	0	18	1	11	0.4	1
IDH2|CHEM_Organic	IDH1|CHEM_Organic	haematopoietic_and_lymphoid_tissue|NS|haematopoietic_neoplasm|acute_myeloid_leukaemia	1	27	19	155	0.19826	0.993035	5	12	7	8	0.467015	1	0	17	0	15	1	1							1	27	19	251	0.418979	1	5	12	7	8	0.915184	1	0	17	0	15	1	1
IDH2|CHEM_Organic	NRAS|CHEM_Mg++	haematopoietic_and_lymphoid_tissue|NS|haematopoietic_neoplasm|acute_myeloid_leukaemia	1	27	28	146	0.0604153	0.993035	5	13	5	7	0.461127	1	0	18	1	11	0.4	1							1	27	28	242	0.214037	1	5	13	5	7	0.881728	1	0	18	1	11	0.4	1
IDH2|CHEM_Organic	KIT|CHEM_Mn++	haematopoietic_and_lymphoid_tissue|NS|haematopoietic_neoplasm|acute_myeloid_leukaemia	0	28	10	164	0.216701	0.993035	5	13	2	3	0.621385	1	0	18	0	5	1	1							0	28	10	260	0.366875	1	5	13	2	3	0.857916	1	0	18	0	5	1	1
IDH2|CHEM_Organic	KIT|CHEM_Organic	haematopoietic_and_lymphoid_tissue|NS|haematopoietic_neoplasm|acute_myeloid_leukaemia	0	28	10	164	0.216701	0.993035	5	13	2	3	0.621385	1	0	18	0	5	1	1							0	28	10	260	0.366875	1	5	13	2	3	0.857916	1	0	18	0	5	1	1
IDH1|IDH1	IDH2|CHEM_Metabolite	haematopoietic_and_lymphoid_tissue|NS|haematopoietic_neoplasm|acute_myeloid_leukaemia	1	19	27	155	0.19826	0.993035	7	8	5	12	0.467015	1	0	15	0	17	1	1							1	27	19	251	0.418979	1	5	12	7	8	0.915184	1	0	17	0	15	1	1
IDH1|IDH1	KRAS|CHEM_Mg++	haematopoietic_and_lymphoid_tissue|NS|haematopoietic_neoplasm|acute_myeloid_leukaemia	0	20	10	172	0.343719	0.993035	7	9	1	4	0.606467	1	0	16	0	5	1	1							0	14	20	264	0.369615	1	1	7	7	9	0.982501	1	0	8	0	16	1	1
IDH1|IDH1	ALPP|CHEM_Inorganic	haematopoietic_and_lymphoid_tissue|NS|haematopoietic_neoplasm|acute_myeloid_leukaemia	1	19	14	168	0.549037	0.993035	7	9	0	0	1	1	0	16	0	0	1	1							1	14	19	264	0.734023	1	0	0	7	9	1	1	0	0	0	16	1	1
IDH1|IDH1	NSMAF|CHEM_pST-like	haematopoietic_and_lymphoid_tissue|NS|haematopoietic_neoplasm|acute_myeloid_leukaemia	0	20	11	171	0.307915	0.993035	7	9	0	0	1	1	0	16	0	0	1	1							0	20	11	267	0.459413	1	7	9	0	0	1	1	0	16	0	0	1	1
IDH1|IDH1	ALPP|CHEM_Metal	haematopoietic_and_lymphoid_tissue|NS|haematopoietic_neoplasm|acute_myeloid_leukaemia	1	19	14	168	0.549037	0.993035	7	9	0	0	1	1	0	16	0	0	1	1							1	14	19	264	0.734023	1	0	0	7	9	1	1	0	0	0	16	1	1
FLT3|CHEM_Ca++	NRAS|CHEM_Organic	haematopoietic_and_lymphoid_tissue|NS|haematopoietic_neoplasm|acute_myeloid_leukaemia	0	16	21	165	0.160537	0.993035	4	8	3	5	1	1	0	12	1	7	0.4	1							1	16	28	253	0.491466	1	4	7	5	6	0.806502	1	0	11	1	10	0.5	1
FLT3|CHEM_Ca++	NRAS|CHEM_Zn+	haematopoietic_and_lymphoid_tissue|NS|haematopoietic_neoplasm|acute_myeloid_leukaemia	0	16	10	176	0.429547	0.993035	4	8	2	4	1	1	0	12	1	5	0.333333	1							1	16	28	253	0.491466	1	4	7	5	6	0.806502	1	0	11	1	10	0.5	1
FLT3|CHEM_Ca++	KIT|CHEM_Mg++	haematopoietic_and_lymphoid_tissue|NS|haematopoietic_neoplasm|acute_myeloid_leukaemia	0	16	10	176	0.429547	0.993035	4	8	2	3	1	1	0	12	0	5	1	1							0	17	10	271	0.55061	1	4	8	2	3	0.794602	1	0	12	0	5	1	1
FLT3|CHEM_Ca++	KRAS|CHEM_GTP-like	haematopoietic_and_lymphoid_tissue|NS|haematopoietic_neoplasm|acute_myeloid_leukaemia	0	16	10	176	0.429547	0.993035	4	8	1	4	1	1	0	12	0	5	1	1							0	14	17	267	0.431101	1	1	7	4	8	0.948916	1	0	8	0	12	1	1
FLT3|CHEM_Ca++	ALPP|CHEM_Organic	haematopoietic_and_lymphoid_tissue|NS|haematopoietic_neoplasm|acute_myeloid_leukaemia	0	16	15	171	0.27668	0.993035	4	8	0	0	1	1	0	12	0	0	1	1							1	14	16	267	0.792375	1	0	0	4	8	1	1	0	0	0	12	1	1
FLT3|CHEM_Ca++	NRAS|CHEM_Inorganic	haematopoietic_and_lymphoid_tissue|NS|haematopoietic_neoplasm|acute_myeloid_leukaemia	1	15	28	158	0.296786	0.993035	4	7	5	6	1	1	0	11	1	10	1	1							1	16	28	253	0.491466	1	4	7	5	6	0.806502	1	0	11	1	10	0.5	1
FLT3|CHEM_Ca++	NRAS|CHEM_GTP-like	haematopoietic_and_lymphoid_tissue|NS|haematopoietic_neoplasm|acute_myeloid_leukaemia	1	15	28	158	0.296786	0.993035	4	7	5	6	1	1	0	11	1	10	1	1							1	16	28	253	0.491466	1	4	7	5	6	0.806502	1	0	11	1	10	0.5	1
FLT3|CHEM_Ca++	NRAS|RASA1	haematopoietic_and_lymphoid_tissue|NS|haematopoietic_neoplasm|acute_myeloid_leukaemia	0	16	10	176	0.429547	0.993035	4	8	2	4	1	1	0	12	1	5	0.333333	1							1	16	28	253	0.491466	1	4	7	5	6	0.806502	1	0	11	1	10	0.5	1
FLT3|CHEM_Ca++	KRAS|CHEM_Inorganic	haematopoietic_and_lymphoid_tissue|NS|haematopoietic_neoplasm|acute_myeloid_leukaemia	0	16	10	176	0.429547	0.993035	4	8	1	4	1	1	0	12	0	5	1	1							0	14	17	267	0.431101	1	1	7	4	8	0.948916	1	0	8	0	12	1	1
FLT3|CHEM_Ca++	GNAS|GNAS	haematopoietic_and_lymphoid_tissue|NS|haematopoietic_neoplasm|acute_myeloid_leukaemia	0	16	11	175	0.393751	0.993035	4	8	0	0	1	1	0	12	0	0	1	1							0	17	11	270	0.518109	1	4	8	0	0	1	1	0	12	0	0	1	1
FLT3|CHEM_Ca++	KIT|CHEM_Ca++	haematopoietic_and_lymphoid_tissue|NS|haematopoietic_neoplasm|acute_myeloid_leukaemia	0	16	10	176	0.429547	0.993035	4	8	2	3	1	1	0	12	0	5	1	1							0	17	10	271	0.55061	1	4	8	2	3	0.794602	1	0	12	0	5	1	1
FLT3|CHEM_Ca++	IDH2|CHEM_Metabolite	haematopoietic_and_lymphoid_tissue|NS|haematopoietic_neoplasm|acute_myeloid_leukaemia	1	15	27	159	0.316952	0.993035	4	8	5	13	1	1	0	12	0	18	1	1							1	16	27	254	0.51122	1	4	8	5	13	0.527636	1	0	12	0	18	1	1
FLT3|CHEM_Ca++	KRAS|CHEM_Mg++	haematopoietic_and_lymphoid_tissue|NS|haematopoietic_neoplasm|acute_myeloid_leukaemia	0	16	10	176	0.429547	0.993035	4	8	1	4	1	1	0	12	0	5	1	1							0	14	17	267	0.431101	1	1	7	4	8	0.948916	1	0	8	0	12	1	1
FLT3|CHEM_Ca++	NRAS|SOS1	haematopoietic_and_lymphoid_tissue|NS|haematopoietic_neoplasm|acute_myeloid_leukaemia	0	16	10	176	0.429547	0.993035	4	8	2	4	1	1	0	12	1	5	0.333333	1							1	16	28	253	0.491466	1	4	7	5	6	0.806502	1	0	11	1	10	0.5	1
FLT3|CHEM_Ca++	ALPP|CHEM_Inorganic	haematopoietic_and_lymphoid_tissue|NS|haematopoietic_neoplasm|acute_myeloid_leukaemia	0	16	15	171	0.27668	0.993035	4	8	0	0	1	1	0	12	0	0	1	1							1	14	16	267	0.792375	1	0	0	4	8	1	1	0	0	0	12	1	1
FLT3|CHEM_Ca++	GNAS|GNAL	haematopoietic_and_lymphoid_tissue|NS|haematopoietic_neoplasm|acute_myeloid_leukaemia	0	16	11	175	0.393751	0.993035	4	8	0	0	1	1	0	12	0	0	1	1							0	17	11	270	0.518109	1	4	8	0	0	1	1	0	12	0	0	1	1
FLT3|CHEM_Ca++	NSMAF|CHEM_pST-like	haematopoietic_and_lymphoid_tissue|NS|haematopoietic_neoplasm|acute_myeloid_leukaemia	0	16	11	175	0.393751	0.993035	4	8	0	0	1	1	0	12	0	0	1	1							1	16	10	271	0.875623	1	4	8	0	0	1	1	0	12	0	0	1	1
FLT3|CHEM_Ca++	NRAS|CHEM_Mg++	haematopoietic_and_lymphoid_tissue|NS|haematopoietic_neoplasm|acute_myeloid_leukaemia	1	15	28	158	0.296786	0.993035	4	7	5	6	1	1	0	11	1	10	1	1							1	16	28	253	0.491466	1	4	7	5	6	0.806502	1	0	11	1	10	0.5	1
FLT3|CHEM_Ca++	ALPP|CHEM_Metal	haematopoietic_and_lymphoid_tissue|NS|haematopoietic_neoplasm|acute_myeloid_leukaemia	0	16	15	171	0.27668	0.993035	4	8	0	0	1	1	0	12	0	0	1	1							1	14	16	267	0.792375	1	0	0	4	8	1	1	0	0	0	12	1	1
FLT3|CHEM_Ca++	ALPP|CHEM_Mg++	haematopoietic_and_lymphoid_tissue|NS|haematopoietic_neoplasm|acute_myeloid_leukaemia	0	16	15	171	0.27668	0.993035	4	8	0	0	1	1	0	12	0	0	1	1							1	14	16	267	0.792375	1	0	0	4	8	1	1	0	0	0	12	1	1
FLT3|CHEM_Ca++	KIT|CHEM_Mn++	haematopoietic_and_lymphoid_tissue|NS|haematopoietic_neoplasm|acute_myeloid_leukaemia	0	16	10	176	0.429547	0.993035	4	8	2	3	1	1	0	12	0	5	1	1							0	17	10	271	0.55061	1	4	8	2	3	0.794602	1	0	12	0	5	1	1
FLT3|CHEM_Ca++	KIT|CHEM_Organic	haematopoietic_and_lymphoid_tissue|NS|haematopoietic_neoplasm|acute_myeloid_leukaemia	0	16	10	176	0.429547	0.993035	4	8	2	3	1	1	0	12	0	5	1	1							0	17	10	271	0.55061	1	4	8	2	3	0.794602	1	0	12	0	5	1	1
KIT|CHEM_pST-like	NRAS|CHEM_Organic	haematopoietic_and_lymphoid_tissue|NS|haematopoietic_neoplasm|acute_myeloid_leukaemia	0	10	21	171	0.324833	0.993035	2	3	3	5	1	1	0	5	1	7	1	1							0	10	29	259	0.353287	1	2	3	5	7	0.721719	1	0	5	1	11	0.705882	1
KIT|CHEM_pST-like	NRAS|CHEM_Zn+	haematopoietic_and_lymphoid_tissue|NS|haematopoietic_neoplasm|acute_myeloid_leukaemia	0	10	10	182	0.594691	0.993035	2	3	2	4	1	1	0	5	1	5	1	1							0	10	29	259	0.353287	1	2	3	5	7	0.721719	1	0	5	1	11	0.705882	1
KIT|CHEM_pST-like	IDH2|CHEM_NAD-like	haematopoietic_and_lymphoid_tissue|NS|haematopoietic_neoplasm|acute_myeloid_leukaemia	0	10	24	168	0.273645	0.993035	2	3	4	12	0.597523	1	0	5	0	16	1	1							0	28	10	260	0.366875	1	5	13	2	3	0.857916	1	0	18	0	5	1	1
KIT|CHEM_pST-like	NRAS|CHEM_Inorganic	haematopoietic_and_lymphoid_tissue|NS|haematopoietic_neoplasm|acute_myeloid_leukaemia	0	10	29	163	0.204247	0.993035	2	3	5	7	1	1	0	5	1	11	1	1							0	10	29	259	0.353287	1	2	3	5	7	0.721719	1	0	5	1	11	0.705882	1
KIT|CHEM_pST-like	FLT3|CHEM_Organic	haematopoietic_and_lymphoid_tissue|NS|haematopoietic_neoplasm|acute_myeloid_leukaemia	0	10	16	176	0.429547	0.993035	2	3	4	8	1	1	0	5	0	12	1	1							0	17	10	271	0.55061	1	4	8	2	3	0.794602	1	0	12	0	5	1	1
KIT|CHEM_pST-like	NRAS|CHEM_GTP-like	haematopoietic_and_lymphoid_tissue|NS|haematopoietic_neoplasm|acute_myeloid_leukaemia	0	10	29	163	0.204247	0.993035	2	3	5	7	1	1	0	5	1	11	1	1							0	10	29	259	0.353287	1	2	3	5	7	0.721719	1	0	5	1	11	0.705882	1
KIT|CHEM_pST-like	FLT3|CHEM_ATP-like	haematopoietic_and_lymphoid_tissue|NS|haematopoietic_neoplasm|acute_myeloid_leukaemia	0	10	16	176	0.429547	0.993035	2	3	4	8	1	1	0	5	0	12	1	1							0	17	10	271	0.55061	1	4	8	2	3	0.794602	1	0	12	0	5	1	1
KIT|CHEM_pST-like	NRAS|RASA1	haematopoietic_and_lymphoid_tissue|NS|haematopoietic_neoplasm|acute_myeloid_leukaemia	0	10	10	182	0.594691	0.993035	2	3	2	4	1	1	0	5	1	5	1	1							0	10	29	259	0.353287	1	2	3	5	7	0.721719	1	0	5	1	11	0.705882	1
KIT|CHEM_pST-like	KRAS|CHEM_Inorganic	haematopoietic_and_lymphoid_tissue|NS|haematopoietic_neoplasm|acute_myeloid_leukaemia	0	10	10	182	0.594691	0.993035	2	3	1	4	1	1	0	5	0	5	1	1							0	14	10	274	0.61336	1	1	7	2	3	0.965035	1	0	8	0	5	1	1
KIT|CHEM_pST-like	KRAS|CHEM_GTP-like	haematopoietic_and_lymphoid_tissue|NS|haematopoietic_neoplasm|acute_myeloid_leukaemia	0	10	10	182	0.594691	0.993035	2	3	1	4	1	1	0	5	0	5	1	1							0	14	10	274	0.61336	1	1	7	2	3	0.965035	1	0	8	0	5	1	1
KIT|CHEM_pST-like	GNAS|GNAS	haematopoietic_and_lymphoid_tissue|NS|haematopoietic_neoplasm|acute_myeloid_leukaemia	0	10	11	181	0.563718	0.993035	2	3	0	0	1	1	0	5	0	0	1	1							0	11	10	277	0.682475	1	0	0	2	3	1	1	0	0	0	5	1	1
KIT|CHEM_pST-like	IDH2|CHEM_Organic	haematopoietic_and_lymphoid_tissue|NS|haematopoietic_neoplasm|acute_myeloid_leukaemia	0	10	28	164	0.216701	0.993035	2	3	5	13	0.621385	1	0	5	0	18	1	1							0	28	10	260	0.366875	1	5	13	2	3	0.857916	1	0	18	0	5	1	1
KIT|CHEM_pST-like	FLT3|CHEM_Ca++	haematopoietic_and_lymphoid_tissue|NS|haematopoietic_neoplasm|acute_myeloid_leukaemia	0	10	16	176	0.429547	0.993035	2	3	4	8	1	1	0	5	0	12	1	1							0	17	10	271	0.55061	1	4	8	2	3	0.794602	1	0	12	0	5	1	1
KIT|CHEM_pST-like	IDH2|CHEM_Metabolite	haematopoietic_and_lymphoid_tissue|NS|haematopoietic_neoplasm|acute_myeloid_leukaemia	0	10	28	164	0.216701	0.993035	2	3	5	13	0.621385	1	0	5	0	18	1	1							0	28	10	260	0.366875	1	5	13	2	3	0.857916	1	0	18	0	5	1	1
KIT|CHEM_pST-like	KRAS|CHEM_Mg++	haematopoietic_and_lymphoid_tissue|NS|haematopoietic_neoplasm|acute_myeloid_leukaemia	0	10	10	182	0.594691	0.993035	2	3	1	4	1	1	0	5	0	5	1	1							0	14	10	274	0.61336	1	1	7	2	3	0.965035	1	0	8	0	5	1	1
KIT|CHEM_pST-like	NRAS|SOS1	haematopoietic_and_lymphoid_tissue|NS|haematopoietic_neoplasm|acute_myeloid_leukaemia	0	10	10	182	0.594691	0.993035	2	3	2	4	1	1	0	5	1	5	1	1							0	10	29	259	0.353287	1	2	3	5	7	0.721719	1	0	5	1	11	0.705882	1
KIT|CHEM_pST-like	GNAS|GNAL	haematopoietic_and_lymphoid_tissue|NS|haematopoietic_neoplasm|acute_myeloid_leukaemia	0	10	11	181	0.563718	0.993035	2	3	0	0	1	1	0	5	0	0	1	1							0	11	10	277	0.682475	1	0	0	2	3	1	1	0	0	0	5	1	1
KIT|CHEM_pST-like	NRAS|CHEM_Mg++	haematopoietic_and_lymphoid_tissue|NS|haematopoietic_neoplasm|acute_myeloid_leukaemia	0	10	29	163	0.204247	0.993035	2	3	5	7	1	1	0	5	1	11	1	1							0	10	29	259	0.353287	1	2	3	5	7	0.721719	1	0	5	1	11	0.705882	1
KIT|CHEM_pST-like	DNMT3A|DNMT3B	haematopoietic_and_lymphoid_tissue|NS|haematopoietic_neoplasm|acute_myeloid_leukaemia	0	10	14	178	0.47931	0.993035	2	3	2	7	0.58042	1	0	5	0	9	1	1							0	22	10	266	0.458756	1	3	11	2	3	0.915635	1	0	14	0	5	1	1
KIT|CHEM_pST-like	DNMT3A|DNMT3A	haematopoietic_and_lymphoid_tissue|NS|haematopoietic_neoplasm|acute_myeloid_leukaemia	0	10	14	178	0.47931	0.993035	2	3	2	7	0.58042	1	0	5	0	9	1	1							0	22	10	266	0.458756	1	3	11	2	3	0.915635	1	0	14	0	5	1	1
IDH2|CHEM_Metabolite	NRAS|CHEM_Organic	haematopoietic_and_lymphoid_tissue|NS|haematopoietic_neoplasm|acute_myeloid_leukaemia	1	27	20	154	0.175224	0.993035	5	13	3	5	0.667285	1	0	18	1	7	0.307692	1							1	27	28	242	0.214037	1	5	13	5	7	0.881728	1	0	18	1	11	0.4	1
IDH2|CHEM_Metabolite	NRAS|CHEM_GTP-like	haematopoietic_and_lymphoid_tissue|NS|haematopoietic_neoplasm|acute_myeloid_leukaemia	1	27	28	146	0.0604153	0.993035	5	13	5	7	0.461127	1	0	18	1	11	0.4	1							1	27	28	242	0.214037	1	5	13	5	7	0.881728	1	0	18	1	11	0.4	1
IDH2|CHEM_Metabolite	FLT3|CHEM_ATP-like	haematopoietic_and_lymphoid_tissue|NS|haematopoietic_neoplasm|acute_myeloid_leukaemia	1	27	15	159	0.316952	0.993035	5	13	4	8	1	1	0	18	0	12	1	1							1	16	27	254	0.51122	1	4	8	5	13	0.527636	1	0	12	0	18	1	1
IDH2|CHEM_Metabolite	KIT|CHEM_Ca++	haematopoietic_and_lymphoid_tissue|NS|haematopoietic_neoplasm|acute_myeloid_leukaemia	0	28	10	164	0.216701	0.993035	5	13	2	3	0.621385	1	0	18	0	5	1	1							0	28	10	260	0.366875	1	5	13	2	3	0.857916	1	0	18	0	5	1	1
IDH2|CHEM_Metabolite	KRAS|CHEM_Mg++	haematopoietic_and_lymphoid_tissue|NS|haematopoietic_neoplasm|acute_myeloid_leukaemia	1	27	9	165	0.584437	0.993035	5	12	1	3	1	1	0	17	0	4	1	1							2	12	26	258	0.866275	1	1	5	5	11	0.892673	1	0	6	0	16	1	1
IDH2|CHEM_Metabolite	IDH1|CHEM_Mn++	haematopoietic_and_lymphoid_tissue|NS|haematopoietic_neoplasm|acute_myeloid_leukaemia	1	27	19	155	0.19826	0.993035	5	12	7	8	0.467015	1	0	17	0	15	1	1							1	27	19	251	0.418979	1	5	12	7	8	0.915184	1	0	17	0	15	1	1
IDH2|CHEM_Metabolite	NRAS|CHEM_Inorganic	haematopoietic_and_lymphoid_tissue|NS|haematopoietic_neoplasm|acute_myeloid_leukaemia	1	27	28	146	0.0604153	0.993035	5	13	5	7	0.461127	1	0	18	1	11	0.4	1							1	27	28	242	0.214037	1	5	13	5	7	0.881728	1	0	18	1	11	0.4	1
IDH2|CHEM_Metabolite	KIT|CHEM_Mn++	haematopoietic_and_lymphoid_tissue|NS|haematopoietic_neoplasm|acute_myeloid_leukaemia	0	28	10	164	0.216701	0.993035	5	13	2	3	0.621385	1	0	18	0	5	1	1							0	28	10	260	0.366875	1	5	13	2	3	0.857916	1	0	18	0	5	1	1
IDH2|CHEM_Metabolite	IDH1|CHEM_Organic	haematopoietic_and_lymphoid_tissue|NS|haematopoietic_neoplasm|acute_myeloid_leukaemia	1	27	19	155	0.19826	0.993035	5	12	7	8	0.467015	1	0	17	0	15	1	1							1	27	19	251	0.418979	1	5	12	7	8	0.915184	1	0	17	0	15	1	1
KRAS|CHEM_Mg++	NRAS|CHEM_Organic	haematopoietic_and_lymphoid_tissue|NS|haematopoietic_neoplasm|acute_myeloid_leukaemia	0	10	21	171	0.324833	0.993035	1	4	3	5	1	1	0	5	1	7	1	1							0	14	29	255	0.230534	1	1	7	5	7	0.976161	1	0	8	1	11	0.6	1
KRAS|CHEM_Mg++	NRAS|CHEM_GTP-like	haematopoietic_and_lymphoid_tissue|NS|haematopoietic_neoplasm|acute_myeloid_leukaemia	0	10	29	163	0.204247	0.993035	1	4	5	7	0.600032	1	0	5	1	11	1	1							0	14	29	255	0.230534	1	1	7	5	7	0.976161	1	0	8	1	11	0.6	1
KRAS|CHEM_Mg++	FLT3|CHEM_ATP-like	haematopoietic_and_lymphoid_tissue|NS|haematopoietic_neoplasm|acute_myeloid_leukaemia	0	10	16	176	0.429547	0.993035	1	4	4	8	1	1	0	5	0	12	1	1							0	14	17	267	0.431101	1	1	7	4	8	0.948916	1	0	8	0	12	1	1
KRAS|CHEM_Mg++	ALPP|CHEM_Metal	haematopoietic_and_lymphoid_tissue|NS|haematopoietic_neoplasm|acute_myeloid_leukaemia	0	10	15	177	0.453815	0.993035	1	4	0	0	1	1	0	5	0	0	1	1							0	15	14	269	0.477229	1	0	0	1	7	1	1	0	0	0	8	1	1
KRAS|CHEM_Mg++	ALPP|CHEM_Inorganic	haematopoietic_and_lymphoid_tissue|NS|haematopoietic_neoplasm|acute_myeloid_leukaemia	0	10	15	177	0.453815	0.993035	1	4	0	0	1	1	0	5	0	0	1	1							0	15	14	269	0.477229	1	0	0	1	7	1	1	0	0	0	8	1	1
KRAS|CHEM_Mg++	NRAS|CHEM_Inorganic	haematopoietic_and_lymphoid_tissue|NS|haematopoietic_neoplasm|acute_myeloid_leukaemia	0	10	29	163	0.204247	0.993035	1	4	5	7	0.600032	1	0	5	1	11	1	1							0	14	29	255	0.230534	1	1	7	5	7	0.976161	1	0	8	1	11	0.6	1
KRAS|CHEM_Mg++	NSMAF|CHEM_pST-like	haematopoietic_and_lymphoid_tissue|NS|haematopoietic_neoplasm|acute_myeloid_leukaemia	0	10	11	181	0.563718	0.993035	1	4	0	0	1	1	0	5	0	0	1	1							0	14	11	273	0.583544	1	1	7	0	0	1	1	0	8	0	0	1	1
KRAS|CHEM_Mg++	IDH1|CHEM_Organic	haematopoietic_and_lymphoid_tissue|NS|haematopoietic_neoplasm|acute_myeloid_leukaemia	0	10	20	172	0.343719	0.993035	1	4	7	9	0.606467	1	0	5	0	16	1	1							0	14	20	264	0.369615	1	1	7	7	9	0.982501	1	0	8	0	16	1	1
NRAS|SOS1	KIT|CHEM_Mg++	haematopoietic_and_lymphoid_tissue|NS|haematopoietic_neoplasm|acute_myeloid_leukaemia	0	10	10	182	0.594691	0.993035	2	4	2	3	1	1	1	5	0	5	1	1							0	10	29	259	0.353287	1	2	3	5	7	0.721719	1	0	5	1	11	0.705882	1
NRAS|SOS1	IDH1|CHEM_Mn++	haematopoietic_and_lymphoid_tissue|NS|haematopoietic_neoplasm|acute_myeloid_leukaemia	0	10	20	172	0.343719	0.993035	2	4	7	9	1	1	1	5	0	16	0.272727	1							3	17	26	252	0.883592	1	6	9	4	7	0.588397	1	0	15	1	10	0.423077	1
NRAS|SOS1	IDH1|CHEM_Ca++	haematopoietic_and_lymphoid_tissue|NS|haematopoietic_neoplasm|acute_myeloid_leukaemia	0	10	20	172	0.343719	0.993035	2	4	7	9	1	1	1	5	0	16	0.272727	1							3	17	26	252	0.883592	1	6	9	4	7	0.588397	1	0	15	1	10	0.423077	1
NRAS|SOS1	KIT|CHEM_Organic	haematopoietic_and_lymphoid_tissue|NS|haematopoietic_neoplasm|acute_myeloid_leukaemia	0	10	10	182	0.594691	0.993035	2	4	2	3	1	1	1	5	0	5	1	1							0	10	29	259	0.353287	1	2	3	5	7	0.721719	1	0	5	1	11	0.705882	1
NRAS|SOS1	FLT3|CHEM_Organic	haematopoietic_and_lymphoid_tissue|NS|haematopoietic_neoplasm|acute_myeloid_leukaemia	0	10	16	176	0.429547	0.993035	2	4	4	8	1	1	1	5	0	12	0.333333	1							1	16	28	253	0.491466	1	4	7	5	6	0.806502	1	0	11	1	10	0.5	1
NRAS|SOS1	FLT3|CHEM_ATP-like	haematopoietic_and_lymphoid_tissue|NS|haematopoietic_neoplasm|acute_myeloid_leukaemia	0	10	16	176	0.429547	0.993035	2	4	4	8	1	1	1	5	0	12	0.333333	1							1	16	28	253	0.491466	1	4	7	5	6	0.806502	1	0	11	1	10	0.5	1
NRAS|SOS1	KRAS|CHEM_Inorganic	haematopoietic_and_lymphoid_tissue|NS|haematopoietic_neoplasm|acute_myeloid_leukaemia	0	10	10	182	0.594691	0.993035	2	4	1	4	1	1	1	5	0	5	1	1							0	14	29	255	0.230534	1	1	7	5	7	0.976161	1	0	8	1	11	0.6	1
NRAS|SOS1	GNAS|GNAS	haematopoietic_and_lymphoid_tissue|NS|haematopoietic_neoplasm|acute_myeloid_leukaemia	0	10	11	181	0.563718	0.993035	2	4	0	0	1	1	1	5	0	0	1	1							1	10	28	259	0.709027	1	0	0	5	7	1	1	0	0	1	11	1	1
NRAS|SOS1	IDH1|CHEM_Mg++	haematopoietic_and_lymphoid_tissue|NS|haematopoietic_neoplasm|acute_myeloid_leukaemia	0	10	20	172	0.343719	0.993035	2	4	7	9	1	1	1	5	0	16	0.272727	1							3	17	26	252	0.883592	1	6	9	4	7	0.588397	1	0	15	1	10	0.423077	1
NRAS|SOS1	IDH1|IDH1	haematopoietic_and_lymphoid_tissue|NS|haematopoietic_neoplasm|acute_myeloid_leukaemia	0	10	20	172	0.343719	0.993035	2	4	7	9	1	1	1	5	0	16	0.272727	1							3	17	26	252	0.883592	1	6	9	4	7	0.588397	1	0	15	1	10	0.423077	1
NRAS|SOS1	KIT|CHEM_Ca++	haematopoietic_and_lymphoid_tissue|NS|haematopoietic_neoplasm|acute_myeloid_leukaemia	0	10	10	182	0.594691	0.993035	2	4	2	3	1	1	1	5	0	5	1	1							0	10	29	259	0.353287	1	2	3	5	7	0.721719	1	0	5	1	11	0.705882	1
NRAS|SOS1	IDH2|CHEM_Metabolite	haematopoietic_and_lymphoid_tissue|NS|haematopoietic_neoplasm|acute_myeloid_leukaemia	0	10	28	164	0.216701	0.993035	2	4	5	13	1	1	1	5	0	18	0.25	1							1	27	28	242	0.214037	1	5	13	5	7	0.881728	1	0	18	1	11	0.4	1
NRAS|SOS1	ALPP|CHEM_Metal	haematopoietic_and_lymphoid_tissue|NS|haematopoietic_neoplasm|acute_myeloid_leukaemia	0	10	15	177	0.453815	0.993035	2	4	0	0	1	1	1	5	0	0	1	1							1	14	28	255	0.5601	1	0	0	5	7	1	1	0	0	1	11	1	1
NRAS|SOS1	ALPP|CHEM_Inorganic	haematopoietic_and_lymphoid_tissue|NS|haematopoietic_neoplasm|acute_myeloid_leukaemia	0	10	15	177	0.453815	0.993035	2	4	0	0	1	1	1	5	0	0	1	1							1	14	28	255	0.5601	1	0	0	5	7	1	1	0	0	1	11	1	1
NRAS|SOS1	GNAS|GNAL	haematopoietic_and_lymphoid_tissue|NS|haematopoietic_neoplasm|acute_myeloid_leukaemia	0	10	11	181	0.563718	0.993035	2	4	0	0	1	1	1	5	0	0	1	1							1	10	28	259	0.709027	1	0	0	5	7	1	1	0	0	1	11	1	1
NRAS|SOS1	NSMAF|CHEM_pST-like	haematopoietic_and_lymphoid_tissue|NS|haematopoietic_neoplasm|acute_myeloid_leukaemia	0	10	11	181	0.563718	0.993035	2	4	0	0	1	1	1	5	0	0	1	1							0	11	29	258	0.317713	1	0	0	5	7	1	1	0	0	1	11	1	1
NRAS|SOS1	IDH1|CHEM_Organic	haematopoietic_and_lymphoid_tissue|NS|haematopoietic_neoplasm|acute_myeloid_leukaemia	0	10	20	172	0.343719	0.993035	2	4	7	9	1	1	1	5	0	16	0.272727	1							3	17	26	252	0.883592	1	6	9	4	7	0.588397	1	0	15	1	10	0.423077	1
NRAS|SOS1	KIT|CHEM_Mn++	haematopoietic_and_lymphoid_tissue|NS|haematopoietic_neoplasm|acute_myeloid_leukaemia	0	10	10	182	0.594691	0.993035	2	4	2	3	1	1	1	5	0	5	1	1							0	10	29	259	0.353287	1	2	3	5	7	0.721719	1	0	5	1	11	0.705882	1
NRAS|SOS1	KRAS|CHEM_Mg++	haematopoietic_and_lymphoid_tissue|NS|haematopoietic_neoplasm|acute_myeloid_leukaemia	0	10	10	182	0.594691	0.993035	2	4	1	4	1	1	1	5	0	5	1	1							0	14	29	255	0.230534	1	1	7	5	7	0.976161	1	0	8	1	11	0.6	1
ALPP|CHEM_Inorganic	NRAS|CHEM_Organic	haematopoietic_and_lymphoid_tissue|NS|haematopoietic_neoplasm|acute_myeloid_leukaemia	1	14	20	167	0.521964	0.993035	0	0	3	5	1	1	0	0	1	7	1	1							1	14	28	255	0.5601	1	0	0	5	7	1	1	0	0	1	11	1	1
ALPP|CHEM_Inorganic	IDH1|CHEM_Organic	haematopoietic_and_lymphoid_tissue|NS|haematopoietic_neoplasm|acute_myeloid_leukaemia	1	14	19	168	0.549037	0.993035	0	0	7	9	1	1	0	0	0	16	1	1							1	14	19	264	0.734023	1	0	0	7	9	1	1	0	0	0	16	1	1
GNAS|GNAL	FLT3|CHEM_ATP-like	haematopoietic_and_lymphoid_tissue|NS|haematopoietic_neoplasm|acute_myeloid_leukaemia	0	11	16	175	0.393751	0.993035	0	0	4	8	1	1	0	0	0	12	1	1							0	17	11	270	0.518109	1	4	8	0	0	1	1	0	12	0	0	1	1
GNAS|GNAL	KIT|CHEM_Ca++	haematopoietic_and_lymphoid_tissue|NS|haematopoietic_neoplasm|acute_myeloid_leukaemia	0	11	10	181	0.563718	0.993035	0	0	2	3	1	1	0	0	0	5	1	1							0	11	10	277	0.682475	1	0	0	2	3	1	1	0	0	0	5	1	1
GNAS|GNAL	KRAS|CHEM_Mg++	haematopoietic_and_lymphoid_tissue|NS|haematopoietic_neoplasm|acute_myeloid_leukaemia	0	11	10	181	0.563718	0.993035	0	0	1	4	1	1	0	0	0	5	1	1							0	14	11	273	0.583544	1	1	7	0	0	1	1	0	8	0	0	1	1
GNAS|GNAL	NRAS|CHEM_GTP-like	haematopoietic_and_lymphoid_tissue|NS|haematopoietic_neoplasm|acute_myeloid_leukaemia	1	10	28	163	0.512746	0.993035	0	0	5	7	1	1	0	0	1	11	1	1							1	10	28	259	0.709027	1	0	0	5	7	1	1	0	0	1	11	1	1
GNAS|GNAL	NRAS|CHEM_Inorganic	haematopoietic_and_lymphoid_tissue|NS|haematopoietic_neoplasm|acute_myeloid_leukaemia	1	10	28	163	0.512746	0.993035	0	0	5	7	1	1	0	0	1	11	1	1							1	10	28	259	0.709027	1	0	0	5	7	1	1	0	0	1	11	1	1
GNAS|GNAL	KIT|CHEM_Mn++	haematopoietic_and_lymphoid_tissue|NS|haematopoietic_neoplasm|acute_myeloid_leukaemia	0	11	10	181	0.563718	0.993035	0	0	2	3	1	1	0	0	0	5	1	1							0	11	10	277	0.682475	1	0	0	2	3	1	1	0	0	0	5	1	1
NSMAF|CHEM_pST-like	NRAS|CHEM_Organic	haematopoietic_and_lymphoid_tissue|NS|haematopoietic_neoplasm|acute_myeloid_leukaemia	0	11	21	170	0.289304	0.993035	0	0	3	5	1	1	0	0	1	7	1	1							0	11	29	258	0.317713	1	0	0	5	7	1	1	0	0	1	11	1	1
NSMAF|CHEM_pST-like	IDH1|CHEM_Organic	haematopoietic_and_lymphoid_tissue|NS|haematopoietic_neoplasm|acute_myeloid_leukaemia	0	11	20	171	0.307915	0.993035	0	0	7	9	1	1	0	0	0	16	1	1							0	20	11	267	0.459413	1	7	9	0	0	1	1	0	16	0	0	1	1
NRAS|CHEM_Mg++	KIT|CHEM_Mg++	haematopoietic_and_lymphoid_tissue|NS|haematopoietic_neoplasm|acute_myeloid_leukaemia	0	29	10	163	0.204247	0.993035	5	7	2	3	1	1	1	11	0	5	1	1							0	10	29	259	0.353287	1	2	3	5	7	0.721719	1	0	5	1	11	0.705882	1
NRAS|CHEM_Mg++	KIT|CHEM_Organic	haematopoietic_and_lymphoid_tissue|NS|haematopoietic_neoplasm|acute_myeloid_leukaemia	0	29	10	163	0.204247	0.993035	5	7	2	3	1	1	1	11	0	5	1	1							0	10	29	259	0.353287	1	2	3	5	7	0.721719	1	0	5	1	11	0.705882	1
NRAS|CHEM_Mg++	FLT3|CHEM_Organic	haematopoietic_and_lymphoid_tissue|NS|haematopoietic_neoplasm|acute_myeloid_leukaemia	1	28	15	158	0.296786	0.993035	5	6	4	7	1	1	1	10	0	11	1	1							1	16	28	253	0.491466	1	4	7	5	6	0.806502	1	0	11	1	10	0.5	1
NRAS|CHEM_Mg++	FLT3|CHEM_ATP-like	haematopoietic_and_lymphoid_tissue|NS|haematopoietic_neoplasm|acute_myeloid_leukaemia	1	28	15	158	0.296786	0.993035	5	6	4	7	1	1	1	10	0	11	1	1							1	16	28	253	0.491466	1	4	7	5	6	0.806502	1	0	11	1	10	0.5	1
NRAS|CHEM_Mg++	KRAS|CHEM_Inorganic	haematopoietic_and_lymphoid_tissue|NS|haematopoietic_neoplasm|acute_myeloid_leukaemia	0	29	10	163	0.204247	0.993035	5	7	1	4	0.600032	1	1	11	0	5	1	1							0	14	29	255	0.230534	1	1	7	5	7	0.976161	1	0	8	1	11	0.6	1
NRAS|CHEM_Mg++	GNAS|GNAS	haematopoietic_and_lymphoid_tissue|NS|haematopoietic_neoplasm|acute_myeloid_leukaemia	1	28	10	163	0.512746	0.993035	5	7	0	0	1	1	1	11	0	0	1	1							1	10	28	259	0.709027	1	0	0	5	7	1	1	0	0	1	11	1	1
NRAS|CHEM_Mg++	KIT|CHEM_Ca++	haematopoietic_and_lymphoid_tissue|NS|haematopoietic_neoplasm|acute_myeloid_leukaemia	0	29	10	163	0.204247	0.993035	5	7	2	3	1	1	1	11	0	5	1	1							0	10	29	259	0.353287	1	2	3	5	7	0.721719	1	0	5	1	11	0.705882	1
NRAS|CHEM_Mg++	IDH2|CHEM_Metabolite	haematopoietic_and_lymphoid_tissue|NS|haematopoietic_neoplasm|acute_myeloid_leukaemia	1	28	27	146	0.0604153	0.993035	5	7	5	13	0.461127	1	1	11	0	18	0.4	1							1	27	28	242	0.214037	1	5	13	5	7	0.881728	1	0	18	1	11	0.4	1
NRAS|CHEM_Mg++	ALPP|CHEM_Metal	haematopoietic_and_lymphoid_tissue|NS|haematopoietic_neoplasm|acute_myeloid_leukaemia	1	28	14	159	0.333337	0.993035	5	7	0	0	1	1	1	11	0	0	1	1							1	14	28	255	0.5601	1	0	0	5	7	1	1	0	0	1	11	1	1
NRAS|CHEM_Mg++	ALPP|CHEM_Inorganic	haematopoietic_and_lymphoid_tissue|NS|haematopoietic_neoplasm|acute_myeloid_leukaemia	1	28	14	159	0.333337	0.993035	5	7	0	0	1	1	1	11	0	0	1	1							1	14	28	255	0.5601	1	0	0	5	7	1	1	0	0	1	11	1	1
NRAS|CHEM_Mg++	GNAS|GNAL	haematopoietic_and_lymphoid_tissue|NS|haematopoietic_neoplasm|acute_myeloid_leukaemia	1	28	10	163	0.512746	0.993035	5	7	0	0	1	1	1	11	0	0	1	1							1	10	28	259	0.709027	1	0	0	5	7	1	1	0	0	1	11	1	1
NRAS|CHEM_Mg++	NSMAF|CHEM_pST-like	haematopoietic_and_lymphoid_tissue|NS|haematopoietic_neoplasm|acute_myeloid_leukaemia	0	29	11	162	0.173397	0.993035	5	7	0	0	1	1	1	11	0	0	1	1							0	11	29	258	0.317713	1	0	0	5	7	1	1	0	0	1	11	1	1
NRAS|CHEM_Mg++	KIT|CHEM_Mn++	haematopoietic_and_lymphoid_tissue|NS|haematopoietic_neoplasm|acute_myeloid_leukaemia	0	29	10	163	0.204247	0.993035	5	7	2	3	1	1	1	11	0	5	1	1							0	10	29	259	0.353287	1	2	3	5	7	0.721719	1	0	5	1	11	0.705882	1
NRAS|CHEM_Mg++	KRAS|CHEM_Mg++	haematopoietic_and_lymphoid_tissue|NS|haematopoietic_neoplasm|acute_myeloid_leukaemia	0	29	10	163	0.204247	0.993035	5	7	1	4	0.600032	1	1	11	0	5	1	1							0	14	29	255	0.230534	1	1	7	5	7	0.976161	1	0	8	1	11	0.6	1
DNMT3A|DNMT3B	NRAS|CHEM_Organic	haematopoietic_and_lymphoid_tissue|NS|haematopoietic_neoplasm|acute_myeloid_leukaemia	1	13	20	168	0.559866	0.993035	2	7	3	5	0.61991	1	0	9	1	7	0.470588	1							2	20	27	249	0.636436	1	3	10	5	6	0.944945	1	0	13	1	10	0.458333	1
DNMT3A|DNMT3B	KIT|CHEM_Mg++	haematopoietic_and_lymphoid_tissue|NS|haematopoietic_neoplasm|acute_myeloid_leukaemia	0	14	10	178	0.47931	0.993035	2	7	2	3	0.58042	1	0	9	0	5	1	1							0	22	10	266	0.458756	1	3	11	2	3	0.915635	1	0	14	0	5	1	1
DNMT3A|DNMT3B	KIT|CHEM_Organic	haematopoietic_and_lymphoid_tissue|NS|haematopoietic_neoplasm|acute_myeloid_leukaemia	0	14	10	178	0.47931	0.993035	2	7	2	3	0.58042	1	0	9	0	5	1	1							0	22	10	266	0.458756	1	3	11	2	3	0.915635	1	0	14	0	5	1	1
DNMT3A|DNMT3B	NRAS|CHEM_GTP-like	haematopoietic_and_lymphoid_tissue|NS|haematopoietic_neoplasm|acute_myeloid_leukaemia	1	13	28	160	0.373208	0.993035	2	7	5	7	0.642415	1	0	9	1	11	1	1							2	20	27	249	0.636436	1	3	10	5	6	0.944945	1	0	13	1	10	0.458333	1
DNMT3A|DNMT3B	NRAS|RASA1	haematopoietic_and_lymphoid_tissue|NS|haematopoietic_neoplasm|acute_myeloid_leukaemia	0	14	10	178	0.47931	0.993035	2	7	2	4	1	1	0	9	1	5	0.4	1							2	20	27	249	0.636436	1	3	10	5	6	0.944945	1	0	13	1	10	0.458333	1
DNMT3A|DNMT3B	KRAS|CHEM_Inorganic	haematopoietic_and_lymphoid_tissue|NS|haematopoietic_neoplasm|acute_myeloid_leukaemia	0	14	10	178	0.47931	0.993035	2	7	1	4	1	1	0	9	0	5	1	1							2	12	20	264	0.925337	1	1	6	3	10	0.852425	1	0	7	0	13	1	1
DNMT3A|DNMT3B	KIT|CHEM_Ca++	haematopoietic_and_lymphoid_tissue|NS|haematopoietic_neoplasm|acute_myeloid_leukaemia	0	14	10	178	0.47931	0.993035	2	7	2	3	0.58042	1	0	9	0	5	1	1							0	22	10	266	0.458756	1	3	11	2	3	0.915635	1	0	14	0	5	1	1
DNMT3A|DNMT3B	KRAS|CHEM_Mg++	haematopoietic_and_lymphoid_tissue|NS|haematopoietic_neoplasm|acute_myeloid_leukaemia	0	14	10	178	0.47931	0.993035	2	7	1	4	1	1	0	9	0	5	1	1							2	12	20	264	0.925337	1	1	6	3	10	0.852425	1	0	7	0	13	1	1
DNMT3A|DNMT3B	NRAS|SOS1	haematopoietic_and_lymphoid_tissue|NS|haematopoietic_neoplasm|acute_myeloid_leukaemia	0	14	10	178	0.47931	0.993035	2	7	2	4	1	1	0	9	1	5	0.4	1							2	20	27	249	0.636436	1	3	10	5	6	0.944945	1	0	13	1	10	0.458333	1
DNMT3A|DNMT3B	NSMAF|CHEM_pST-like	haematopoietic_and_lymphoid_tissue|NS|haematopoietic_neoplasm|acute_myeloid_leukaemia	0	14	11	177	0.444361	0.993035	2	7	0	0	1	1	0	9	0	0	1	1							0	11	22	265	0.423713	1	0	0	3	11	1	1	0	0	0	14	1	1
DNMT3A|DNMT3B	NRAS|CHEM_Mg++	haematopoietic_and_lymphoid_tissue|NS|haematopoietic_neoplasm|acute_myeloid_leukaemia	1	13	28	160	0.373208	0.993035	2	7	5	7	0.642415	1	0	9	1	11	1	1							2	20	27	249	0.636436	1	3	10	5	6	0.944945	1	0	13	1	10	0.458333	1
DNMT3A|DNMT3B	NRAS|CHEM_Inorganic	haematopoietic_and_lymphoid_tissue|NS|haematopoietic_neoplasm|acute_myeloid_leukaemia	1	13	28	160	0.373208	0.993035	2	7	5	7	0.642415	1	0	9	1	11	1	1							2	20	27	249	0.636436	1	3	10	5	6	0.944945	1	0	13	1	10	0.458333	1
DNMT3A|DNMT3B	KIT|CHEM_Mn++	haematopoietic_and_lymphoid_tissue|NS|haematopoietic_neoplasm|acute_myeloid_leukaemia	0	14	10	178	0.47931	0.993035	2	7	2	3	0.58042	1	0	9	0	5	1	1							0	22	10	266	0.458756	1	3	11	2	3	0.915635	1	0	14	0	5	1	1
DNMT3A|DNMT3A	NRAS|CHEM_Organic	haematopoietic_and_lymphoid_tissue|NS|haematopoietic_neoplasm|acute_myeloid_leukaemia	1	13	20	168	0.559866	0.993035	2	7	3	5	0.61991	1	0	9	1	7	0.470588	1							2	20	27	249	0.636436	1	3	10	5	6	0.944945	1	0	13	1	10	0.458333	1
DNMT3A|DNMT3A	KIT|CHEM_Mg++	haematopoietic_and_lymphoid_tissue|NS|haematopoietic_neoplasm|acute_myeloid_leukaemia	0	14	10	178	0.47931	0.993035	2	7	2	3	0.58042	1	0	9	0	5	1	1							0	22	10	266	0.458756	1	3	11	2	3	0.915635	1	0	14	0	5	1	1
DNMT3A|DNMT3A	KIT|CHEM_Organic	haematopoietic_and_lymphoid_tissue|NS|haematopoietic_neoplasm|acute_myeloid_leukaemia	0	14	10	178	0.47931	0.993035	2	7	2	3	0.58042	1	0	9	0	5	1	1							0	22	10	266	0.458756	1	3	11	2	3	0.915635	1	0	14	0	5	1	1
DNMT3A|DNMT3A	NRAS|CHEM_GTP-like	haematopoietic_and_lymphoid_tissue|NS|haematopoietic_neoplasm|acute_myeloid_leukaemia	1	13	28	160	0.373208	0.993035	2	7	5	7	0.642415	1	0	9	1	11	1	1							2	20	27	249	0.636436	1	3	10	5	6	0.944945	1	0	13	1	10	0.458333	1
DNMT3A|DNMT3A	NRAS|RASA1	haematopoietic_and_lymphoid_tissue|NS|haematopoietic_neoplasm|acute_myeloid_leukaemia	0	14	10	178	0.47931	0.993035	2	7	2	4	1	1	0	9	1	5	0.4	1							2	20	27	249	0.636436	1	3	10	5	6	0.944945	1	0	13	1	10	0.458333	1
DNMT3A|DNMT3A	KRAS|CHEM_Inorganic	haematopoietic_and_lymphoid_tissue|NS|haematopoietic_neoplasm|acute_myeloid_leukaemia	0	14	10	178	0.47931	0.993035	2	7	1	4	1	1	0	9	0	5	1	1							2	12	20	264	0.925337	1	1	6	3	10	0.852425	1	0	7	0	13	1	1
DNMT3A|DNMT3A	KIT|CHEM_Ca++	haematopoietic_and_lymphoid_tissue|NS|haematopoietic_neoplasm|acute_myeloid_leukaemia	0	14	10	178	0.47931	0.993035	2	7	2	3	0.58042	1	0	9	0	5	1	1							0	22	10	266	0.458756	1	3	11	2	3	0.915635	1	0	14	0	5	1	1
DNMT3A|DNMT3A	KRAS|CHEM_Mg++	haematopoietic_and_lymphoid_tissue|NS|haematopoietic_neoplasm|acute_myeloid_leukaemia	0	14	10	178	0.47931	0.993035	2	7	1	4	1	1	0	9	0	5	1	1							2	12	20	264	0.925337	1	1	6	3	10	0.852425	1	0	7	0	13	1	1
DNMT3A|DNMT3A	NRAS|SOS1	haematopoietic_and_lymphoid_tissue|NS|haematopoietic_neoplasm|acute_myeloid_leukaemia	0	14	10	178	0.47931	0.993035	2	7	2	4	1	1	0	9	1	5	0.4	1							2	20	27	249	0.636436	1	3	10	5	6	0.944945	1	0	13	1	10	0.458333	1
DNMT3A|DNMT3A	NSMAF|CHEM_pST-like	haematopoietic_and_lymphoid_tissue|NS|haematopoietic_neoplasm|acute_myeloid_leukaemia	0	14	11	177	0.444361	0.993035	2	7	0	0	1	1	0	9	0	0	1	1							0	11	22	265	0.423713	1	0	0	3	11	1	1	0	0	0	14	1	1
DNMT3A|DNMT3A	NRAS|CHEM_Mg++	haematopoietic_and_lymphoid_tissue|NS|haematopoietic_neoplasm|acute_myeloid_leukaemia	1	13	28	160	0.373208	0.993035	2	7	5	7	0.642415	1	0	9	1	11	1	1							2	20	27	249	0.636436	1	3	10	5	6	0.944945	1	0	13	1	10	0.458333	1
DNMT3A|DNMT3A	NRAS|CHEM_Inorganic	haematopoietic_and_lymphoid_tissue|NS|haematopoietic_neoplasm|acute_myeloid_leukaemia	1	13	28	160	0.373208	0.993035	2	7	5	7	0.642415	1	0	9	1	11	1	1							2	20	27	249	0.636436	1	3	10	5	6	0.944945	1	0	13	1	10	0.458333	1
DNMT3A|DNMT3A	KIT|CHEM_Mn++	haematopoietic_and_lymphoid_tissue|NS|haematopoietic_neoplasm|acute_myeloid_leukaemia	0	14	10	178	0.47931	0.993035	2	7	2	3	0.58042	1	0	9	0	5	1	1							0	22	10	266	0.458756	1	3	11	2	3	0.915635	1	0	14	0	5	1	1
ALPP|CHEM_Zn+	NRAS|CHEM_Organic	haematopoietic_and_lymphoid_tissue|NS|haematopoietic_neoplasm|acute_myeloid_leukaemia	1	14	20	167	0.521964	0.993035	0	0	3	5	1	1	0	0	1	7	1	1							1	14	28	255	0.5601	1	0	0	5	7	1	1	0	0	1	11	1	1
ALPP|CHEM_Zn+	NRAS|CHEM_Zn+	haematopoietic_and_lymphoid_tissue|NS|haematopoietic_neoplasm|acute_myeloid_leukaemia	0	15	10	177	0.453815	0.993035	0	0	2	4	1	1	0	0	1	5	1	1							1	14	28	255	0.5601	1	0	0	5	7	1	1	0	0	1	11	1	1
ALPP|CHEM_Zn+	IDH1|CHEM_Mn++	haematopoietic_and_lymphoid_tissue|NS|haematopoietic_neoplasm|acute_myeloid_leukaemia	1	14	19	168	0.549037	0.993035	0	0	7	9	1	1	0	0	0	16	1	1							1	14	19	264	0.734023	1	0	0	7	9	1	1	0	0	0	16	1	1
ALPP|CHEM_Zn+	KRAS|CHEM_GTP-like	haematopoietic_and_lymphoid_tissue|NS|haematopoietic_neoplasm|acute_myeloid_leukaemia	0	15	10	177	0.453815	0.993035	0	0	1	4	1	1	0	0	0	5	1	1							0	15	14	269	0.477229	1	0	0	1	7	1	1	0	0	0	8	1	1
ALPP|CHEM_Zn+	IDH1|CHEM_Ca++	haematopoietic_and_lymphoid_tissue|NS|haematopoietic_neoplasm|acute_myeloid_leukaemia	1	14	19	168	0.549037	0.993035	0	0	7	9	1	1	0	0	0	16	1	1							1	14	19	264	0.734023	1	0	0	7	9	1	1	0	0	0	16	1	1
ALPP|CHEM_Zn+	NRAS|CHEM_Inorganic	haematopoietic_and_lymphoid_tissue|NS|haematopoietic_neoplasm|acute_myeloid_leukaemia	1	14	28	159	0.333337	0.993035	0	0	5	7	1	1	0	0	1	11	1	1							1	14	28	255	0.5601	1	0	0	5	7	1	1	0	0	1	11	1	1
ALPP|CHEM_Zn+	FLT3|CHEM_Organic	haematopoietic_and_lymphoid_tissue|NS|haematopoietic_neoplasm|acute_myeloid_leukaemia	0	15	16	171	0.27668	0.993035	0	0	4	8	1	1	0	0	0	12	1	1							1	14	16	267	0.792375	1	0	0	4	8	1	1	0	0	0	12	1	1
ALPP|CHEM_Zn+	NRAS|CHEM_GTP-like	haematopoietic_and_lymphoid_tissue|NS|haematopoietic_neoplasm|acute_myeloid_leukaemia	1	14	28	159	0.333337	0.993035	0	0	5	7	1	1	0	0	1	11	1	1							1	14	28	255	0.5601	1	0	0	5	7	1	1	0	0	1	11	1	1
ALPP|CHEM_Zn+	FLT3|CHEM_ATP-like	haematopoietic_and_lymphoid_tissue|NS|haematopoietic_neoplasm|acute_myeloid_leukaemia	0	15	16	171	0.27668	0.993035	0	0	4	8	1	1	0	0	0	12	1	1							1	14	16	267	0.792375	1	0	0	4	8	1	1	0	0	0	12	1	1
ALPP|CHEM_Zn+	NRAS|RASA1	haematopoietic_and_lymphoid_tissue|NS|haematopoietic_neoplasm|acute_myeloid_leukaemia	0	15	10	177	0.453815	0.993035	0	0	2	4	1	1	0	0	1	5	1	1							1	14	28	255	0.5601	1	0	0	5	7	1	1	0	0	1	11	1	1
ALPP|CHEM_Zn+	KRAS|CHEM_Inorganic	haematopoietic_and_lymphoid_tissue|NS|haematopoietic_neoplasm|acute_myeloid_leukaemia	0	15	10	177	0.453815	0.993035	0	0	1	4	1	1	0	0	0	5	1	1							0	15	14	269	0.477229	1	0	0	1	7	1	1	0	0	0	8	1	1
ALPP|CHEM_Zn+	IDH1|CHEM_Mg++	haematopoietic_and_lymphoid_tissue|NS|haematopoietic_neoplasm|acute_myeloid_leukaemia	1	14	19	168	0.549037	0.993035	0	0	7	9	1	1	0	0	0	16	1	1							1	14	19	264	0.734023	1	0	0	7	9	1	1	0	0	0	16	1	1
ALPP|CHEM_Zn+	IDH1|IDH1	haematopoietic_and_lymphoid_tissue|NS|haematopoietic_neoplasm|acute_myeloid_leukaemia	1	14	19	168	0.549037	0.993035	0	0	7	9	1	1	0	0	0	16	1	1							1	14	19	264	0.734023	1	0	0	7	9	1	1	0	0	0	16	1	1
ALPP|CHEM_Zn+	FLT3|CHEM_Ca++	haematopoietic_and_lymphoid_tissue|NS|haematopoietic_neoplasm|acute_myeloid_leukaemia	0	15	16	171	0.27668	0.993035	0	0	4	8	1	1	0	0	0	12	1	1							1	14	16	267	0.792375	1	0	0	4	8	1	1	0	0	0	12	1	1
ALPP|CHEM_Zn+	KRAS|CHEM_Mg++	haematopoietic_and_lymphoid_tissue|NS|haematopoietic_neoplasm|acute_myeloid_leukaemia	0	15	10	177	0.453815	0.993035	0	0	1	4	1	1	0	0	0	5	1	1							0	15	14	269	0.477229	1	0	0	1	7	1	1	0	0	0	8	1	1
ALPP|CHEM_Zn+	NRAS|SOS1	haematopoietic_and_lymphoid_tissue|NS|haematopoietic_neoplasm|acute_myeloid_leukaemia	0	15	10	177	0.453815	0.993035	0	0	2	4	1	1	0	0	1	5	1	1							1	14	28	255	0.5601	1	0	0	5	7	1	1	0	0	1	11	1	1
ALPP|CHEM_Zn+	IDH1|CHEM_Organic	haematopoietic_and_lymphoid_tissue|NS|haematopoietic_neoplasm|acute_myeloid_leukaemia	1	14	19	168	0.549037	0.993035	0	0	7	9	1	1	0	0	0	16	1	1							1	14	19	264	0.734023	1	0	0	7	9	1	1	0	0	0	16	1	1
ALPP|CHEM_Zn+	NRAS|CHEM_Mg++	haematopoietic_and_lymphoid_tissue|NS|haematopoietic_neoplasm|acute_myeloid_leukaemia	1	14	28	159	0.333337	0.993035	0	0	5	7	1	1	0	0	1	11	1	1							1	14	28	255	0.5601	1	0	0	5	7	1	1	0	0	1	11	1	1
ALPP|CHEM_Metal	IDH1|CHEM_Organic	haematopoietic_and_lymphoid_tissue|NS|haematopoietic_neoplasm|acute_myeloid_leukaemia	1	14	19	168	0.549037	0.993035	0	0	7	9	1	1	0	0	0	16	1	1							1	14	19	264	0.734023	1	0	0	7	9	1	1	0	0	0	16	1	1
ALPP|CHEM_Mg++	NRAS|CHEM_Organic	haematopoietic_and_lymphoid_tissue|NS|haematopoietic_neoplasm|acute_myeloid_leukaemia	1	14	20	167	0.521964	0.993035	0	0	3	5	1	1	0	0	1	7	1	1							1	14	28	255	0.5601	1	0	0	5	7	1	1	0	0	1	11	1	1
ALPP|CHEM_Mg++	NRAS|CHEM_Zn+	haematopoietic_and_lymphoid_tissue|NS|haematopoietic_neoplasm|acute_myeloid_leukaemia	0	15	10	177	0.453815	0.993035	0	0	2	4	1	1	0	0	1	5	1	1							1	14	28	255	0.5601	1	0	0	5	7	1	1	0	0	1	11	1	1
ALPP|CHEM_Mg++	IDH1|CHEM_Mn++	haematopoietic_and_lymphoid_tissue|NS|haematopoietic_neoplasm|acute_myeloid_leukaemia	1	14	19	168	0.549037	0.993035	0	0	7	9	1	1	0	0	0	16	1	1							1	14	19	264	0.734023	1	0	0	7	9	1	1	0	0	0	16	1	1
ALPP|CHEM_Mg++	KRAS|CHEM_GTP-like	haematopoietic_and_lymphoid_tissue|NS|haematopoietic_neoplasm|acute_myeloid_leukaemia	0	15	10	177	0.453815	0.993035	0	0	1	4	1	1	0	0	0	5	1	1							0	15	14	269	0.477229	1	0	0	1	7	1	1	0	0	0	8	1	1
ALPP|CHEM_Mg++	IDH1|CHEM_Ca++	haematopoietic_and_lymphoid_tissue|NS|haematopoietic_neoplasm|acute_myeloid_leukaemia	1	14	19	168	0.549037	0.993035	0	0	7	9	1	1	0	0	0	16	1	1							1	14	19	264	0.734023	1	0	0	7	9	1	1	0	0	0	16	1	1
ALPP|CHEM_Mg++	FLT3|CHEM_Organic	haematopoietic_and_lymphoid_tissue|NS|haematopoietic_neoplasm|acute_myeloid_leukaemia	0	15	16	171	0.27668	0.993035	0	0	4	8	1	1	0	0	0	12	1	1							1	14	16	267	0.792375	1	0	0	4	8	1	1	0	0	0	12	1	1
ALPP|CHEM_Mg++	NRAS|CHEM_GTP-like	haematopoietic_and_lymphoid_tissue|NS|haematopoietic_neoplasm|acute_myeloid_leukaemia	1	14	28	159	0.333337	0.993035	0	0	5	7	1	1	0	0	1	11	1	1							1	14	28	255	0.5601	1	0	0	5	7	1	1	0	0	1	11	1	1
ALPP|CHEM_Mg++	FLT3|CHEM_ATP-like	haematopoietic_and_lymphoid_tissue|NS|haematopoietic_neoplasm|acute_myeloid_leukaemia	0	15	16	171	0.27668	0.993035	0	0	4	8	1	1	0	0	0	12	1	1							1	14	16	267	0.792375	1	0	0	4	8	1	1	0	0	0	12	1	1
ALPP|CHEM_Mg++	NRAS|RASA1	haematopoietic_and_lymphoid_tissue|NS|haematopoietic_neoplasm|acute_myeloid_leukaemia	0	15	10	177	0.453815	0.993035	0	0	2	4	1	1	0	0	1	5	1	1							1	14	28	255	0.5601	1	0	0	5	7	1	1	0	0	1	11	1	1
ALPP|CHEM_Mg++	KRAS|CHEM_Inorganic	haematopoietic_and_lymphoid_tissue|NS|haematopoietic_neoplasm|acute_myeloid_leukaemia	0	15	10	177	0.453815	0.993035	0	0	1	4	1	1	0	0	0	5	1	1							0	15	14	269	0.477229	1	0	0	1	7	1	1	0	0	0	8	1	1
ALPP|CHEM_Mg++	IDH1|CHEM_Mg++	haematopoietic_and_lymphoid_tissue|NS|haematopoietic_neoplasm|acute_myeloid_leukaemia	1	14	19	168	0.549037	0.993035	0	0	7	9	1	1	0	0	0	16	1	1							1	14	19	264	0.734023	1	0	0	7	9	1	1	0	0	0	16	1	1
ALPP|CHEM_Mg++	IDH1|IDH1	haematopoietic_and_lymphoid_tissue|NS|haematopoietic_neoplasm|acute_myeloid_leukaemia	1	14	19	168	0.549037	0.993035	0	0	7	9	1	1	0	0	0	16	1	1							1	14	19	264	0.734023	1	0	0	7	9	1	1	0	0	0	16	1	1
ALPP|CHEM_Mg++	KRAS|CHEM_Mg++	haematopoietic_and_lymphoid_tissue|NS|haematopoietic_neoplasm|acute_myeloid_leukaemia	0	15	10	177	0.453815	0.993035	0	0	1	4	1	1	0	0	0	5	1	1							0	15	14	269	0.477229	1	0	0	1	7	1	1	0	0	0	8	1	1
ALPP|CHEM_Mg++	NRAS|SOS1	haematopoietic_and_lymphoid_tissue|NS|haematopoietic_neoplasm|acute_myeloid_leukaemia	0	15	10	177	0.453815	0.993035	0	0	2	4	1	1	0	0	1	5	1	1							1	14	28	255	0.5601	1	0	0	5	7	1	1	0	0	1	11	1	1
ALPP|CHEM_Mg++	IDH1|CHEM_Organic	haematopoietic_and_lymphoid_tissue|NS|haematopoietic_neoplasm|acute_myeloid_leukaemia	1	14	19	168	0.549037	0.993035	0	0	7	9	1	1	0	0	0	16	1	1							1	14	19	264	0.734023	1	0	0	7	9	1	1	0	0	0	16	1	1
ALPP|CHEM_Mg++	NRAS|CHEM_Mg++	haematopoietic_and_lymphoid_tissue|NS|haematopoietic_neoplasm|acute_myeloid_leukaemia	1	14	28	159	0.333337	0.993035	0	0	5	7	1	1	0	0	1	11	1	1							1	14	28	255	0.5601	1	0	0	5	7	1	1	0	0	1	11	1	1
ALPP|CHEM_Mg++	NRAS|CHEM_Inorganic	haematopoietic_and_lymphoid_tissue|NS|haematopoietic_neoplasm|acute_myeloid_leukaemia	1	14	28	159	0.333337	0.993035	0	0	5	7	1	1	0	0	1	11	1	1							1	14	28	255	0.5601	1	0	0	5	7	1	1	0	0	1	11	1	1
KIT|CHEM_Mn++	NRAS|CHEM_Organic	haematopoietic_and_lymphoid_tissue|NS|haematopoietic_neoplasm|acute_myeloid_leukaemia	0	10	21	171	0.324833	0.993035	2	3	3	5	1	1	0	5	1	7	1	1							0	10	29	259	0.353287	1	2	3	5	7	0.721719	1	0	5	1	11	0.705882	1
KIT|CHEM_Mn++	NRAS|CHEM_GTP-like	haematopoietic_and_lymphoid_tissue|NS|haematopoietic_neoplasm|acute_myeloid_leukaemia	0	10	29	163	0.204247	0.993035	2	3	5	7	1	1	0	5	1	11	1	1							0	10	29	259	0.353287	1	2	3	5	7	0.721719	1	0	5	1	11	0.705882	1
KIT|CHEM_Mn++	FLT3|CHEM_ATP-like	haematopoietic_and_lymphoid_tissue|NS|haematopoietic_neoplasm|acute_myeloid_leukaemia	0	10	16	176	0.429547	0.993035	2	3	4	8	1	1	0	5	0	12	1	1							0	17	10	271	0.55061	1	4	8	2	3	0.794602	1	0	12	0	5	1	1
KIT|CHEM_Mn++	KRAS|CHEM_Mg++	haematopoietic_and_lymphoid_tissue|NS|haematopoietic_neoplasm|acute_myeloid_leukaemia	0	10	10	182	0.594691	0.993035	2	3	1	4	1	1	0	5	0	5	1	1							0	14	10	274	0.61336	1	1	7	2	3	0.965035	1	0	8	0	5	1	1
KIT|CHEM_Mn++	NRAS|CHEM_Inorganic	haematopoietic_and_lymphoid_tissue|NS|haematopoietic_neoplasm|acute_myeloid_leukaemia	0	10	29	163	0.204247	0.993035	2	3	5	7	1	1	0	5	1	11	1	1							0	10	29	259	0.353287	1	2	3	5	7	0.721719	1	0	5	1	11	0.705882	1
KIT|CHEM_Organic	NRAS|CHEM_Organic	haematopoietic_and_lymphoid_tissue|NS|haematopoietic_neoplasm|acute_myeloid_leukaemia	0	10	21	171	0.324833	0.993035	2	3	3	5	1	1	0	5	1	7	1	1							0	10	29	259	0.353287	1	2	3	5	7	0.721719	1	0	5	1	11	0.705882	1
KIT|CHEM_Organic	GNAS|GNAS	haematopoietic_and_lymphoid_tissue|NS|haematopoietic_neoplasm|acute_myeloid_leukaemia	0	10	11	181	0.563718	0.993035	2	3	0	0	1	1	0	5	0	0	1	1							0	11	10	277	0.682475	1	0	0	2	3	1	1	0	0	0	5	1	1
KIT|CHEM_Organic	NRAS|CHEM_GTP-like	haematopoietic_and_lymphoid_tissue|NS|haematopoietic_neoplasm|acute_myeloid_leukaemia	0	10	29	163	0.204247	0.993035	2	3	5	7	1	1	0	5	1	11	1	1							0	10	29	259	0.353287	1	2	3	5	7	0.721719	1	0	5	1	11	0.705882	1
KIT|CHEM_Organic	FLT3|CHEM_Organic	haematopoietic_and_lymphoid_tissue|NS|haematopoietic_neoplasm|acute_myeloid_leukaemia	0	10	16	176	0.429547	0.993035	2	3	4	8	1	1	0	5	0	12	1	1							0	17	10	271	0.55061	1	4	8	2	3	0.794602	1	0	12	0	5	1	1
KIT|CHEM_Organic	FLT3|CHEM_ATP-like	haematopoietic_and_lymphoid_tissue|NS|haematopoietic_neoplasm|acute_myeloid_leukaemia	0	10	16	176	0.429547	0.993035	2	3	4	8	1	1	0	5	0	12	1	1							0	17	10	271	0.55061	1	4	8	2	3	0.794602	1	0	12	0	5	1	1
KIT|CHEM_Organic	IDH2|CHEM_Metabolite	haematopoietic_and_lymphoid_tissue|NS|haematopoietic_neoplasm|acute_myeloid_leukaemia	0	10	28	164	0.216701	0.993035	2	3	5	13	0.621385	1	0	5	0	18	1	1							0	28	10	260	0.366875	1	5	13	2	3	0.857916	1	0	18	0	5	1	1
KIT|CHEM_Organic	KRAS|CHEM_Inorganic	haematopoietic_and_lymphoid_tissue|NS|haematopoietic_neoplasm|acute_myeloid_leukaemia	0	10	10	182	0.594691	0.993035	2	3	1	4	1	1	0	5	0	5	1	1							0	14	10	274	0.61336	1	1	7	2	3	0.965035	1	0	8	0	5	1	1
KIT|CHEM_Organic	KRAS|CHEM_Mg++	haematopoietic_and_lymphoid_tissue|NS|haematopoietic_neoplasm|acute_myeloid_leukaemia	0	10	10	182	0.594691	0.993035	2	3	1	4	1	1	0	5	0	5	1	1							0	14	10	274	0.61336	1	1	7	2	3	0.965035	1	0	8	0	5	1	1
KIT|CHEM_Organic	NRAS|CHEM_Inorganic	haematopoietic_and_lymphoid_tissue|NS|haematopoietic_neoplasm|acute_myeloid_leukaemia	0	10	29	163	0.204247	0.993035	2	3	5	7	1	1	0	5	1	11	1	1							0	10	29	259	0.353287	1	2	3	5	7	0.721719	1	0	5	1	11	0.705882	1
KIT|CHEM_Organic	GNAS|GNAL	haematopoietic_and_lymphoid_tissue|NS|haematopoietic_neoplasm|acute_myeloid_leukaemia	0	10	11	181	0.563718	0.993035	2	3	0	0	1	1	0	5	0	0	1	1							0	11	10	277	0.682475	1	0	0	2	3	1	1	0	0	0	5	1	1
IDH1|CHEM_Mn++	TP53|TP73	central_nervous_system|brain|glioma|NS	26	190	3	70	0.990693	1	163	26	2	1	0.366966	0.894479	71	118	1	2	1	1							118	98	13	72	1	1	86	11	7	3	0.123079	0.880507	39	58	2	8	0.950806	1
IDH1|CHEM_Mn++	IDH1|CHEM_Organic	central_nervous_system|brain|glioma|NS	216	0	0	73	1	1	0	0	0	0	1	1	0	0	0	0	1	1
IDH2|CHEM_Organometalic	EGFR|ERBB3	central_nervous_system|brain|glioma|NS	0	12	11	266	0.621913	1	11	1	6	4	0.135338	0.743228	5	7	1	9	0.161875	0.531011							0	12	17	272	0.491098	1	11	1	10	6	0.0908213	0.880507	5	7	3	13	0.960089	1
IDH2|CHEM_Organometalic	EGFR|ERBB2	central_nervous_system|brain|glioma|NS	0	12	12	265	0.595068	1	11	1	7	4	0.154953	0.747945	5	7	1	10	0.154953	0.531011							0	12	17	272	0.491098	1	11	1	10	6	0.0908213	0.880507	5	7	3	13	0.960089	1
IDH2|CHEM_Organometalic	EGFR|ERBB4	central_nervous_system|brain|glioma|NS	0	12	11	266	0.621913	1	11	1	6	4	0.135338	0.743228	5	7	1	9	0.161875	0.531011							0	12	17	272	0.491098	1	11	1	10	6	0.0908213	0.880507	5	7	3	13	0.960089	1
IDH2|CHEM_Organometalic	IDH2|CHEM_Mn++	central_nervous_system|brain|glioma|NS	12	0	0	277	1	1	0	0	0	0	1	1	0	0	0	0	1	1
PIK3CA|PIK3R1	EGFR|ERBB3	central_nervous_system|brain|glioma|NS	2	13	9	265	0.985406	1	10	3	5	3	0.631063	1	0	13	1	7	0.380952	1							2	20	15	264	0.88228	1	16	4	9	5	0.263812	0.941576	6	14	3	11	0.828682	1
PIK3CA|PIK3R1	EGFR|ERBB2	central_nervous_system|brain|glioma|NS	2	13	10	264	0.981156	1	10	3	6	3	0.65502	1	0	13	1	8	0.409091	1							2	20	15	264	0.88228	1	16	4	9	5	0.263812	0.941576	6	14	3	11	0.828682	1
PIK3CA|PIK3R1	EGFR|ERBB4	central_nervous_system|brain|glioma|NS	2	13	9	265	0.985406	1	10	3	5	3	0.631063	1	0	13	1	7	0.380952	1							2	20	15	264	0.88228	1	16	4	9	5	0.263812	0.941576	6	14	3	11	0.828682	1
PIK3CA|PIK3R1	IDH2|CHEM_Mn++	central_nervous_system|brain|glioma|NS	0	15	12	262	0.520775	1	11	4	11	1	0.34188	0.882353	0	15	5	7	0.00981048	0.245963							0	22	12	267	0.395129	1	17	5	11	1	0.944522	1	6	16	5	7	0.314697	1
PIK3CA|PIK3R1	IDH1|CHEM_Mn++	central_nervous_system|brain|glioma|NS	13	2	203	71	0.928317	1	1	1	176	26	0.247754	0.778365	0	2	85	117	0.511494	1							17	5	199	80	0.797356	1	3	2	172	26	0.980408	1	1	4	80	118	0.336085	1
PIK3CA|PIK3R1	TP53|TP53BP1	central_nervous_system|brain|glioma|NS	0	15	11	263	0.550477	1	11	4	9	1	0.614625	1	0	15	2	8	0.15	0.531011							3	19	128	151	0.00221303	0.0202861	15	4	105	20	0.814655	1	5	14	47	78	0.246119	1
PIK3CA|PIK3R1	IDH2|CHEM_Organometalic	central_nervous_system|brain|glioma|NS	0	15	12	262	0.520775	1	11	4	11	1	0.34188	0.882353	0	15	5	7	0.00981048	0.245963							0	22	12	267	0.395129	1	17	5	11	1	0.944522	1	6	16	5	7	0.314697	1
PIK3CA|PIK3R1	PIK3CA|PIK3R3	central_nervous_system|brain|glioma|NS	12	3	0	274	1	1	3	0	0	0	1	1	0	3	0	0	1	1
PIK3CA|PIK3R1	IDH1|CHEM_Organic	central_nervous_system|brain|glioma|NS	13	2	203	71	0.928317	1	1	1	176	26	0.247754	0.778365	0	2	85	117	0.511494	1							17	5	199	80	0.797356	1	3	2	172	26	0.980408	1	1	4	80	118	0.336085	1
PIK3CA|PIK3R3	EGFR|ERBB3	central_nervous_system|brain|glioma|NS	2	10	9	268	0.992474	1	7	3	5	3	1	1	0	10	1	7	0.444444	1							2	20	15	264	0.88228	1	16	4	9	5	0.263812	0.941576	6	14	3	11	0.828682	1
PIK3CA|PIK3R3	EGFR|ERBB2	central_nervous_system|brain|glioma|NS	2	10	10	267	0.990204	1	7	3	6	3	1	1	0	10	1	8	0.473684	1							2	20	15	264	0.88228	1	16	4	9	5	0.263812	0.941576	6	14	3	11	0.828682	1
PIK3CA|PIK3R3	EGFR|ERBB4	central_nervous_system|brain|glioma|NS	2	10	9	268	0.992474	1	7	3	5	3	1	1	0	10	1	7	0.444444	1							2	20	15	264	0.88228	1	16	4	9	5	0.263812	0.941576	6	14	3	11	0.828682	1
PIK3CA|PIK3R3	IDH2|CHEM_Mn++	central_nervous_system|brain|glioma|NS	0	12	12	265	0.595068	1	8	4	11	1	0.31677	0.875483	0	12	5	7	0.0372671	0.408773							0	22	12	267	0.395129	1	17	5	11	1	0.944522	1	6	16	5	7	0.314697	1
PIK3CA|PIK3R3	IDH1|CHEM_Mn++	central_nervous_system|brain|glioma|NS	10	2	206	71	0.85204	1	1	1	179	26	0.244407	0.778365	0	2	85	120	0.513625	1							17	5	199	80	0.797356	1	3	2	172	26	0.980408	1	1	4	80	118	0.336085	1
PIK3CA|PIK3R3	TP53|TP53BP1	central_nervous_system|brain|glioma|NS	0	12	11	266	0.621913	1	8	4	9	1	0.323308	0.882353	0	12	2	8	0.194805	0.621606							3	19	128	151	0.00221303	0.0202861	15	4	105	20	0.814655	1	5	14	47	78	0.246119	1
PIK3CA|PIK3R3	TP53|CHEM_Zn+	central_nervous_system|brain|glioma|NS	0	12	23	254	0.36223	1	8	4	18	3	0.37741	0.913593	0	12	10	11	0.0049843	0.245963							3	19	128	151	0.00221303	0.0202861	15	4	105	20	0.814655	1	5	14	47	78	0.246119	1
PIK3CA|PIK3R3	IDH2|CHEM_Organometalic	central_nervous_system|brain|glioma|NS	0	12	12	265	0.595068	1	8	4	11	1	0.31677	0.875483	0	12	5	7	0.0372671	0.408773							0	22	12	267	0.395129	1	17	5	11	1	0.944522	1	6	16	5	7	0.314697	1
PIK3CA|PIK3R3	IDH1|CHEM_Organic	central_nervous_system|brain|glioma|NS	10	2	206	71	0.85204	1	1	1	179	26	0.244407	0.778365	0	2	85	120	0.513625	1							17	5	199	80	0.797356	1	3	2	172	26	0.980408	1	1	4	80	118	0.336085	1
IDH2|CHEM_Ca++	IDH2|CHEM_Organometalic	central_nervous_system|brain|glioma|NS	12	0	0	277	1	1	0	0	0	0	1	1	0	0	0	0	1	1
IDH2|CHEM_Ca++	PIK3CA|PIK3R1	central_nervous_system|brain|glioma|NS	0	12	15	262	0.520775	1	11	1	11	4	0.34188	0.882353	5	7	0	15	0.00981048	0.245963							0	22	12	267	0.395129	1	17	5	11	1	0.944522	1	6	16	5	7	0.314697	1
IDH2|CHEM_Ca++	EGFR|ERBB3	central_nervous_system|brain|glioma|NS	0	12	11	266	0.621913	1	11	1	6	4	0.135338	0.743228	5	7	1	9	0.161875	0.531011							0	12	17	272	0.491098	1	11	1	10	6	0.0908213	0.880507	5	7	3	13	0.960089	1
IDH2|CHEM_Ca++	EGFR|ERBB2	central_nervous_system|brain|glioma|NS	0	12	12	265	0.595068	1	11	1	7	4	0.154953	0.747945	5	7	1	10	0.154953	0.531011							0	12	17	272	0.491098	1	11	1	10	6	0.0908213	0.880507	5	7	3	13	0.960089	1
IDH2|CHEM_Ca++	TP53|TP53BP2	central_nervous_system|brain|glioma|NS	2	10	59	218	0.517455	1	9	1	51	7	1	1	4	6	20	38	0.733241	1							2	10	129	160	0.0486868	0.382539	9	1	105	21	0.495586	1	4	6	47	79	0.700053	1
IDH2|CHEM_Ca++	IDH2|CHEM_Mn++	central_nervous_system|brain|glioma|NS	12	0	0	277	1	1	0	0	0	0	1	1	0	0	0	0	1	1
IDH2|CHEM_Ca++	TP53|TP63	central_nervous_system|brain|glioma|NS	0	12	12	265	0.595068	1	11	1	9	3	0.590062	1	5	7	5	7	1	1							2	10	129	160	0.0486868	0.382539	9	1	105	21	0.495586	1	4	6	47	79	0.700053	1
IDH2|CHEM_Ca++	TP53|TP53BP1	central_nervous_system|brain|glioma|NS	1	11	10	267	0.929375	1	10	1	8	1	1	1	5	6	2	7	0.374226	1							2	10	129	160	0.0486868	0.382539	9	1	105	21	0.495586	1	4	6	47	79	0.700053	1
IDH2|CHEM_Ca++	TP53|CHEM_Zn+	central_nervous_system|brain|glioma|NS	0	12	23	254	0.36223	1	11	1	18	3	1	1	5	7	10	11	1	1							2	10	129	160	0.0486868	0.382539	9	1	105	21	0.495586	1	4	6	47	79	0.700053	1
IDH2|CHEM_Ca++	TP53|DNA/RNA	central_nervous_system|brain|glioma|NS	2	10	57	220	0.542152	1	9	1	47	9	1	1	4	6	16	40	0.475803	1							2	10	129	160	0.0486868	0.382539	9	1	105	21	0.495586	1	4	6	47	79	0.700053	1
IDH2|CHEM_Ca++	IDH2|CHEM_Metabolite	central_nervous_system|brain|glioma|NS	12	0	0	277	1	1	0	0	0	0	1	1	0	0	0	0	1	1
IDH2|CHEM_Ca++	PIK3CA|PIK3R3	central_nervous_system|brain|glioma|NS	0	12	12	265	0.595068	1	11	1	8	4	0.31677	0.875483	5	7	0	12	0.0372671	0.408773							0	22	12	267	0.395129	1	17	5	11	1	0.944522	1	6	16	5	7	0.314697	1
IDH2|CHEM_Ca++	EGFR|ERBB4	central_nervous_system|brain|glioma|NS	0	12	11	266	0.621913	1	11	1	6	4	0.135338	0.743228	5	7	1	9	0.161875	0.531011							0	12	17	272	0.491098	1	11	1	10	6	0.0908213	0.880507	5	7	3	13	0.960089	1
IDH2|CHEM_Mg++	IDH2|CHEM_Organometalic	central_nervous_system|brain|glioma|NS	12	0	0	277	1	1	0	0	0	0	1	1	0	0	0	0	1	1
IDH2|CHEM_Mg++	PIK3CA|PIK3R1	central_nervous_system|brain|glioma|NS	0	12	15	262	0.520775	1	11	1	11	4	0.34188	0.882353	5	7	0	15	0.00981048	0.245963							0	22	12	267	0.395129	1	17	5	11	1	0.944522	1	6	16	5	7	0.314697	1
IDH2|CHEM_Mg++	PIK3CA|PIK3R3	central_nervous_system|brain|glioma|NS	0	12	12	265	0.595068	1	11	1	8	4	0.31677	0.875483	5	7	0	12	0.0372671	0.408773							0	22	12	267	0.395129	1	17	5	11	1	0.944522	1	6	16	5	7	0.314697	1
IDH2|CHEM_Mg++	IDH2|CHEM_Ca++	central_nervous_system|brain|glioma|NS	12	0	0	277	1	1	0	0	0	0	1	1	0	0	0	0	1	1
IDH2|CHEM_Mg++	IDH2|CHEM_Mn++	central_nervous_system|brain|glioma|NS	12	0	0	277	1	1	0	0	0	0	1	1	0	0	0	0	1	1
IDH2|CHEM_Mg++	TP53|TP63	central_nervous_system|brain|glioma|NS	0	12	12	265	0.595068	1	11	1	9	3	0.590062	1	5	7	5	7	1	1							2	10	129	160	0.0486868	0.382539	9	1	105	21	0.495586	1	4	6	47	79	0.700053	1
IDH2|CHEM_Mg++	TP53|PPP1R13B	central_nervous_system|brain|glioma|NS	2	10	59	218	0.517455	1	9	1	51	7	1	1	4	6	20	38	0.733241	1							2	10	129	160	0.0486868	0.382539	9	1	105	21	0.495586	1	4	6	47	79	0.700053	1
IDH2|CHEM_Mg++	EGFR|ERBB3	central_nervous_system|brain|glioma|NS	0	12	11	266	0.621913	1	11	1	6	4	0.135338	0.743228	5	7	1	9	0.161875	0.531011							0	12	17	272	0.491098	1	11	1	10	6	0.0908213	0.880507	5	7	3	13	0.960089	1
IDH2|CHEM_Mg++	EGFR|ERBB2	central_nervous_system|brain|glioma|NS	0	12	12	265	0.595068	1	11	1	7	4	0.154953	0.747945	5	7	1	10	0.154953	0.531011							0	12	17	272	0.491098	1	11	1	10	6	0.0908213	0.880507	5	7	3	13	0.960089	1
IDH2|CHEM_Mg++	EGFR|ERBB4	central_nervous_system|brain|glioma|NS	0	12	11	266	0.621913	1	11	1	6	4	0.135338	0.743228	5	7	1	9	0.161875	0.531011							0	12	17	272	0.491098	1	11	1	10	6	0.0908213	0.880507	5	7	3	13	0.960089	1
IDH2|CHEM_Mg++	TP53|DNA/RNA	central_nervous_system|brain|glioma|NS	2	10	57	220	0.542152	1	9	1	47	9	1	1	4	6	16	40	0.475803	1							2	10	129	160	0.0486868	0.382539	9	1	105	21	0.495586	1	4	6	47	79	0.700053	1
IDH2|CHEM_Mg++	IDH2|CHEM_Metabolite	central_nervous_system|brain|glioma|NS	12	0	0	277	1	1	0	0	0	0	1	1	0	0	0	0	1	1
IDH2|CHEM_Mg++	TP53|TP53BP2	central_nervous_system|brain|glioma|NS	2	10	59	218	0.517455	1	9	1	51	7	1	1	4	6	20	38	0.733241	1							2	10	129	160	0.0486868	0.382539	9	1	105	21	0.495586	1	4	6	47	79	0.700053	1
IDH2|CHEM_Mg++	TP53|TP53BP1	central_nervous_system|brain|glioma|NS	1	11	10	267	0.929375	1	10	1	8	1	1	1	5	6	2	7	0.374226	1							2	10	129	160	0.0486868	0.382539	9	1	105	21	0.495586	1	4	6	47	79	0.700053	1
IDH2|CHEM_Mg++	TP53|CHEM_Zn+	central_nervous_system|brain|glioma|NS	0	12	23	254	0.36223	1	11	1	18	3	1	1	5	7	10	11	1	1							2	10	129	160	0.0486868	0.382539	9	1	105	21	0.495586	1	4	6	47	79	0.700053	1
IDH2|CHEM_Mg++	TP53|TP53	central_nervous_system|brain|glioma|NS	0	12	12	265	0.595068	1	11	1	9	3	0.590062	1	5	7	5	7	1	1							2	10	129	160	0.0486868	0.382539	9	1	105	21	0.495586	1	4	6	47	79	0.700053	1
IDH1|CHEM_Metabolite	IDH1|CHEM_Mn++	central_nervous_system|brain|glioma|NS	216	0	0	73	1	1	0	0	0	0	1	1	0	0	0	0	1	1
IDH1|CHEM_Metabolite	PIK3CA|PIK3R1	central_nervous_system|brain|glioma|NS	13	203	2	71	0.928317	1	176	26	1	1	0.247754	0.778365	85	117	0	2	0.511494	1							17	5	199	80	0.797356	1	3	2	172	26	0.980408	1	1	4	80	118	0.336085	1
IDH1|CHEM_Metabolite	PIK3CA|PIK3R3	central_nervous_system|brain|glioma|NS	10	206	2	71	0.85204	1	179	26	1	1	0.244407	0.778365	85	120	0	2	0.513625	1							17	5	199	80	0.797356	1	3	2	172	26	0.980408	1	1	4	80	118	0.336085	1
IDH1|CHEM_Metabolite	TP53|TP63	central_nervous_system|brain|glioma|NS	10	206	2	71	0.85204	1	178	27	1	1	0.252802	0.778365	80	125	0	2	0.523475	1							118	98	13	72	1	1	86	11	7	3	0.123079	0.880507	39	58	2	8	0.950806	1
IDH1|CHEM_Metabolite	TP53|PPP1R13B	central_nervous_system|brain|glioma|NS	55	161	6	67	0.9998	1	138	22	5	0	1	1	66	94	2	3	1	1							118	98	13	72	1	1	86	11	7	3	0.123079	0.880507	39	58	2	8	0.950806	1
IDH1|CHEM_Metabolite	TP53|PPP1R13L	central_nervous_system|brain|glioma|NS	48	168	6	67	0.998741	1	144	23	5	0	1	1	70	97	2	3	1	1							118	98	13	72	1	1	86	11	7	3	0.123079	0.880507	39	58	2	8	0.950806	1
IDH1|CHEM_Metabolite	IDH1|CHEM_Mg++	central_nervous_system|brain|glioma|NS	216	0	0	73	1	1	0	0	0	0	1	1	0	0	0	0	1	1
IDH1|CHEM_Metabolite	IDH1|IDH1	central_nervous_system|brain|glioma|NS	216	0	0	73	1	1	0	0	0	0	1	1	0	0	0	0	1	1
IDH1|CHEM_Metabolite	TP53|DNA/RNA	central_nervous_system|brain|glioma|NS	53	163	6	67	0.999656	1	142	20	5	0	1	1	70	92	2	3	1	1							118	98	13	72	1	1	86	11	7	3	0.123079	0.880507	39	58	2	8	0.950806	1
IDH1|CHEM_Metabolite	IDH1|CHEM_Organic	central_nervous_system|brain|glioma|NS	216	0	0	73	1	1	0	0	0	0	1	1	0	0	0	0	1	1
IDH1|CHEM_Metabolite	IDH1|CHEM_Ca++	central_nervous_system|brain|glioma|NS	216	0	0	73	1	1	0	0	0	0	1	1	0	0	0	0	1	1
IDH1|CHEM_Metabolite	TP53|TP53BP2	central_nervous_system|brain|glioma|NS	55	161	6	67	0.9998	1	138	22	5	0	1	1	66	94	2	3	1	1							118	98	13	72	1	1	86	11	7	3	0.123079	0.880507	39	58	2	8	0.950806	1
IDH1|CHEM_Metabolite	TP53|TP53BP1	central_nervous_system|brain|glioma|NS	8	208	3	70	0.555669	1	179	28	2	0	1	1	83	124	0	2	0.518863	1							118	98	13	72	1	1	86	11	7	3	0.123079	0.880507	39	58	2	8	0.950806	1
IDH1|CHEM_Metabolite	TP53|CHEM_Zn+	central_nervous_system|brain|glioma|NS	21	195	2	71	0.991297	1	168	26	0	0	1	1	75	119	0	0	1	1							118	98	13	72	1	1	86	11	7	3	0.123079	0.880507	39	58	2	8	0.950806	1
IDH1|CHEM_Metabolite	TP53|TP73	central_nervous_system|brain|glioma|NS	26	190	3	70	0.990693	1	163	26	2	1	0.366966	0.894479	71	118	1	2	1	1							118	98	13	72	1	1	86	11	7	3	0.123079	0.880507	39	58	2	8	0.950806	1
IDH1|CHEM_Metabolite	TP53|TP53	central_nervous_system|brain|glioma|NS	10	206	2	71	0.85204	1	178	27	1	1	0.252802	0.778365	80	125	0	2	0.523475	1							118	98	13	72	1	1	86	11	7	3	0.123079	0.880507	39	58	2	8	0.950806	1
TP53|TP63	EGFR|ERBB3	central_nervous_system|brain|glioma|NS	0	12	11	266	0.621913	1	9	3	6	4	0.651703	1	5	7	1	9	0.161875	0.531011							0	131	17	153	4.1943e-05	0.000576716	107	21	10	6	0.0516227	0.880507	48	80	3	13	0.966165	1
TP53|TP63	EGFR|ERBB2	central_nervous_system|brain|glioma|NS	1	11	11	266	0.91721	1	8	3	6	4	0.659443	1	5	6	1	9	0.148607	0.531011							0	131	17	153	4.1943e-05	0.000576716	107	21	10	6	0.0516227	0.880507	48	80	3	13	0.966165	1
TP53|TP63	TP53|TP53BP2	central_nervous_system|brain|glioma|NS	7	5	54	223	0.999361	1	3	2	47	6	0.135517	0.743228	1	4	17	36	1	1
TP53|TP63	IDH2|CHEM_Mn++	central_nervous_system|brain|glioma|NS	0	12	12	265	0.595068	1	9	3	11	1	0.590062	1	5	7	5	7	1	1							2	10	129	160	0.0486868	0.382539	9	1	105	21	0.495586	1	4	6	47	79	0.700053	1
TP53|TP63	IDH1|CHEM_Mg++	central_nervous_system|brain|glioma|NS	10	2	206	71	0.85204	1	1	1	178	27	0.252802	0.778365	0	2	80	125	0.523475	1							118	98	13	72	1	1	86	11	7	3	0.123079	0.880507	39	58	2	8	0.950806	1
TP53|TP63	IDH1|CHEM_Mn++	central_nervous_system|brain|glioma|NS	10	2	206	71	0.85204	1	1	1	178	27	0.252802	0.778365	0	2	80	125	0.523475	1							118	98	13	72	1	1	86	11	7	3	0.123079	0.880507	39	58	2	8	0.950806	1
TP53|TP63	TP53|TP53BP1	central_nervous_system|brain|glioma|NS	0	12	11	266	0.621913	1	9	3	9	1	0.593985	1	5	7	2	8	0.380805	1
TP53|TP63	TP53|CHEM_Zn+	central_nervous_system|brain|glioma|NS	7	5	16	261	1	1	3	2	12	2	0.272188	0.816563	1	4	6	8	0.602683	1
TP53|TP63	IDH2|CHEM_Organometalic	central_nervous_system|brain|glioma|NS	0	12	12	265	0.595068	1	9	3	11	1	0.590062	1	5	7	5	7	1	1							2	10	129	160	0.0486868	0.382539	9	1	105	21	0.495586	1	4	6	47	79	0.700053	1
TP53|TP63	TP53|TP73	central_nervous_system|brain|glioma|NS	12	0	17	260	1	1	0	0	16	1	1	1	0	0	10	7	1	1
TP53|TP63	PIK3CA|PIK3R1	central_nervous_system|brain|glioma|NS	0	12	15	262	0.520775	1	9	3	11	4	1	1	5	7	0	15	0.00981048	0.245963							3	19	128	151	0.00221303	0.0202861	15	4	105	20	0.814655	1	5	14	47	78	0.246119	1
TP53|TP63	IDH2|CHEM_Metabolite	central_nervous_system|brain|glioma|NS	0	12	12	265	0.595068	1	9	3	11	1	0.590062	1	5	7	5	7	1	1							2	10	129	160	0.0486868	0.382539	9	1	105	21	0.495586	1	4	6	47	79	0.700053	1
TP53|TP63	PIK3CA|PIK3R3	central_nervous_system|brain|glioma|NS	0	12	12	265	0.595068	1	9	3	8	4	1	1	5	7	0	12	0.0372671	0.408773							3	19	128	151	0.00221303	0.0202861	15	4	105	20	0.814655	1	5	14	47	78	0.246119	1
TP53|TP63	IDH1|CHEM_Organic	central_nervous_system|brain|glioma|NS	10	2	206	71	0.85204	1	1	1	178	27	0.252802	0.778365	0	2	80	125	0.523475	1							118	98	13	72	1	1	86	11	7	3	0.123079	0.880507	39	58	2	8	0.950806	1
TP53|TP63	EGFR|ERBB4	central_nervous_system|brain|glioma|NS	0	12	11	266	0.621913	1	9	3	6	4	0.651703	1	5	7	1	9	0.161875	0.531011							0	131	17	153	4.1943e-05	0.000576716	107	21	10	6	0.0516227	0.880507	48	80	3	13	0.966165	1
TP53|PPP1R13B	IDH2|CHEM_Organometalic	central_nervous_system|brain|glioma|NS	2	59	10	218	0.517455	1	51	7	9	1	1	1	20	38	4	6	0.733241	1							2	10	129	160	0.0486868	0.382539	9	1	105	21	0.495586	1	4	6	47	79	0.700053	1
TP53|PPP1R13B	TP53|TP53BP2	central_nervous_system|brain|glioma|NS	61	0	0	228	1	1	0	0	0	0	1	1	0	0	0	0	1	1
TP53|PPP1R13B	IDH2|CHEM_Mn++	central_nervous_system|brain|glioma|NS	2	59	10	218	0.517455	1	51	7	9	1	1	1	20	38	4	6	0.733241	1							2	10	129	160	0.0486868	0.382539	9	1	105	21	0.495586	1	4	6	47	79	0.700053	1
TP53|PPP1R13B	IDH2|CHEM_Metabolite	central_nervous_system|brain|glioma|NS	2	59	10	218	0.517455	1	51	7	9	1	1	1	20	38	4	6	0.733241	1							2	10	129	160	0.0486868	0.382539	9	1	105	21	0.495586	1	4	6	47	79	0.700053	1
TP53|PPP1R13B	TP53|TP63	central_nervous_system|brain|glioma|NS	7	54	5	223	0.999361	1	47	6	3	2	0.135517	0.743228	17	36	1	4	1	1
TP53|PPP1R13B	IDH1|CHEM_Mn++	central_nervous_system|brain|glioma|NS	55	6	161	67	0.9998	1	5	0	138	22	1	1	2	3	66	94	1	1							118	98	13	72	1	1	86	11	7	3	0.123079	0.880507	39	58	2	8	0.950806	1
TP53|PPP1R13B	TP53|TP53BP1	central_nervous_system|brain|glioma|NS	10	51	1	227	1	1	44	7	0	1	0.153846	0.747945	19	32	0	1	1	1
TP53|PPP1R13B	TP53|CHEM_Zn+	central_nervous_system|brain|glioma|NS	8	53	15	213	0.968414	1	47	5	12	1	1	1	17	35	6	7	0.517695	1
TP53|PPP1R13B	IDH1|IDH1	central_nervous_system|brain|glioma|NS	55	6	161	67	0.9998	1	5	0	138	22	1	1	2	3	66	94	1	1							118	98	13	72	1	1	86	11	7	3	0.123079	0.880507	39	58	2	8	0.950806	1
TP53|PPP1R13B	TP53|DNA/RNA	central_nervous_system|brain|glioma|NS	54	7	5	223	1	1	6	1	2	3	0.222222	0.778365	4	3	0	5	0.0808081	0.531011
TP53|PPP1R13B	IDH1|CHEM_Ca++	central_nervous_system|brain|glioma|NS	55	6	161	67	0.9998	1	5	0	138	22	1	1	2	3	66	94	1	1							118	98	13	72	1	1	86	11	7	3	0.123079	0.880507	39	58	2	8	0.950806	1
TP53|PPP1R13B	IDH1|CHEM_Mg++	central_nervous_system|brain|glioma|NS	55	6	161	67	0.9998	1	5	0	138	22	1	1	2	3	66	94	1	1							118	98	13	72	1	1	86	11	7	3	0.123079	0.880507	39	58	2	8	0.950806	1
TP53|PPP1R13B	TP53|TP53	central_nervous_system|brain|glioma|NS	7	54	5	223	0.999361	1	47	6	3	2	0.135517	0.743228	17	36	1	4	1	1
TP53|PPP1R13B	TP53|TP73	central_nervous_system|brain|glioma|NS	20	41	9	219	1	1	34	6	6	3	0.336413	0.882353	9	31	3	6	0.669255	1
TP53|PPP1R13B	IDH2|CHEM_Ca++	central_nervous_system|brain|glioma|NS	2	59	10	218	0.517455	1	51	7	9	1	1	1	20	38	4	6	0.733241	1							2	10	129	160	0.0486868	0.382539	9	1	105	21	0.495586	1	4	6	47	79	0.700053	1
TP53|PPP1R13B	IDH1|CHEM_Organic	central_nervous_system|brain|glioma|NS	55	6	161	67	0.9998	1	5	0	138	22	1	1	2	3	66	94	1	1							118	98	13	72	1	1	86	11	7	3	0.123079	0.880507	39	58	2	8	0.950806	1
TP53|PPP1R13L	IDH1|CHEM_Mn++	central_nervous_system|brain|glioma|NS	48	6	168	67	0.998741	1	5	0	144	23	1	1	2	3	70	97	1	1							118	98	13	72	1	1	86	11	7	3	0.123079	0.880507	39	58	2	8	0.950806	1
TP53|PPP1R13L	IDH2|CHEM_Organometalic	central_nervous_system|brain|glioma|NS	2	52	10	225	0.604904	1	45	6	9	1	1	1	16	35	4	6	0.715788	1							2	10	129	160	0.0486868	0.382539	9	1	105	21	0.495586	1	4	6	47	79	0.700053	1
TP53|PPP1R13L	IDH2|CHEM_Ca++	central_nervous_system|brain|glioma|NS	2	52	10	225	0.604904	1	45	6	9	1	1	1	16	35	4	6	0.715788	1							2	10	129	160	0.0486868	0.382539	9	1	105	21	0.495586	1	4	6	47	79	0.700053	1
TP53|PPP1R13L	IDH2|CHEM_Mg++	central_nervous_system|brain|glioma|NS	2	52	10	225	0.604904	1	45	6	9	1	1	1	16	35	4	6	0.715788	1							2	10	129	160	0.0486868	0.382539	9	1	105	21	0.495586	1	4	6	47	79	0.700053	1
TP53|PPP1R13L	IDH2|CHEM_Mn++	central_nervous_system|brain|glioma|NS	2	52	10	225	0.604904	1	45	6	9	1	1	1	16	35	4	6	0.715788	1							2	10	129	160	0.0486868	0.382539	9	1	105	21	0.495586	1	4	6	47	79	0.700053	1
TP53|PPP1R13L	TP53|PPP1R13B	central_nervous_system|brain|glioma|NS	54	0	7	228	1	1	0	0	6	1	1	1	0	0	4	3	1	1
TP53|PPP1R13L	IDH1|CHEM_Mg++	central_nervous_system|brain|glioma|NS	48	6	168	67	0.998741	1	5	0	144	23	1	1	2	3	70	97	1	1							118	98	13	72	1	1	86	11	7	3	0.123079	0.880507	39	58	2	8	0.950806	1
TP53|PPP1R13L	IDH1|IDH1	central_nervous_system|brain|glioma|NS	48	6	168	67	0.998741	1	5	0	144	23	1	1	2	3	70	97	1	1							118	98	13	72	1	1	86	11	7	3	0.123079	0.880507	39	58	2	8	0.950806	1
TP53|PPP1R13L	TP53|DNA/RNA	central_nervous_system|brain|glioma|NS	54	0	5	230	1	1	0	0	2	3	1	1	0	0	0	5	1	1
TP53|PPP1R13L	IDH2|CHEM_Metabolite	central_nervous_system|brain|glioma|NS	2	52	10	225	0.604904	1	45	6	9	1	1	1	16	35	4	6	0.715788	1							2	10	129	160	0.0486868	0.382539	9	1	105	21	0.495586	1	4	6	47	79	0.700053	1
TP53|PPP1R13L	IDH1|CHEM_Organic	central_nervous_system|brain|glioma|NS	48	6	168	67	0.998741	1	5	0	144	23	1	1	2	3	70	97	1	1							118	98	13	72	1	1	86	11	7	3	0.123079	0.880507	39	58	2	8	0.950806	1
TP53|PPP1R13L	IDH1|CHEM_Ca++	central_nervous_system|brain|glioma|NS	48	6	168	67	0.998741	1	5	0	144	23	1	1	2	3	70	97	1	1							118	98	13	72	1	1	86	11	7	3	0.123079	0.880507	39	58	2	8	0.950806	1
TP53|PPP1R13L	TP53|TP53BP2	central_nervous_system|brain|glioma|NS	54	0	7	228	1	1	0	0	6	1	1	1	0	0	4	3	1	1
TP53|PPP1R13L	TP53|TP53BP1	central_nervous_system|brain|glioma|NS	10	44	1	234	1	1	38	6	0	1	0.155556	0.747945	15	29	0	1	1	1
TP53|PPP1R13L	TP53|TP73	central_nervous_system|brain|glioma|NS	13	41	16	219	0.999886	1	34	6	12	4	0.447611	1	9	31	7	9	0.18863	0.607425
EGFR|ERBB3	IDH2|CHEM_Mn++	central_nervous_system|brain|glioma|NS	0	11	12	266	0.621913	1	6	4	11	1	0.135338	0.743228	1	9	5	7	0.161875	0.531011							0	12	17	272	0.491098	1	11	1	10	6	0.0908213	0.880507	5	7	3	13	0.960089	1
EGFR|ERBB3	EGFR|ERBB2	central_nervous_system|brain|glioma|NS	11	0	1	277	1	1	0	0	1	0	1	1	0	0	0	1	1	1
EGFR|ERBB3	EGFR|ERBB4	central_nervous_system|brain|glioma|NS	11	0	0	278	1	1	0	0	0	0	1	1	0	0	0	0	1	1
EGFR|ERBB3	TP53|TP73	central_nervous_system|brain|glioma|NS	0	11	29	249	0.305752	1	6	4	25	4	0.167244	0.75589	1	9	15	14	0.0279142	0.408773							0	131	17	153	4.1943e-05	0.000576716	107	21	10	6	0.0516227	0.880507	48	80	3	13	0.966165	1
EGFR|ERBB2	IDH2|CHEM_Mn++	central_nervous_system|brain|glioma|NS	0	12	12	265	0.595068	1	7	4	11	1	0.154953	0.747945	1	10	5	7	0.154953	0.531011							0	12	17	272	0.491098	1	11	1	10	6	0.0908213	0.880507	5	7	3	13	0.960089	1
EGFR|ERBB2	EGFR|ERBB4	central_nervous_system|brain|glioma|NS	11	1	0	277	1	1	1	0	0	0	1	1	0	1	0	0	1	1
EGFR|ERBB2	TP53|TP73	central_nervous_system|brain|glioma|NS	1	11	28	249	0.656597	1	6	4	24	4	0.170053	0.75589	1	9	15	13	0.0250416	0.408773							0	131	17	153	4.1943e-05	0.000576716	107	21	10	6	0.0516227	0.880507	48	80	3	13	0.966165	1
EGFR|ERBB4	IDH2|CHEM_Mn++	central_nervous_system|brain|glioma|NS	0	11	12	266	0.621913	1	6	4	11	1	0.135338	0.743228	1	9	5	7	0.161875	0.531011							0	12	17	272	0.491098	1	11	1	10	6	0.0908213	0.880507	5	7	3	13	0.960089	1
EGFR|ERBB4	TP53|TP73	central_nervous_system|brain|glioma|NS	0	11	29	249	0.305752	1	6	4	25	4	0.167244	0.75589	1	9	15	14	0.0279142	0.408773							0	131	17	153	4.1943e-05	0.000576716	107	21	10	6	0.0516227	0.880507	48	80	3	13	0.966165	1
IDH1|CHEM_Mg++	TP53|TP53BP2	central_nervous_system|brain|glioma|NS	55	161	6	67	0.9998	1	138	22	5	0	1	1	66	94	2	3	1	1							118	98	13	72	1	1	86	11	7	3	0.123079	0.880507	39	58	2	8	0.950806	1
IDH1|CHEM_Mg++	IDH1|CHEM_Mn++	central_nervous_system|brain|glioma|NS	216	0	0	73	1	1	0	0	0	0	1	1	0	0	0	0	1	1
IDH1|CHEM_Mg++	TP53|TP53BP1	central_nervous_system|brain|glioma|NS	8	208	3	70	0.555669	1	179	28	2	0	1	1	83	124	0	2	0.518863	1							118	98	13	72	1	1	86	11	7	3	0.123079	0.880507	39	58	2	8	0.950806	1
IDH1|CHEM_Mg++	TP53|CHEM_Zn+	central_nervous_system|brain|glioma|NS	21	195	2	71	0.991297	1	168	26	0	0	1	1	75	119	0	0	1	1							118	98	13	72	1	1	86	11	7	3	0.123079	0.880507	39	58	2	8	0.950806	1
IDH1|CHEM_Mg++	TP53|TP73	central_nervous_system|brain|glioma|NS	26	190	3	70	0.990693	1	163	26	2	1	0.366966	0.894479	71	118	1	2	1	1							118	98	13	72	1	1	86	11	7	3	0.123079	0.880507	39	58	2	8	0.950806	1
IDH1|CHEM_Mg++	PIK3CA|PIK3R1	central_nervous_system|brain|glioma|NS	13	203	2	71	0.928317	1	176	26	1	1	0.247754	0.778365	85	117	0	2	0.511494	1							17	5	199	80	0.797356	1	3	2	172	26	0.980408	1	1	4	80	118	0.336085	1
IDH1|CHEM_Mg++	PIK3CA|PIK3R3	central_nervous_system|brain|glioma|NS	10	206	2	71	0.85204	1	179	26	1	1	0.244407	0.778365	85	120	0	2	0.513625	1							17	5	199	80	0.797356	1	3	2	172	26	0.980408	1	1	4	80	118	0.336085	1
IDH1|CHEM_Mg++	IDH1|CHEM_Organic	central_nervous_system|brain|glioma|NS	216	0	0	73	1	1	0	0	0	0	1	1	0	0	0	0	1	1
IDH2|CHEM_Organic	IDH2|CHEM_Organometalic	central_nervous_system|brain|glioma|NS	12	0	0	277	1	1	0	0	0	0	1	1	0	0	0	0	1	1
IDH2|CHEM_Organic	PIK3CA|PIK3R1	central_nervous_system|brain|glioma|NS	0	12	15	262	0.520775	1	11	1	11	4	0.34188	0.882353	5	7	0	15	0.00981048	0.245963							0	22	12	267	0.395129	1	17	5	11	1	0.944522	1	6	16	5	7	0.314697	1
IDH2|CHEM_Organic	PIK3CA|PIK3R3	central_nervous_system|brain|glioma|NS	0	12	12	265	0.595068	1	11	1	8	4	0.31677	0.875483	5	7	0	12	0.0372671	0.408773							0	22	12	267	0.395129	1	17	5	11	1	0.944522	1	6	16	5	7	0.314697	1
IDH2|CHEM_Organic	IDH2|CHEM_Ca++	central_nervous_system|brain|glioma|NS	12	0	0	277	1	1	0	0	0	0	1	1	0	0	0	0	1	1
IDH2|CHEM_Organic	IDH2|CHEM_Mg++	central_nervous_system|brain|glioma|NS	12	0	0	277	1	1	0	0	0	0	1	1	0	0	0	0	1	1
IDH2|CHEM_Organic	TP53|TP63	central_nervous_system|brain|glioma|NS	0	12	12	265	0.595068	1	11	1	9	3	0.590062	1	5	7	5	7	1	1							2	10	129	160	0.0486868	0.382539	9	1	105	21	0.495586	1	4	6	47	79	0.700053	1
IDH2|CHEM_Organic	TP53|PPP1R13B	central_nervous_system|brain|glioma|NS	2	10	59	218	0.517455	1	9	1	51	7	1	1	4	6	20	38	0.733241	1							2	10	129	160	0.0486868	0.382539	9	1	105	21	0.495586	1	4	6	47	79	0.700053	1
IDH2|CHEM_Organic	TP53|PPP1R13L	central_nervous_system|brain|glioma|NS	2	10	52	225	0.604904	1	9	1	45	6	1	1	4	6	16	35	0.715788	1							2	10	129	160	0.0486868	0.382539	9	1	105	21	0.495586	1	4	6	47	79	0.700053	1
IDH2|CHEM_Organic	EGFR|ERBB3	central_nervous_system|brain|glioma|NS	0	12	11	266	0.621913	1	11	1	6	4	0.135338	0.743228	5	7	1	9	0.161875	0.531011							0	12	17	272	0.491098	1	11	1	10	6	0.0908213	0.880507	5	7	3	13	0.960089	1
IDH2|CHEM_Organic	EGFR|ERBB2	central_nervous_system|brain|glioma|NS	0	12	12	265	0.595068	1	11	1	7	4	0.154953	0.747945	5	7	1	10	0.154953	0.531011							0	12	17	272	0.491098	1	11	1	10	6	0.0908213	0.880507	5	7	3	13	0.960089	1
IDH2|CHEM_Organic	EGFR|ERBB4	central_nervous_system|brain|glioma|NS	0	12	11	266	0.621913	1	11	1	6	4	0.135338	0.743228	5	7	1	9	0.161875	0.531011							0	12	17	272	0.491098	1	11	1	10	6	0.0908213	0.880507	5	7	3	13	0.960089	1
IDH2|CHEM_Organic	EGFR|EGFR	central_nervous_system|brain|glioma|NS	0	12	11	266	0.621913	1	11	1	6	4	0.135338	0.743228	5	7	1	9	0.161875	0.531011							0	12	17	272	0.491098	1	11	1	10	6	0.0908213	0.880507	5	7	3	13	0.960089	1
IDH2|CHEM_Organic	IDH2|CHEM_Metabolite	central_nervous_system|brain|glioma|NS	12	0	0	277	1	1	0	0	0	0	1	1	0	0	0	0	1	1
IDH2|CHEM_Organic	TP53|DNA/RNA	central_nervous_system|brain|glioma|NS	2	10	57	220	0.542152	1	9	1	47	9	1	1	4	6	16	40	0.475803	1							2	10	129	160	0.0486868	0.382539	9	1	105	21	0.495586	1	4	6	47	79	0.700053	1
IDH2|CHEM_Organic	IDH2|CHEM_Mn++	central_nervous_system|brain|glioma|NS	12	0	0	277	1	1	0	0	0	0	1	1	0	0	0	0	1	1
IDH2|CHEM_Organic	TP53|TP53BP2	central_nervous_system|brain|glioma|NS	2	10	59	218	0.517455	1	9	1	51	7	1	1	4	6	20	38	0.733241	1							2	10	129	160	0.0486868	0.382539	9	1	105	21	0.495586	1	4	6	47	79	0.700053	1
IDH2|CHEM_Organic	TP53|TP53BP1	central_nervous_system|brain|glioma|NS	1	11	10	267	0.929375	1	10	1	8	1	1	1	5	6	2	7	0.374226	1							2	10	129	160	0.0486868	0.382539	9	1	105	21	0.495586	1	4	6	47	79	0.700053	1
IDH2|CHEM_Organic	TP53|CHEM_Zn+	central_nervous_system|brain|glioma|NS	0	12	23	254	0.36223	1	11	1	18	3	1	1	5	7	10	11	1	1							2	10	129	160	0.0486868	0.382539	9	1	105	21	0.495586	1	4	6	47	79	0.700053	1
IDH2|CHEM_Organic	TP53|TP53	central_nervous_system|brain|glioma|NS	0	12	12	265	0.595068	1	11	1	9	3	0.590062	1	5	7	5	7	1	1							2	10	129	160	0.0486868	0.382539	9	1	105	21	0.495586	1	4	6	47	79	0.700053	1
IDH1|IDH1	PIK3CA|PIK3R1	central_nervous_system|brain|glioma|NS	13	203	2	71	0.928317	1	176	26	1	1	0.247754	0.778365	85	117	0	2	0.511494	1							17	5	199	80	0.797356	1	3	2	172	26	0.980408	1	1	4	80	118	0.336085	1
IDH1|IDH1	TP53|TP53BP2	central_nervous_system|brain|glioma|NS	55	161	6	67	0.9998	1	138	22	5	0	1	1	66	94	2	3	1	1							118	98	13	72	1	1	86	11	7	3	0.123079	0.880507	39	58	2	8	0.950806	1
IDH1|IDH1	TP53|TP63	central_nervous_system|brain|glioma|NS	10	206	2	71	0.85204	1	178	27	1	1	0.252802	0.778365	80	125	0	2	0.523475	1							118	98	13	72	1	1	86	11	7	3	0.123079	0.880507	39	58	2	8	0.950806	1
IDH1|IDH1	IDH1|CHEM_Mn++	central_nervous_system|brain|glioma|NS	216	0	0	73	1	1	0	0	0	0	1	1	0	0	0	0	1	1
IDH1|IDH1	TP53|TP53BP1	central_nervous_system|brain|glioma|NS	8	208	3	70	0.555669	1	179	28	2	0	1	1	83	124	0	2	0.518863	1							118	98	13	72	1	1	86	11	7	3	0.123079	0.880507	39	58	2	8	0.950806	1
IDH1|IDH1	TP53|CHEM_Zn+	central_nervous_system|brain|glioma|NS	21	195	2	71	0.991297	1	168	26	0	0	1	1	75	119	0	0	1	1							118	98	13	72	1	1	86	11	7	3	0.123079	0.880507	39	58	2	8	0.950806	1
IDH1|IDH1	TP53|TP73	central_nervous_system|brain|glioma|NS	26	190	3	70	0.990693	1	163	26	2	1	0.366966	0.894479	71	118	1	2	1	1							118	98	13	72	1	1	86	11	7	3	0.123079	0.880507	39	58	2	8	0.950806	1
IDH1|IDH1	IDH1|CHEM_Ca++	central_nervous_system|brain|glioma|NS	216	0	0	73	1	1	0	0	0	0	1	1	0	0	0	0	1	1
IDH1|IDH1	IDH1|CHEM_Mg++	central_nervous_system|brain|glioma|NS	216	0	0	73	1	1	0	0	0	0	1	1	0	0	0	0	1	1
IDH1|IDH1	PIK3CA|PIK3R3	central_nervous_system|brain|glioma|NS	10	206	2	71	0.85204	1	179	26	1	1	0.244407	0.778365	85	120	0	2	0.513625	1							17	5	199	80	0.797356	1	3	2	172	26	0.980408	1	1	4	80	118	0.336085	1
IDH1|IDH1	IDH1|CHEM_Organic	central_nervous_system|brain|glioma|NS	216	0	0	73	1	1	0	0	0	0	1	1	0	0	0	0	1	1
EGFR|EGFR	IDH2|CHEM_Organometalic	central_nervous_system|brain|glioma|NS	0	11	12	266	0.621913	1	6	4	11	1	0.135338	0.743228	1	9	5	7	0.161875	0.531011							0	12	17	272	0.491098	1	11	1	10	6	0.0908213	0.880507	5	7	3	13	0.960089	1
EGFR|EGFR	PIK3CA|PIK3R1	central_nervous_system|brain|glioma|NS	2	9	13	265	0.985406	1	5	3	10	3	0.631063	1	1	7	0	13	0.380952	1							2	20	15	264	0.88228	1	16	4	9	5	0.263812	0.941576	6	14	3	11	0.828682	1
EGFR|EGFR	PIK3CA|PIK3R3	central_nervous_system|brain|glioma|NS	2	9	10	268	0.992474	1	5	3	7	3	1	1	1	7	0	10	0.444444	1							2	20	15	264	0.88228	1	16	4	9	5	0.263812	0.941576	6	14	3	11	0.828682	1
EGFR|EGFR	IDH2|CHEM_Ca++	central_nervous_system|brain|glioma|NS	0	11	12	266	0.621913	1	6	4	11	1	0.135338	0.743228	1	9	5	7	0.161875	0.531011							0	12	17	272	0.491098	1	11	1	10	6	0.0908213	0.880507	5	7	3	13	0.960089	1
EGFR|EGFR	IDH2|CHEM_Mg++	central_nervous_system|brain|glioma|NS	0	11	12	266	0.621913	1	6	4	11	1	0.135338	0.743228	1	9	5	7	0.161875	0.531011							0	12	17	272	0.491098	1	11	1	10	6	0.0908213	0.880507	5	7	3	13	0.960089	1
EGFR|EGFR	TP53|TP63	central_nervous_system|brain|glioma|NS	0	11	12	266	0.621913	1	6	4	9	3	0.651703	1	1	9	5	7	0.161875	0.531011							0	131	17	153	4.1943e-05	0.000576716	107	21	10	6	0.0516227	0.880507	48	80	3	13	0.966165	1
EGFR|EGFR	EGFR|ERBB3	central_nervous_system|brain|glioma|NS	11	0	0	278	1	1	0	0	0	0	1	1	0	0	0	0	1	1
EGFR|EGFR	EGFR|ERBB2	central_nervous_system|brain|glioma|NS	11	0	1	277	1	1	0	0	1	0	1	1	0	0	0	1	1	1
EGFR|EGFR	EGFR|ERBB4	central_nervous_system|brain|glioma|NS	11	0	0	278	1	1	0	0	0	0	1	1	0	0	0	0	1	1
EGFR|EGFR	IDH2|CHEM_Metabolite	central_nervous_system|brain|glioma|NS	0	11	12	266	0.621913	1	6	4	11	1	0.135338	0.743228	1	9	5	7	0.161875	0.531011							0	12	17	272	0.491098	1	11	1	10	6	0.0908213	0.880507	5	7	3	13	0.960089	1
EGFR|EGFR	IDH2|CHEM_Mn++	central_nervous_system|brain|glioma|NS	0	11	12	266	0.621913	1	6	4	11	1	0.135338	0.743228	1	9	5	7	0.161875	0.531011							0	12	17	272	0.491098	1	11	1	10	6	0.0908213	0.880507	5	7	3	13	0.960089	1
EGFR|EGFR	TP53|TP53BP1	central_nervous_system|brain|glioma|NS	0	11	11	267	0.647535	1	6	4	9	1	0.303406	0.875483	1	9	2	8	1	1							0	131	17	153	4.1943e-05	0.000576716	107	21	10	6	0.0516227	0.880507	48	80	3	13	0.966165	1
EGFR|EGFR	TP53|CHEM_Zn+	central_nervous_system|brain|glioma|NS	0	11	23	255	0.394902	1	6	4	18	3	0.172283	0.75589	1	9	10	11	0.0550363	0.531011							0	131	17	153	4.1943e-05	0.000576716	107	21	10	6	0.0516227	0.880507	48	80	3	13	0.966165	1
EGFR|EGFR	TP53|TP73	central_nervous_system|brain|glioma|NS	0	11	29	249	0.305752	1	6	4	25	4	0.167244	0.75589	1	9	15	14	0.0279142	0.408773							0	131	17	153	4.1943e-05	0.000576716	107	21	10	6	0.0516227	0.880507	48	80	3	13	0.966165	1
EGFR|EGFR	TP53|TP53	central_nervous_system|brain|glioma|NS	0	11	12	266	0.621913	1	6	4	9	3	0.651703	1	1	9	5	7	0.161875	0.531011							0	131	17	153	4.1943e-05	0.000576716	107	21	10	6	0.0516227	0.880507	48	80	3	13	0.966165	1
IDH2|CHEM_Metabolite	EGFR|ERBB3	central_nervous_system|brain|glioma|NS	0	12	11	266	0.621913	1	11	1	6	4	0.135338	0.743228	5	7	1	9	0.161875	0.531011							0	12	17	272	0.491098	1	11	1	10	6	0.0908213	0.880507	5	7	3	13	0.960089	1
IDH2|CHEM_Metabolite	EGFR|ERBB2	central_nervous_system|brain|glioma|NS	0	12	12	265	0.595068	1	11	1	7	4	0.154953	0.747945	5	7	1	10	0.154953	0.531011							0	12	17	272	0.491098	1	11	1	10	6	0.0908213	0.880507	5	7	3	13	0.960089	1
IDH2|CHEM_Metabolite	EGFR|ERBB4	central_nervous_system|brain|glioma|NS	0	12	11	266	0.621913	1	11	1	6	4	0.135338	0.743228	5	7	1	9	0.161875	0.531011							0	12	17	272	0.491098	1	11	1	10	6	0.0908213	0.880507	5	7	3	13	0.960089	1
IDH2|CHEM_Metabolite	IDH2|CHEM_Mn++	central_nervous_system|brain|glioma|NS	12	0	0	277	1	1	0	0	0	0	1	1	0	0	0	0	1	1
IDH2|CHEM_Metabolite	TP53|TP53BP2	central_nervous_system|brain|glioma|NS	2	10	59	218	0.517455	1	9	1	51	7	1	1	4	6	20	38	0.733241	1							2	10	129	160	0.0486868	0.382539	9	1	105	21	0.495586	1	4	6	47	79	0.700053	1
IDH2|CHEM_Metabolite	TP53|TP53BP1	central_nervous_system|brain|glioma|NS	1	11	10	267	0.929375	1	10	1	8	1	1	1	5	6	2	7	0.374226	1							2	10	129	160	0.0486868	0.382539	9	1	105	21	0.495586	1	4	6	47	79	0.700053	1
IDH2|CHEM_Metabolite	TP53|CHEM_Zn+	central_nervous_system|brain|glioma|NS	0	12	23	254	0.36223	1	11	1	18	3	1	1	5	7	10	11	1	1							2	10	129	160	0.0486868	0.382539	9	1	105	21	0.495586	1	4	6	47	79	0.700053	1
IDH2|CHEM_Metabolite	IDH2|CHEM_Organometalic	central_nervous_system|brain|glioma|NS	12	0	0	277	1	1	0	0	0	0	1	1	0	0	0	0	1	1
IDH2|CHEM_Metabolite	PIK3CA|PIK3R1	central_nervous_system|brain|glioma|NS	0	12	15	262	0.520775	1	11	1	11	4	0.34188	0.882353	5	7	0	15	0.00981048	0.245963							0	22	12	267	0.395129	1	17	5	11	1	0.944522	1	6	16	5	7	0.314697	1
IDH2|CHEM_Metabolite	PIK3CA|PIK3R3	central_nervous_system|brain|glioma|NS	0	12	12	265	0.595068	1	11	1	8	4	0.31677	0.875483	5	7	0	12	0.0372671	0.408773							0	22	12	267	0.395129	1	17	5	11	1	0.944522	1	6	16	5	7	0.314697	1
TP53|DNA/RNA	TP53|TP53BP2	central_nervous_system|brain|glioma|NS	54	5	7	223	1	1	2	3	6	1	0.222222	0.778365	0	5	4	3	0.0808081	0.531011
TP53|DNA/RNA	IDH2|CHEM_Mn++	central_nervous_system|brain|glioma|NS	2	57	10	220	0.542152	1	47	9	9	1	1	1	16	40	4	6	0.475803	1							2	10	129	160	0.0486868	0.382539	9	1	105	21	0.495586	1	4	6	47	79	0.700053	1
TP53|DNA/RNA	IDH2|CHEM_Metabolite	central_nervous_system|brain|glioma|NS	2	57	10	220	0.542152	1	47	9	9	1	1	1	16	40	4	6	0.475803	1							2	10	129	160	0.0486868	0.382539	9	1	105	21	0.495586	1	4	6	47	79	0.700053	1
TP53|DNA/RNA	IDH1|CHEM_Mn++	central_nervous_system|brain|glioma|NS	53	6	163	67	0.999656	1	5	0	142	20	1	1	2	3	70	92	1	1							118	98	13	72	1	1	86	11	7	3	0.123079	0.880507	39	58	2	8	0.950806	1
TP53|DNA/RNA	TP53|TP53BP1	central_nervous_system|brain|glioma|NS	10	49	1	229	1	1	40	9	0	1	0.2	0.778365	15	34	0	1	1	1
TP53|DNA/RNA	IDH1|IDH1	central_nervous_system|brain|glioma|NS	53	6	163	67	0.999656	1	5	0	142	20	1	1	2	3	70	92	1	1							118	98	13	72	1	1	86	11	7	3	0.123079	0.880507	39	58	2	8	0.950806	1
TP53|DNA/RNA	IDH2|CHEM_Organometalic	central_nervous_system|brain|glioma|NS	2	57	10	220	0.542152	1	47	9	9	1	1	1	16	40	4	6	0.475803	1							2	10	129	160	0.0486868	0.382539	9	1	105	21	0.495586	1	4	6	47	79	0.700053	1
TP53|DNA/RNA	IDH1|CHEM_Ca++	central_nervous_system|brain|glioma|NS	53	6	163	67	0.999656	1	5	0	142	20	1	1	2	3	70	92	1	1							118	98	13	72	1	1	86	11	7	3	0.123079	0.880507	39	58	2	8	0.950806	1
TP53|DNA/RNA	IDH1|CHEM_Mg++	central_nervous_system|brain|glioma|NS	53	6	163	67	0.999656	1	5	0	142	20	1	1	2	3	70	92	1	1							118	98	13	72	1	1	86	11	7	3	0.123079	0.880507	39	58	2	8	0.950806	1
TP53|DNA/RNA	TP53|TP73	central_nervous_system|brain|glioma|NS	14	45	15	215	0.99993	1	36	8	12	3	1	1	9	35	7	8	0.0891636	0.531011
TP53|DNA/RNA	IDH1|CHEM_Organic	central_nervous_system|brain|glioma|NS	53	6	163	67	0.999656	1	5	0	142	20	1	1	2	3	70	92	1	1							118	98	13	72	1	1	86	11	7	3	0.123079	0.880507	39	58	2	8	0.950806	1
IDH1|CHEM_Ca++	TP53|TP53BP2	central_nervous_system|brain|glioma|NS	55	161	6	67	0.9998	1	138	22	5	0	1	1	66	94	2	3	1	1							118	98	13	72	1	1	86	11	7	3	0.123079	0.880507	39	58	2	8	0.950806	1
IDH1|CHEM_Ca++	TP53|TP63	central_nervous_system|brain|glioma|NS	10	206	2	71	0.85204	1	178	27	1	1	0.252802	0.778365	80	125	0	2	0.523475	1							118	98	13	72	1	1	86	11	7	3	0.123079	0.880507	39	58	2	8	0.950806	1
IDH1|CHEM_Ca++	IDH1|CHEM_Mn++	central_nervous_system|brain|glioma|NS	216	0	0	73	1	1	0	0	0	0	1	1	0	0	0	0	1	1
IDH1|CHEM_Ca++	TP53|TP53BP1	central_nervous_system|brain|glioma|NS	8	208	3	70	0.555669	1	179	28	2	0	1	1	83	124	0	2	0.518863	1							118	98	13	72	1	1	86	11	7	3	0.123079	0.880507	39	58	2	8	0.950806	1
IDH1|CHEM_Ca++	TP53|CHEM_Zn+	central_nervous_system|brain|glioma|NS	21	195	2	71	0.991297	1	168	26	0	0	1	1	75	119	0	0	1	1							118	98	13	72	1	1	86	11	7	3	0.123079	0.880507	39	58	2	8	0.950806	1
IDH1|CHEM_Ca++	TP53|TP73	central_nervous_system|brain|glioma|NS	26	190	3	70	0.990693	1	163	26	2	1	0.366966	0.894479	71	118	1	2	1	1							118	98	13	72	1	1	86	11	7	3	0.123079	0.880507	39	58	2	8	0.950806	1
IDH1|CHEM_Ca++	PIK3CA|PIK3R1	central_nervous_system|brain|glioma|NS	13	203	2	71	0.928317	1	176	26	1	1	0.247754	0.778365	85	117	0	2	0.511494	1							17	5	199	80	0.797356	1	3	2	172	26	0.980408	1	1	4	80	118	0.336085	1
IDH1|CHEM_Ca++	IDH1|CHEM_Mg++	central_nervous_system|brain|glioma|NS	216	0	0	73	1	1	0	0	0	0	1	1	0	0	0	0	1	1
IDH1|CHEM_Ca++	PIK3CA|PIK3R3	central_nervous_system|brain|glioma|NS	10	206	2	71	0.85204	1	179	26	1	1	0.244407	0.778365	85	120	0	2	0.513625	1							17	5	199	80	0.797356	1	3	2	172	26	0.980408	1	1	4	80	118	0.336085	1
IDH1|CHEM_Ca++	IDH1|CHEM_Organic	central_nervous_system|brain|glioma|NS	216	0	0	73	1	1	0	0	0	0	1	1	0	0	0	0	1	1
TP53|TP53BP2	IDH2|CHEM_Mn++	central_nervous_system|brain|glioma|NS	2	59	10	218	0.517455	1	51	7	9	1	1	1	20	38	4	6	0.733241	1							2	10	129	160	0.0486868	0.382539	9	1	105	21	0.495586	1	4	6	47	79	0.700053	1
TP53|TP53BP2	IDH1|CHEM_Mn++	central_nervous_system|brain|glioma|NS	55	6	161	67	0.9998	1	5	0	138	22	1	1	2	3	66	94	1	1							118	98	13	72	1	1	86	11	7	3	0.123079	0.880507	39	58	2	8	0.950806	1
TP53|TP53BP2	TP53|TP53BP1	central_nervous_system|brain|glioma|NS	10	51	1	227	1	1	44	7	0	1	0.153846	0.747945	19	32	0	1	1	1
TP53|TP53BP2	TP53|CHEM_Zn+	central_nervous_system|brain|glioma|NS	8	53	15	213	0.968414	1	47	5	12	1	1	1	17	35	6	7	0.517695	1
TP53|TP53BP2	IDH2|CHEM_Organometalic	central_nervous_system|brain|glioma|NS	2	59	10	218	0.517455	1	51	7	9	1	1	1	20	38	4	6	0.733241	1							2	10	129	160	0.0486868	0.382539	9	1	105	21	0.495586	1	4	6	47	79	0.700053	1
TP53|TP53BP2	TP53|TP73	central_nervous_system|brain|glioma|NS	20	41	9	219	1	1	34	6	6	3	0.336413	0.882353	9	31	3	6	0.669255	1
TP53|TP53BP2	IDH1|CHEM_Organic	central_nervous_system|brain|glioma|NS	55	6	161	67	0.9998	1	5	0	138	22	1	1	2	3	66	94	1	1							118	98	13	72	1	1	86	11	7	3	0.123079	0.880507	39	58	2	8	0.950806	1
TP53|TP53BP1	EGFR|ERBB3	central_nervous_system|brain|glioma|NS	0	11	11	267	0.647535	1	9	1	6	4	0.303406	0.875483	2	8	1	9	1	1							0	131	17	153	4.1943e-05	0.000576716	107	21	10	6	0.0516227	0.880507	48	80	3	13	0.966165	1
TP53|TP53BP1	EGFR|ERBB2	central_nervous_system|brain|glioma|NS	0	11	12	266	0.621913	1	9	1	7	4	0.310777	0.875483	2	8	1	10	0.586466	1							0	131	17	153	4.1943e-05	0.000576716	107	21	10	6	0.0516227	0.880507	48	80	3	13	0.966165	1
TP53|TP53BP1	EGFR|ERBB4	central_nervous_system|brain|glioma|NS	0	11	11	267	0.647535	1	9	1	6	4	0.303406	0.875483	2	8	1	9	1	1							0	131	17	153	4.1943e-05	0.000576716	107	21	10	6	0.0516227	0.880507	48	80	3	13	0.966165	1
TP53|TP53BP1	IDH2|CHEM_Mn++	central_nervous_system|brain|glioma|NS	1	10	11	267	0.929375	1	8	1	10	1	1	1	2	7	5	6	0.374226	1							2	10	129	160	0.0486868	0.382539	9	1	105	21	0.495586	1	4	6	47	79	0.700053	1
TP53|TP53BP1	IDH1|CHEM_Mn++	central_nervous_system|brain|glioma|NS	8	3	208	70	0.555669	1	2	0	179	28	1	1	0	2	83	124	0.518863	1							118	98	13	72	1	1	86	11	7	3	0.123079	0.880507	39	58	2	8	0.950806	1
TP53|TP53BP1	TP53|CHEM_Zn+	central_nervous_system|brain|glioma|NS	0	11	23	255	0.394902	1	9	1	18	3	1	1	2	8	10	11	0.239607	0.757676
TP53|TP53BP1	IDH2|CHEM_Organometalic	central_nervous_system|brain|glioma|NS	1	10	11	267	0.929375	1	8	1	10	1	1	1	2	7	5	6	0.374226	1							2	10	129	160	0.0486868	0.382539	9	1	105	21	0.495586	1	4	6	47	79	0.700053	1
TP53|TP53BP1	TP53|TP73	central_nervous_system|brain|glioma|NS	0	11	29	249	0.305752	1	9	1	25	4	1	1	2	8	15	14	0.139539	0.531011
TP53|TP53BP1	IDH1|CHEM_Organic	central_nervous_system|brain|glioma|NS	8	3	208	70	0.555669	1	2	0	179	28	1	1	0	2	83	124	0.518863	1							118	98	13	72	1	1	86	11	7	3	0.123079	0.880507	39	58	2	8	0.950806	1
TP53|CHEM_Zn+	EGFR|ERBB3	central_nervous_system|brain|glioma|NS	0	23	11	255	0.394902	1	18	3	6	4	0.172283	0.75589	10	11	1	9	0.0550363	0.531011							0	131	17	153	4.1943e-05	0.000576716	107	21	10	6	0.0516227	0.880507	48	80	3	13	0.966165	1
TP53|CHEM_Zn+	EGFR|ERBB2	central_nervous_system|brain|glioma|NS	0	23	12	254	0.36223	1	18	3	7	4	0.19675	0.778365	10	11	1	10	0.0499043	0.5308							0	131	17	153	4.1943e-05	0.000576716	107	21	10	6	0.0516227	0.880507	48	80	3	13	0.966165	1
TP53|CHEM_Zn+	EGFR|ERBB4	central_nervous_system|brain|glioma|NS	0	23	11	255	0.394902	1	18	3	6	4	0.172283	0.75589	10	11	1	9	0.0550363	0.531011							0	131	17	153	4.1943e-05	0.000576716	107	21	10	6	0.0516227	0.880507	48	80	3	13	0.966165	1
TP53|CHEM_Zn+	IDH2|CHEM_Mn++	central_nervous_system|brain|glioma|NS	0	23	12	254	0.36223	1	18	3	11	1	1	1	10	11	5	7	1	1							2	10	129	160	0.0486868	0.382539	9	1	105	21	0.495586	1	4	6	47	79	0.700053	1
TP53|CHEM_Zn+	IDH1|CHEM_Mn++	central_nervous_system|brain|glioma|NS	21	2	195	71	0.991297	1	0	0	168	26	1	1	0	0	75	119	1	1							118	98	13	72	1	1	86	11	7	3	0.123079	0.880507	39	58	2	8	0.950806	1
TP53|CHEM_Zn+	IDH2|CHEM_Organometalic	central_nervous_system|brain|glioma|NS	0	23	12	254	0.36223	1	18	3	11	1	1	1	10	11	5	7	1	1							2	10	129	160	0.0486868	0.382539	9	1	105	21	0.495586	1	4	6	47	79	0.700053	1
TP53|CHEM_Zn+	TP53|TP73	central_nervous_system|brain|glioma|NS	11	12	18	248	1	1	9	1	16	2	1	1	4	6	9	9	0.705492	1
TP53|CHEM_Zn+	IDH1|CHEM_Organic	central_nervous_system|brain|glioma|NS	21	2	195	71	0.991297	1	0	0	168	26	1	1	0	0	75	119	1	1							118	98	13	72	1	1	86	11	7	3	0.123079	0.880507	39	58	2	8	0.950806	1
TP53|TP73	IDH1|CHEM_Organic	central_nervous_system|brain|glioma|NS	26	3	190	70	0.990693	1	2	1	163	26	0.366966	0.894479	1	2	71	118	1	1							118	98	13	72	1	1	86	11	7	3	0.123079	0.880507	39	58	2	8	0.950806	1
TP53|TP53	IDH2|CHEM_Organometalic	central_nervous_system|brain|glioma|NS	0	12	12	265	0.595068	1	9	3	11	1	0.590062	1	5	7	5	7	1	1							2	10	129	160	0.0486868	0.382539	9	1	105	21	0.495586	1	4	6	47	79	0.700053	1
TP53|TP53	PIK3CA|PIK3R1	central_nervous_system|brain|glioma|NS	0	12	15	262	0.520775	1	9	3	11	4	1	1	5	7	0	15	0.00981048	0.245963							3	19	128	151	0.00221303	0.0202861	15	4	105	20	0.814655	1	5	14	47	78	0.246119	1
TP53|TP53	EGFR|ERBB3	central_nervous_system|brain|glioma|NS	0	12	11	266	0.621913	1	9	3	6	4	0.651703	1	5	7	1	9	0.161875	0.531011							0	131	17	153	4.1943e-05	0.000576716	107	21	10	6	0.0516227	0.880507	48	80	3	13	0.966165	1
TP53|TP53	EGFR|ERBB2	central_nervous_system|brain|glioma|NS	1	11	11	266	0.91721	1	8	3	6	4	0.659443	1	5	6	1	9	0.148607	0.531011							0	131	17	153	4.1943e-05	0.000576716	107	21	10	6	0.0516227	0.880507	48	80	3	13	0.966165	1
TP53|TP53	TP53|TP53BP2	central_nervous_system|brain|glioma|NS	7	5	54	223	0.999361	1	3	2	47	6	0.135517	0.743228	1	4	17	36	1	1
TP53|TP53	IDH2|CHEM_Mn++	central_nervous_system|brain|glioma|NS	0	12	12	265	0.595068	1	9	3	11	1	0.590062	1	5	7	5	7	1	1							2	10	129	160	0.0486868	0.382539	9	1	105	21	0.495586	1	4	6	47	79	0.700053	1
TP53|TP53	IDH2|CHEM_Metabolite	central_nervous_system|brain|glioma|NS	0	12	12	265	0.595068	1	9	3	11	1	0.590062	1	5	7	5	7	1	1							2	10	129	160	0.0486868	0.382539	9	1	105	21	0.495586	1	4	6	47	79	0.700053	1
TP53|TP53	TP53|TP63	central_nervous_system|brain|glioma|NS	12	0	0	277	1	1	0	0	0	0	1	1	0	0	0	0	1	1
TP53|TP53	IDH1|CHEM_Mn++	central_nervous_system|brain|glioma|NS	10	2	206	71	0.85204	1	1	1	178	27	0.252802	0.778365	0	2	80	125	0.523475	1							118	98	13	72	1	1	86	11	7	3	0.123079	0.880507	39	58	2	8	0.950806	1
TP53|TP53	TP53|TP53BP1	central_nervous_system|brain|glioma|NS	0	12	11	266	0.621913	1	9	3	9	1	0.593985	1	5	7	2	8	0.380805	1
TP53|TP53	TP53|CHEM_Zn+	central_nervous_system|brain|glioma|NS	7	5	16	261	1	1	3	2	12	2	0.272188	0.816563	1	4	6	8	0.602683	1
TP53|TP53	IDH1|IDH1	central_nervous_system|brain|glioma|NS	10	2	206	71	0.85204	1	1	1	178	27	0.252802	0.778365	0	2	80	125	0.523475	1							118	98	13	72	1	1	86	11	7	3	0.123079	0.880507	39	58	2	8	0.950806	1
TP53|TP53	IDH1|CHEM_Ca++	central_nervous_system|brain|glioma|NS	10	2	206	71	0.85204	1	1	1	178	27	0.252802	0.778365	0	2	80	125	0.523475	1							118	98	13	72	1	1	86	11	7	3	0.123079	0.880507	39	58	2	8	0.950806	1
TP53|TP53	IDH1|CHEM_Mg++	central_nervous_system|brain|glioma|NS	10	2	206	71	0.85204	1	1	1	178	27	0.252802	0.778365	0	2	80	125	0.523475	1							118	98	13	72	1	1	86	11	7	3	0.123079	0.880507	39	58	2	8	0.950806	1
TP53|TP53	PIK3CA|PIK3R3	central_nervous_system|brain|glioma|NS	0	12	12	265	0.595068	1	9	3	8	4	1	1	5	7	0	12	0.0372671	0.408773							3	19	128	151	0.00221303	0.0202861	15	4	105	20	0.814655	1	5	14	47	78	0.246119	1
TP53|TP53	TP53|TP73	central_nervous_system|brain|glioma|NS	12	0	17	260	1	1	0	0	16	1	1	1	0	0	10	7	1	1
TP53|TP53	IDH2|CHEM_Ca++	central_nervous_system|brain|glioma|NS	0	12	12	265	0.595068	1	9	3	11	1	0.590062	1	5	7	5	7	1	1							2	10	129	160	0.0486868	0.382539	9	1	105	21	0.495586	1	4	6	47	79	0.700053	1
TP53|TP53	IDH1|CHEM_Organic	central_nervous_system|brain|glioma|NS	10	2	206	71	0.85204	1	1	1	178	27	0.252802	0.778365	0	2	80	125	0.523475	1							118	98	13	72	1	1	86	11	7	3	0.123079	0.880507	39	58	2	8	0.950806	1
TP53|TP53	EGFR|ERBB4	central_nervous_system|brain|glioma|NS	0	12	11	266	0.621913	1	9	3	6	4	0.651703	1	5	7	1	9	0.161875	0.531011							0	131	17	153	4.1943e-05	0.000576716	107	21	10	6	0.0516227	0.880507	48	80	3	13	0.966165	1
IDH1|CHEM_Mn++	EGFR|ERBB3	central_nervous_system|brain|glioma|astrocytoma_Grade_IV	2	29	56	415	0.28001	1	13	9	13	39	0.00761197	0.10699	0	22	0	52	1	1							2	29	103	429	0.0495219	1	13	9	22	72	0.001702	0.272535	0	22	1	93	0.810345	1
IDH1|CHEM_Mn++	EGFR|ERBB2	central_nervous_system|brain|glioma|astrocytoma_Grade_IV	2	29	54	417	0.303961	1	13	9	13	37	0.0152176	0.160419	0	22	0	50	1	1							2	29	103	429	0.0495219	1	13	9	22	72	0.001702	0.272535	0	22	1	93	0.810345	1
IDH1|CHEM_Mn++	EGFR|ERBB4	central_nervous_system|brain|glioma|astrocytoma_Grade_IV	2	29	56	415	0.28001	1	13	9	13	39	0.00761197	0.10699	0	22	0	52	1	1							2	29	103	429	0.0495219	1	13	9	22	72	0.001702	0.272535	0	22	1	93	0.810345	1
IDH1|CHEM_Mn++	IDH1|CHEM_Metabolite	central_nervous_system|brain|glioma|astrocytoma_Grade_IV	31	0	0	471	1	1	0	0	0	0	1	1	0	0	0	0	1	1
IDH1|CHEM_Mn++	TP53|TP53BP2	central_nervous_system|brain|glioma|astrocytoma_Grade_IV	10	21	35	436	0.99998	1	11	6	13	16	0.23288	0.502864	0	17	4	25	0.280976	0.81709							20	11	122	410	1	1	3	6	32	74	0.553959	1	0	9	11	95	0.390704	1
IDH1|CHEM_Mn++	TP53|TP53BP1	central_nervous_system|brain|glioma|astrocytoma_Grade_IV	3	28	18	453	0.966026	1	15	6	8	7	0.310073	0.594306	0	21	1	14	0.416667	1							20	11	122	410	1	1	3	6	32	74	0.553959	1	0	9	11	95	0.390704	1
IDH1|CHEM_Mn++	TP53|CHEM_Zn+	central_nervous_system|brain|glioma|astrocytoma_Grade_IV	4	27	33	438	0.932003	1	13	9	7	22	0.0197997	0.166977	0	22	4	25	0.124314	0.582433							20	11	122	410	1	1	3	6	32	74	0.553959	1	0	9	11	95	0.390704	1
IDH1|CHEM_Mn++	EGFR|EGFR	central_nervous_system|brain|glioma|astrocytoma_Grade_IV	2	29	56	415	0.28001	1	13	9	13	39	0.00761197	0.10699	0	22	0	52	1	1							2	29	103	429	0.0495219	1	13	9	22	72	0.001702	0.272535	0	22	1	93	0.810345	1
IDH1|CHEM_Mn++	PIK3CA|PIK3R1	central_nervous_system|brain|glioma|astrocytoma_Grade_IV	6	25	18	453	0.999717	1	9	9	4	11	0.284425	0.571107	0	18	1	14	0.454545	1							4	34	27	498	0.950369	1	9	20	11	9	0.97588	1	0	29	0	20	1	1
IDH1|CHEM_Mn++	PIK3CA|PIK3R3	central_nervous_system|brain|glioma|astrocytoma_Grade_IV	4	27	12	459	0.998256	1	11	9	2	8	0.119355	0.502864	0	20	0	10	1	1							4	34	27	498	0.950369	1	9	20	11	9	0.97588	1	0	29	0	20	1	1
IDH1|CHEM_Mn++	IDH1|CHEM_Organic	central_nervous_system|brain|glioma|astrocytoma_Grade_IV	31	0	0	471	1	1	0	0	0	0	1	1	0	0	0	0	1	1
IDH1|CHEM_Mn++	BRAF|CHEM_Organic	central_nervous_system|brain|glioma|astrocytoma_Grade_IV	0	31	13	458	0.43212	1	15	9	1	5	0.0724904	0.469989	0	24	0	6	1	1							0	14	31	518	0.448215	1	2	5	15	9	0.979281	1	0	7	0	24	1	1
EGFR|EGFR	IDH1|CHEM_Metabolite	central_nervous_system|brain|glioma|astrocytoma_Grade_IV	2	56	29	415	0.28001	1	13	39	13	9	0.00761197	0.10699	0	52	0	22	1	1							2	29	103	429	0.0495219	1	13	9	22	72	0.001702	0.272535	0	22	1	93	0.810345	1
EGFR|EGFR	TP53|TP53BP2	central_nervous_system|brain|glioma|astrocytoma_Grade_IV	5	53	40	404	0.578413	1	11	38	13	18	0.0817372	0.469989	0	49	4	27	0.0198947	0.228789							24	118	81	340	0.314221	1	37	62	17	57	0.0308738	0.597121	11	88	1	73	0.99909	1
EGFR|EGFR	TP53|TP53BP1	central_nervous_system|brain|glioma|astrocytoma_Grade_IV	3	55	18	426	0.784436	1	12	39	5	10	0.507828	0.839742	0	51	1	14	0.227273	0.81709							24	118	81	340	0.314221	1	37	62	17	57	0.0308738	0.597121	11	88	1	73	0.99909	1
EGFR|EGFR	TP53|CHEM_Zn+	central_nervous_system|brain|glioma|astrocytoma_Grade_IV	3	55	34	410	0.358902	1	14	37	8	20	1	1	0	51	4	24	0.0136273	0.228789							24	118	81	340	0.314221	1	37	62	17	57	0.0308738	0.597121	11	88	1	73	0.99909	1
EGFR|EGFR	PIK3CA|PIK3R1	central_nervous_system|brain|glioma|astrocytoma_Grade_IV	3	55	21	423	0.703484	1	13	38	8	10	0.148388	0.502864	0	51	1	17	0.26087	0.81709							3	35	102	423	0.0522238	1	11	19	22	71	0.123672	0.925079	0	30	1	92	0.756098	1
EGFR|EGFR	PIK3CA|PIK3R3	central_nervous_system|brain|glioma|astrocytoma_Grade_IV	1	57	15	429	0.429659	1	15	38	6	7	0.318646	0.597166	0	53	0	13	1	1							3	35	102	423	0.0522238	1	11	19	22	71	0.123672	0.925079	0	30	1	92	0.756098	1
EGFR|EGFR	IDH1|CHEM_Organic	central_nervous_system|brain|glioma|astrocytoma_Grade_IV	2	56	29	415	0.28001	1	13	39	13	9	0.00761197	0.10699	0	52	0	22	1	1							2	29	103	429	0.0495219	1	13	9	22	72	0.001702	0.272535	0	22	1	93	0.810345	1
EGFR|EGFR	BRAF|CHEM_Organic	central_nervous_system|brain|glioma|astrocytoma_Grade_IV	0	58	13	431	0.198544	1	15	39	1	5	1	1	0	54	0	6	1	1							1	13	104	445	0.230368	1	1	5	23	72	0.81292	1	0	6	1	94	0.940594	1
PIK3CA|PIK3R1	TP53|TP53BP2	central_nervous_system|brain|glioma|astrocytoma_Grade_IV	2	22	43	435	0.633609	1	10	9	17	17	1	1	1	18	4	30	0.643423	1							13	25	129	396	0.931471	1	7	15	38	72	0.683568	1	0	22	11	99	0.123184	1
PIK3CA|PIK3R1	PIK3CA|PIK3R3	central_nervous_system|brain|glioma|astrocytoma_Grade_IV	16	8	0	478	1	1	4	3	0	0	1	1	1	6	0	0	1	1							1	37	20	505	0.578487	1	13	19	10	9	0.869468	1	0	32	1	18	0.372549	1
PIK3CA|PIK3R1	TP53|TP53BP1	central_nervous_system|brain|glioma|astrocytoma_Grade_IV	2	22	19	459	0.927625	1	10	9	8	8	1	1	1	18	1	15	1	1							13	25	129	396	0.931471	1	7	15	38	72	0.683568	1	0	22	11	99	0.123184	1
PIK3CA|PIK3R1	TP53|CHEM_Zn+	central_nervous_system|brain|glioma|astrocytoma_Grade_IV	2	22	35	443	0.743614	1	10	10	9	21	0.234538	0.502864	1	19	4	26	0.635919	1							13	25	129	396	0.931471	1	7	15	38	72	0.683568	1	0	22	11	99	0.123184	1
PIK3CA|PIK3R1	IDH1|CHEM_Organic	central_nervous_system|brain|glioma|astrocytoma_Grade_IV	6	18	25	453	0.999717	1	4	11	9	9	0.284425	0.571107	1	14	0	18	0.454545	1							4	34	27	498	0.950369	1	9	20	11	9	0.97588	1	0	29	0	20	1	1
PIK3CA|PIK3R3	TP53|TP53BP2	central_nervous_system|brain|glioma|astrocytoma_Grade_IV	2	14	43	443	0.834745	1	6	6	17	17	1	1	0	12	4	30	0.55996	1							13	25	129	396	0.931471	1	7	15	38	72	0.683568	1	0	22	11	99	0.123184	1
PIK3CA|PIK3R3	TP53|TP53BP1	central_nervous_system|brain|glioma|astrocytoma_Grade_IV	2	14	19	467	0.975103	1	6	6	8	8	1	1	0	12	1	15	1	1							13	25	129	396	0.931471	1	7	15	38	72	0.683568	1	0	22	11	99	0.123184	1
PIK3CA|PIK3R3	TP53|CHEM_Zn+	central_nervous_system|brain|glioma|astrocytoma_Grade_IV	2	14	35	451	0.89402	1	6	7	9	21	0.323819	0.598984	0	13	4	26	0.297383	0.845369							13	25	129	396	0.931471	1	7	15	38	72	0.683568	1	0	22	11	99	0.123184	1
PIK3CA|PIK3R3	IDH1|CHEM_Organic	central_nervous_system|brain|glioma|astrocytoma_Grade_IV	4	12	27	459	0.998256	1	2	8	11	9	0.119355	0.502864	0	10	0	20	1	1							4	34	27	498	0.950369	1	9	20	11	9	0.97588	1	0	29	0	20	1	1
IDH1|CHEM_Metabolite	TP53|TP53BP2	central_nervous_system|brain|glioma|astrocytoma_Grade_IV	10	21	35	436	0.99998	1	11	6	13	16	0.23288	0.502864	0	17	4	25	0.280976	0.81709							20	11	122	410	1	1	3	6	32	74	0.553959	1	0	9	11	95	0.390704	1
IDH1|CHEM_Metabolite	TP53|TP53BP1	central_nervous_system|brain|glioma|astrocytoma_Grade_IV	3	28	18	453	0.966026	1	15	6	8	7	0.310073	0.594306	0	21	1	14	0.416667	1							20	11	122	410	1	1	3	6	32	74	0.553959	1	0	9	11	95	0.390704	1
IDH1|CHEM_Metabolite	TP53|CHEM_Zn+	central_nervous_system|brain|glioma|astrocytoma_Grade_IV	4	27	33	438	0.932003	1	13	9	7	22	0.0197997	0.166977	0	22	4	25	0.124314	0.582433							20	11	122	410	1	1	3	6	32	74	0.553959	1	0	9	11	95	0.390704	1
IDH1|CHEM_Metabolite	PIK3CA|PIK3R1	central_nervous_system|brain|glioma|astrocytoma_Grade_IV	6	25	18	453	0.999717	1	9	9	4	11	0.284425	0.571107	0	18	1	14	0.454545	1							4	34	27	498	0.950369	1	9	20	11	9	0.97588	1	0	29	0	20	1	1
IDH1|CHEM_Metabolite	PIK3CA|PIK3R3	central_nervous_system|brain|glioma|astrocytoma_Grade_IV	4	27	12	459	0.998256	1	11	9	2	8	0.119355	0.502864	0	20	0	10	1	1							4	34	27	498	0.950369	1	9	20	11	9	0.97588	1	0	29	0	20	1	1
IDH1|CHEM_Metabolite	IDH1|CHEM_Organic	central_nervous_system|brain|glioma|astrocytoma_Grade_IV	31	0	0	471	1	1	0	0	0	0	1	1	0	0	0	0	1	1
TP53|TP63	EGFR|ERBB3	central_nervous_system|brain|glioma|astrocytoma_Grade_IV	3	14	55	430	0.878858	1	4	7	14	37	0.715463	1	3	8	0	51	0.00436277	0.128878							24	118	81	340	0.314221	1	37	62	17	57	0.0308738	0.597121	11	88	1	73	0.99909	1
TP53|TP63	EGFR|ERBB2	central_nervous_system|brain|glioma|astrocytoma_Grade_IV	3	14	53	432	0.890466	1	4	7	14	35	0.718959	1	3	8	0	49	0.00482174	0.128878							24	118	81	340	0.314221	1	37	62	17	57	0.0308738	0.597121	11	88	1	73	0.99909	1
TP53|TP63	EGFR|ERBB4	central_nervous_system|brain|glioma|astrocytoma_Grade_IV	3	14	55	430	0.878858	1	4	7	14	37	0.715463	1	3	8	0	51	0.00436277	0.128878							24	118	81	340	0.314221	1	37	62	17	57	0.0308738	0.597121	11	88	1	73	0.99909	1
TP53|TP63	IDH1|CHEM_Metabolite	central_nervous_system|brain|glioma|astrocytoma_Grade_IV	0	17	31	454	0.332253	1	5	9	15	9	0.178799	0.502864	3	11	0	24	0.0431484	0.349889							20	11	122	410	1	1	3	6	32	74	0.553959	1	0	9	11	95	0.390704	1
TP53|TP63	IDH1|CHEM_Mg++	central_nervous_system|brain|glioma|astrocytoma_Grade_IV	0	17	31	454	0.332253	1	5	9	15	9	0.178799	0.502864	3	11	0	24	0.0431484	0.349889							20	11	122	410	1	1	3	6	32	74	0.553959	1	0	9	11	95	0.390704	1
TP53|TP63	IDH1|CHEM_Mn++	central_nervous_system|brain|glioma|astrocytoma_Grade_IV	0	17	31	454	0.332253	1	5	9	15	9	0.178799	0.502864	3	11	0	24	0.0431484	0.349889							20	11	122	410	1	1	3	6	32	74	0.553959	1	0	9	11	95	0.390704	1
TP53|TP63	TP53|TP53BP2	central_nervous_system|brain|glioma|astrocytoma_Grade_IV	13	4	32	453	1	1	1	3	13	13	0.601533	0.945265	0	4	1	25	1	1
TP53|TP63	TP53|TP53BP1	central_nervous_system|brain|glioma|astrocytoma_Grade_IV	6	11	15	470	0.999999	1	4	6	7	7	0.69683	1	2	8	0	14	0.163043	0.705135
TP53|TP63	TP53|CHEM_Zn+	central_nervous_system|brain|glioma|astrocytoma_Grade_IV	8	9	29	456	1	1	2	5	6	18	1	1	1	6	2	22	0.549722	1
TP53|TP63	IDH1|IDH1	central_nervous_system|brain|glioma|astrocytoma_Grade_IV	0	17	31	454	0.332253	1	5	9	15	9	0.178799	0.502864	3	11	0	24	0.0431484	0.349889							20	11	122	410	1	1	3	6	32	74	0.553959	1	0	9	11	95	0.390704	1
TP53|TP63	TP53|DNA/RNA	central_nervous_system|brain|glioma|astrocytoma_Grade_IV	0	17	37	448	0.266168	1	5	9	14	17	0.745986	1	3	11	1	30	0.0824524	0.54896
TP53|TP63	PIK3CA|PIK3R1	central_nervous_system|brain|glioma|astrocytoma_Grade_IV	0	17	24	461	0.428812	1	5	9	10	11	0.728237	1	3	11	1	20	0.279412	0.81709							13	25	129	396	0.931471	1	7	15	38	72	0.683568	1	0	22	11	99	0.123184	1
TP53|TP63	EGFR|EGFR	central_nervous_system|brain|glioma|astrocytoma_Grade_IV	3	14	55	430	0.878858	1	4	7	14	37	0.715463	1	3	8	0	51	0.00436277	0.128878							24	118	81	340	0.314221	1	37	62	17	57	0.0308738	0.597121	11	88	1	73	0.99909	1
TP53|TP63	PIK3CA|PIK3R3	central_nervous_system|brain|glioma|astrocytoma_Grade_IV	0	17	16	469	0.571336	1	5	9	6	8	1	1	3	11	0	14	0.222222	0.81709							13	25	129	396	0.931471	1	7	15	38	72	0.683568	1	0	22	11	99	0.123184	1
TP53|TP63	TP53|PPP1R13B	central_nervous_system|brain|glioma|astrocytoma_Grade_IV	13	4	32	453	1	1	1	3	13	13	0.601533	0.945265	0	4	1	25	1	1
TP53|TP63	TP53|CHEM_Organic	central_nervous_system|brain|glioma|astrocytoma_Grade_IV	0	17	10	475	0.706314	1	5	9	4	5	1	1	3	11	0	9	0.252964	0.81709
TP53|TP63	TP53|PPP1R13L	central_nervous_system|brain|glioma|astrocytoma_Grade_IV	7	10	32	453	0.999991	1	4	5	13	13	1	1	2	7	1	25	0.155844	0.691729
TP53|TP63	TP53|TP73	central_nervous_system|brain|glioma|astrocytoma_Grade_IV	17	0	12	473	1	1	0	0	4	6	1	1	0	0	1	9	1	1
TP53|TP63	IDH1|CHEM_Organic	central_nervous_system|brain|glioma|astrocytoma_Grade_IV	0	17	31	454	0.332253	1	5	9	15	9	0.178799	0.502864	3	11	0	24	0.0431484	0.349889							20	11	122	410	1	1	3	6	32	74	0.553959	1	0	9	11	95	0.390704	1
TP53|TP63	BRAF|CHEM_Organic	central_nervous_system|brain|glioma|astrocytoma_Grade_IV	0	17	13	472	0.63546	1	5	9	1	5	0.612616	0.95674	3	11	0	6	0.521053	1							1	13	141	408	0.0949576	1	1	5	43	77	0.928903	1	0	6	11	109	0.571297	1
TP53|PPP1R13B	EGFR|ERBB3	central_nervous_system|brain|glioma|astrocytoma_Grade_IV	5	40	53	404	0.578413	1	13	18	11	38	0.0817372	0.469989	4	27	0	49	0.0198947	0.228789							24	118	81	340	0.314221	1	37	62	17	57	0.0308738	0.597121	11	88	1	73	0.99909	1
TP53|PPP1R13B	EGFR|ERBB2	central_nervous_system|brain|glioma|astrocytoma_Grade_IV	5	40	51	406	0.613381	1	13	18	11	36	0.131641	0.502864	4	27	0	47	0.0220586	0.232535							24	118	81	340	0.314221	1	37	62	17	57	0.0308738	0.597121	11	88	1	73	0.99909	1
TP53|PPP1R13B	EGFR|ERBB4	central_nervous_system|brain|glioma|astrocytoma_Grade_IV	5	40	53	404	0.578413	1	13	18	11	38	0.0817372	0.469989	4	27	0	49	0.0198947	0.228789							24	118	81	340	0.314221	1	37	62	17	57	0.0308738	0.597121	11	88	1	73	0.99909	1
TP53|PPP1R13B	IDH1|CHEM_Metabolite	central_nervous_system|brain|glioma|astrocytoma_Grade_IV	10	35	21	436	0.99998	1	13	16	11	6	0.23288	0.502864	4	25	0	17	0.280976	0.81709							20	11	122	410	1	1	3	6	32	74	0.553959	1	0	9	11	95	0.390704	1
TP53|PPP1R13B	IDH1|CHEM_Mg++	central_nervous_system|brain|glioma|astrocytoma_Grade_IV	10	35	21	436	0.99998	1	13	16	11	6	0.23288	0.502864	4	25	0	17	0.280976	0.81709							20	11	122	410	1	1	3	6	32	74	0.553959	1	0	9	11	95	0.390704	1
TP53|PPP1R13B	IDH1|CHEM_Mn++	central_nervous_system|brain|glioma|astrocytoma_Grade_IV	10	35	21	436	0.99998	1	13	16	11	6	0.23288	0.502864	4	25	0	17	0.280976	0.81709							20	11	122	410	1	1	3	6	32	74	0.553959	1	0	9	11	95	0.390704	1
TP53|PPP1R13B	TP53|TP53BP1	central_nervous_system|brain|glioma|astrocytoma_Grade_IV	20	25	1	456	1	1	9	10	0	1	1	1	3	16	0	1	1	1
TP53|PPP1R13B	TP53|CHEM_Zn+	central_nervous_system|brain|glioma|astrocytoma_Grade_IV	10	35	27	430	0.999866	1	13	14	5	17	0.0815823	0.469989	2	25	2	20	1	1
TP53|PPP1R13B	IDH1|IDH1	central_nervous_system|brain|glioma|astrocytoma_Grade_IV	10	35	21	436	0.99998	1	13	16	11	6	0.23288	0.502864	4	25	0	17	0.280976	0.81709							20	11	122	410	1	1	3	6	32	74	0.553959	1	0	9	11	95	0.390704	1
TP53|PPP1R13B	TP53|DNA/RNA	central_nervous_system|brain|glioma|astrocytoma_Grade_IV	31	14	6	451	1	1	5	6	2	4	1	1	3	8	0	6	0.514706	1
TP53|PPP1R13B	PIK3CA|PIK3R1	central_nervous_system|brain|glioma|astrocytoma_Grade_IV	2	43	22	435	0.633609	1	17	17	10	9	1	1	4	30	1	18	0.643423	1							13	25	129	396	0.931471	1	7	15	38	72	0.683568	1	0	22	11	99	0.123184	1
TP53|PPP1R13B	TP53|TP53BP2	central_nervous_system|brain|glioma|astrocytoma_Grade_IV	45	0	0	457	1	1	0	0	0	0	1	1	0	0	0	0	1	1
TP53|PPP1R13B	PIK3CA|PIK3R3	central_nervous_system|brain|glioma|astrocytoma_Grade_IV	2	43	14	443	0.834745	1	17	17	6	6	1	1	4	30	0	12	0.55996	1							13	25	129	396	0.931471	1	7	15	38	72	0.683568	1	0	22	11	99	0.123184	1
TP53|PPP1R13B	EGFR|EGFR	central_nervous_system|brain|glioma|astrocytoma_Grade_IV	5	40	53	404	0.578413	1	13	18	11	38	0.0817372	0.469989	4	27	0	49	0.0198947	0.228789							24	118	81	340	0.314221	1	37	62	17	57	0.0308738	0.597121	11	88	1	73	0.99909	1
TP53|PPP1R13B	TP53|PPP1R13L	central_nervous_system|brain|glioma|astrocytoma_Grade_IV	39	6	0	457	1	1	3	2	0	0	1	1	2	3	0	0	1	1
TP53|PPP1R13B	IDH1|CHEM_Organic	central_nervous_system|brain|glioma|astrocytoma_Grade_IV	10	35	21	436	0.99998	1	13	16	11	6	0.23288	0.502864	4	25	0	17	0.280976	0.81709							20	11	122	410	1	1	3	6	32	74	0.553959	1	0	9	11	95	0.390704	1
TP53|PPP1R13B	BRAF|CHEM_Organic	central_nervous_system|brain|glioma|astrocytoma_Grade_IV	0	45	13	444	0.290402	1	17	19	1	5	0.214241	0.502864	4	32	0	6	1	1							1	13	141	408	0.0949576	1	1	5	43	77	0.928903	1	0	6	11	109	0.571297	1
TP53|PPP1R13L	EGFR|ERBB3	central_nervous_system|brain|glioma|astrocytoma_Grade_IV	3	36	55	408	0.3157	1	11	17	12	39	0.195646	0.502864	2	26	0	51	0.122687	0.582433							24	118	81	340	0.314221	1	37	62	17	57	0.0308738	0.597121	11	88	1	73	0.99909	1
TP53|PPP1R13L	EGFR|ERBB2	central_nervous_system|brain|glioma|astrocytoma_Grade_IV	3	36	53	410	0.344549	1	11	17	12	37	0.201743	0.502864	2	26	0	49	0.129187	0.594258							24	118	81	340	0.314221	1	37	62	17	57	0.0308738	0.597121	11	88	1	73	0.99909	1
TP53|PPP1R13L	EGFR|ERBB4	central_nervous_system|brain|glioma|astrocytoma_Grade_IV	3	36	55	408	0.3157	1	11	17	12	39	0.195646	0.502864	2	26	0	51	0.122687	0.582433							24	118	81	340	0.314221	1	37	62	17	57	0.0308738	0.597121	11	88	1	73	0.99909	1
TP53|PPP1R13L	IDH1|CHEM_Metabolite	central_nervous_system|brain|glioma|astrocytoma_Grade_IV	10	29	21	442	0.999996	1	10	14	11	6	0.208161	0.502864	2	22	0	17	0.502439	1							20	11	122	410	1	1	3	6	32	74	0.553959	1	0	9	11	95	0.390704	1
TP53|PPP1R13L	IDH1|CHEM_Mg++	central_nervous_system|brain|glioma|astrocytoma_Grade_IV	10	29	21	442	0.999996	1	10	14	11	6	0.208161	0.502864	2	22	0	17	0.502439	1							20	11	122	410	1	1	3	6	32	74	0.553959	1	0	9	11	95	0.390704	1
TP53|PPP1R13L	IDH1|CHEM_Mn++	central_nervous_system|brain|glioma|astrocytoma_Grade_IV	10	29	21	442	0.999996	1	10	14	11	6	0.208161	0.502864	2	22	0	17	0.502439	1							20	11	122	410	1	1	3	6	32	74	0.553959	1	0	9	11	95	0.390704	1
TP53|PPP1R13L	TP53|TP53BP1	central_nervous_system|brain|glioma|astrocytoma_Grade_IV	20	19	1	462	1	1	6	8	0	1	1	1	1	13	0	1	1	1
TP53|PPP1R13L	TP53|CHEM_Zn+	central_nervous_system|brain|glioma|astrocytoma_Grade_IV	4	35	33	430	0.85102	1	13	14	8	19	0.264074	0.556755	2	25	4	23	0.668735	1
TP53|PPP1R13L	IDH1|IDH1	central_nervous_system|brain|glioma|astrocytoma_Grade_IV	10	29	21	442	0.999996	1	10	14	11	6	0.208161	0.502864	2	22	0	17	0.502439	1							20	11	122	410	1	1	3	6	32	74	0.553959	1	0	9	11	95	0.390704	1
TP53|PPP1R13L	TP53|DNA/RNA	central_nervous_system|brain|glioma|astrocytoma_Grade_IV	31	8	6	457	1	1	2	4	2	4	1	1	1	5	0	6	1	1
TP53|PPP1R13L	PIK3CA|PIK3R1	central_nervous_system|brain|glioma|astrocytoma_Grade_IV	2	37	22	441	0.716474	1	14	15	10	9	1	1	2	27	1	18	1	1							13	25	129	396	0.931471	1	7	15	38	72	0.683568	1	0	22	11	99	0.123184	1
TP53|PPP1R13L	TP53|TP53BP2	central_nervous_system|brain|glioma|astrocytoma_Grade_IV	39	0	6	457	1	1	0	0	3	2	1	1	0	0	2	3	1	1
TP53|PPP1R13L	PIK3CA|PIK3R3	central_nervous_system|brain|glioma|astrocytoma_Grade_IV	2	37	14	449	0.880179	1	14	15	6	6	1	1	2	27	0	12	1	1							13	25	129	396	0.931471	1	7	15	38	72	0.683568	1	0	22	11	99	0.123184	1
TP53|PPP1R13L	EGFR|EGFR	central_nervous_system|brain|glioma|astrocytoma_Grade_IV	3	36	55	408	0.3157	1	11	17	12	39	0.195646	0.502864	2	26	0	51	0.122687	0.582433							24	118	81	340	0.314221	1	37	62	17	57	0.0308738	0.597121	11	88	1	73	0.99909	1
TP53|PPP1R13L	IDH1|CHEM_Organic	central_nervous_system|brain|glioma|astrocytoma_Grade_IV	10	29	21	442	0.999996	1	10	14	11	6	0.208161	0.502864	2	22	0	17	0.502439	1							20	11	122	410	1	1	3	6	32	74	0.553959	1	0	9	11	95	0.390704	1
TP53|PPP1R13L	BRAF|CHEM_Organic	central_nervous_system|brain|glioma|astrocytoma_Grade_IV	0	39	13	450	0.344842	1	14	17	1	5	0.36821	0.656036	2	29	0	6	1	1							1	13	141	408	0.0949576	1	1	5	43	77	0.928903	1	0	6	11	109	0.571297	1
EGFR|ERBB3	EGFR|ERBB2	central_nervous_system|brain|glioma|astrocytoma_Grade_IV	56	2	0	444	1	1	0	2	0	0	1	1	0	2	0	0	1	1
EGFR|ERBB3	EGFR|ERBB4	central_nervous_system|brain|glioma|astrocytoma_Grade_IV	58	0	0	444	1	1	0	0	0	0	1	1	0	0	0	0	1	1
EGFR|ERBB3	IDH1|CHEM_Metabolite	central_nervous_system|brain|glioma|astrocytoma_Grade_IV	2	56	29	415	0.28001	1	13	39	13	9	0.00761197	0.10699	0	52	0	22	1	1							2	29	103	429	0.0495219	1	13	9	22	72	0.001702	0.272535	0	22	1	93	0.810345	1
EGFR|ERBB3	TP53|TP53BP2	central_nervous_system|brain|glioma|astrocytoma_Grade_IV	5	53	40	404	0.578413	1	11	38	13	18	0.0817372	0.469989	0	49	4	27	0.0198947	0.228789							24	118	81	340	0.314221	1	37	62	17	57	0.0308738	0.597121	11	88	1	73	0.99909	1
EGFR|ERBB3	TP53|TP53BP1	central_nervous_system|brain|glioma|astrocytoma_Grade_IV	3	55	18	426	0.784436	1	12	39	5	10	0.507828	0.839742	0	51	1	14	0.227273	0.81709							24	118	81	340	0.314221	1	37	62	17	57	0.0308738	0.597121	11	88	1	73	0.99909	1
EGFR|ERBB3	TP53|CHEM_Zn+	central_nervous_system|brain|glioma|astrocytoma_Grade_IV	3	55	34	410	0.358902	1	14	37	8	20	1	1	0	51	4	24	0.0136273	0.228789							24	118	81	340	0.314221	1	37	62	17	57	0.0308738	0.597121	11	88	1	73	0.99909	1
EGFR|ERBB3	EGFR|EGFR	central_nervous_system|brain|glioma|astrocytoma_Grade_IV	58	0	0	444	1	1	0	0	0	0	1	1	0	0	0	0	1	1
EGFR|ERBB3	PIK3CA|PIK3R1	central_nervous_system|brain|glioma|astrocytoma_Grade_IV	3	55	21	423	0.703484	1	13	38	8	10	0.148388	0.502864	0	51	1	17	0.26087	0.81709							3	35	102	423	0.0522238	1	11	19	22	71	0.123672	0.925079	0	30	1	92	0.756098	1
EGFR|ERBB3	PIK3CA|PIK3R3	central_nervous_system|brain|glioma|astrocytoma_Grade_IV	1	57	15	429	0.429659	1	15	38	6	7	0.318646	0.597166	0	53	0	13	1	1							3	35	102	423	0.0522238	1	11	19	22	71	0.123672	0.925079	0	30	1	92	0.756098	1
EGFR|ERBB3	IDH1|CHEM_Organic	central_nervous_system|brain|glioma|astrocytoma_Grade_IV	2	56	29	415	0.28001	1	13	39	13	9	0.00761197	0.10699	0	52	0	22	1	1							2	29	103	429	0.0495219	1	13	9	22	72	0.001702	0.272535	0	22	1	93	0.810345	1
EGFR|ERBB3	BRAF|CHEM_Organic	central_nervous_system|brain|glioma|astrocytoma_Grade_IV	0	58	13	431	0.198544	1	15	39	1	5	1	1	0	54	0	6	1	1							1	13	104	445	0.230368	1	1	5	23	72	0.81292	1	0	6	1	94	0.940594	1
EGFR|ERBB2	EGFR|ERBB4	central_nervous_system|brain|glioma|astrocytoma_Grade_IV	56	0	2	444	1	1	0	0	0	2	1	1	0	0	0	2	1	1
EGFR|ERBB2	IDH1|CHEM_Metabolite	central_nervous_system|brain|glioma|astrocytoma_Grade_IV	2	54	29	417	0.303961	1	13	37	13	9	0.0152176	0.160419	0	50	0	22	1	1							2	29	103	429	0.0495219	1	13	9	22	72	0.001702	0.272535	0	22	1	93	0.810345	1
EGFR|ERBB2	TP53|TP53BP2	central_nervous_system|brain|glioma|astrocytoma_Grade_IV	5	51	40	406	0.613381	1	11	36	13	18	0.131641	0.502864	0	47	4	27	0.0220586	0.232535							24	118	81	340	0.314221	1	37	62	17	57	0.0308738	0.597121	11	88	1	73	0.99909	1
EGFR|ERBB2	TP53|TP53BP1	central_nervous_system|brain|glioma|astrocytoma_Grade_IV	3	53	18	428	0.802697	1	12	37	5	10	0.517401	0.850016	0	49	1	14	0.234375	0.81709							24	118	81	340	0.314221	1	37	62	17	57	0.0308738	0.597121	11	88	1	73	0.99909	1
EGFR|ERBB2	TP53|CHEM_Zn+	central_nervous_system|brain|glioma|astrocytoma_Grade_IV	3	53	34	412	0.388489	1	14	35	8	20	1	1	0	49	4	24	0.01513	0.228789							24	118	81	340	0.314221	1	37	62	17	57	0.0308738	0.597121	11	88	1	73	0.99909	1
EGFR|ERBB2	EGFR|EGFR	central_nervous_system|brain|glioma|astrocytoma_Grade_IV	56	0	2	444	1	1	0	0	0	2	1	1	0	0	0	2	1	1
EGFR|ERBB2	PIK3CA|PIK3R1	central_nervous_system|brain|glioma|astrocytoma_Grade_IV	3	53	21	425	0.726228	1	13	36	8	10	0.234458	0.502864	0	49	1	17	0.268657	0.81709							3	35	102	423	0.0522238	1	11	19	22	71	0.123672	0.925079	0	30	1	92	0.756098	1
EGFR|ERBB2	PIK3CA|PIK3R3	central_nervous_system|brain|glioma|astrocytoma_Grade_IV	1	55	15	431	0.44995	1	15	36	6	7	0.324351	0.598984	0	51	0	13	1	1							3	35	102	423	0.0522238	1	11	19	22	71	0.123672	0.925079	0	30	1	92	0.756098	1
EGFR|ERBB2	IDH1|CHEM_Organic	central_nervous_system|brain|glioma|astrocytoma_Grade_IV	2	54	29	417	0.303961	1	13	37	13	9	0.0152176	0.160419	0	50	0	22	1	1							2	29	103	429	0.0495219	1	13	9	22	72	0.001702	0.272535	0	22	1	93	0.810345	1
EGFR|ERBB2	BRAF|CHEM_Organic	central_nervous_system|brain|glioma|astrocytoma_Grade_IV	0	56	13	433	0.210659	1	15	37	1	5	1	1	0	52	0	6	1	1							1	13	104	445	0.230368	1	1	5	23	72	0.81292	1	0	6	1	94	0.940594	1
EGFR|ERBB4	IDH1|CHEM_Metabolite	central_nervous_system|brain|glioma|astrocytoma_Grade_IV	2	56	29	415	0.28001	1	13	39	13	9	0.00761197	0.10699	0	52	0	22	1	1							2	29	103	429	0.0495219	1	13	9	22	72	0.001702	0.272535	0	22	1	93	0.810345	1
EGFR|ERBB4	TP53|TP53BP2	central_nervous_system|brain|glioma|astrocytoma_Grade_IV	5	53	40	404	0.578413	1	11	38	13	18	0.0817372	0.469989	0	49	4	27	0.0198947	0.228789							24	118	81	340	0.314221	1	37	62	17	57	0.0308738	0.597121	11	88	1	73	0.99909	1
EGFR|ERBB4	TP53|TP53BP1	central_nervous_system|brain|glioma|astrocytoma_Grade_IV	3	55	18	426	0.784436	1	12	39	5	10	0.507828	0.839742	0	51	1	14	0.227273	0.81709							24	118	81	340	0.314221	1	37	62	17	57	0.0308738	0.597121	11	88	1	73	0.99909	1
EGFR|ERBB4	TP53|CHEM_Zn+	central_nervous_system|brain|glioma|astrocytoma_Grade_IV	3	55	34	410	0.358902	1	14	37	8	20	1	1	0	51	4	24	0.0136273	0.228789							24	118	81	340	0.314221	1	37	62	17	57	0.0308738	0.597121	11	88	1	73	0.99909	1
EGFR|ERBB4	EGFR|EGFR	central_nervous_system|brain|glioma|astrocytoma_Grade_IV	58	0	0	444	1	1	0	0	0	0	1	1	0	0	0	0	1	1
EGFR|ERBB4	PIK3CA|PIK3R1	central_nervous_system|brain|glioma|astrocytoma_Grade_IV	3	55	21	423	0.703484	1	13	38	8	10	0.148388	0.502864	0	51	1	17	0.26087	0.81709							3	35	102	423	0.0522238	1	11	19	22	71	0.123672	0.925079	0	30	1	92	0.756098	1
EGFR|ERBB4	PIK3CA|PIK3R3	central_nervous_system|brain|glioma|astrocytoma_Grade_IV	1	57	15	429	0.429659	1	15	38	6	7	0.318646	0.597166	0	53	0	13	1	1							3	35	102	423	0.0522238	1	11	19	22	71	0.123672	0.925079	0	30	1	92	0.756098	1
EGFR|ERBB4	IDH1|CHEM_Organic	central_nervous_system|brain|glioma|astrocytoma_Grade_IV	2	56	29	415	0.28001	1	13	39	13	9	0.00761197	0.10699	0	52	0	22	1	1							2	29	103	429	0.0495219	1	13	9	22	72	0.001702	0.272535	0	22	1	93	0.810345	1
EGFR|ERBB4	BRAF|CHEM_Organic	central_nervous_system|brain|glioma|astrocytoma_Grade_IV	0	58	13	431	0.198544	1	15	39	1	5	1	1	0	54	0	6	1	1							1	13	104	445	0.230368	1	1	5	23	72	0.81292	1	0	6	1	94	0.940594	1
IDH1|CHEM_Mg++	EGFR|ERBB3	central_nervous_system|brain|glioma|astrocytoma_Grade_IV	2	29	56	415	0.28001	1	13	9	13	39	0.00761197	0.10699	0	22	0	52	1	1							2	29	103	429	0.0495219	1	13	9	22	72	0.001702	0.272535	0	22	1	93	0.810345	1
IDH1|CHEM_Mg++	EGFR|ERBB2	central_nervous_system|brain|glioma|astrocytoma_Grade_IV	2	29	54	417	0.303961	1	13	9	13	37	0.0152176	0.160419	0	22	0	50	1	1							2	29	103	429	0.0495219	1	13	9	22	72	0.001702	0.272535	0	22	1	93	0.810345	1
IDH1|CHEM_Mg++	EGFR|ERBB4	central_nervous_system|brain|glioma|astrocytoma_Grade_IV	2	29	56	415	0.28001	1	13	9	13	39	0.00761197	0.10699	0	22	0	52	1	1							2	29	103	429	0.0495219	1	13	9	22	72	0.001702	0.272535	0	22	1	93	0.810345	1
IDH1|CHEM_Mg++	IDH1|CHEM_Metabolite	central_nervous_system|brain|glioma|astrocytoma_Grade_IV	31	0	0	471	1	1	0	0	0	0	1	1	0	0	0	0	1	1
IDH1|CHEM_Mg++	TP53|TP53BP2	central_nervous_system|brain|glioma|astrocytoma_Grade_IV	10	21	35	436	0.99998	1	11	6	13	16	0.23288	0.502864	0	17	4	25	0.280976	0.81709							20	11	122	410	1	1	3	6	32	74	0.553959	1	0	9	11	95	0.390704	1
IDH1|CHEM_Mg++	IDH1|CHEM_Mn++	central_nervous_system|brain|glioma|astrocytoma_Grade_IV	31	0	0	471	1	1	0	0	0	0	1	1	0	0	0	0	1	1
IDH1|CHEM_Mg++	TP53|TP53BP1	central_nervous_system|brain|glioma|astrocytoma_Grade_IV	3	28	18	453	0.966026	1	15	6	8	7	0.310073	0.594306	0	21	1	14	0.416667	1							20	11	122	410	1	1	3	6	32	74	0.553959	1	0	9	11	95	0.390704	1
IDH1|CHEM_Mg++	TP53|CHEM_Zn+	central_nervous_system|brain|glioma|astrocytoma_Grade_IV	4	27	33	438	0.932003	1	13	9	7	22	0.0197997	0.166977	0	22	4	25	0.124314	0.582433							20	11	122	410	1	1	3	6	32	74	0.553959	1	0	9	11	95	0.390704	1
IDH1|CHEM_Mg++	EGFR|EGFR	central_nervous_system|brain|glioma|astrocytoma_Grade_IV	2	29	56	415	0.28001	1	13	9	13	39	0.00761197	0.10699	0	22	0	52	1	1							2	29	103	429	0.0495219	1	13	9	22	72	0.001702	0.272535	0	22	1	93	0.810345	1
IDH1|CHEM_Mg++	PIK3CA|PIK3R1	central_nervous_system|brain|glioma|astrocytoma_Grade_IV	6	25	18	453	0.999717	1	9	9	4	11	0.284425	0.571107	0	18	1	14	0.454545	1							4	34	27	498	0.950369	1	9	20	11	9	0.97588	1	0	29	0	20	1	1
IDH1|CHEM_Mg++	PIK3CA|PIK3R3	central_nervous_system|brain|glioma|astrocytoma_Grade_IV	4	27	12	459	0.998256	1	11	9	2	8	0.119355	0.502864	0	20	0	10	1	1							4	34	27	498	0.950369	1	9	20	11	9	0.97588	1	0	29	0	20	1	1
IDH1|CHEM_Mg++	IDH1|CHEM_Organic	central_nervous_system|brain|glioma|astrocytoma_Grade_IV	31	0	0	471	1	1	0	0	0	0	1	1	0	0	0	0	1	1
IDH1|CHEM_Mg++	BRAF|CHEM_Organic	central_nervous_system|brain|glioma|astrocytoma_Grade_IV	0	31	13	458	0.43212	1	15	9	1	5	0.0724904	0.469989	0	24	0	6	1	1							0	14	31	518	0.448215	1	2	5	15	9	0.979281	1	0	7	0	24	1	1
IDH1|IDH1	EGFR|ERBB3	central_nervous_system|brain|glioma|astrocytoma_Grade_IV	2	29	56	415	0.28001	1	13	9	13	39	0.00761197	0.10699	0	22	0	52	1	1							2	29	103	429	0.0495219	1	13	9	22	72	0.001702	0.272535	0	22	1	93	0.810345	1
IDH1|IDH1	EGFR|ERBB2	central_nervous_system|brain|glioma|astrocytoma_Grade_IV	2	29	54	417	0.303961	1	13	9	13	37	0.0152176	0.160419	0	22	0	50	1	1							2	29	103	429	0.0495219	1	13	9	22	72	0.001702	0.272535	0	22	1	93	0.810345	1
IDH1|IDH1	EGFR|ERBB4	central_nervous_system|brain|glioma|astrocytoma_Grade_IV	2	29	56	415	0.28001	1	13	9	13	39	0.00761197	0.10699	0	22	0	52	1	1							2	29	103	429	0.0495219	1	13	9	22	72	0.001702	0.272535	0	22	1	93	0.810345	1
IDH1|IDH1	IDH1|CHEM_Metabolite	central_nervous_system|brain|glioma|astrocytoma_Grade_IV	31	0	0	471	1	1	0	0	0	0	1	1	0	0	0	0	1	1
IDH1|IDH1	IDH1|CHEM_Mg++	central_nervous_system|brain|glioma|astrocytoma_Grade_IV	31	0	0	471	1	1	0	0	0	0	1	1	0	0	0	0	1	1
IDH1|IDH1	IDH1|CHEM_Mn++	central_nervous_system|brain|glioma|astrocytoma_Grade_IV	31	0	0	471	1	1	0	0	0	0	1	1	0	0	0	0	1	1
IDH1|IDH1	TP53|TP53BP1	central_nervous_system|brain|glioma|astrocytoma_Grade_IV	3	28	18	453	0.966026	1	15	6	8	7	0.310073	0.594306	0	21	1	14	0.416667	1							20	11	122	410	1	1	3	6	32	74	0.553959	1	0	9	11	95	0.390704	1
IDH1|IDH1	TP53|CHEM_Zn+	central_nervous_system|brain|glioma|astrocytoma_Grade_IV	4	27	33	438	0.932003	1	13	9	7	22	0.0197997	0.166977	0	22	4	25	0.124314	0.582433							20	11	122	410	1	1	3	6	32	74	0.553959	1	0	9	11	95	0.390704	1
IDH1|IDH1	EGFR|EGFR	central_nervous_system|brain|glioma|astrocytoma_Grade_IV	2	29	56	415	0.28001	1	13	9	13	39	0.00761197	0.10699	0	22	0	52	1	1							2	29	103	429	0.0495219	1	13	9	22	72	0.001702	0.272535	0	22	1	93	0.810345	1
IDH1|IDH1	PIK3CA|PIK3R1	central_nervous_system|brain|glioma|astrocytoma_Grade_IV	6	25	18	453	0.999717	1	9	9	4	11	0.284425	0.571107	0	18	1	14	0.454545	1							4	34	27	498	0.950369	1	9	20	11	9	0.97588	1	0	29	0	20	1	1
IDH1|IDH1	TP53|TP53BP2	central_nervous_system|brain|glioma|astrocytoma_Grade_IV	10	21	35	436	0.99998	1	11	6	13	16	0.23288	0.502864	0	17	4	25	0.280976	0.81709							20	11	122	410	1	1	3	6	32	74	0.553959	1	0	9	11	95	0.390704	1
IDH1|IDH1	PIK3CA|PIK3R3	central_nervous_system|brain|glioma|astrocytoma_Grade_IV	4	27	12	459	0.998256	1	11	9	2	8	0.119355	0.502864	0	20	0	10	1	1							4	34	27	498	0.950369	1	9	20	11	9	0.97588	1	0	29	0	20	1	1
IDH1|IDH1	IDH1|CHEM_Organic	central_nervous_system|brain|glioma|astrocytoma_Grade_IV	31	0	0	471	1	1	0	0	0	0	1	1	0	0	0	0	1	1
IDH1|IDH1	BRAF|CHEM_Organic	central_nervous_system|brain|glioma|astrocytoma_Grade_IV	0	31	13	458	0.43212	1	15	9	1	5	0.0724904	0.469989	0	24	0	6	1	1							0	14	31	518	0.448215	1	2	5	15	9	0.979281	1	0	7	0	24	1	1
TP53|DNA/RNA	EGFR|ERBB3	central_nervous_system|brain|glioma|astrocytoma_Grade_IV	4	33	54	411	0.570945	1	11	16	12	38	0.191316	0.502864	1	26	0	50	0.350649	0.938446							24	118	81	340	0.314221	1	37	62	17	57	0.0308738	0.597121	11	88	1	73	0.99909	1
TP53|DNA/RNA	EGFR|ERBB2	central_nervous_system|brain|glioma|astrocytoma_Grade_IV	4	33	52	413	0.6026	1	11	16	12	36	0.195315	0.502864	1	26	0	48	0.36	0.94875							24	118	81	340	0.314221	1	37	62	17	57	0.0308738	0.597121	11	88	1	73	0.99909	1
TP53|DNA/RNA	EGFR|ERBB4	central_nervous_system|brain|glioma|astrocytoma_Grade_IV	4	33	54	411	0.570945	1	11	16	12	38	0.191316	0.502864	1	26	0	50	0.350649	0.938446							24	118	81	340	0.314221	1	37	62	17	57	0.0308738	0.597121	11	88	1	73	0.99909	1
TP53|DNA/RNA	IDH1|CHEM_Metabolite	central_nervous_system|brain|glioma|astrocytoma_Grade_IV	12	25	19	446	1	1	8	14	9	6	0.193063	0.502864	1	21	0	15	1	1							20	11	122	410	1	1	3	6	32	74	0.553959	1	0	9	11	95	0.390704	1
TP53|DNA/RNA	IDH1|CHEM_Mg++	central_nervous_system|brain|glioma|astrocytoma_Grade_IV	12	25	19	446	1	1	8	14	9	6	0.193063	0.502864	1	21	0	15	1	1							20	11	122	410	1	1	3	6	32	74	0.553959	1	0	9	11	95	0.390704	1
TP53|DNA/RNA	IDH1|CHEM_Mn++	central_nervous_system|brain|glioma|astrocytoma_Grade_IV	12	25	19	446	1	1	8	14	9	6	0.193063	0.502864	1	21	0	15	1	1							20	11	122	410	1	1	3	6	32	74	0.553959	1	0	9	11	95	0.390704	1
TP53|DNA/RNA	TP53|TP53BP1	central_nervous_system|brain|glioma|astrocytoma_Grade_IV	15	22	6	459	1	1	7	10	1	3	1	1	1	16	1	3	0.352381	0.938446
TP53|DNA/RNA	TP53|CHEM_Zn+	central_nervous_system|brain|glioma|astrocytoma_Grade_IV	5	32	32	433	0.954984	1	14	12	9	17	0.263967	0.556755	1	25	4	22	0.34974	0.938446
TP53|DNA/RNA	IDH1|IDH1	central_nervous_system|brain|glioma|astrocytoma_Grade_IV	12	25	19	446	1	1	8	14	9	6	0.193063	0.502864	1	21	0	15	1	1							20	11	122	410	1	1	3	6	32	74	0.553959	1	0	9	11	95	0.390704	1
TP53|DNA/RNA	EGFR|EGFR	central_nervous_system|brain|glioma|astrocytoma_Grade_IV	4	33	54	411	0.570945	1	11	16	12	38	0.191316	0.502864	1	26	0	50	0.350649	0.938446							24	118	81	340	0.314221	1	37	62	17	57	0.0308738	0.597121	11	88	1	73	0.99909	1
TP53|DNA/RNA	PIK3CA|PIK3R1	central_nervous_system|brain|glioma|astrocytoma_Grade_IV	5	32	19	446	0.994638	1	12	14	8	8	1	1	1	25	1	15	1	1							13	25	129	396	0.931471	1	7	15	38	72	0.683568	1	0	22	11	99	0.123184	1
TP53|DNA/RNA	TP53|TP53BP2	central_nervous_system|brain|glioma|astrocytoma_Grade_IV	31	6	14	451	1	1	2	4	5	6	1	1	0	6	3	8	0.514706	1
TP53|DNA/RNA	PIK3CA|PIK3R3	central_nervous_system|brain|glioma|astrocytoma_Grade_IV	5	32	11	454	0.999503	1	12	14	4	5	1	1	1	25	0	9	1	1							13	25	129	396	0.931471	1	7	15	38	72	0.683568	1	0	22	11	99	0.123184	1
TP53|DNA/RNA	IDH1|CHEM_Organic	central_nervous_system|brain|glioma|astrocytoma_Grade_IV	12	25	19	446	1	1	8	14	9	6	0.193063	0.502864	1	21	0	15	1	1							20	11	122	410	1	1	3	6	32	74	0.553959	1	0	9	11	95	0.390704	1
TP53|DNA/RNA	BRAF|CHEM_Organic	central_nervous_system|brain|glioma|astrocytoma_Grade_IV	0	37	13	452	0.364986	1	14	17	1	5	0.36821	0.656036	1	30	0	6	1	1							1	13	141	408	0.0949576	1	1	5	43	77	0.928903	1	0	6	11	109	0.571297	1
TP53|CHEM_Organic	EGFR|ERBB3	central_nervous_system|brain|glioma|astrocytoma_Grade_IV	1	9	57	435	0.675483	1	3	5	14	39	0.673994	1	0	8	0	53	1	1							24	118	81	340	0.314221	1	37	62	17	57	0.0308738	0.597121	11	88	1	73	0.99909	1
TP53|CHEM_Organic	EGFR|ERBB2	central_nervous_system|brain|glioma|astrocytoma_Grade_IV	1	9	55	437	0.691147	1	3	5	14	37	0.67827	1	0	8	0	51	1	1							24	118	81	340	0.314221	1	37	62	17	57	0.0308738	0.597121	11	88	1	73	0.99909	1
TP53|CHEM_Organic	EGFR|ERBB4	central_nervous_system|brain|glioma|astrocytoma_Grade_IV	1	9	57	435	0.675483	1	3	5	14	39	0.673994	1	0	8	0	53	1	1							24	118	81	340	0.314221	1	37	62	17	57	0.0308738	0.597121	11	88	1	73	0.99909	1
TP53|CHEM_Organic	IDH1|CHEM_Metabolite	central_nervous_system|brain|glioma|astrocytoma_Grade_IV	2	8	29	463	0.980927	1	2	5	13	9	0.214759	0.502864	0	7	0	22	1	1							20	11	122	410	1	1	3	6	32	74	0.553959	1	0	9	11	95	0.390704	1
TP53|CHEM_Organic	IDH1|CHEM_Mg++	central_nervous_system|brain|glioma|astrocytoma_Grade_IV	2	8	29	463	0.980927	1	2	5	13	9	0.214759	0.502864	0	7	0	22	1	1							20	11	122	410	1	1	3	6	32	74	0.553959	1	0	9	11	95	0.390704	1
TP53|CHEM_Organic	IDH1|CHEM_Mn++	central_nervous_system|brain|glioma|astrocytoma_Grade_IV	2	8	29	463	0.980927	1	2	5	13	9	0.214759	0.502864	0	7	0	22	1	1							20	11	122	410	1	1	3	6	32	74	0.553959	1	0	9	11	95	0.390704	1
TP53|CHEM_Organic	TP53|TP53BP1	central_nervous_system|brain|glioma|astrocytoma_Grade_IV	0	10	21	471	0.649668	1	4	5	8	10	1	1	0	9	1	17	1	1
TP53|CHEM_Organic	TP53|CHEM_Zn+	central_nervous_system|brain|glioma|astrocytoma_Grade_IV	0	10	37	455	0.461693	1	4	5	9	22	0.437076	0.752247	0	9	4	27	0.557337	1
TP53|CHEM_Organic	IDH1|IDH1	central_nervous_system|brain|glioma|astrocytoma_Grade_IV	2	8	29	463	0.980927	1	2	5	13	9	0.214759	0.502864	0	7	0	22	1	1							20	11	122	410	1	1	3	6	32	74	0.553959	1	0	9	11	95	0.390704	1
TP53|CHEM_Organic	TP53|DNA/RNA	central_nervous_system|brain|glioma|astrocytoma_Grade_IV	0	10	37	455	0.461693	1	4	5	14	17	1	1	0	9	1	30	1	1
TP53|CHEM_Organic	PIK3CA|PIK3R1	central_nervous_system|brain|glioma|astrocytoma_Grade_IV	1	9	23	469	0.922008	1	3	5	9	11	1	1	0	8	1	19	1	1							13	25	129	396	0.931471	1	7	15	38	72	0.683568	1	0	22	11	99	0.123184	1
TP53|CHEM_Organic	TP53|TP53BP2	central_nervous_system|brain|glioma|astrocytoma_Grade_IV	0	10	45	447	0.387472	1	4	5	17	19	1	1	0	9	4	32	0.56871	1
TP53|CHEM_Organic	PIK3CA|PIK3R3	central_nervous_system|brain|glioma|astrocytoma_Grade_IV	0	10	16	476	0.721153	1	4	5	6	8	1	1	0	9	0	14	1	1							13	25	129	396	0.931471	1	7	15	38	72	0.683568	1	0	22	11	99	0.123184	1
TP53|CHEM_Organic	TP53|PPP1R13B	central_nervous_system|brain|glioma|astrocytoma_Grade_IV	0	10	45	447	0.387472	1	4	5	17	19	1	1	0	9	4	32	0.56871	1
TP53|CHEM_Organic	EGFR|EGFR	central_nervous_system|brain|glioma|astrocytoma_Grade_IV	1	9	57	435	0.675483	1	3	5	14	39	0.673994	1	0	8	0	53	1	1							24	118	81	340	0.314221	1	37	62	17	57	0.0308738	0.597121	11	88	1	73	0.99909	1
TP53|CHEM_Organic	TP53|PPP1R13L	central_nervous_system|brain|glioma|astrocytoma_Grade_IV	0	10	39	453	0.442028	1	4	5	14	17	1	1	0	9	2	29	1	1
TP53|CHEM_Organic	IDH1|CHEM_Organic	central_nervous_system|brain|glioma|astrocytoma_Grade_IV	2	8	29	463	0.980927	1	2	5	13	9	0.214759	0.502864	0	7	0	22	1	1							20	11	122	410	1	1	3	6	32	74	0.553959	1	0	9	11	95	0.390704	1
TP53|CHEM_Organic	BRAF|CHEM_Organic	central_nervous_system|brain|glioma|astrocytoma_Grade_IV	1	9	12	480	0.975195	1	3	5	0	5	0.230769	0.502864	0	8	0	5	1	1							1	13	141	408	0.0949576	1	1	5	43	77	0.928903	1	0	6	11	109	0.571297	1
BRAF|CHEM_Organic	IDH1|CHEM_Metabolite	central_nervous_system|brain|glioma|astrocytoma_Grade_IV	0	13	31	458	0.43212	1	1	5	15	9	0.0724904	0.469989	0	6	0	24	1	1							0	14	31	518	0.448215	1	2	5	15	9	0.979281	1	0	7	0	24	1	1
BRAF|CHEM_Organic	TP53|TP53BP2	central_nervous_system|brain|glioma|astrocytoma_Grade_IV	0	13	45	444	0.290402	1	1	5	17	19	0.214241	0.502864	0	6	4	32	1	1							1	13	141	408	0.0949576	1	1	5	43	77	0.928903	1	0	6	11	109	0.571297	1
BRAF|CHEM_Organic	TP53|TP53BP1	central_nervous_system|brain|glioma|astrocytoma_Grade_IV	0	13	21	468	0.569824	1	1	5	8	10	0.350947	0.638773	0	6	1	17	1	1							1	13	141	408	0.0949576	1	1	5	43	77	0.928903	1	0	6	11	109	0.571297	1
BRAF|CHEM_Organic	TP53|CHEM_Zn+	central_nervous_system|brain|glioma|astrocytoma_Grade_IV	0	13	37	452	0.364986	1	1	5	9	22	1	1	0	6	4	27	1	1							1	13	141	408	0.0949576	1	1	5	43	77	0.928903	1	0	6	11	109	0.571297	1
BRAF|CHEM_Organic	PIK3CA|PIK3R1	central_nervous_system|brain|glioma|astrocytoma_Grade_IV	1	12	23	466	0.876115	1	1	4	10	10	0.34058	0.624396	0	5	1	19	1	1							2	36	12	513	0.938451	1	13	18	2	3	0.662545	1	0	31	0	5	1	1
BRAF|CHEM_Organic	PIK3CA|PIK3R3	central_nervous_system|brain|glioma|astrocytoma_Grade_IV	1	12	15	474	0.939441	1	1	4	6	7	0.595588	0.945265	0	5	0	13	1	1							2	36	12	513	0.938451	1	13	18	2	3	0.662545	1	0	31	0	5	1	1
BRAF|CHEM_Organic	IDH1|CHEM_Organic	central_nervous_system|brain|glioma|astrocytoma_Grade_IV	0	13	31	458	0.43212	1	1	5	15	9	0.0724904	0.469989	0	6	0	24	1	1							0	14	31	518	0.448215	1	2	5	15	9	0.979281	1	0	7	0	24	1	1
IDH1|CHEM_Ca++	EGFR|ERBB3	central_nervous_system|brain|glioma|astrocytoma_Grade_IV	2	29	56	415	0.28001	1	13	9	13	39	0.00761197	0.10699	0	22	0	52	1	1							2	29	103	429	0.0495219	1	13	9	22	72	0.001702	0.272535	0	22	1	93	0.810345	1
IDH1|CHEM_Ca++	EGFR|ERBB2	central_nervous_system|brain|glioma|astrocytoma_Grade_IV	2	29	54	417	0.303961	1	13	9	13	37	0.0152176	0.160419	0	22	0	50	1	1							2	29	103	429	0.0495219	1	13	9	22	72	0.001702	0.272535	0	22	1	93	0.810345	1
IDH1|CHEM_Ca++	EGFR|ERBB4	central_nervous_system|brain|glioma|astrocytoma_Grade_IV	2	29	56	415	0.28001	1	13	9	13	39	0.00761197	0.10699	0	22	0	52	1	1							2	29	103	429	0.0495219	1	13	9	22	72	0.001702	0.272535	0	22	1	93	0.810345	1
IDH1|CHEM_Ca++	IDH1|CHEM_Metabolite	central_nervous_system|brain|glioma|astrocytoma_Grade_IV	31	0	0	471	1	1	0	0	0	0	1	1	0	0	0	0	1	1
IDH1|CHEM_Ca++	BRAF|CHEM_Organic	central_nervous_system|brain|glioma|astrocytoma_Grade_IV	0	31	13	458	0.43212	1	15	9	1	5	0.0724904	0.469989	0	24	0	6	1	1							0	14	31	518	0.448215	1	2	5	15	9	0.979281	1	0	7	0	24	1	1
IDH1|CHEM_Ca++	TP53|TP63	central_nervous_system|brain|glioma|astrocytoma_Grade_IV	0	31	17	454	0.332253	1	15	9	5	9	0.178799	0.502864	0	24	3	11	0.0431484	0.349889							20	11	122	410	1	1	3	6	32	74	0.553959	1	0	9	11	95	0.390704	1
IDH1|CHEM_Ca++	IDH1|CHEM_Mn++	central_nervous_system|brain|glioma|astrocytoma_Grade_IV	31	0	0	471	1	1	0	0	0	0	1	1	0	0	0	0	1	1
IDH1|CHEM_Ca++	TP53|TP53BP2	central_nervous_system|brain|glioma|astrocytoma_Grade_IV	10	21	35	436	0.99998	1	11	6	13	16	0.23288	0.502864	0	17	4	25	0.280976	0.81709							20	11	122	410	1	1	3	6	32	74	0.553959	1	0	9	11	95	0.390704	1
IDH1|CHEM_Ca++	TP53|TP53BP1	central_nervous_system|brain|glioma|astrocytoma_Grade_IV	3	28	18	453	0.966026	1	15	6	8	7	0.310073	0.594306	0	21	1	14	0.416667	1							20	11	122	410	1	1	3	6	32	74	0.553959	1	0	9	11	95	0.390704	1
IDH1|CHEM_Ca++	TP53|CHEM_Zn+	central_nervous_system|brain|glioma|astrocytoma_Grade_IV	4	27	33	438	0.932003	1	13	9	7	22	0.0197997	0.166977	0	22	4	25	0.124314	0.582433							20	11	122	410	1	1	3	6	32	74	0.553959	1	0	9	11	95	0.390704	1
IDH1|CHEM_Ca++	IDH1|IDH1	central_nervous_system|brain|glioma|astrocytoma_Grade_IV	31	0	0	471	1	1	0	0	0	0	1	1	0	0	0	0	1	1
IDH1|CHEM_Ca++	TP53|DNA/RNA	central_nervous_system|brain|glioma|astrocytoma_Grade_IV	12	19	25	446	1	1	9	6	8	14	0.193063	0.502864	0	15	1	21	1	1							20	11	122	410	1	1	3	6	32	74	0.553959	1	0	9	11	95	0.390704	1
IDH1|CHEM_Ca++	PIK3CA|PIK3R1	central_nervous_system|brain|glioma|astrocytoma_Grade_IV	6	25	18	453	0.999717	1	9	9	4	11	0.284425	0.571107	0	18	1	14	0.454545	1							4	34	27	498	0.950369	1	9	20	11	9	0.97588	1	0	29	0	20	1	1
IDH1|CHEM_Ca++	IDH1|CHEM_Mg++	central_nervous_system|brain|glioma|astrocytoma_Grade_IV	31	0	0	471	1	1	0	0	0	0	1	1	0	0	0	0	1	1
IDH1|CHEM_Ca++	PIK3CA|PIK3R3	central_nervous_system|brain|glioma|astrocytoma_Grade_IV	4	27	12	459	0.998256	1	11	9	2	8	0.119355	0.502864	0	20	0	10	1	1							4	34	27	498	0.950369	1	9	20	11	9	0.97588	1	0	29	0	20	1	1
IDH1|CHEM_Ca++	TP53|PPP1R13B	central_nervous_system|brain|glioma|astrocytoma_Grade_IV	10	21	35	436	0.99998	1	11	6	13	16	0.23288	0.502864	0	17	4	25	0.280976	0.81709							20	11	122	410	1	1	3	6	32	74	0.553959	1	0	9	11	95	0.390704	1
IDH1|CHEM_Ca++	TP53|CHEM_Organic	central_nervous_system|brain|glioma|astrocytoma_Grade_IV	2	29	8	463	0.980927	1	13	9	2	5	0.214759	0.502864	0	22	0	7	1	1							20	11	122	410	1	1	3	6	32	74	0.553959	1	0	9	11	95	0.390704	1
IDH1|CHEM_Ca++	TP53|PPP1R13L	central_nervous_system|brain|glioma|astrocytoma_Grade_IV	10	21	29	442	0.999996	1	11	6	10	14	0.208161	0.502864	0	17	2	22	0.502439	1							20	11	122	410	1	1	3	6	32	74	0.553959	1	0	9	11	95	0.390704	1
IDH1|CHEM_Ca++	TP53|TP73	central_nervous_system|brain|glioma|astrocytoma_Grade_IV	3	28	26	445	0.905054	1	13	9	7	15	0.129208	0.502864	0	22	4	18	0.107771	0.582433							20	11	122	410	1	1	3	6	32	74	0.553959	1	0	9	11	95	0.390704	1
IDH1|CHEM_Ca++	IDH1|CHEM_Organic	central_nervous_system|brain|glioma|astrocytoma_Grade_IV	31	0	0	471	1	1	0	0	0	0	1	1	0	0	0	0	1	1
IDH1|CHEM_Ca++	EGFR|EGFR	central_nervous_system|brain|glioma|astrocytoma_Grade_IV	2	29	56	415	0.28001	1	13	9	13	39	0.00761197	0.10699	0	22	0	52	1	1							2	29	103	429	0.0495219	1	13	9	22	72	0.001702	0.272535	0	22	1	93	0.810345	1
TP53|TP53BP2	TP53|TP53BP1	central_nervous_system|brain|glioma|astrocytoma_Grade_IV	20	25	1	456	1	1	9	10	0	1	1	1	3	16	0	1	1	1
TP53|TP53BP2	TP53|CHEM_Zn+	central_nervous_system|brain|glioma|astrocytoma_Grade_IV	10	35	27	430	0.999866	1	13	14	5	17	0.0815823	0.469989	2	25	2	20	1	1
TP53|TP53BP2	IDH1|CHEM_Organic	central_nervous_system|brain|glioma|astrocytoma_Grade_IV	10	35	21	436	0.99998	1	13	16	11	6	0.23288	0.502864	4	25	0	17	0.280976	0.81709							20	11	122	410	1	1	3	6	32	74	0.553959	1	0	9	11	95	0.390704	1
TP53|TP53BP1	TP53|CHEM_Zn+	central_nervous_system|brain|glioma|astrocytoma_Grade_IV	0	21	37	444	0.193578	1	8	10	9	22	0.354937	0.641421	1	17	4	27	0.639341	1
TP53|TP53BP1	IDH1|CHEM_Organic	central_nervous_system|brain|glioma|astrocytoma_Grade_IV	3	18	28	453	0.966026	1	8	7	15	6	0.310073	0.594306	1	14	0	21	0.416667	1							20	11	122	410	1	1	3	6	32	74	0.553959	1	0	9	11	95	0.390704	1
TP53|CHEM_Zn+	IDH1|CHEM_Organic	central_nervous_system|brain|glioma|astrocytoma_Grade_IV	4	33	27	438	0.932003	1	7	22	13	9	0.0197997	0.166977	4	25	0	22	0.124314	0.582433							20	11	122	410	1	1	3	6	32	74	0.553959	1	0	9	11	95	0.390704	1
TP53|TP73	EGFR|ERBB3	central_nervous_system|brain|glioma|astrocytoma_Grade_IV	4	25	54	419	0.76562	1	8	12	14	36	0.396607	0.692011	4	16	0	50	0.00528414	0.128878							24	118	81	340	0.314221	1	37	62	17	57	0.0308738	0.597121	11	88	1	73	0.99909	1
TP53|TP73	EGFR|ERBB2	central_nervous_system|brain|glioma|astrocytoma_Grade_IV	4	25	52	421	0.787891	1	8	12	14	34	0.40657	0.704536	4	16	0	48	0.00594927	0.128878							24	118	81	340	0.314221	1	37	62	17	57	0.0308738	0.597121	11	88	1	73	0.99909	1
TP53|TP73	EGFR|ERBB4	central_nervous_system|brain|glioma|astrocytoma_Grade_IV	4	25	54	419	0.76562	1	8	12	14	36	0.396607	0.692011	4	16	0	50	0.00528414	0.128878							24	118	81	340	0.314221	1	37	62	17	57	0.0308738	0.597121	11	88	1	73	0.99909	1
TP53|TP73	IDH1|CHEM_Metabolite	central_nervous_system|brain|glioma|astrocytoma_Grade_IV	3	26	28	445	0.905054	1	7	15	13	9	0.129208	0.502864	4	18	0	22	0.107771	0.582433							20	11	122	410	1	1	3	6	32	74	0.553959	1	0	9	11	95	0.390704	1
TP53|TP73	IDH1|CHEM_Mg++	central_nervous_system|brain|glioma|astrocytoma_Grade_IV	3	26	28	445	0.905054	1	7	15	13	9	0.129208	0.502864	4	18	0	22	0.107771	0.582433							20	11	122	410	1	1	3	6	32	74	0.553959	1	0	9	11	95	0.390704	1
TP53|TP73	IDH1|CHEM_Mn++	central_nervous_system|brain|glioma|astrocytoma_Grade_IV	3	26	28	445	0.905054	1	7	15	13	9	0.129208	0.502864	4	18	0	22	0.107771	0.582433							20	11	122	410	1	1	3	6	32	74	0.553959	1	0	9	11	95	0.390704	1
TP53|TP73	TP53|TP53BP2	central_nervous_system|brain|glioma|astrocytoma_Grade_IV	21	8	24	449	1	1	1	7	9	11	0.193676	0.502864	0	8	0	20	1	1
TP53|TP73	TP53|TP53BP1	central_nervous_system|brain|glioma|astrocytoma_Grade_IV	6	23	15	458	0.999932	1	8	12	7	7	0.728237	1	3	17	0	14	0.251337	0.81709
TP53|TP73	TP53|CHEM_Zn+	central_nervous_system|brain|glioma|astrocytoma_Grade_IV	13	16	24	449	1	1	5	7	5	14	0.447249	0.764554	2	10	2	17	0.630447	1
TP53|TP73	IDH1|IDH1	central_nervous_system|brain|glioma|astrocytoma_Grade_IV	3	26	28	445	0.905054	1	7	15	13	9	0.129208	0.502864	4	18	0	22	0.107771	0.582433							20	11	122	410	1	1	3	6	32	74	0.553959	1	0	9	11	95	0.390704	1
TP53|TP73	TP53|DNA/RNA	central_nervous_system|brain|glioma|astrocytoma_Grade_IV	11	18	26	447	1	1	6	9	11	11	0.73838	1	3	12	0	22	0.0585586	0.400414
TP53|TP73	PIK3CA|PIK3R1	central_nervous_system|brain|glioma|astrocytoma_Grade_IV	1	28	23	450	0.589688	1	9	14	10	10	0.547169	0.887396	4	19	1	19	0.350809	0.938446							13	25	129	396	0.931471	1	7	15	38	72	0.683568	1	0	22	11	99	0.123184	1
TP53|TP73	EGFR|EGFR	central_nervous_system|brain|glioma|astrocytoma_Grade_IV	4	25	54	419	0.76562	1	8	12	14	36	0.396607	0.692011	4	16	0	50	0.00528414	0.128878							24	118	81	340	0.314221	1	37	62	17	57	0.0308738	0.597121	11	88	1	73	0.99909	1
TP53|TP73	PIK3CA|PIK3R3	central_nervous_system|brain|glioma|astrocytoma_Grade_IV	1	28	15	458	0.765387	1	9	14	6	7	0.735553	1	4	19	0	13	0.274136	0.81709							13	25	129	396	0.931471	1	7	15	38	72	0.683568	1	0	22	11	99	0.123184	1
TP53|TP73	TP53|PPP1R13B	central_nervous_system|brain|glioma|astrocytoma_Grade_IV	21	8	24	449	1	1	1	7	9	11	0.193676	0.502864	0	8	0	20	1	1
TP53|TP73	TP53|CHEM_Organic	central_nervous_system|brain|glioma|astrocytoma_Grade_IV	0	29	10	463	0.548474	1	9	15	4	5	1	1	4	20	0	9	0.554839	1
TP53|TP73	TP53|PPP1R13L	central_nervous_system|brain|glioma|astrocytoma_Grade_IV	15	14	24	449	1	1	4	9	9	11	0.485058	0.823621	2	11	0	20	0.147727	0.667411
TP53|TP73	IDH1|CHEM_Organic	central_nervous_system|brain|glioma|astrocytoma_Grade_IV	3	26	28	445	0.905054	1	7	15	13	9	0.129208	0.502864	4	18	0	22	0.107771	0.582433							20	11	122	410	1	1	3	6	32	74	0.553959	1	0	9	11	95	0.390704	1
TP53|TP73	BRAF|CHEM_Organic	central_nervous_system|brain|glioma|astrocytoma_Grade_IV	0	29	13	460	0.456917	1	9	15	1	5	0.632815	0.976234	4	20	0	6	0.556869	1							1	13	141	408	0.0949576	1	1	5	43	77	0.928903	1	0	6	11	109	0.571297	1
TP53|TP53	IDH1|CHEM_Mn++	central_nervous_system|brain|glioma|astrocytoma_Grade_IV	0	18	31	453	0.311016	1	5	10	15	9	0.10534	0.502864	3	12	0	24	0.0497866	0.349889							20	11	122	410	1	1	3	6	32	74	0.553959	1	0	9	11	95	0.390704	1
TP53|TP53	EGFR|EGFR	central_nervous_system|brain|glioma|astrocytoma_Grade_IV	3	15	55	429	0.857227	1	4	8	14	37	0.729013	1	3	9	0	51	0.00554003	0.128878							24	118	81	340	0.314221	1	37	62	17	57	0.0308738	0.597121	11	88	1	73	0.99909	1
TP53|TP53	PIK3CA|PIK3R1	central_nervous_system|brain|glioma|astrocytoma_Grade_IV	0	18	24	460	0.407593	1	5	10	10	11	0.500606	0.839742	3	12	1	20	0.286988	0.825089							13	25	129	396	0.931471	1	7	15	38	72	0.683568	1	0	22	11	99	0.123184	1
TP53|TP53	PIK3CA|PIK3R3	central_nervous_system|brain|glioma|astrocytoma_Grade_IV	0	18	16	468	0.552488	1	5	10	6	8	0.710382	1	3	12	0	14	0.224138	0.81709							13	25	129	396	0.931471	1	7	15	38	72	0.683568	1	0	22	11	99	0.123184	1
TP53|TP53	IDH1|CHEM_Metabolite	central_nervous_system|brain|glioma|astrocytoma_Grade_IV	0	18	31	453	0.311016	1	5	10	15	9	0.10534	0.502864	3	12	0	24	0.0497866	0.349889							20	11	122	410	1	1	3	6	32	74	0.553959	1	0	9	11	95	0.390704	1
TP53|TP53	TP53|TP63	central_nervous_system|brain|glioma|astrocytoma_Grade_IV	17	1	0	484	1	1	0	1	0	0	1	1	0	1	0	0	1	1
TP53|TP53	TP53|PPP1R13B	central_nervous_system|brain|glioma|astrocytoma_Grade_IV	14	4	31	453	1	1	1	3	13	12	0.597701	0.945265	0	4	1	24	1	1
TP53|TP53	TP53|PPP1R13L	central_nervous_system|brain|glioma|astrocytoma_Grade_IV	8	10	31	453	0.999999	1	4	5	13	12	1	1	2	7	1	24	0.164439	0.705135
TP53|TP53	EGFR|ERBB3	central_nervous_system|brain|glioma|astrocytoma_Grade_IV	3	15	55	429	0.857227	1	4	8	14	37	0.729013	1	3	9	0	51	0.00554003	0.128878							24	118	81	340	0.314221	1	37	62	17	57	0.0308738	0.597121	11	88	1	73	0.99909	1
TP53|TP53	EGFR|ERBB2	central_nervous_system|brain|glioma|astrocytoma_Grade_IV	3	15	53	431	0.870506	1	4	8	14	35	0.735853	1	3	9	0	49	0.00611281	0.128878							24	118	81	340	0.314221	1	37	62	17	57	0.0308738	0.597121	11	88	1	73	0.99909	1
TP53|TP53	EGFR|ERBB4	central_nervous_system|brain|glioma|astrocytoma_Grade_IV	3	15	55	429	0.857227	1	4	8	14	37	0.729013	1	3	9	0	51	0.00554003	0.128878							24	118	81	340	0.314221	1	37	62	17	57	0.0308738	0.597121	11	88	1	73	0.99909	1
TP53|TP53	IDH1|CHEM_Mg++	central_nervous_system|brain|glioma|astrocytoma_Grade_IV	0	18	31	453	0.311016	1	5	10	15	9	0.10534	0.502864	3	12	0	24	0.0497866	0.349889							20	11	122	410	1	1	3	6	32	74	0.553959	1	0	9	11	95	0.390704	1
TP53|TP53	IDH1|IDH1	central_nervous_system|brain|glioma|astrocytoma_Grade_IV	0	18	31	453	0.311016	1	5	10	15	9	0.10534	0.502864	3	12	0	24	0.0497866	0.349889							20	11	122	410	1	1	3	6	32	74	0.553959	1	0	9	11	95	0.390704	1
TP53|TP53	TP53|DNA/RNA	central_nervous_system|brain|glioma|astrocytoma_Grade_IV	1	17	36	448	0.611364	1	5	9	14	16	0.534023	0.871663	3	11	1	29	0.0878152	0.569673
TP53|TP53	TP53|CHEM_Organic	central_nervous_system|brain|glioma|astrocytoma_Grade_IV	0	18	10	474	0.691751	1	5	10	4	5	0.678456	1	3	12	0	9	0.266304	0.81709
TP53|TP53	IDH1|CHEM_Organic	central_nervous_system|brain|glioma|astrocytoma_Grade_IV	0	18	31	453	0.311016	1	5	10	15	9	0.10534	0.502864	3	12	0	24	0.0497866	0.349889							20	11	122	410	1	1	3	6	32	74	0.553959	1	0	9	11	95	0.390704	1
TP53|TP53	BRAF|CHEM_Organic	central_nervous_system|brain|glioma|astrocytoma_Grade_IV	0	18	13	471	0.618427	1	5	10	1	5	0.622678	0.966488	3	12	0	6	0.526316	1							1	13	141	408	0.0949576	1	1	5	43	77	0.928903	1	0	6	11	109	0.571297	1
TP53|TP53	IDH1|CHEM_Ca++	central_nervous_system|brain|glioma|astrocytoma_Grade_IV	0	18	31	453	0.311016	1	5	10	15	9	0.10534	0.502864	3	12	0	24	0.0497866	0.349889							20	11	122	410	1	1	3	6	32	74	0.553959	1	0	9	11	95	0.390704	1
TP53|TP53	TP53|TP53BP2	central_nervous_system|brain|glioma|astrocytoma_Grade_IV	14	4	31	453	1	1	1	3	13	12	0.597701	0.945265	0	4	1	24	1	1
TP53|TP53	TP53|TP53BP1	central_nervous_system|brain|glioma|astrocytoma_Grade_IV	6	12	15	469	0.999998	1	4	7	7	7	0.688745	1	2	9	0	14	0.183333	0.773056
TP53|TP53	TP53|CHEM_Zn+	central_nervous_system|brain|glioma|astrocytoma_Grade_IV	8	10	29	455	0.999999	1	2	6	6	18	1	1	1	7	2	22	1	1
TP53|TP53	TP53|TP73	central_nervous_system|brain|glioma|astrocytoma_Grade_IV	17	1	12	472	1	1	0	1	4	6	1	1	0	1	1	9	1	1
HRAS|CHEM_Mg++	ANKRD18B|DNA/RNA	upper_aerodigestive_tract|head_neck|carcinoma|squamous_cell_carcinoma	3	7	16	22	0.375596	1	0	0	0	0	1	1	0	0	0	0	1	1							3	7	16	45	0.745106	1	0	0	0	0	1	1	0	0	0	0	1	1
HRAS|CHEM_Mg++	HLA-DRB1|CHEM_Organic	upper_aerodigestive_tract|head_neck|carcinoma|squamous_cell_carcinoma	1	9	9	29	0.321502	1	0	0	0	0	1	1	0	0	0	0	1	1							2	12	8	49	0.691957	1	0	0	0	0	1	1	0	0	0	0	1	1
HRAS|CHEM_Mg++	OR13C5|CHEM_Organic	upper_aerodigestive_tract|head_neck|carcinoma|squamous_cell_carcinoma	3	7	7	31	0.889496	1	0	0	0	0	1	1	0	0	0	0	1	1							3	13	7	48	0.846217	1	0	0	0	0	1	1	0	0	0	0	1	1
HRAS|CHEM_Mg++	NOTCH1|CHEM_Glycos	upper_aerodigestive_tract|head_neck|carcinoma|squamous_cell_carcinoma	3	7	20	18	0.179677	1	0	0	0	0	1	1	0	0	0	0	1	1							3	20	7	41	0.586871	1	0	0	0	0	1	1	0	0	0	0	1	1
HRAS|CHEM_Mg++	PRSS3|CHEM_Metal	upper_aerodigestive_tract|head_neck|carcinoma|squamous_cell_carcinoma	3	7	20	18	0.179677	1	0	0	0	0	1	1	0	0	0	0	1	1							3	7	20	41	0.586871	1	0	0	0	0	1	1	0	0	0	0	1	1
HRAS|CHEM_Mg++	OR13C5|CHEM_Lipid	upper_aerodigestive_tract|head_neck|carcinoma|squamous_cell_carcinoma	3	7	13	25	0.559628	1	0	0	0	0	1	1	0	0	0	0	1	1							3	13	7	48	0.846217	1	0	0	0	0	1	1	0	0	0	0	1	1
HRAS|CHEM_Mg++	PRSS3|CHEM_Zn+	upper_aerodigestive_tract|head_neck|carcinoma|squamous_cell_carcinoma	3	7	20	18	0.179677	1	0	0	0	0	1	1	0	0	0	0	1	1							3	7	20	41	0.586871	1	0	0	0	0	1	1	0	0	0	0	1	1
HRAS|CHEM_Mg++	HLA-DRB1|HLA-A	upper_aerodigestive_tract|head_neck|carcinoma|squamous_cell_carcinoma	1	9	9	29	0.321502	1	0	0	0	0	1	1	0	0	0	0	1	1							2	12	8	49	0.691957	1	0	0	0	0	1	1	0	0	0	0	1	1
HRAS|CHEM_Mg++	PRSS3|CHEM_pTyr-like	upper_aerodigestive_tract|head_neck|carcinoma|squamous_cell_carcinoma	3	7	20	18	0.179677	1	0	0	0	0	1	1	0	0	0	0	1	1							3	7	20	41	0.586871	1	0	0	0	0	1	1	0	0	0	0	1	1
HRAS|CHEM_Mg++	FOXD4L5|DNA/RNA	upper_aerodigestive_tract|head_neck|carcinoma|squamous_cell_carcinoma	3	7	20	18	0.179677	1	0	0	0	0	1	1	0	0	0	0	1	1							3	7	20	41	0.586871	1	0	0	0	0	1	1	0	0	0	0	1	1
HRAS|CHEM_Mg++	OR1L6|CHEM_Organic	upper_aerodigestive_tract|head_neck|carcinoma|squamous_cell_carcinoma	3	7	19	19	0.221375	1	0	0	0	0	1	1	0	0	0	0	1	1							3	7	19	42	0.627799	1	0	0	0	0	1	1	0	0	0	0	1	1
HRAS|CHEM_Mg++	ANKRD52|CHEM_Organic	upper_aerodigestive_tract|head_neck|carcinoma|squamous_cell_carcinoma	3	7	18	20	0.26819	1	0	0	0	0	1	1	0	0	0	0	1	1							3	7	18	43	0.668078	1	0	0	0	0	1	1	0	0	0	0	1	1
HRAS|CHEM_Mg++	HLA-DRB1|MBP	upper_aerodigestive_tract|head_neck|carcinoma|squamous_cell_carcinoma	1	9	9	29	0.321502	1	0	0	0	0	1	1	0	0	0	0	1	1							2	12	8	49	0.691957	1	0	0	0	0	1	1	0	0	0	0	1	1
HRAS|CHEM_Mg++	PRSS3|DNA/RNA	upper_aerodigestive_tract|head_neck|carcinoma|squamous_cell_carcinoma	3	7	20	18	0.179677	1	0	0	0	0	1	1	0	0	0	0	1	1							3	7	20	41	0.586871	1	0	0	0	0	1	1	0	0	0	0	1	1
HRAS|CHEM_Mg++	OR13C5|CHEM_Metabolite	upper_aerodigestive_tract|head_neck|carcinoma|squamous_cell_carcinoma	2	8	13	25	0.325485	1	0	0	0	0	1	1	0	0	0	0	1	1							3	13	7	48	0.846217	1	0	0	0	0	1	1	0	0	0	0	1	1
HRAS|CHEM_Mg++	PRSS3|CHEM_Ca++	upper_aerodigestive_tract|head_neck|carcinoma|squamous_cell_carcinoma	3	7	20	18	0.179677	1	0	0	0	0	1	1	0	0	0	0	1	1							3	7	20	41	0.586871	1	0	0	0	0	1	1	0	0	0	0	1	1
HRAS|CHEM_Mg++	PRSS3|CHEM_Phe-like	upper_aerodigestive_tract|head_neck|carcinoma|squamous_cell_carcinoma	3	7	20	18	0.179677	1	0	0	0	0	1	1	0	0	0	0	1	1							3	7	20	41	0.586871	1	0	0	0	0	1	1	0	0	0	0	1	1
HRAS|CHEM_Mg++	PRSS3|CHEM_Metabolite	upper_aerodigestive_tract|head_neck|carcinoma|squamous_cell_carcinoma	3	7	20	18	0.179677	1	0	0	0	0	1	1	0	0	0	0	1	1							3	7	20	41	0.586871	1	0	0	0	0	1	1	0	0	0	0	1	1
HRAS|CHEM_Mg++	PRSS3|CHEM_Organic	upper_aerodigestive_tract|head_neck|carcinoma|squamous_cell_carcinoma	3	7	20	18	0.179677	1	0	0	0	0	1	1	0	0	0	0	1	1							3	7	20	41	0.586871	1	0	0	0	0	1	1	0	0	0	0	1	1
HRAS|CHEM_Mg++	PRSS3|CHEM_Mg++	upper_aerodigestive_tract|head_neck|carcinoma|squamous_cell_carcinoma	3	7	20	18	0.179677	1	0	0	0	0	1	1	0	0	0	0	1	1							3	7	20	41	0.586871	1	0	0	0	0	1	1	0	0	0	0	1	1
HRAS|CHEM_Mg++	HRAS|CHEM_GTP-like	upper_aerodigestive_tract|head_neck|carcinoma|squamous_cell_carcinoma	10	0	0	38	1	1	0	0	0	0	1	1	0	0	0	0	1	1
HRAS|CHEM_Mg++	PABPC1|DNA/RNA	upper_aerodigestive_tract|head_neck|carcinoma|squamous_cell_carcinoma	2	8	8	30	0.657957	1	0	0	0	0	1	1	0	0	0	0	1	1							2	8	9	52	0.820233	1	0	0	0	0	1	1	0	0	0	0	1	1
HRAS|CHEM_Mg++	HRAS|CHEM_Inorganic	upper_aerodigestive_tract|head_neck|carcinoma|squamous_cell_carcinoma	10	0	0	38	1	1	0	0	0	0	1	1	0	0	0	0	1	1
ANKRD18B|DNA/RNA	HLA-DRB1|MBP	upper_aerodigestive_tract|head_neck|carcinoma|squamous_cell_carcinoma	7	12	3	26	0.994885	1	0	0	0	0	1	1	0	0	0	0	1	1							11	3	8	49	1	1	0	0	0	0	1	1	0	0	0	0	1	1
ANKRD18B|DNA/RNA	PRSS3|CHEM_Phe-like	upper_aerodigestive_tract|head_neck|carcinoma|squamous_cell_carcinoma	19	0	4	25	1	1	0	0	0	0	1	1	0	0	0	0	1	1							19	4	0	48	1	1	0	0	0	0	1	1	0	0	0	0	1	1
ANKRD18B|DNA/RNA	PRSS3|CHEM_Zn+	upper_aerodigestive_tract|head_neck|carcinoma|squamous_cell_carcinoma	19	0	4	25	1	1	0	0	0	0	1	1	0	0	0	0	1	1							19	4	0	48	1	1	0	0	0	0	1	1	0	0	0	0	1	1
ANKRD18B|DNA/RNA	HLA-DRB1|HLA-A	upper_aerodigestive_tract|head_neck|carcinoma|squamous_cell_carcinoma	7	12	3	26	0.994885	1	0	0	0	0	1	1	0	0	0	0	1	1							11	3	8	49	1	1	0	0	0	0	1	1	0	0	0	0	1	1
ANKRD18B|DNA/RNA	PRSS3|CHEM_Organic	upper_aerodigestive_tract|head_neck|carcinoma|squamous_cell_carcinoma	19	0	4	25	1	1	0	0	0	0	1	1	0	0	0	0	1	1							19	4	0	48	1	1	0	0	0	0	1	1	0	0	0	0	1	1
ANKRD18B|DNA/RNA	PRSS3|CHEM_Metal	upper_aerodigestive_tract|head_neck|carcinoma|squamous_cell_carcinoma	19	0	4	25	1	1	0	0	0	0	1	1	0	0	0	0	1	1							19	4	0	48	1	1	0	0	0	0	1	1	0	0	0	0	1	1
ANKRD18B|DNA/RNA	HRAS|CHEM_GTP-like	upper_aerodigestive_tract|head_neck|carcinoma|squamous_cell_carcinoma	3	16	7	22	0.375596	1	0	0	0	0	1	1	0	0	0	0	1	1							3	7	16	45	0.745106	1	0	0	0	0	1	1	0	0	0	0	1	1
ANKRD18B|DNA/RNA	PRSS3|DNA/RNA	upper_aerodigestive_tract|head_neck|carcinoma|squamous_cell_carcinoma	19	0	4	25	1	1	0	0	0	0	1	1	0	0	0	0	1	1							19	4	0	48	1	1	0	0	0	0	1	1	0	0	0	0	1	1
ANKRD18B|DNA/RNA	FOXD4L5|DNA/RNA	upper_aerodigestive_tract|head_neck|carcinoma|squamous_cell_carcinoma	19	0	4	25	1	1	0	0	0	0	1	1	0	0	0	0	1	1							19	0	4	48	1	1	0	0	0	0	1	1	0	0	0	0	1	1
ANKRD18B|DNA/RNA	ANKRD52|CHEM_Organic	upper_aerodigestive_tract|head_neck|carcinoma|squamous_cell_carcinoma	17	2	4	25	1	1	0	0	0	0	1	1	0	0	0	0	1	1							17	4	2	48	1	1	0	0	0	0	1	1	0	0	0	0	1	1
ANKRD18B|DNA/RNA	PRSS3|CHEM_Ca++	upper_aerodigestive_tract|head_neck|carcinoma|squamous_cell_carcinoma	19	0	4	25	1	1	0	0	0	0	1	1	0	0	0	0	1	1							19	4	0	48	1	1	0	0	0	0	1	1	0	0	0	0	1	1
ANKRD18B|DNA/RNA	HLA-DRB1|CHEM_Organic	upper_aerodigestive_tract|head_neck|carcinoma|squamous_cell_carcinoma	7	12	3	26	0.994885	1	0	0	0	0	1	1	0	0	0	0	1	1							11	3	8	49	1	1	0	0	0	0	1	1	0	0	0	0	1	1
ANKRD18B|DNA/RNA	PABPC1|DNA/RNA	upper_aerodigestive_tract|head_neck|carcinoma|squamous_cell_carcinoma	8	11	2	27	0.999576	1	0	0	0	0	1	1	0	0	0	0	1	1							9	2	10	50	0.999998	1	0	0	0	0	1	1	0	0	0	0	1	1
ANKRD18B|DNA/RNA	HRAS|CHEM_Inorganic	upper_aerodigestive_tract|head_neck|carcinoma|squamous_cell_carcinoma	3	16	7	22	0.375596	1	0	0	0	0	1	1	0	0	0	0	1	1							3	7	16	45	0.745106	1	0	0	0	0	1	1	0	0	0	0	1	1
ANKRD18B|DNA/RNA	OR13C5|CHEM_Lipid	upper_aerodigestive_tract|head_neck|carcinoma|squamous_cell_carcinoma	12	7	4	25	0.999954	1	0	0	0	0	1	1	0	0	0	0	1	1							12	4	7	48	1	1	0	0	0	0	1	1	0	0	0	0	1	1
ANKRD18B|DNA/RNA	OR1L6|CHEM_Organic	upper_aerodigestive_tract|head_neck|carcinoma|squamous_cell_carcinoma	18	1	4	25	1	1	0	0	0	0	1	1	0	0	0	0	1	1							18	4	1	48	1	1	0	0	0	0	1	1	0	0	0	0	1	1
HLA-DRB1|CHEM_Organic	HLA-DRB1|MBP	upper_aerodigestive_tract|head_neck|carcinoma|squamous_cell_carcinoma	10	0	0	38	1	1	0	0	0	0	1	1	0	0	0	0	1	1
HLA-DRB1|CHEM_Organic	PRSS3|CHEM_Phe-like	upper_aerodigestive_tract|head_neck|carcinoma|squamous_cell_carcinoma	10	0	13	25	1	1	0	0	0	0	1	1	0	0	0	0	1	1							14	0	9	48	1	1	0	0	0	0	1	1	0	0	0	0	1	1
HLA-DRB1|CHEM_Organic	PRSS3|CHEM_Zn+	upper_aerodigestive_tract|head_neck|carcinoma|squamous_cell_carcinoma	10	0	13	25	1	1	0	0	0	0	1	1	0	0	0	0	1	1							14	0	9	48	1	1	0	0	0	0	1	1	0	0	0	0	1	1
HLA-DRB1|CHEM_Organic	HLA-DRB1|HLA-A	upper_aerodigestive_tract|head_neck|carcinoma|squamous_cell_carcinoma	10	0	0	38	1	1	0	0	0	0	1	1	0	0	0	0	1	1
HLA-DRB1|CHEM_Organic	PABPC1|DNA/RNA	upper_aerodigestive_tract|head_neck|carcinoma|squamous_cell_carcinoma	2	8	8	30	0.657957	1	0	0	0	0	1	1	0	0	0	0	1	1							6	8	5	52	0.999435	1	0	0	0	0	1	1	0	0	0	0	1	1
HLA-DRB1|CHEM_Organic	PRSS3|CHEM_Metal	upper_aerodigestive_tract|head_neck|carcinoma|squamous_cell_carcinoma	10	0	13	25	1	1	0	0	0	0	1	1	0	0	0	0	1	1							14	0	9	48	1	1	0	0	0	0	1	1	0	0	0	0	1	1
OR13C5|CHEM_Organic	ANKRD18B|DNA/RNA	upper_aerodigestive_tract|head_neck|carcinoma|squamous_cell_carcinoma	8	2	11	27	0.999576	1	0	0	0	0	1	1	0	0	0	0	1	1							12	4	7	48	1	1	0	0	0	0	1	1	0	0	0	0	1	1
OR13C5|CHEM_Organic	HLA-DRB1|CHEM_Organic	upper_aerodigestive_tract|head_neck|carcinoma|squamous_cell_carcinoma	4	6	6	32	0.978132	1	0	0	0	0	1	1	0	0	0	0	1	1							10	6	4	51	1	1	0	0	0	0	1	1	0	0	0	0	1	1
OR13C5|CHEM_Organic	NOTCH1|CHEM_Glycos	upper_aerodigestive_tract|head_neck|carcinoma|squamous_cell_carcinoma	10	0	13	25	1	1	0	0	0	0	1	1	0	0	0	0	1	1							16	0	7	48	1	1	0	0	0	0	1	1	0	0	0	0	1	1
OR13C5|CHEM_Organic	PRSS3|CHEM_Metal	upper_aerodigestive_tract|head_neck|carcinoma|squamous_cell_carcinoma	10	0	13	25	1	1	0	0	0	0	1	1	0	0	0	0	1	1							16	0	7	48	1	1	0	0	0	0	1	1	0	0	0	0	1	1
OR13C5|CHEM_Organic	OR13C5|CHEM_Lipid	upper_aerodigestive_tract|head_neck|carcinoma|squamous_cell_carcinoma	10	0	6	32	1	1	0	0	0	0	1	1	0	0	0	0	1	1
OR13C5|CHEM_Organic	PRSS3|CHEM_Zn+	upper_aerodigestive_tract|head_neck|carcinoma|squamous_cell_carcinoma	10	0	13	25	1	1	0	0	0	0	1	1	0	0	0	0	1	1							16	0	7	48	1	1	0	0	0	0	1	1	0	0	0	0	1	1
OR13C5|CHEM_Organic	HLA-DRB1|HLA-A	upper_aerodigestive_tract|head_neck|carcinoma|squamous_cell_carcinoma	4	6	6	32	0.978132	1	0	0	0	0	1	1	0	0	0	0	1	1							10	6	4	51	1	1	0	0	0	0	1	1	0	0	0	0	1	1
OR13C5|CHEM_Organic	PRSS3|CHEM_pTyr-like	upper_aerodigestive_tract|head_neck|carcinoma|squamous_cell_carcinoma	10	0	13	25	1	1	0	0	0	0	1	1	0	0	0	0	1	1							16	0	7	48	1	1	0	0	0	0	1	1	0	0	0	0	1	1
OR13C5|CHEM_Organic	FOXD4L5|DNA/RNA	upper_aerodigestive_tract|head_neck|carcinoma|squamous_cell_carcinoma	10	0	13	25	1	1	0	0	0	0	1	1	0	0	0	0	1	1							16	0	7	48	1	1	0	0	0	0	1	1	0	0	0	0	1	1
OR13C5|CHEM_Organic	OR1L6|CHEM_Organic	upper_aerodigestive_tract|head_neck|carcinoma|squamous_cell_carcinoma	9	1	13	25	0.999901	1	0	0	0	0	1	1	0	0	0	0	1	1							15	1	7	48	1	1	0	0	0	0	1	1	0	0	0	0	1	1
OR13C5|CHEM_Organic	ANKRD52|CHEM_Organic	upper_aerodigestive_tract|head_neck|carcinoma|squamous_cell_carcinoma	10	0	11	27	1	1	0	0	0	0	1	1	0	0	0	0	1	1							15	1	6	49	1	1	0	0	0	0	1	1	0	0	0	0	1	1
OR13C5|CHEM_Organic	HLA-DRB1|MBP	upper_aerodigestive_tract|head_neck|carcinoma|squamous_cell_carcinoma	4	6	6	32	0.978132	1	0	0	0	0	1	1	0	0	0	0	1	1							10	6	4	51	1	1	0	0	0	0	1	1	0	0	0	0	1	1
OR13C5|CHEM_Organic	PRSS3|DNA/RNA	upper_aerodigestive_tract|head_neck|carcinoma|squamous_cell_carcinoma	10	0	13	25	1	1	0	0	0	0	1	1	0	0	0	0	1	1							16	0	7	48	1	1	0	0	0	0	1	1	0	0	0	0	1	1
OR13C5|CHEM_Organic	OR13C5|CHEM_Metabolite	upper_aerodigestive_tract|head_neck|carcinoma|squamous_cell_carcinoma	9	1	6	32	1	1	0	0	0	0	1	1	0	0	0	0	1	1
OR13C5|CHEM_Organic	PRSS3|CHEM_Ca++	upper_aerodigestive_tract|head_neck|carcinoma|squamous_cell_carcinoma	10	0	13	25	1	1	0	0	0	0	1	1	0	0	0	0	1	1							16	0	7	48	1	1	0	0	0	0	1	1	0	0	0	0	1	1
OR13C5|CHEM_Organic	PRSS3|CHEM_Phe-like	upper_aerodigestive_tract|head_neck|carcinoma|squamous_cell_carcinoma	10	0	13	25	1	1	0	0	0	0	1	1	0	0	0	0	1	1							16	0	7	48	1	1	0	0	0	0	1	1	0	0	0	0	1	1
OR13C5|CHEM_Organic	PRSS3|CHEM_Metabolite	upper_aerodigestive_tract|head_neck|carcinoma|squamous_cell_carcinoma	10	0	13	25	1	1	0	0	0	0	1	1	0	0	0	0	1	1							16	0	7	48	1	1	0	0	0	0	1	1	0	0	0	0	1	1
OR13C5|CHEM_Organic	PRSS3|CHEM_Organic	upper_aerodigestive_tract|head_neck|carcinoma|squamous_cell_carcinoma	10	0	13	25	1	1	0	0	0	0	1	1	0	0	0	0	1	1							16	0	7	48	1	1	0	0	0	0	1	1	0	0	0	0	1	1
OR13C5|CHEM_Organic	PRSS3|CHEM_Mg++	upper_aerodigestive_tract|head_neck|carcinoma|squamous_cell_carcinoma	10	0	13	25	1	1	0	0	0	0	1	1	0	0	0	0	1	1							16	0	7	48	1	1	0	0	0	0	1	1	0	0	0	0	1	1
OR13C5|CHEM_Organic	HRAS|CHEM_GTP-like	upper_aerodigestive_tract|head_neck|carcinoma|squamous_cell_carcinoma	3	7	7	31	0.889496	1	0	0	0	0	1	1	0	0	0	0	1	1							3	13	7	48	0.846217	1	0	0	0	0	1	1	0	0	0	0	1	1
OR13C5|CHEM_Organic	PABPC1|DNA/RNA	upper_aerodigestive_tract|head_neck|carcinoma|squamous_cell_carcinoma	6	4	4	34	0.99984	1	0	0	0	0	1	1	0	0	0	0	1	1							8	8	3	52	0.999993	1	0	0	0	0	1	1	0	0	0	0	1	1
OR13C5|CHEM_Organic	HRAS|CHEM_Inorganic	upper_aerodigestive_tract|head_neck|carcinoma|squamous_cell_carcinoma	3	7	7	31	0.889496	1	0	0	0	0	1	1	0	0	0	0	1	1							3	13	7	48	0.846217	1	0	0	0	0	1	1	0	0	0	0	1	1
NOTCH1|CHEM_Glycos	HLA-DRB1|MBP	upper_aerodigestive_tract|head_neck|carcinoma|squamous_cell_carcinoma	10	13	0	25	1	1	0	0	0	0	1	1	0	0	0	0	1	1							14	0	9	48	1	1	0	0	0	0	1	1	0	0	0	0	1	1
NOTCH1|CHEM_Glycos	PRSS3|CHEM_Phe-like	upper_aerodigestive_tract|head_neck|carcinoma|squamous_cell_carcinoma	23	0	0	25	1	1	0	0	0	0	1	1	0	0	0	0	1	1							23	0	0	48	1	1	0	0	0	0	1	1	0	0	0	0	1	1
NOTCH1|CHEM_Glycos	PRSS3|CHEM_Metabolite	upper_aerodigestive_tract|head_neck|carcinoma|squamous_cell_carcinoma	23	0	0	25	1	1	0	0	0	0	1	1	0	0	0	0	1	1							23	0	0	48	1	1	0	0	0	0	1	1	0	0	0	0	1	1
NOTCH1|CHEM_Glycos	HLA-DRB1|HLA-A	upper_aerodigestive_tract|head_neck|carcinoma|squamous_cell_carcinoma	10	13	0	25	1	1	0	0	0	0	1	1	0	0	0	0	1	1							14	0	9	48	1	1	0	0	0	0	1	1	0	0	0	0	1	1
NOTCH1|CHEM_Glycos	PRSS3|CHEM_Organic	upper_aerodigestive_tract|head_neck|carcinoma|squamous_cell_carcinoma	23	0	0	25	1	1	0	0	0	0	1	1	0	0	0	0	1	1							23	0	0	48	1	1	0	0	0	0	1	1	0	0	0	0	1	1
NOTCH1|CHEM_Glycos	PRSS3|CHEM_Metal	upper_aerodigestive_tract|head_neck|carcinoma|squamous_cell_carcinoma	23	0	0	25	1	1	0	0	0	0	1	1	0	0	0	0	1	1							23	0	0	48	1	1	0	0	0	0	1	1	0	0	0	0	1	1
NOTCH1|CHEM_Glycos	PRSS3|CHEM_pTyr-like	upper_aerodigestive_tract|head_neck|carcinoma|squamous_cell_carcinoma	23	0	0	25	1	1	0	0	0	0	1	1	0	0	0	0	1	1							23	0	0	48	1	1	0	0	0	0	1	1	0	0	0	0	1	1
NOTCH1|CHEM_Glycos	ANKRD18B|DNA/RNA	upper_aerodigestive_tract|head_neck|carcinoma|squamous_cell_carcinoma	19	4	0	25	1	1	0	0	0	0	1	1	0	0	0	0	1	1							19	4	0	48	1	1	0	0	0	0	1	1	0	0	0	0	1	1
NOTCH1|CHEM_Glycos	HRAS|CHEM_GTP-like	upper_aerodigestive_tract|head_neck|carcinoma|squamous_cell_carcinoma	3	20	7	18	0.179677	1	0	0	0	0	1	1	0	0	0	0	1	1							3	20	7	41	0.586871	1	0	0	0	0	1	1	0	0	0	0	1	1
NOTCH1|CHEM_Glycos	PRSS3|DNA/RNA	upper_aerodigestive_tract|head_neck|carcinoma|squamous_cell_carcinoma	23	0	0	25	1	1	0	0	0	0	1	1	0	0	0	0	1	1							23	0	0	48	1	1	0	0	0	0	1	1	0	0	0	0	1	1
NOTCH1|CHEM_Glycos	FOXD4L5|DNA/RNA	upper_aerodigestive_tract|head_neck|carcinoma|squamous_cell_carcinoma	23	0	0	25	1	1	0	0	0	0	1	1	0	0	0	0	1	1							23	0	0	48	1	1	0	0	0	0	1	1	0	0	0	0	1	1
NOTCH1|CHEM_Glycos	ANKRD52|CHEM_Organic	upper_aerodigestive_tract|head_neck|carcinoma|squamous_cell_carcinoma	21	2	0	25	1	1	0	0	0	0	1	1	0	0	0	0	1	1							21	2	0	48	1	1	0	0	0	0	1	1	0	0	0	0	1	1
NOTCH1|CHEM_Glycos	OR13C5|CHEM_Metabolite	upper_aerodigestive_tract|head_neck|carcinoma|squamous_cell_carcinoma	15	8	0	25	1	1	0	0	0	0	1	1	0	0	0	0	1	1							16	0	7	48	1	1	0	0	0	0	1	1	0	0	0	0	1	1
NOTCH1|CHEM_Glycos	PRSS3|CHEM_Ca++	upper_aerodigestive_tract|head_neck|carcinoma|squamous_cell_carcinoma	23	0	0	25	1	1	0	0	0	0	1	1	0	0	0	0	1	1							23	0	0	48	1	1	0	0	0	0	1	1	0	0	0	0	1	1
NOTCH1|CHEM_Glycos	HLA-DRB1|CHEM_Organic	upper_aerodigestive_tract|head_neck|carcinoma|squamous_cell_carcinoma	10	13	0	25	1	1	0	0	0	0	1	1	0	0	0	0	1	1							14	0	9	48	1	1	0	0	0	0	1	1	0	0	0	0	1	1
NOTCH1|CHEM_Glycos	PABPC1|DNA/RNA	upper_aerodigestive_tract|head_neck|carcinoma|squamous_cell_carcinoma	10	13	0	25	1	1	0	0	0	0	1	1	0	0	0	0	1	1							11	12	0	48	1	1	0	0	0	0	1	1	0	0	0	0	1	1
NOTCH1|CHEM_Glycos	HRAS|CHEM_Inorganic	upper_aerodigestive_tract|head_neck|carcinoma|squamous_cell_carcinoma	3	20	7	18	0.179677	1	0	0	0	0	1	1	0	0	0	0	1	1							3	20	7	41	0.586871	1	0	0	0	0	1	1	0	0	0	0	1	1
NOTCH1|CHEM_Glycos	PRSS3|CHEM_Mg++	upper_aerodigestive_tract|head_neck|carcinoma|squamous_cell_carcinoma	23	0	0	25	1	1	0	0	0	0	1	1	0	0	0	0	1	1							23	0	0	48	1	1	0	0	0	0	1	1	0	0	0	0	1	1
NOTCH1|CHEM_Glycos	OR13C5|CHEM_Lipid	upper_aerodigestive_tract|head_neck|carcinoma|squamous_cell_carcinoma	16	7	0	25	1	1	0	0	0	0	1	1	0	0	0	0	1	1							16	0	7	48	1	1	0	0	0	0	1	1	0	0	0	0	1	1
NOTCH1|CHEM_Glycos	OR1L6|CHEM_Organic	upper_aerodigestive_tract|head_neck|carcinoma|squamous_cell_carcinoma	22	1	0	25	1	1	0	0	0	0	1	1	0	0	0	0	1	1							22	1	0	48	1	1	0	0	0	0	1	1	0	0	0	0	1	1
NOTCH1|CHEM_Glycos	PRSS3|CHEM_Zn+	upper_aerodigestive_tract|head_neck|carcinoma|squamous_cell_carcinoma	23	0	0	25	1	1	0	0	0	0	1	1	0	0	0	0	1	1							23	0	0	48	1	1	0	0	0	0	1	1	0	0	0	0	1	1
PRSS3|CHEM_Metal	HLA-DRB1|MBP	upper_aerodigestive_tract|head_neck|carcinoma|squamous_cell_carcinoma	10	13	0	25	1	1	0	0	0	0	1	1	0	0	0	0	1	1							14	0	9	48	1	1	0	0	0	0	1	1	0	0	0	0	1	1
PRSS3|CHEM_Metal	PRSS3|CHEM_Phe-like	upper_aerodigestive_tract|head_neck|carcinoma|squamous_cell_carcinoma	23	0	0	25	1	1	0	0	0	0	1	1	0	0	0	0	1	1
PRSS3|CHEM_Metal	PRSS3|CHEM_Zn+	upper_aerodigestive_tract|head_neck|carcinoma|squamous_cell_carcinoma	23	0	0	25	1	1	0	0	0	0	1	1	0	0	0	0	1	1
PRSS3|CHEM_Metal	PABPC1|DNA/RNA	upper_aerodigestive_tract|head_neck|carcinoma|squamous_cell_carcinoma	10	13	0	25	1	1	0	0	0	0	1	1	0	0	0	0	1	1							11	12	0	48	1	1	0	0	0	0	1	1	0	0	0	0	1	1
PRSS3|CHEM_Metal	HLA-DRB1|HLA-A	upper_aerodigestive_tract|head_neck|carcinoma|squamous_cell_carcinoma	10	13	0	25	1	1	0	0	0	0	1	1	0	0	0	0	1	1							14	0	9	48	1	1	0	0	0	0	1	1	0	0	0	0	1	1
OR13C5|CHEM_Lipid	HLA-DRB1|MBP	upper_aerodigestive_tract|head_neck|carcinoma|squamous_cell_carcinoma	8	8	2	30	0.999943	1	0	0	0	0	1	1	0	0	0	0	1	1							10	6	4	51	1	1	0	0	0	0	1	1	0	0	0	0	1	1
OR13C5|CHEM_Lipid	PRSS3|CHEM_Phe-like	upper_aerodigestive_tract|head_neck|carcinoma|squamous_cell_carcinoma	16	0	7	25	1	1	0	0	0	0	1	1	0	0	0	0	1	1							16	0	7	48	1	1	0	0	0	0	1	1	0	0	0	0	1	1
OR13C5|CHEM_Lipid	PRSS3|CHEM_Zn+	upper_aerodigestive_tract|head_neck|carcinoma|squamous_cell_carcinoma	16	0	7	25	1	1	0	0	0	0	1	1	0	0	0	0	1	1							16	0	7	48	1	1	0	0	0	0	1	1	0	0	0	0	1	1
OR13C5|CHEM_Lipid	HLA-DRB1|HLA-A	upper_aerodigestive_tract|head_neck|carcinoma|squamous_cell_carcinoma	8	8	2	30	0.999943	1	0	0	0	0	1	1	0	0	0	0	1	1							10	6	4	51	1	1	0	0	0	0	1	1	0	0	0	0	1	1
OR13C5|CHEM_Lipid	HRAS|CHEM_GTP-like	upper_aerodigestive_tract|head_neck|carcinoma|squamous_cell_carcinoma	3	13	7	25	0.559628	1	0	0	0	0	1	1	0	0	0	0	1	1							3	13	7	48	0.846217	1	0	0	0	0	1	1	0	0	0	0	1	1
OR13C5|CHEM_Lipid	PRSS3|DNA/RNA	upper_aerodigestive_tract|head_neck|carcinoma|squamous_cell_carcinoma	16	0	7	25	1	1	0	0	0	0	1	1	0	0	0	0	1	1							16	0	7	48	1	1	0	0	0	0	1	1	0	0	0	0	1	1
OR13C5|CHEM_Lipid	FOXD4L5|DNA/RNA	upper_aerodigestive_tract|head_neck|carcinoma|squamous_cell_carcinoma	16	0	7	25	1	1	0	0	0	0	1	1	0	0	0	0	1	1							16	0	7	48	1	1	0	0	0	0	1	1	0	0	0	0	1	1
OR13C5|CHEM_Lipid	ANKRD52|CHEM_Organic	upper_aerodigestive_tract|head_neck|carcinoma|squamous_cell_carcinoma	15	1	6	26	1	1	0	0	0	0	1	1	0	0	0	0	1	1							15	1	6	49	1	1	0	0	0	0	1	1	0	0	0	0	1	1
OR13C5|CHEM_Lipid	PRSS3|CHEM_Ca++	upper_aerodigestive_tract|head_neck|carcinoma|squamous_cell_carcinoma	16	0	7	25	1	1	0	0	0	0	1	1	0	0	0	0	1	1							16	0	7	48	1	1	0	0	0	0	1	1	0	0	0	0	1	1
OR13C5|CHEM_Lipid	HLA-DRB1|CHEM_Organic	upper_aerodigestive_tract|head_neck|carcinoma|squamous_cell_carcinoma	8	8	2	30	0.999943	1	0	0	0	0	1	1	0	0	0	0	1	1							10	6	4	51	1	1	0	0	0	0	1	1	0	0	0	0	1	1
OR13C5|CHEM_Lipid	PABPC1|DNA/RNA	upper_aerodigestive_tract|head_neck|carcinoma|squamous_cell_carcinoma	7	9	3	29	0.998967	1	0	0	0	0	1	1	0	0	0	0	1	1							8	8	3	52	0.999993	1	0	0	0	0	1	1	0	0	0	0	1	1
OR13C5|CHEM_Lipid	HRAS|CHEM_Inorganic	upper_aerodigestive_tract|head_neck|carcinoma|squamous_cell_carcinoma	3	13	7	25	0.559628	1	0	0	0	0	1	1	0	0	0	0	1	1							3	13	7	48	0.846217	1	0	0	0	0	1	1	0	0	0	0	1	1
OR13C5|CHEM_Lipid	PRSS3|CHEM_Metal	upper_aerodigestive_tract|head_neck|carcinoma|squamous_cell_carcinoma	16	0	7	25	1	1	0	0	0	0	1	1	0	0	0	0	1	1							16	0	7	48	1	1	0	0	0	0	1	1	0	0	0	0	1	1
OR13C5|CHEM_Lipid	OR1L6|CHEM_Organic	upper_aerodigestive_tract|head_neck|carcinoma|squamous_cell_carcinoma	15	1	7	25	1	1	0	0	0	0	1	1	0	0	0	0	1	1							15	1	7	48	1	1	0	0	0	0	1	1	0	0	0	0	1	1
PRSS3|CHEM_Zn+	HLA-DRB1|MBP	upper_aerodigestive_tract|head_neck|carcinoma|squamous_cell_carcinoma	10	13	0	25	1	1	0	0	0	0	1	1	0	0	0	0	1	1							14	0	9	48	1	1	0	0	0	0	1	1	0	0	0	0	1	1
PRSS3|CHEM_Zn+	PRSS3|CHEM_Phe-like	upper_aerodigestive_tract|head_neck|carcinoma|squamous_cell_carcinoma	23	0	0	25	1	1	0	0	0	0	1	1	0	0	0	0	1	1
PRSS3|CHEM_Zn+	PABPC1|DNA/RNA	upper_aerodigestive_tract|head_neck|carcinoma|squamous_cell_carcinoma	10	13	0	25	1	1	0	0	0	0	1	1	0	0	0	0	1	1							11	12	0	48	1	1	0	0	0	0	1	1	0	0	0	0	1	1
PRSS3|CHEM_Zn+	HLA-DRB1|HLA-A	upper_aerodigestive_tract|head_neck|carcinoma|squamous_cell_carcinoma	10	13	0	25	1	1	0	0	0	0	1	1	0	0	0	0	1	1							14	0	9	48	1	1	0	0	0	0	1	1	0	0	0	0	1	1
HLA-DRB1|HLA-A	HLA-DRB1|MBP	upper_aerodigestive_tract|head_neck|carcinoma|squamous_cell_carcinoma	10	0	0	38	1	1	0	0	0	0	1	1	0	0	0	0	1	1
HLA-DRB1|HLA-A	PRSS3|CHEM_Phe-like	upper_aerodigestive_tract|head_neck|carcinoma|squamous_cell_carcinoma	10	0	13	25	1	1	0	0	0	0	1	1	0	0	0	0	1	1							14	0	9	48	1	1	0	0	0	0	1	1	0	0	0	0	1	1
HLA-DRB1|HLA-A	PABPC1|DNA/RNA	upper_aerodigestive_tract|head_neck|carcinoma|squamous_cell_carcinoma	2	8	8	30	0.657957	1	0	0	0	0	1	1	0	0	0	0	1	1							6	8	5	52	0.999435	1	0	0	0	0	1	1	0	0	0	0	1	1
PRSS3|CHEM_pTyr-like	HLA-DRB1|MBP	upper_aerodigestive_tract|head_neck|carcinoma|squamous_cell_carcinoma	10	13	0	25	1	1	0	0	0	0	1	1	0	0	0	0	1	1							14	0	9	48	1	1	0	0	0	0	1	1	0	0	0	0	1	1
PRSS3|CHEM_pTyr-like	PRSS3|CHEM_Phe-like	upper_aerodigestive_tract|head_neck|carcinoma|squamous_cell_carcinoma	23	0	0	25	1	1	0	0	0	0	1	1	0	0	0	0	1	1
PRSS3|CHEM_pTyr-like	PRSS3|CHEM_Metabolite	upper_aerodigestive_tract|head_neck|carcinoma|squamous_cell_carcinoma	23	0	0	25	1	1	0	0	0	0	1	1	0	0	0	0	1	1
PRSS3|CHEM_pTyr-like	HLA-DRB1|HLA-A	upper_aerodigestive_tract|head_neck|carcinoma|squamous_cell_carcinoma	10	13	0	25	1	1	0	0	0	0	1	1	0	0	0	0	1	1							14	0	9	48	1	1	0	0	0	0	1	1	0	0	0	0	1	1
PRSS3|CHEM_pTyr-like	PRSS3|CHEM_Organic	upper_aerodigestive_tract|head_neck|carcinoma|squamous_cell_carcinoma	23	0	0	25	1	1	0	0	0	0	1	1	0	0	0	0	1	1
PRSS3|CHEM_pTyr-like	PRSS3|CHEM_Metal	upper_aerodigestive_tract|head_neck|carcinoma|squamous_cell_carcinoma	23	0	0	25	1	1	0	0	0	0	1	1	0	0	0	0	1	1
PRSS3|CHEM_pTyr-like	PRSS3|CHEM_Mg++	upper_aerodigestive_tract|head_neck|carcinoma|squamous_cell_carcinoma	23	0	0	25	1	1	0	0	0	0	1	1	0	0	0	0	1	1
PRSS3|CHEM_pTyr-like	ANKRD18B|DNA/RNA	upper_aerodigestive_tract|head_neck|carcinoma|squamous_cell_carcinoma	19	4	0	25	1	1	0	0	0	0	1	1	0	0	0	0	1	1							19	4	0	48	1	1	0	0	0	0	1	1	0	0	0	0	1	1
PRSS3|CHEM_pTyr-like	HRAS|CHEM_GTP-like	upper_aerodigestive_tract|head_neck|carcinoma|squamous_cell_carcinoma	3	20	7	18	0.179677	1	0	0	0	0	1	1	0	0	0	0	1	1							3	7	20	41	0.586871	1	0	0	0	0	1	1	0	0	0	0	1	1
PRSS3|CHEM_pTyr-like	PRSS3|DNA/RNA	upper_aerodigestive_tract|head_neck|carcinoma|squamous_cell_carcinoma	23	0	0	25	1	1	0	0	0	0	1	1	0	0	0	0	1	1
PRSS3|CHEM_pTyr-like	FOXD4L5|DNA/RNA	upper_aerodigestive_tract|head_neck|carcinoma|squamous_cell_carcinoma	23	0	0	25	1	1	0	0	0	0	1	1	0	0	0	0	1	1							23	0	0	48	1	1	0	0	0	0	1	1	0	0	0	0	1	1
PRSS3|CHEM_pTyr-like	ANKRD52|CHEM_Organic	upper_aerodigestive_tract|head_neck|carcinoma|squamous_cell_carcinoma	21	2	0	25	1	1	0	0	0	0	1	1	0	0	0	0	1	1							21	2	0	48	1	1	0	0	0	0	1	1	0	0	0	0	1	1
PRSS3|CHEM_pTyr-like	OR13C5|CHEM_Metabolite	upper_aerodigestive_tract|head_neck|carcinoma|squamous_cell_carcinoma	15	8	0	25	1	1	0	0	0	0	1	1	0	0	0	0	1	1							16	0	7	48	1	1	0	0	0	0	1	1	0	0	0	0	1	1
PRSS3|CHEM_pTyr-like	PRSS3|CHEM_Ca++	upper_aerodigestive_tract|head_neck|carcinoma|squamous_cell_carcinoma	23	0	0	25	1	1	0	0	0	0	1	1	0	0	0	0	1	1
PRSS3|CHEM_pTyr-like	HLA-DRB1|CHEM_Organic	upper_aerodigestive_tract|head_neck|carcinoma|squamous_cell_carcinoma	10	13	0	25	1	1	0	0	0	0	1	1	0	0	0	0	1	1							14	0	9	48	1	1	0	0	0	0	1	1	0	0	0	0	1	1
PRSS3|CHEM_pTyr-like	PABPC1|DNA/RNA	upper_aerodigestive_tract|head_neck|carcinoma|squamous_cell_carcinoma	10	13	0	25	1	1	0	0	0	0	1	1	0	0	0	0	1	1							11	12	0	48	1	1	0	0	0	0	1	1	0	0	0	0	1	1
PRSS3|CHEM_pTyr-like	HRAS|CHEM_Inorganic	upper_aerodigestive_tract|head_neck|carcinoma|squamous_cell_carcinoma	3	20	7	18	0.179677	1	0	0	0	0	1	1	0	0	0	0	1	1							3	7	20	41	0.586871	1	0	0	0	0	1	1	0	0	0	0	1	1
PRSS3|CHEM_pTyr-like	OR13C5|CHEM_Lipid	upper_aerodigestive_tract|head_neck|carcinoma|squamous_cell_carcinoma	16	7	0	25	1	1	0	0	0	0	1	1	0	0	0	0	1	1							16	0	7	48	1	1	0	0	0	0	1	1	0	0	0	0	1	1
PRSS3|CHEM_pTyr-like	OR1L6|CHEM_Organic	upper_aerodigestive_tract|head_neck|carcinoma|squamous_cell_carcinoma	22	1	0	25	1	1	0	0	0	0	1	1	0	0	0	0	1	1							22	0	1	48	1	1	0	0	0	0	1	1	0	0	0	0	1	1
PRSS3|CHEM_pTyr-like	PRSS3|CHEM_Zn+	upper_aerodigestive_tract|head_neck|carcinoma|squamous_cell_carcinoma	23	0	0	25	1	1	0	0	0	0	1	1	0	0	0	0	1	1
FOXD4L5|DNA/RNA	HLA-DRB1|MBP	upper_aerodigestive_tract|head_neck|carcinoma|squamous_cell_carcinoma	10	13	0	25	1	1	0	0	0	0	1	1	0	0	0	0	1	1							14	0	9	48	1	1	0	0	0	0	1	1	0	0	0	0	1	1
FOXD4L5|DNA/RNA	PRSS3|CHEM_Phe-like	upper_aerodigestive_tract|head_neck|carcinoma|squamous_cell_carcinoma	23	0	0	25	1	1	0	0	0	0	1	1	0	0	0	0	1	1							23	0	0	48	1	1	0	0	0	0	1	1	0	0	0	0	1	1
FOXD4L5|DNA/RNA	PRSS3|CHEM_Zn+	upper_aerodigestive_tract|head_neck|carcinoma|squamous_cell_carcinoma	23	0	0	25	1	1	0	0	0	0	1	1	0	0	0	0	1	1							23	0	0	48	1	1	0	0	0	0	1	1	0	0	0	0	1	1
FOXD4L5|DNA/RNA	HLA-DRB1|HLA-A	upper_aerodigestive_tract|head_neck|carcinoma|squamous_cell_carcinoma	10	13	0	25	1	1	0	0	0	0	1	1	0	0	0	0	1	1							14	0	9	48	1	1	0	0	0	0	1	1	0	0	0	0	1	1
FOXD4L5|DNA/RNA	PRSS3|DNA/RNA	upper_aerodigestive_tract|head_neck|carcinoma|squamous_cell_carcinoma	23	0	0	25	1	1	0	0	0	0	1	1	0	0	0	0	1	1							23	0	0	48	1	1	0	0	0	0	1	1	0	0	0	0	1	1
FOXD4L5|DNA/RNA	ANKRD52|CHEM_Organic	upper_aerodigestive_tract|head_neck|carcinoma|squamous_cell_carcinoma	21	2	0	25	1	1	0	0	0	0	1	1	0	0	0	0	1	1							21	0	2	48	1	1	0	0	0	0	1	1	0	0	0	0	1	1
FOXD4L5|DNA/RNA	HLA-DRB1|CHEM_Organic	upper_aerodigestive_tract|head_neck|carcinoma|squamous_cell_carcinoma	10	13	0	25	1	1	0	0	0	0	1	1	0	0	0	0	1	1							14	0	9	48	1	1	0	0	0	0	1	1	0	0	0	0	1	1
FOXD4L5|DNA/RNA	PABPC1|DNA/RNA	upper_aerodigestive_tract|head_neck|carcinoma|squamous_cell_carcinoma	10	13	0	25	1	1	0	0	0	0	1	1	0	0	0	0	1	1							11	0	12	48	1	1	0	0	0	0	1	1	0	0	0	0	1	1
FOXD4L5|DNA/RNA	PRSS3|CHEM_Metal	upper_aerodigestive_tract|head_neck|carcinoma|squamous_cell_carcinoma	23	0	0	25	1	1	0	0	0	0	1	1	0	0	0	0	1	1							23	0	0	48	1	1	0	0	0	0	1	1	0	0	0	0	1	1
OR1L6|CHEM_Organic	HLA-DRB1|MBP	upper_aerodigestive_tract|head_neck|carcinoma|squamous_cell_carcinoma	10	12	0	26	1	1	0	0	0	0	1	1	0	0	0	0	1	1							14	0	8	49	1	1	0	0	0	0	1	1	0	0	0	0	1	1
OR1L6|CHEM_Organic	PRSS3|CHEM_Phe-like	upper_aerodigestive_tract|head_neck|carcinoma|squamous_cell_carcinoma	22	0	1	25	1	1	0	0	0	0	1	1	0	0	0	0	1	1							22	0	1	48	1	1	0	0	0	0	1	1	0	0	0	0	1	1
OR1L6|CHEM_Organic	PRSS3|CHEM_Zn+	upper_aerodigestive_tract|head_neck|carcinoma|squamous_cell_carcinoma	22	0	1	25	1	1	0	0	0	0	1	1	0	0	0	0	1	1							22	0	1	48	1	1	0	0	0	0	1	1	0	0	0	0	1	1
OR1L6|CHEM_Organic	HLA-DRB1|HLA-A	upper_aerodigestive_tract|head_neck|carcinoma|squamous_cell_carcinoma	10	12	0	26	1	1	0	0	0	0	1	1	0	0	0	0	1	1							14	0	8	49	1	1	0	0	0	0	1	1	0	0	0	0	1	1
OR1L6|CHEM_Organic	PRSS3|DNA/RNA	upper_aerodigestive_tract|head_neck|carcinoma|squamous_cell_carcinoma	22	0	1	25	1	1	0	0	0	0	1	1	0	0	0	0	1	1							22	0	1	48	1	1	0	0	0	0	1	1	0	0	0	0	1	1
OR1L6|CHEM_Organic	FOXD4L5|DNA/RNA	upper_aerodigestive_tract|head_neck|carcinoma|squamous_cell_carcinoma	22	0	1	25	1	1	0	0	0	0	1	1	0	0	0	0	1	1							22	0	1	48	1	1	0	0	0	0	1	1	0	0	0	0	1	1
OR1L6|CHEM_Organic	ANKRD52|CHEM_Organic	upper_aerodigestive_tract|head_neck|carcinoma|squamous_cell_carcinoma	20	2	1	25	1	1	0	0	0	0	1	1	0	0	0	0	1	1							20	2	1	48	1	1	0	0	0	0	1	1	0	0	0	0	1	1
OR1L6|CHEM_Organic	HLA-DRB1|CHEM_Organic	upper_aerodigestive_tract|head_neck|carcinoma|squamous_cell_carcinoma	10	12	0	26	1	1	0	0	0	0	1	1	0	0	0	0	1	1							14	0	8	49	1	1	0	0	0	0	1	1	0	0	0	0	1	1
OR1L6|CHEM_Organic	PABPC1|DNA/RNA	upper_aerodigestive_tract|head_neck|carcinoma|squamous_cell_carcinoma	10	12	0	26	1	1	0	0	0	0	1	1	0	0	0	0	1	1							10	12	1	48	1	1	0	0	0	0	1	1	0	0	0	0	1	1
OR1L6|CHEM_Organic	PRSS3|CHEM_Metal	upper_aerodigestive_tract|head_neck|carcinoma|squamous_cell_carcinoma	22	0	1	25	1	1	0	0	0	0	1	1	0	0	0	0	1	1							22	0	1	48	1	1	0	0	0	0	1	1	0	0	0	0	1	1
ANKRD52|CHEM_Organic	HLA-DRB1|MBP	upper_aerodigestive_tract|head_neck|carcinoma|squamous_cell_carcinoma	9	12	1	26	0.999946	1	0	0	0	0	1	1	0	0	0	0	1	1							12	2	9	48	1	1	0	0	0	0	1	1	0	0	0	0	1	1
ANKRD52|CHEM_Organic	PRSS3|CHEM_Phe-like	upper_aerodigestive_tract|head_neck|carcinoma|squamous_cell_carcinoma	21	0	2	25	1	1	0	0	0	0	1	1	0	0	0	0	1	1							21	2	0	48	1	1	0	0	0	0	1	1	0	0	0	0	1	1
ANKRD52|CHEM_Organic	PRSS3|CHEM_Zn+	upper_aerodigestive_tract|head_neck|carcinoma|squamous_cell_carcinoma	21	0	2	25	1	1	0	0	0	0	1	1	0	0	0	0	1	1							21	2	0	48	1	1	0	0	0	0	1	1	0	0	0	0	1	1
ANKRD52|CHEM_Organic	HLA-DRB1|HLA-A	upper_aerodigestive_tract|head_neck|carcinoma|squamous_cell_carcinoma	9	12	1	26	0.999946	1	0	0	0	0	1	1	0	0	0	0	1	1							12	2	9	48	1	1	0	0	0	0	1	1	0	0	0	0	1	1
ANKRD52|CHEM_Organic	PRSS3|DNA/RNA	upper_aerodigestive_tract|head_neck|carcinoma|squamous_cell_carcinoma	21	0	2	25	1	1	0	0	0	0	1	1	0	0	0	0	1	1							21	2	0	48	1	1	0	0	0	0	1	1	0	0	0	0	1	1
ANKRD52|CHEM_Organic	HLA-DRB1|CHEM_Organic	upper_aerodigestive_tract|head_neck|carcinoma|squamous_cell_carcinoma	9	12	1	26	0.999946	1	0	0	0	0	1	1	0	0	0	0	1	1							12	2	9	48	1	1	0	0	0	0	1	1	0	0	0	0	1	1
ANKRD52|CHEM_Organic	PABPC1|DNA/RNA	upper_aerodigestive_tract|head_neck|carcinoma|squamous_cell_carcinoma	9	12	1	26	0.999946	1	0	0	0	0	1	1	0	0	0	0	1	1							10	11	1	49	1	1	0	0	0	0	1	1	0	0	0	0	1	1
ANKRD52|CHEM_Organic	PRSS3|CHEM_Metal	upper_aerodigestive_tract|head_neck|carcinoma|squamous_cell_carcinoma	21	0	2	25	1	1	0	0	0	0	1	1	0	0	0	0	1	1							21	2	0	48	1	1	0	0	0	0	1	1	0	0	0	0	1	1
HLA-DRB1|MBP	PRSS3|CHEM_Phe-like	upper_aerodigestive_tract|head_neck|carcinoma|squamous_cell_carcinoma	10	0	13	25	1	1	0	0	0	0	1	1	0	0	0	0	1	1							14	0	9	48	1	1	0	0	0	0	1	1	0	0	0	0	1	1
HLA-DRB1|MBP	PABPC1|DNA/RNA	upper_aerodigestive_tract|head_neck|carcinoma|squamous_cell_carcinoma	2	8	8	30	0.657957	1	0	0	0	0	1	1	0	0	0	0	1	1							6	8	5	52	0.999435	1	0	0	0	0	1	1	0	0	0	0	1	1
PRSS3|DNA/RNA	HLA-DRB1|MBP	upper_aerodigestive_tract|head_neck|carcinoma|squamous_cell_carcinoma	10	13	0	25	1	1	0	0	0	0	1	1	0	0	0	0	1	1							14	0	9	48	1	1	0	0	0	0	1	1	0	0	0	0	1	1
PRSS3|DNA/RNA	PRSS3|CHEM_Phe-like	upper_aerodigestive_tract|head_neck|carcinoma|squamous_cell_carcinoma	23	0	0	25	1	1	0	0	0	0	1	1	0	0	0	0	1	1
PRSS3|DNA/RNA	PRSS3|CHEM_Zn+	upper_aerodigestive_tract|head_neck|carcinoma|squamous_cell_carcinoma	23	0	0	25	1	1	0	0	0	0	1	1	0	0	0	0	1	1
PRSS3|DNA/RNA	HLA-DRB1|HLA-A	upper_aerodigestive_tract|head_neck|carcinoma|squamous_cell_carcinoma	10	13	0	25	1	1	0	0	0	0	1	1	0	0	0	0	1	1							14	0	9	48	1	1	0	0	0	0	1	1	0	0	0	0	1	1
PRSS3|DNA/RNA	HLA-DRB1|CHEM_Organic	upper_aerodigestive_tract|head_neck|carcinoma|squamous_cell_carcinoma	10	13	0	25	1	1	0	0	0	0	1	1	0	0	0	0	1	1							14	0	9	48	1	1	0	0	0	0	1	1	0	0	0	0	1	1
PRSS3|DNA/RNA	PABPC1|DNA/RNA	upper_aerodigestive_tract|head_neck|carcinoma|squamous_cell_carcinoma	10	13	0	25	1	1	0	0	0	0	1	1	0	0	0	0	1	1							11	12	0	48	1	1	0	0	0	0	1	1	0	0	0	0	1	1
PRSS3|DNA/RNA	PRSS3|CHEM_Metal	upper_aerodigestive_tract|head_neck|carcinoma|squamous_cell_carcinoma	23	0	0	25	1	1	0	0	0	0	1	1	0	0	0	0	1	1
OR13C5|CHEM_Metabolite	HLA-DRB1|MBP	upper_aerodigestive_tract|head_neck|carcinoma|squamous_cell_carcinoma	8	7	2	31	0.999974	1	0	0	0	0	1	1	0	0	0	0	1	1							10	6	4	51	1	1	0	0	0	0	1	1	0	0	0	0	1	1
OR13C5|CHEM_Metabolite	PRSS3|CHEM_Phe-like	upper_aerodigestive_tract|head_neck|carcinoma|squamous_cell_carcinoma	15	0	8	25	1	1	0	0	0	0	1	1	0	0	0	0	1	1							16	0	7	48	1	1	0	0	0	0	1	1	0	0	0	0	1	1
OR13C5|CHEM_Metabolite	PRSS3|CHEM_Metabolite	upper_aerodigestive_tract|head_neck|carcinoma|squamous_cell_carcinoma	15	0	8	25	1	1	0	0	0	0	1	1	0	0	0	0	1	1							16	0	7	48	1	1	0	0	0	0	1	1	0	0	0	0	1	1
OR13C5|CHEM_Metabolite	HLA-DRB1|HLA-A	upper_aerodigestive_tract|head_neck|carcinoma|squamous_cell_carcinoma	8	7	2	31	0.999974	1	0	0	0	0	1	1	0	0	0	0	1	1							10	6	4	51	1	1	0	0	0	0	1	1	0	0	0	0	1	1
OR13C5|CHEM_Metabolite	PRSS3|CHEM_Organic	upper_aerodigestive_tract|head_neck|carcinoma|squamous_cell_carcinoma	15	0	8	25	1	1	0	0	0	0	1	1	0	0	0	0	1	1							16	0	7	48	1	1	0	0	0	0	1	1	0	0	0	0	1	1
OR13C5|CHEM_Metabolite	PRSS3|CHEM_Metal	upper_aerodigestive_tract|head_neck|carcinoma|squamous_cell_carcinoma	15	0	8	25	1	1	0	0	0	0	1	1	0	0	0	0	1	1							16	0	7	48	1	1	0	0	0	0	1	1	0	0	0	0	1	1
OR13C5|CHEM_Metabolite	PRSS3|CHEM_Mg++	upper_aerodigestive_tract|head_neck|carcinoma|squamous_cell_carcinoma	15	0	8	25	1	1	0	0	0	0	1	1	0	0	0	0	1	1							16	0	7	48	1	1	0	0	0	0	1	1	0	0	0	0	1	1
OR13C5|CHEM_Metabolite	ANKRD18B|DNA/RNA	upper_aerodigestive_tract|head_neck|carcinoma|squamous_cell_carcinoma	11	4	8	25	0.999821	1	0	0	0	0	1	1	0	0	0	0	1	1							12	4	7	48	1	1	0	0	0	0	1	1	0	0	0	0	1	1
OR13C5|CHEM_Metabolite	HRAS|CHEM_GTP-like	upper_aerodigestive_tract|head_neck|carcinoma|squamous_cell_carcinoma	2	13	8	25	0.325485	1	0	0	0	0	1	1	0	0	0	0	1	1							3	13	7	48	0.846217	1	0	0	0	0	1	1	0	0	0	0	1	1
OR13C5|CHEM_Metabolite	PRSS3|DNA/RNA	upper_aerodigestive_tract|head_neck|carcinoma|squamous_cell_carcinoma	15	0	8	25	1	1	0	0	0	0	1	1	0	0	0	0	1	1							16	0	7	48	1	1	0	0	0	0	1	1	0	0	0	0	1	1
OR13C5|CHEM_Metabolite	FOXD4L5|DNA/RNA	upper_aerodigestive_tract|head_neck|carcinoma|squamous_cell_carcinoma	15	0	8	25	1	1	0	0	0	0	1	1	0	0	0	0	1	1							16	0	7	48	1	1	0	0	0	0	1	1	0	0	0	0	1	1
OR13C5|CHEM_Metabolite	ANKRD52|CHEM_Organic	upper_aerodigestive_tract|head_neck|carcinoma|squamous_cell_carcinoma	14	1	7	26	1	1	0	0	0	0	1	1	0	0	0	0	1	1							15	1	6	49	1	1	0	0	0	0	1	1	0	0	0	0	1	1
OR13C5|CHEM_Metabolite	PRSS3|CHEM_Ca++	upper_aerodigestive_tract|head_neck|carcinoma|squamous_cell_carcinoma	15	0	8	25	1	1	0	0	0	0	1	1	0	0	0	0	1	1							16	0	7	48	1	1	0	0	0	0	1	1	0	0	0	0	1	1
OR13C5|CHEM_Metabolite	HLA-DRB1|CHEM_Organic	upper_aerodigestive_tract|head_neck|carcinoma|squamous_cell_carcinoma	8	7	2	31	0.999974	1	0	0	0	0	1	1	0	0	0	0	1	1							10	6	4	51	1	1	0	0	0	0	1	1	0	0	0	0	1	1
OR13C5|CHEM_Metabolite	PABPC1|DNA/RNA	upper_aerodigestive_tract|head_neck|carcinoma|squamous_cell_carcinoma	6	9	4	29	0.994087	1	0	0	0	0	1	1	0	0	0	0	1	1							8	8	3	52	0.999993	1	0	0	0	0	1	1	0	0	0	0	1	1
OR13C5|CHEM_Metabolite	HRAS|CHEM_Inorganic	upper_aerodigestive_tract|head_neck|carcinoma|squamous_cell_carcinoma	2	13	8	25	0.325485	1	0	0	0	0	1	1	0	0	0	0	1	1							3	13	7	48	0.846217	1	0	0	0	0	1	1	0	0	0	0	1	1
OR13C5|CHEM_Metabolite	OR13C5|CHEM_Lipid	upper_aerodigestive_tract|head_neck|carcinoma|squamous_cell_carcinoma	15	0	1	32	1	1	0	0	0	0	1	1	0	0	0	0	1	1
OR13C5|CHEM_Metabolite	OR1L6|CHEM_Organic	upper_aerodigestive_tract|head_neck|carcinoma|squamous_cell_carcinoma	14	1	8	25	1	1	0	0	0	0	1	1	0	0	0	0	1	1							15	1	7	48	1	1	0	0	0	0	1	1	0	0	0	0	1	1
OR13C5|CHEM_Metabolite	PRSS3|CHEM_Zn+	upper_aerodigestive_tract|head_neck|carcinoma|squamous_cell_carcinoma	15	0	8	25	1	1	0	0	0	0	1	1	0	0	0	0	1	1							16	0	7	48	1	1	0	0	0	0	1	1	0	0	0	0	1	1
PRSS3|CHEM_Ca++	HLA-DRB1|MBP	upper_aerodigestive_tract|head_neck|carcinoma|squamous_cell_carcinoma	10	13	0	25	1	1	0	0	0	0	1	1	0	0	0	0	1	1							14	0	9	48	1	1	0	0	0	0	1	1	0	0	0	0	1	1
PRSS3|CHEM_Ca++	PRSS3|CHEM_Phe-like	upper_aerodigestive_tract|head_neck|carcinoma|squamous_cell_carcinoma	23	0	0	25	1	1	0	0	0	0	1	1	0	0	0	0	1	1
PRSS3|CHEM_Ca++	PRSS3|CHEM_Zn+	upper_aerodigestive_tract|head_neck|carcinoma|squamous_cell_carcinoma	23	0	0	25	1	1	0	0	0	0	1	1	0	0	0	0	1	1
PRSS3|CHEM_Ca++	HLA-DRB1|HLA-A	upper_aerodigestive_tract|head_neck|carcinoma|squamous_cell_carcinoma	10	13	0	25	1	1	0	0	0	0	1	1	0	0	0	0	1	1							14	0	9	48	1	1	0	0	0	0	1	1	0	0	0	0	1	1
PRSS3|CHEM_Ca++	HRAS|CHEM_GTP-like	upper_aerodigestive_tract|head_neck|carcinoma|squamous_cell_carcinoma	3	20	7	18	0.179677	1	0	0	0	0	1	1	0	0	0	0	1	1							3	7	20	41	0.586871	1	0	0	0	0	1	1	0	0	0	0	1	1
PRSS3|CHEM_Ca++	PRSS3|DNA/RNA	upper_aerodigestive_tract|head_neck|carcinoma|squamous_cell_carcinoma	23	0	0	25	1	1	0	0	0	0	1	1	0	0	0	0	1	1
PRSS3|CHEM_Ca++	FOXD4L5|DNA/RNA	upper_aerodigestive_tract|head_neck|carcinoma|squamous_cell_carcinoma	23	0	0	25	1	1	0	0	0	0	1	1	0	0	0	0	1	1							23	0	0	48	1	1	0	0	0	0	1	1	0	0	0	0	1	1
PRSS3|CHEM_Ca++	ANKRD52|CHEM_Organic	upper_aerodigestive_tract|head_neck|carcinoma|squamous_cell_carcinoma	21	2	0	25	1	1	0	0	0	0	1	1	0	0	0	0	1	1							21	2	0	48	1	1	0	0	0	0	1	1	0	0	0	0	1	1
PRSS3|CHEM_Ca++	HLA-DRB1|CHEM_Organic	upper_aerodigestive_tract|head_neck|carcinoma|squamous_cell_carcinoma	10	13	0	25	1	1	0	0	0	0	1	1	0	0	0	0	1	1							14	0	9	48	1	1	0	0	0	0	1	1	0	0	0	0	1	1
PRSS3|CHEM_Ca++	PABPC1|DNA/RNA	upper_aerodigestive_tract|head_neck|carcinoma|squamous_cell_carcinoma	10	13	0	25	1	1	0	0	0	0	1	1	0	0	0	0	1	1							11	12	0	48	1	1	0	0	0	0	1	1	0	0	0	0	1	1
PRSS3|CHEM_Ca++	HRAS|CHEM_Inorganic	upper_aerodigestive_tract|head_neck|carcinoma|squamous_cell_carcinoma	3	20	7	18	0.179677	1	0	0	0	0	1	1	0	0	0	0	1	1							3	7	20	41	0.586871	1	0	0	0	0	1	1	0	0	0	0	1	1
PRSS3|CHEM_Ca++	PRSS3|CHEM_Metal	upper_aerodigestive_tract|head_neck|carcinoma|squamous_cell_carcinoma	23	0	0	25	1	1	0	0	0	0	1	1	0	0	0	0	1	1
PRSS3|CHEM_Ca++	OR1L6|CHEM_Organic	upper_aerodigestive_tract|head_neck|carcinoma|squamous_cell_carcinoma	22	1	0	25	1	1	0	0	0	0	1	1	0	0	0	0	1	1							22	0	1	48	1	1	0	0	0	0	1	1	0	0	0	0	1	1
PRSS3|CHEM_Phe-like	PABPC1|DNA/RNA	upper_aerodigestive_tract|head_neck|carcinoma|squamous_cell_carcinoma	10	13	0	25	1	1	0	0	0	0	1	1	0	0	0	0	1	1							11	12	0	48	1	1	0	0	0	0	1	1	0	0	0	0	1	1
PRSS3|CHEM_Metabolite	HLA-DRB1|MBP	upper_aerodigestive_tract|head_neck|carcinoma|squamous_cell_carcinoma	10	13	0	25	1	1	0	0	0	0	1	1	0	0	0	0	1	1							14	0	9	48	1	1	0	0	0	0	1	1	0	0	0	0	1	1
PRSS3|CHEM_Metabolite	PRSS3|CHEM_Phe-like	upper_aerodigestive_tract|head_neck|carcinoma|squamous_cell_carcinoma	23	0	0	25	1	1	0	0	0	0	1	1	0	0	0	0	1	1
PRSS3|CHEM_Metabolite	PRSS3|CHEM_Zn+	upper_aerodigestive_tract|head_neck|carcinoma|squamous_cell_carcinoma	23	0	0	25	1	1	0	0	0	0	1	1	0	0	0	0	1	1
PRSS3|CHEM_Metabolite	HLA-DRB1|HLA-A	upper_aerodigestive_tract|head_neck|carcinoma|squamous_cell_carcinoma	10	13	0	25	1	1	0	0	0	0	1	1	0	0	0	0	1	1							14	0	9	48	1	1	0	0	0	0	1	1	0	0	0	0	1	1
PRSS3|CHEM_Metabolite	PRSS3|CHEM_Organic	upper_aerodigestive_tract|head_neck|carcinoma|squamous_cell_carcinoma	23	0	0	25	1	1	0	0	0	0	1	1	0	0	0	0	1	1
PRSS3|CHEM_Metabolite	PRSS3|CHEM_Metal	upper_aerodigestive_tract|head_neck|carcinoma|squamous_cell_carcinoma	23	0	0	25	1	1	0	0	0	0	1	1	0	0	0	0	1	1
PRSS3|CHEM_Metabolite	PRSS3|CHEM_Mg++	upper_aerodigestive_tract|head_neck|carcinoma|squamous_cell_carcinoma	23	0	0	25	1	1	0	0	0	0	1	1	0	0	0	0	1	1
PRSS3|CHEM_Metabolite	ANKRD18B|DNA/RNA	upper_aerodigestive_tract|head_neck|carcinoma|squamous_cell_carcinoma	19	4	0	25	1	1	0	0	0	0	1	1	0	0	0	0	1	1							19	4	0	48	1	1	0	0	0	0	1	1	0	0	0	0	1	1
PRSS3|CHEM_Metabolite	HRAS|CHEM_GTP-like	upper_aerodigestive_tract|head_neck|carcinoma|squamous_cell_carcinoma	3	20	7	18	0.179677	1	0	0	0	0	1	1	0	0	0	0	1	1							3	7	20	41	0.586871	1	0	0	0	0	1	1	0	0	0	0	1	1
PRSS3|CHEM_Metabolite	PRSS3|DNA/RNA	upper_aerodigestive_tract|head_neck|carcinoma|squamous_cell_carcinoma	23	0	0	25	1	1	0	0	0	0	1	1	0	0	0	0	1	1
PRSS3|CHEM_Metabolite	FOXD4L5|DNA/RNA	upper_aerodigestive_tract|head_neck|carcinoma|squamous_cell_carcinoma	23	0	0	25	1	1	0	0	0	0	1	1	0	0	0	0	1	1							23	0	0	48	1	1	0	0	0	0	1	1	0	0	0	0	1	1
PRSS3|CHEM_Metabolite	ANKRD52|CHEM_Organic	upper_aerodigestive_tract|head_neck|carcinoma|squamous_cell_carcinoma	21	2	0	25	1	1	0	0	0	0	1	1	0	0	0	0	1	1							21	2	0	48	1	1	0	0	0	0	1	1	0	0	0	0	1	1
PRSS3|CHEM_Metabolite	PRSS3|CHEM_Ca++	upper_aerodigestive_tract|head_neck|carcinoma|squamous_cell_carcinoma	23	0	0	25	1	1	0	0	0	0	1	1	0	0	0	0	1	1
PRSS3|CHEM_Metabolite	HLA-DRB1|CHEM_Organic	upper_aerodigestive_tract|head_neck|carcinoma|squamous_cell_carcinoma	10	13	0	25	1	1	0	0	0	0	1	1	0	0	0	0	1	1							14	0	9	48	1	1	0	0	0	0	1	1	0	0	0	0	1	1
PRSS3|CHEM_Metabolite	PABPC1|DNA/RNA	upper_aerodigestive_tract|head_neck|carcinoma|squamous_cell_carcinoma	10	13	0	25	1	1	0	0	0	0	1	1	0	0	0	0	1	1							11	12	0	48	1	1	0	0	0	0	1	1	0	0	0	0	1	1
PRSS3|CHEM_Metabolite	HRAS|CHEM_Inorganic	upper_aerodigestive_tract|head_neck|carcinoma|squamous_cell_carcinoma	3	20	7	18	0.179677	1	0	0	0	0	1	1	0	0	0	0	1	1							3	7	20	41	0.586871	1	0	0	0	0	1	1	0	0	0	0	1	1
PRSS3|CHEM_Metabolite	OR13C5|CHEM_Lipid	upper_aerodigestive_tract|head_neck|carcinoma|squamous_cell_carcinoma	16	7	0	25	1	1	0	0	0	0	1	1	0	0	0	0	1	1							16	0	7	48	1	1	0	0	0	0	1	1	0	0	0	0	1	1
PRSS3|CHEM_Metabolite	OR1L6|CHEM_Organic	upper_aerodigestive_tract|head_neck|carcinoma|squamous_cell_carcinoma	22	1	0	25	1	1	0	0	0	0	1	1	0	0	0	0	1	1							22	0	1	48	1	1	0	0	0	0	1	1	0	0	0	0	1	1
PRSS3|CHEM_Organic	HLA-DRB1|MBP	upper_aerodigestive_tract|head_neck|carcinoma|squamous_cell_carcinoma	10	13	0	25	1	1	0	0	0	0	1	1	0	0	0	0	1	1							14	0	9	48	1	1	0	0	0	0	1	1	0	0	0	0	1	1
PRSS3|CHEM_Organic	PRSS3|CHEM_Phe-like	upper_aerodigestive_tract|head_neck|carcinoma|squamous_cell_carcinoma	23	0	0	25	1	1	0	0	0	0	1	1	0	0	0	0	1	1
PRSS3|CHEM_Organic	PRSS3|CHEM_Zn+	upper_aerodigestive_tract|head_neck|carcinoma|squamous_cell_carcinoma	23	0	0	25	1	1	0	0	0	0	1	1	0	0	0	0	1	1
PRSS3|CHEM_Organic	HLA-DRB1|HLA-A	upper_aerodigestive_tract|head_neck|carcinoma|squamous_cell_carcinoma	10	13	0	25	1	1	0	0	0	0	1	1	0	0	0	0	1	1							14	0	9	48	1	1	0	0	0	0	1	1	0	0	0	0	1	1
PRSS3|CHEM_Organic	PRSS3|CHEM_Metal	upper_aerodigestive_tract|head_neck|carcinoma|squamous_cell_carcinoma	23	0	0	25	1	1	0	0	0	0	1	1	0	0	0	0	1	1
PRSS3|CHEM_Organic	HRAS|CHEM_GTP-like	upper_aerodigestive_tract|head_neck|carcinoma|squamous_cell_carcinoma	3	20	7	18	0.179677	1	0	0	0	0	1	1	0	0	0	0	1	1							3	7	20	41	0.586871	1	0	0	0	0	1	1	0	0	0	0	1	1
PRSS3|CHEM_Organic	PRSS3|DNA/RNA	upper_aerodigestive_tract|head_neck|carcinoma|squamous_cell_carcinoma	23	0	0	25	1	1	0	0	0	0	1	1	0	0	0	0	1	1
PRSS3|CHEM_Organic	FOXD4L5|DNA/RNA	upper_aerodigestive_tract|head_neck|carcinoma|squamous_cell_carcinoma	23	0	0	25	1	1	0	0	0	0	1	1	0	0	0	0	1	1							23	0	0	48	1	1	0	0	0	0	1	1	0	0	0	0	1	1
PRSS3|CHEM_Organic	ANKRD52|CHEM_Organic	upper_aerodigestive_tract|head_neck|carcinoma|squamous_cell_carcinoma	21	2	0	25	1	1	0	0	0	0	1	1	0	0	0	0	1	1							21	2	0	48	1	1	0	0	0	0	1	1	0	0	0	0	1	1
PRSS3|CHEM_Organic	PRSS3|CHEM_Ca++	upper_aerodigestive_tract|head_neck|carcinoma|squamous_cell_carcinoma	23	0	0	25	1	1	0	0	0	0	1	1	0	0	0	0	1	1
PRSS3|CHEM_Organic	HLA-DRB1|CHEM_Organic	upper_aerodigestive_tract|head_neck|carcinoma|squamous_cell_carcinoma	10	13	0	25	1	1	0	0	0	0	1	1	0	0	0	0	1	1							14	0	9	48	1	1	0	0	0	0	1	1	0	0	0	0	1	1
PRSS3|CHEM_Organic	PABPC1|DNA/RNA	upper_aerodigestive_tract|head_neck|carcinoma|squamous_cell_carcinoma	10	13	0	25	1	1	0	0	0	0	1	1	0	0	0	0	1	1							11	12	0	48	1	1	0	0	0	0	1	1	0	0	0	0	1	1
PRSS3|CHEM_Organic	HRAS|CHEM_Inorganic	upper_aerodigestive_tract|head_neck|carcinoma|squamous_cell_carcinoma	3	20	7	18	0.179677	1	0	0	0	0	1	1	0	0	0	0	1	1							3	7	20	41	0.586871	1	0	0	0	0	1	1	0	0	0	0	1	1
PRSS3|CHEM_Organic	OR13C5|CHEM_Lipid	upper_aerodigestive_tract|head_neck|carcinoma|squamous_cell_carcinoma	16	7	0	25	1	1	0	0	0	0	1	1	0	0	0	0	1	1							16	0	7	48	1	1	0	0	0	0	1	1	0	0	0	0	1	1
PRSS3|CHEM_Organic	OR1L6|CHEM_Organic	upper_aerodigestive_tract|head_neck|carcinoma|squamous_cell_carcinoma	22	1	0	25	1	1	0	0	0	0	1	1	0	0	0	0	1	1							22	0	1	48	1	1	0	0	0	0	1	1	0	0	0	0	1	1
PRSS3|CHEM_Mg++	HLA-DRB1|MBP	upper_aerodigestive_tract|head_neck|carcinoma|squamous_cell_carcinoma	10	13	0	25	1	1	0	0	0	0	1	1	0	0	0	0	1	1							14	0	9	48	1	1	0	0	0	0	1	1	0	0	0	0	1	1
PRSS3|CHEM_Mg++	PRSS3|CHEM_Phe-like	upper_aerodigestive_tract|head_neck|carcinoma|squamous_cell_carcinoma	23	0	0	25	1	1	0	0	0	0	1	1	0	0	0	0	1	1
PRSS3|CHEM_Mg++	PRSS3|CHEM_Zn+	upper_aerodigestive_tract|head_neck|carcinoma|squamous_cell_carcinoma	23	0	0	25	1	1	0	0	0	0	1	1	0	0	0	0	1	1
PRSS3|CHEM_Mg++	HLA-DRB1|HLA-A	upper_aerodigestive_tract|head_neck|carcinoma|squamous_cell_carcinoma	10	13	0	25	1	1	0	0	0	0	1	1	0	0	0	0	1	1							14	0	9	48	1	1	0	0	0	0	1	1	0	0	0	0	1	1
PRSS3|CHEM_Mg++	PRSS3|CHEM_Organic	upper_aerodigestive_tract|head_neck|carcinoma|squamous_cell_carcinoma	23	0	0	25	1	1	0	0	0	0	1	1	0	0	0	0	1	1
PRSS3|CHEM_Mg++	PRSS3|CHEM_Metal	upper_aerodigestive_tract|head_neck|carcinoma|squamous_cell_carcinoma	23	0	0	25	1	1	0	0	0	0	1	1	0	0	0	0	1	1
PRSS3|CHEM_Mg++	ANKRD18B|DNA/RNA	upper_aerodigestive_tract|head_neck|carcinoma|squamous_cell_carcinoma	19	4	0	25	1	1	0	0	0	0	1	1	0	0	0	0	1	1							19	4	0	48	1	1	0	0	0	0	1	1	0	0	0	0	1	1
PRSS3|CHEM_Mg++	HRAS|CHEM_GTP-like	upper_aerodigestive_tract|head_neck|carcinoma|squamous_cell_carcinoma	3	20	7	18	0.179677	1	0	0	0	0	1	1	0	0	0	0	1	1							3	7	20	41	0.586871	1	0	0	0	0	1	1	0	0	0	0	1	1
PRSS3|CHEM_Mg++	PRSS3|DNA/RNA	upper_aerodigestive_tract|head_neck|carcinoma|squamous_cell_carcinoma	23	0	0	25	1	1	0	0	0	0	1	1	0	0	0	0	1	1
PRSS3|CHEM_Mg++	FOXD4L5|DNA/RNA	upper_aerodigestive_tract|head_neck|carcinoma|squamous_cell_carcinoma	23	0	0	25	1	1	0	0	0	0	1	1	0	0	0	0	1	1							23	0	0	48	1	1	0	0	0	0	1	1	0	0	0	0	1	1
PRSS3|CHEM_Mg++	ANKRD52|CHEM_Organic	upper_aerodigestive_tract|head_neck|carcinoma|squamous_cell_carcinoma	21	2	0	25	1	1	0	0	0	0	1	1	0	0	0	0	1	1							21	2	0	48	1	1	0	0	0	0	1	1	0	0	0	0	1	1
PRSS3|CHEM_Mg++	PRSS3|CHEM_Ca++	upper_aerodigestive_tract|head_neck|carcinoma|squamous_cell_carcinoma	23	0	0	25	1	1	0	0	0	0	1	1	0	0	0	0	1	1
PRSS3|CHEM_Mg++	HLA-DRB1|CHEM_Organic	upper_aerodigestive_tract|head_neck|carcinoma|squamous_cell_carcinoma	10	13	0	25	1	1	0	0	0	0	1	1	0	0	0	0	1	1							14	0	9	48	1	1	0	0	0	0	1	1	0	0	0	0	1	1
PRSS3|CHEM_Mg++	PABPC1|DNA/RNA	upper_aerodigestive_tract|head_neck|carcinoma|squamous_cell_carcinoma	10	13	0	25	1	1	0	0	0	0	1	1	0	0	0	0	1	1							11	12	0	48	1	1	0	0	0	0	1	1	0	0	0	0	1	1
PRSS3|CHEM_Mg++	HRAS|CHEM_Inorganic	upper_aerodigestive_tract|head_neck|carcinoma|squamous_cell_carcinoma	3	20	7	18	0.179677	1	0	0	0	0	1	1	0	0	0	0	1	1							3	7	20	41	0.586871	1	0	0	0	0	1	1	0	0	0	0	1	1
PRSS3|CHEM_Mg++	OR13C5|CHEM_Lipid	upper_aerodigestive_tract|head_neck|carcinoma|squamous_cell_carcinoma	16	7	0	25	1	1	0	0	0	0	1	1	0	0	0	0	1	1							16	0	7	48	1	1	0	0	0	0	1	1	0	0	0	0	1	1
PRSS3|CHEM_Mg++	OR1L6|CHEM_Organic	upper_aerodigestive_tract|head_neck|carcinoma|squamous_cell_carcinoma	22	1	0	25	1	1	0	0	0	0	1	1	0	0	0	0	1	1							22	0	1	48	1	1	0	0	0	0	1	1	0	0	0	0	1	1
HRAS|CHEM_GTP-like	HLA-DRB1|MBP	upper_aerodigestive_tract|head_neck|carcinoma|squamous_cell_carcinoma	1	9	9	29	0.321502	1	0	0	0	0	1	1	0	0	0	0	1	1							2	12	8	49	0.691957	1	0	0	0	0	1	1	0	0	0	0	1	1
HRAS|CHEM_GTP-like	PRSS3|CHEM_Phe-like	upper_aerodigestive_tract|head_neck|carcinoma|squamous_cell_carcinoma	3	7	20	18	0.179677	1	0	0	0	0	1	1	0	0	0	0	1	1							3	7	20	41	0.586871	1	0	0	0	0	1	1	0	0	0	0	1	1
HRAS|CHEM_GTP-like	PRSS3|CHEM_Zn+	upper_aerodigestive_tract|head_neck|carcinoma|squamous_cell_carcinoma	3	7	20	18	0.179677	1	0	0	0	0	1	1	0	0	0	0	1	1							3	7	20	41	0.586871	1	0	0	0	0	1	1	0	0	0	0	1	1
HRAS|CHEM_GTP-like	HLA-DRB1|HLA-A	upper_aerodigestive_tract|head_neck|carcinoma|squamous_cell_carcinoma	1	9	9	29	0.321502	1	0	0	0	0	1	1	0	0	0	0	1	1							2	12	8	49	0.691957	1	0	0	0	0	1	1	0	0	0	0	1	1
HRAS|CHEM_GTP-like	PRSS3|DNA/RNA	upper_aerodigestive_tract|head_neck|carcinoma|squamous_cell_carcinoma	3	7	20	18	0.179677	1	0	0	0	0	1	1	0	0	0	0	1	1							3	7	20	41	0.586871	1	0	0	0	0	1	1	0	0	0	0	1	1
HRAS|CHEM_GTP-like	FOXD4L5|DNA/RNA	upper_aerodigestive_tract|head_neck|carcinoma|squamous_cell_carcinoma	3	7	20	18	0.179677	1	0	0	0	0	1	1	0	0	0	0	1	1							3	7	20	41	0.586871	1	0	0	0	0	1	1	0	0	0	0	1	1
HRAS|CHEM_GTP-like	ANKRD52|CHEM_Organic	upper_aerodigestive_tract|head_neck|carcinoma|squamous_cell_carcinoma	3	7	18	20	0.26819	1	0	0	0	0	1	1	0	0	0	0	1	1							3	7	18	43	0.668078	1	0	0	0	0	1	1	0	0	0	0	1	1
HRAS|CHEM_GTP-like	HLA-DRB1|CHEM_Organic	upper_aerodigestive_tract|head_neck|carcinoma|squamous_cell_carcinoma	1	9	9	29	0.321502	1	0	0	0	0	1	1	0	0	0	0	1	1							2	12	8	49	0.691957	1	0	0	0	0	1	1	0	0	0	0	1	1
HRAS|CHEM_GTP-like	PABPC1|DNA/RNA	upper_aerodigestive_tract|head_neck|carcinoma|squamous_cell_carcinoma	2	8	8	30	0.657957	1	0	0	0	0	1	1	0	0	0	0	1	1							2	8	9	52	0.820233	1	0	0	0	0	1	1	0	0	0	0	1	1
HRAS|CHEM_GTP-like	HRAS|CHEM_Inorganic	upper_aerodigestive_tract|head_neck|carcinoma|squamous_cell_carcinoma	10	0	0	38	1	1	0	0	0	0	1	1	0	0	0	0	1	1
HRAS|CHEM_GTP-like	PRSS3|CHEM_Metal	upper_aerodigestive_tract|head_neck|carcinoma|squamous_cell_carcinoma	3	7	20	18	0.179677	1	0	0	0	0	1	1	0	0	0	0	1	1							3	7	20	41	0.586871	1	0	0	0	0	1	1	0	0	0	0	1	1
HRAS|CHEM_GTP-like	OR1L6|CHEM_Organic	upper_aerodigestive_tract|head_neck|carcinoma|squamous_cell_carcinoma	3	7	19	19	0.221375	1	0	0	0	0	1	1	0	0	0	0	1	1							3	7	19	42	0.627799	1	0	0	0	0	1	1	0	0	0	0	1	1
HRAS|CHEM_Inorganic	HLA-DRB1|MBP	upper_aerodigestive_tract|head_neck|carcinoma|squamous_cell_carcinoma	1	9	9	29	0.321502	1	0	0	0	0	1	1	0	0	0	0	1	1							2	12	8	49	0.691957	1	0	0	0	0	1	1	0	0	0	0	1	1
HRAS|CHEM_Inorganic	PRSS3|CHEM_Phe-like	upper_aerodigestive_tract|head_neck|carcinoma|squamous_cell_carcinoma	3	7	20	18	0.179677	1	0	0	0	0	1	1	0	0	0	0	1	1							3	7	20	41	0.586871	1	0	0	0	0	1	1	0	0	0	0	1	1
HRAS|CHEM_Inorganic	PRSS3|CHEM_Zn+	upper_aerodigestive_tract|head_neck|carcinoma|squamous_cell_carcinoma	3	7	20	18	0.179677	1	0	0	0	0	1	1	0	0	0	0	1	1							3	7	20	41	0.586871	1	0	0	0	0	1	1	0	0	0	0	1	1
HRAS|CHEM_Inorganic	HLA-DRB1|HLA-A	upper_aerodigestive_tract|head_neck|carcinoma|squamous_cell_carcinoma	1	9	9	29	0.321502	1	0	0	0	0	1	1	0	0	0	0	1	1							2	12	8	49	0.691957	1	0	0	0	0	1	1	0	0	0	0	1	1
HRAS|CHEM_Inorganic	PRSS3|DNA/RNA	upper_aerodigestive_tract|head_neck|carcinoma|squamous_cell_carcinoma	3	7	20	18	0.179677	1	0	0	0	0	1	1	0	0	0	0	1	1							3	7	20	41	0.586871	1	0	0	0	0	1	1	0	0	0	0	1	1
HRAS|CHEM_Inorganic	FOXD4L5|DNA/RNA	upper_aerodigestive_tract|head_neck|carcinoma|squamous_cell_carcinoma	3	7	20	18	0.179677	1	0	0	0	0	1	1	0	0	0	0	1	1							3	7	20	41	0.586871	1	0	0	0	0	1	1	0	0	0	0	1	1
HRAS|CHEM_Inorganic	ANKRD52|CHEM_Organic	upper_aerodigestive_tract|head_neck|carcinoma|squamous_cell_carcinoma	3	7	18	20	0.26819	1	0	0	0	0	1	1	0	0	0	0	1	1							3	7	18	43	0.668078	1	0	0	0	0	1	1	0	0	0	0	1	1
HRAS|CHEM_Inorganic	HLA-DRB1|CHEM_Organic	upper_aerodigestive_tract|head_neck|carcinoma|squamous_cell_carcinoma	1	9	9	29	0.321502	1	0	0	0	0	1	1	0	0	0	0	1	1							2	12	8	49	0.691957	1	0	0	0	0	1	1	0	0	0	0	1	1
HRAS|CHEM_Inorganic	PABPC1|DNA/RNA	upper_aerodigestive_tract|head_neck|carcinoma|squamous_cell_carcinoma	2	8	8	30	0.657957	1	0	0	0	0	1	1	0	0	0	0	1	1							2	8	9	52	0.820233	1	0	0	0	0	1	1	0	0	0	0	1	1
HRAS|CHEM_Inorganic	PRSS3|CHEM_Metal	upper_aerodigestive_tract|head_neck|carcinoma|squamous_cell_carcinoma	3	7	20	18	0.179677	1	0	0	0	0	1	1	0	0	0	0	1	1							3	7	20	41	0.586871	1	0	0	0	0	1	1	0	0	0	0	1	1
HRAS|CHEM_Inorganic	OR1L6|CHEM_Organic	upper_aerodigestive_tract|head_neck|carcinoma|squamous_cell_carcinoma	3	7	19	19	0.221375	1	0	0	0	0	1	1	0	0	0	0	1	1							3	7	19	42	0.627799	1	0	0	0	0	1	1	0	0	0	0	1	1
NRAS|CHEM_Organic	PIK3CA|PIK3R1	large_intestine|rectum|carcinoma|adenocarcinoma	0	12	11	157	0.457642	1	10	1	8	0	1	1	4	7	2	6	1	1							0	20	13	151	0.2122	1	17	0	11	1	0.413793	1	7	10	4	8	0.791937	1
NRAS|CHEM_Organic	TP53|TP53BP1	large_intestine|rectum|carcinoma|adenocarcinoma	2	10	10	158	0.964404	1	8	1	8	0	1	1	4	5	4	4	1	1							7	6	99	72	0.497273	1	5	0	71	4	0.768504	1	2	3	26	49	0.770925	1
NRAS|CHEM_Organic	TP53|TP53BP2	large_intestine|rectum|carcinoma|adenocarcinoma	3	9	28	140	0.869896	1	7	1	17	1	0.529231	1	4	4	7	11	0.682838	1							7	6	99	72	0.497273	1	5	0	71	4	0.768504	1	2	3	26	49	0.770925	1
NRAS|CHEM_Organic	FBXW7|CHEM_Arg-like	large_intestine|rectum|carcinoma|adenocarcinoma	1	11	10	158	0.839976	1	9	1	6	0	1	1	3	7	2	4	1	1							2	17	11	154	0.863012	1	12	0	9	1	0.454545	1	3	9	3	7	0.582928	1
NRAS|CHEM_Organic	TP53|CHEM_Zn+	large_intestine|rectum|carcinoma|adenocarcinoma	2	10	20	148	0.832461	1	9	0	16	1	1	1	3	6	4	13	0.661344	1							7	6	99	72	0.497273	1	5	0	71	4	0.768504	1	2	3	26	49	0.770925	1
NRAS|CHEM_Organic	TP53|TP73	large_intestine|rectum|carcinoma|adenocarcinoma	1	11	18	150	0.631474	1	9	1	11	1	1	1	4	6	4	8	1	1							7	6	99	72	0.497273	1	5	0	71	4	0.768504	1	2	3	26	49	0.770925	1
NRAS|CHEM_Organic	PIK3CA|PIK3R3	large_intestine|rectum|carcinoma|adenocarcinoma	0	12	11	157	0.457642	1	10	1	8	0	1	1	4	7	2	6	1	1							0	20	13	151	0.2122	1	17	0	11	1	0.413793	1	7	10	4	8	0.791937	1
NRAS|CHEM_Organic	TP53|PPP1R13B	large_intestine|rectum|carcinoma|adenocarcinoma	3	9	28	140	0.869896	1	7	1	17	1	0.529231	1	4	4	7	11	0.682838	1							7	6	99	72	0.497273	1	5	0	71	4	0.768504	1	2	3	26	49	0.770925	1
NRAS|CHEM_Organic	NRAS|CHEM_GTP-like	large_intestine|rectum|carcinoma|adenocarcinoma	12	0	1	167	1	1	0	0	1	0	1	1	0	0	0	1	1	1
NRAS|CHEM_Organic	NRAS|CHEM_Inorganic	large_intestine|rectum|carcinoma|adenocarcinoma	12	0	1	167	1	1	0	0	1	0	1	1	0	0	0	1	1	1
NRAS|CHEM_Organic	TP53|PPP1R13L	large_intestine|rectum|carcinoma|adenocarcinoma	3	9	28	140	0.869896	1	7	1	17	1	0.529231	1	4	4	7	11	0.682838	1							7	6	99	72	0.497273	1	5	0	71	4	0.768504	1	2	3	26	49	0.770925	1
NRAS|CHEM_Organic	TP53|DNA/RNA	large_intestine|rectum|carcinoma|adenocarcinoma	3	9	30	138	0.843836	1	7	1	19	1	0.497354	1	4	4	8	12	0.690821	1							7	6	99	72	0.497273	1	5	0	71	4	0.768504	1	2	3	26	49	0.770925	1
NRAS|CHEM_Organic	FBXW7|CHEM_pST-like	large_intestine|rectum|carcinoma|adenocarcinoma	1	11	12	156	0.789558	1	9	1	7	0	1	1	3	7	2	5	1	1							2	17	11	154	0.863012	1	12	0	9	1	0.454545	1	3	9	3	7	0.582928	1
NRAS|CHEM_Organic	BRAF|CHEM_Organic	large_intestine|rectum|carcinoma|adenocarcinoma	0	12	10	158	0.4924	1	10	1	7	1	1	1	4	7	6	2	0.169802	1							0	13	11	160	0.436199	1	11	1	8	1	0.685714	1	4	8	6	3	0.142058	1
PIK3CA|PIK3R1	TP53|TP53BP2	large_intestine|rectum|carcinoma|adenocarcinoma	1	10	30	139	0.404039	1	7	0	19	1	1	1	2	5	7	13	1	1							10	10	96	68	0.310029	1	8	0	68	5	0.586237	1	2	6	23	50	0.527261	1
PIK3CA|PIK3R1	PIK3CA|PIK3R3	large_intestine|rectum|carcinoma|adenocarcinoma	11	0	0	169	1	1	0	0	0	0	1	1	0	0	0	0	1	1
PIK3CA|PIK3R1	TP53|TP53BP1	large_intestine|rectum|carcinoma|adenocarcinoma	0	11	12	157	0.457642	1	8	0	10	0	1	1	2	6	4	6	0.638009	1							10	10	96	68	0.310029	1	8	0	68	5	0.586237	1	2	6	23	50	0.527261	1
PIK3CA|PIK3R1	TP53|CHEM_Zn+	large_intestine|rectum|carcinoma|adenocarcinoma	0	11	22	147	0.228006	1	8	0	17	2	1	1	2	6	5	14	1	1							10	10	96	68	0.310029	1	8	0	68	5	0.586237	1	2	6	23	50	0.527261	1
NRAS|CHEM_Inorganic	TP53|TP53BP2	large_intestine|rectum|carcinoma|adenocarcinoma	3	10	28	139	0.834714	1	8	1	17	1	1	1	4	5	7	11	1	1							7	6	99	72	0.497273	1	5	0	71	4	0.768504	1	2	3	26	49	0.770925	1
NRAS|CHEM_Inorganic	NRAS|CHEM_GTP-like	large_intestine|rectum|carcinoma|adenocarcinoma	13	0	0	167	1	1	0	0	0	0	1	1	0	0	0	0	1	1
NRAS|CHEM_Inorganic	TP53|TP53BP1	large_intestine|rectum|carcinoma|adenocarcinoma	2	11	10	157	0.955516	1	9	1	8	0	1	1	4	6	4	4	1	1							7	6	99	72	0.497273	1	5	0	71	4	0.768504	1	2	3	26	49	0.770925	1
NRAS|CHEM_Inorganic	TP53|CHEM_Zn+	large_intestine|rectum|carcinoma|adenocarcinoma	3	10	19	148	0.942763	1	9	0	15	1	1	1	3	6	4	12	0.672877	1							7	6	99	72	0.497273	1	5	0	71	4	0.768504	1	2	3	26	49	0.770925	1
NRAS|CHEM_Inorganic	PIK3CA|PIK3R1	large_intestine|rectum|carcinoma|adenocarcinoma	0	13	11	156	0.427677	1	11	1	8	0	1	1	4	8	2	6	1	1							0	20	13	151	0.2122	1	17	0	11	1	0.413793	1	7	10	4	8	0.791937	1
NRAS|CHEM_Inorganic	PIK3CA|PIK3R3	large_intestine|rectum|carcinoma|adenocarcinoma	0	13	11	156	0.427677	1	11	1	8	0	1	1	4	8	2	6	1	1							0	20	13	151	0.2122	1	17	0	11	1	0.413793	1	7	10	4	8	0.791937	1
NRAS|CHEM_Inorganic	FBXW7|CHEM_pST-like	large_intestine|rectum|carcinoma|adenocarcinoma	1	12	12	155	0.76136	1	10	1	7	0	1	1	3	8	2	5	1	1							2	17	11	154	0.863012	1	12	0	9	1	0.454545	1	3	9	3	7	0.582928	1
NRAS|CHEM_Inorganic	BRAF|CHEM_Organic	large_intestine|rectum|carcinoma|adenocarcinoma	0	13	10	157	0.46309	1	11	1	7	1	1	1	4	8	6	2	0.169802	1							0	13	11	160	0.436199	1	11	1	8	1	0.685714	1	4	8	6	3	0.142058	1
NRAS|CHEM_GTP-like	TP53|TP53BP2	large_intestine|rectum|carcinoma|adenocarcinoma	3	10	28	139	0.834714	1	8	1	17	1	1	1	4	5	7	11	1	1							7	6	99	72	0.497273	1	5	0	71	4	0.768504	1	2	3	26	49	0.770925	1
NRAS|CHEM_GTP-like	TP53|TP53BP1	large_intestine|rectum|carcinoma|adenocarcinoma	2	11	10	157	0.955516	1	9	1	8	0	1	1	4	6	4	4	1	1							7	6	99	72	0.497273	1	5	0	71	4	0.768504	1	2	3	26	49	0.770925	1
NRAS|CHEM_GTP-like	TP53|CHEM_Zn+	large_intestine|rectum|carcinoma|adenocarcinoma	3	10	19	148	0.942763	1	9	0	15	1	1	1	3	6	4	12	0.672877	1							7	6	99	72	0.497273	1	5	0	71	4	0.768504	1	2	3	26	49	0.770925	1
NRAS|CHEM_GTP-like	PIK3CA|PIK3R1	large_intestine|rectum|carcinoma|adenocarcinoma	0	13	11	156	0.427677	1	11	1	8	0	1	1	4	8	2	6	1	1							0	20	13	151	0.2122	1	17	0	11	1	0.413793	1	7	10	4	8	0.791937	1
NRAS|CHEM_GTP-like	PIK3CA|PIK3R3	large_intestine|rectum|carcinoma|adenocarcinoma	0	13	11	156	0.427677	1	11	1	8	0	1	1	4	8	2	6	1	1							0	20	13	151	0.2122	1	17	0	11	1	0.413793	1	7	10	4	8	0.791937	1
TP53|TP53BP2	TP53|TP53BP1	large_intestine|rectum|carcinoma|adenocarcinoma	12	19	0	149	1	1	10	1	0	0	1	1	3	8	0	0	1	1
FBXW7|CHEM_Organic	NRAS|CHEM_Organic	large_intestine|rectum|carcinoma|adenocarcinoma	1	12	11	156	0.789558	1	7	0	9	1	1	1	2	5	3	7	1	1							2	17	11	154	0.863012	1	12	0	9	1	0.454545	1	3	9	3	7	0.582928	1
FBXW7|CHEM_Organic	PIK3CA|PIK3R1	large_intestine|rectum|carcinoma|adenocarcinoma	0	13	11	156	0.427677	1	8	0	8	0	1	1	3	5	2	6	1	1							2	18	17	147	0.659186	1	15	0	12	0	1	1	6	9	3	9	0.891838	1
FBXW7|CHEM_Organic	TP53|TP53BP1	large_intestine|rectum|carcinoma|adenocarcinoma	3	10	9	158	0.99403	1	6	0	8	0	1	1	3	3	4	4	1	1							12	7	94	71	0.775241	1	6	0	69	5	0.670081	1	1	5	25	49	0.359575	1
FBXW7|CHEM_Organic	NRAS|CHEM_GTP-like	large_intestine|rectum|carcinoma|adenocarcinoma	1	12	12	155	0.76136	1	7	0	10	1	1	1	2	5	3	8	1	1							2	17	11	154	0.863012	1	12	0	9	1	0.454545	1	3	9	3	7	0.582928	1
FBXW7|CHEM_Organic	TP53|TP53BP2	large_intestine|rectum|carcinoma|adenocarcinoma	5	8	26	141	0.988466	1	6	0	18	1	1	1	3	3	7	12	0.653162	1							12	7	94	71	0.775241	1	6	0	69	5	0.670081	1	1	5	25	49	0.359575	1
FBXW7|CHEM_Organic	KRAS|CHEM_Organic	large_intestine|rectum|carcinoma|adenocarcinoma	6	7	34	133	0.990139	1	6	0	22	2	1	1	2	4	11	13	0.672469	1							9	10	71	94	0.728928	1	10	0	57	3	0.625137	1	3	7	15	45	0.772237	1
FBXW7|CHEM_Organic	NRAS|CHEM_Mg++	large_intestine|rectum|carcinoma|adenocarcinoma	1	12	12	155	0.76136	1	7	0	10	1	1	1	2	5	3	8	1	1							2	17	11	154	0.863012	1	12	0	9	1	0.454545	1	3	9	3	7	0.582928	1
FBXW7|CHEM_Organic	FBXW7|CHEM_Arg-like	large_intestine|rectum|carcinoma|adenocarcinoma	11	2	0	167	1	1	1	0	0	0	1	1	0	1	0	0	1	1
FBXW7|CHEM_Organic	TP53|CHEM_Zn+	large_intestine|rectum|carcinoma|adenocarcinoma	1	12	21	146	0.509978	1	7	0	16	2	1	1	2	5	4	14	1	1							12	7	94	71	0.775241	1	6	0	69	5	0.670081	1	1	5	25	49	0.359575	1
FBXW7|CHEM_Organic	TP53|TP73	large_intestine|rectum|carcinoma|adenocarcinoma	1	12	18	149	0.590664	1	8	0	12	1	1	1	3	5	4	9	1	1							12	7	94	71	0.775241	1	6	0	69	5	0.670081	1	1	5	25	49	0.359575	1
FBXW7|CHEM_Organic	KRAS|CHEM_Inorganic	large_intestine|rectum|carcinoma|adenocarcinoma	6	7	38	129	0.98249	1	7	0	26	3	1	1	2	5	14	15	0.426427	1							9	10	71	94	0.728928	1	10	0	57	3	0.625137	1	3	7	15	45	0.772237	1
FBXW7|CHEM_Organic	PIK3CA|PIK3R3	large_intestine|rectum|carcinoma|adenocarcinoma	0	13	11	156	0.427677	1	8	0	8	0	1	1	3	5	2	6	1	1							2	18	17	147	0.659186	1	15	0	12	0	1	1	6	9	3	9	0.891838	1
FBXW7|CHEM_Organic	TP53|PPP1R13B	large_intestine|rectum|carcinoma|adenocarcinoma	5	8	26	141	0.988466	1	6	0	18	1	1	1	3	3	7	12	0.653162	1							12	7	94	71	0.775241	1	6	0	69	5	0.670081	1	1	5	25	49	0.359575	1
FBXW7|CHEM_Organic	KRAS|CHEM_Mg++	large_intestine|rectum|carcinoma|adenocarcinoma	6	7	38	129	0.98249	1	7	0	26	3	1	1	2	5	14	15	0.426427	1							9	10	71	94	0.728928	1	10	0	57	3	0.625137	1	3	7	15	45	0.772237	1
FBXW7|CHEM_Organic	NRAS|CHEM_Inorganic	large_intestine|rectum|carcinoma|adenocarcinoma	1	12	12	155	0.76136	1	7	0	10	1	1	1	2	5	3	8	1	1							2	17	11	154	0.863012	1	12	0	9	1	0.454545	1	3	9	3	7	0.582928	1
FBXW7|CHEM_Organic	FBXW7|CHEM_Nat-mod	large_intestine|rectum|carcinoma|adenocarcinoma	10	3	0	167	1	1	2	0	0	0	1	1	0	2	0	0	1	1
FBXW7|CHEM_Organic	TP53|PPP1R13L	large_intestine|rectum|carcinoma|adenocarcinoma	5	8	26	141	0.988466	1	6	0	18	1	1	1	3	3	7	12	0.653162	1							12	7	94	71	0.775241	1	6	0	69	5	0.670081	1	1	5	25	49	0.359575	1
FBXW7|CHEM_Organic	TP53|DNA/RNA	large_intestine|rectum|carcinoma|adenocarcinoma	5	8	28	139	0.983961	1	6	0	20	1	1	1	3	3	8	13	0.661836	1							12	7	94	71	0.775241	1	6	0	69	5	0.670081	1	1	5	25	49	0.359575	1
FBXW7|CHEM_Organic	FBXW7|CHEM_pST-like	large_intestine|rectum|carcinoma|adenocarcinoma	12	1	1	166	1	1	1	0	1	0	1	1	0	1	0	1	1	1
FBXW7|CHEM_Organic	KRAS|CHEM_GTP-like	large_intestine|rectum|carcinoma|adenocarcinoma	7	6	40	127	0.994399	1	6	0	26	3	1	1	2	4	14	15	0.665689	1							9	10	71	94	0.728928	1	10	0	57	3	0.625137	1	3	7	15	45	0.772237	1
FBXW7|CHEM_Organic	BRAF|CHEM_Organic	large_intestine|rectum|carcinoma|adenocarcinoma	0	13	10	157	0.46309	1	8	0	7	1	1	1	3	5	6	2	0.314685	1							2	17	9	156	0.909452	1	12	0	6	1	0.368421	1	3	9	5	2	0.067397	1
NRAS|CHEM_Mg++	NRAS|CHEM_Organic	large_intestine|rectum|carcinoma|adenocarcinoma	12	1	0	167	1	1	1	0	0	0	1	1	0	1	0	0	1	1
NRAS|CHEM_Mg++	PIK3CA|PIK3R1	large_intestine|rectum|carcinoma|adenocarcinoma	0	13	11	156	0.427677	1	11	1	8	0	1	1	4	8	2	6	1	1							0	20	13	151	0.2122	1	17	0	11	1	0.413793	1	7	10	4	8	0.791937	1
NRAS|CHEM_Mg++	TP53|TP53BP1	large_intestine|rectum|carcinoma|adenocarcinoma	2	11	10	157	0.955516	1	9	1	8	0	1	1	4	6	4	4	1	1							7	6	99	72	0.497273	1	5	0	71	4	0.768504	1	2	3	26	49	0.770925	1
[truncated: 17,579 more rows]
[truncated: 1 more columns]

## Sheet: b
Table S2b: Cancer type specific Interface clinical information analysis
[truncated: 756 more rows]

[truncated: 2 more sheets: c, d]
