# Supplementary material for: Insights into cancer severity from biomolecular interaction mechanisms
Source: Sci Rep. 2016 Oct 4;6:34490. doi: 10.1038/srep34490 (PMC5048291; doi:10.1038/srep34490)
Supplement: Supplementary Table S3 [file srep34490-s5.xls]

## Sheet: a
Table S3a: Cancer type specific mechsimo analysis clustering - vital status association analysis.
Cancer Type	CLA ID	CLA Pop.	CLB ID	CLB Pop.	CLA Alive	CLA Dead	CLB Alive	CLB Dead	P	CL.A composition	CL.B composition
lung+NS+carcinoma+squamous_cell_carcinoma_clus0.9_stat.txt:CLS_DONOR_VITAL_STAT:	cl:2	13	cl:18	5	3	10	5	0	0.00653595	Counter({'PIK3CA|PIK3R1': 13, 'PIK3CA|PIK3R3': 13, 'CDK8|CHEM_Drug-like': 2, 'ZNF429|DNA/RNA': 2, 'ZNF91|DNA/RNA': 2, 'CDK8|CHEM_Organic': 2, 'ZNF676|CHEM_Metabolite': 2, 'CDK8|DNA/RNA': 2, 'TP53|TP53': 2, 'BHMT|BHMT': 2, 'TP53|TP63': 2, 'FBXW7|CHEM_Organic': 2, 'TP53|TP73': 2, 'FBXW7|CHEM_Arg-like': 2, 'ZNF429|CHEM_Metabolite': 2, 'RASD2|CHEM_Organic': 2, 'ZNF493|DNA/RNA': 2, 'FBXW7|CHEM_pST-lik…	Counter({'TP53|TP73': 5, 'TP53|TP53': 4, 'TP53|TP63': 4, 'TP53|PPP1R13B': 2, 'TP53|TP53BP2': 2, 'TP53|CHEM_Zn+': 2, 'RAB30|CHEM_Inorganic': 1, 'TMPRSS12|CHEM_Mg++': 1, 'GALNT2|GALNT2': 1, 'MC4R|CHEM_Metabolite': 1, 'CCT5|CHEM_ATP-like': 1, 'POTEF|ACTN1': 1, 'MPO|MPO': 1, 'ZNF91|DNA/RNA': 1, 'CCT5|CHEM_Inorganic': 1, 'POTEF|ACTN2': 1, 'CD8A|HLA-G': 1, 'CD8A|HLA-A': 1, 'CD8A|HLA-B': 1, 'CD8A|HLA-C'…
lung+NS+carcinoma+squamous_cell_carcinoma_clus0.9_stat.txt:CLS_DONOR_VITAL_STAT:	cl:4	5	cl:18	5	0	5	5	0	0.00793651	Counter({'CDKN2A|TUBA3C': 5, 'CDKN2A|TUBA3E': 5, 'CDKN2A|CHEM_Metabolite': 5, 'CDKN2A|TUBA1C': 5, 'CDKN2A|TUBA1B': 5, 'CDKN2A|TUBA1A': 5, 'CDKN2A|TUBA8': 5, 'CDKN2A|TUBAL3': 5, 'CDKN2A|TUBB4B': 5, 'CDKN2A|TUBB6': 5, 'CDKN2A|TUBB3': 5, 'CDKN2A|TUBB8': 5, 'CDKN2A|TUBA4A': 5, 'CDKN2A|TUBB2A': 5, 'CDKN2A|TUBB2B': 5, 'CDKN2A|TUBB': 5, 'NPBWR1|CHEM_Nat-mod': 1, 'ACTL9|CHEM_Organic': 1, 'NEK5|CHEM_Metal…	Counter({'TP53|TP73': 5, 'TP53|TP53': 4, 'TP53|TP63': 4, 'TP53|PPP1R13B': 2, 'TP53|TP53BP2': 2, 'TP53|CHEM_Zn+': 2, 'RAB30|CHEM_Inorganic': 1, 'TMPRSS12|CHEM_Mg++': 1, 'GALNT2|GALNT2': 1, 'MC4R|CHEM_Metabolite': 1, 'CCT5|CHEM_ATP-like': 1, 'POTEF|ACTN1': 1, 'MPO|MPO': 1, 'ZNF91|DNA/RNA': 1, 'CCT5|CHEM_Inorganic': 1, 'POTEF|ACTN2': 1, 'CD8A|HLA-G': 1, 'CD8A|HLA-A': 1, 'CD8A|HLA-B': 1, 'CD8A|HLA-C'…
liver+NS+carcinoma+NS_clus0.9_stat.txt:CLS_DONOR_VITAL_STAT:	cl:188	27	cl:3	13	26	1	8	5	0.0095001	Counter({'AKR1C4|CHEM_Organic': 2, 'SBK2|CHEM_Organic': 2, 'RDH16|CHEM_Organic': 2, 'DNM1|CHEM_Metabolite': 2, 'PXDN|CHEM_Organic': 2, 'RAP2C|CHEM_GTP-like': 2, 'DDX4|CHEM_ATP-like': 2, 'OR2A2|CHEM_Organic': 2, 'HMCN1|CHEM_Metabolite': 2, 'DNM1|CHEM_GTP-like': 2, 'TEC|CHEM_Organic': 1, 'OR2M3|CHEM_Organic': 1, 'NR2F2|CHEM_Metabolite': 1, 'RPS6KB2|CHEM_Organic': 1, 'TEC|CHEM_Drug-like': 1, 'PDE6H|…	Counter({'CTNNB1|FBXW11': 13, 'CTNNB1|BTRC': 13, 'CDK8|CHEM_Drug-like': 2, 'EIF4E1B|EIF4EBP1': 2, 'MAPK13|CHEM_Metal': 2, 'EIF4E1B|EIF4EBP3': 2, 'EIF4E1B|EIF4EBP2': 2, 'ARF3|CHEM_Ca++': 2, 'ZBTB46|DNA/RNA': 2, 'IGSF10|CHEM_pTyr-like': 2, 'ZNF880|CHEM_Metabolite': 2, 'CDK8|CHEM_Organic': 2, 'C3|CFH': 2, 'OR2AJ1|CHEM_Organic': 2, 'KIDINS220|CHEM_ATP-like': 2, 'NMUR2|CHEM_Metabolite': 2, 'CYP4F22|CH…
lung+NS+carcinoma+squamous_cell_carcinoma_clus0.9_stat.txt:CLS_DONOR_VITAL_STAT:	cl:19	67	cl:4	5	42	25	0	5	0.0101852	Counter({'ZNF91|CHEM_Zn+': 3, 'ZNF267|DNA/RNA': 3, 'ZNF10|DNA/RNA': 3, 'TP53|TP53': 3, 'ZNF91|DNA/RNA': 3, 'TP53|TP63': 3, 'OR2AG2|CHEM_Organic': 3, 'ZNF569|DNA/RNA': 3, 'TP53|TP73': 3, 'ZNF254|DNA/RNA': 2, 'NPY1R|CHEM_Metabolite': 2, 'ZNF813|CHEM_Metabolite': 2, 'PRSS3|CHEM_Organic': 2, 'ZNF676|CHEM_Zn+': 2, 'CFH|CHEM_Metabolite': 2, 'LRRC4C|NTNG2': 2, 'OR2M3|CHEM_Metal': 2, 'ZNF3|DNA/RNA': 2, '…	Counter({'CDKN2A|TUBA3C': 5, 'CDKN2A|TUBA3E': 5, 'CDKN2A|CHEM_Metabolite': 5, 'CDKN2A|TUBA1C': 5, 'CDKN2A|TUBA1B': 5, 'CDKN2A|TUBA1A': 5, 'CDKN2A|TUBA8': 5, 'CDKN2A|TUBAL3': 5, 'CDKN2A|TUBB4B': 5, 'CDKN2A|TUBB6': 5, 'CDKN2A|TUBB3': 5, 'CDKN2A|TUBB8': 5, 'CDKN2A|TUBA4A': 5, 'CDKN2A|TUBB2A': 5, 'CDKN2A|TUBB2B': 5, 'CDKN2A|TUBB': 5, 'NPBWR1|CHEM_Nat-mod': 1, 'ACTL9|CHEM_Organic': 1, 'NEK5|CHEM_Metal…
lung+NS+carcinoma+squamous_cell_carcinoma_clus0.9_stat.txt:CLS_DONOR_VITAL_STAT:	cl:19	67	cl:2	13	42	25	3	10	0.0131266	Counter({'ZNF91|CHEM_Zn+': 3, 'ZNF267|DNA/RNA': 3, 'ZNF10|DNA/RNA': 3, 'TP53|TP53': 3, 'ZNF91|DNA/RNA': 3, 'TP53|TP63': 3, 'OR2AG2|CHEM_Organic': 3, 'ZNF569|DNA/RNA': 3, 'TP53|TP73': 3, 'ZNF254|DNA/RNA': 2, 'NPY1R|CHEM_Metabolite': 2, 'ZNF813|CHEM_Metabolite': 2, 'PRSS3|CHEM_Organic': 2, 'ZNF676|CHEM_Zn+': 2, 'CFH|CHEM_Metabolite': 2, 'LRRC4C|NTNG2': 2, 'OR2M3|CHEM_Metal': 2, 'ZNF3|DNA/RNA': 2, '…	Counter({'PIK3CA|PIK3R1': 13, 'PIK3CA|PIK3R3': 13, 'CDK8|CHEM_Drug-like': 2, 'ZNF429|DNA/RNA': 2, 'ZNF91|DNA/RNA': 2, 'CDK8|CHEM_Organic': 2, 'ZNF676|CHEM_Metabolite': 2, 'CDK8|DNA/RNA': 2, 'TP53|TP53': 2, 'BHMT|BHMT': 2, 'TP53|TP63': 2, 'FBXW7|CHEM_Organic': 2, 'TP53|TP73': 2, 'FBXW7|CHEM_Arg-like': 2, 'ZNF429|CHEM_Metabolite': 2, 'RASD2|CHEM_Organic': 2, 'ZNF493|DNA/RNA': 2, 'FBXW7|CHEM_pST-lik…
central_nervous_system+brain+glioma+NS_clus0.9_stat.txt:CLS_DONOR_VITAL_STAT:	cl:18	137	cl:25	16	119	18	10	6	0.0216707	Counter({'IDH1|CHEM_Metabolite': 136, 'IDH1|IDH1': 136, 'IDH1|CHEM_Ca++': 136, 'IDH1|CHEM_Mg++': 136, 'IDH1|CHEM_Mn++': 136, 'IDH1|CHEM_Organic': 136, 'TP53|TP73': 19, 'TP53|PPP1R13B': 14, 'TP53|TP53BP2': 14, 'TP53|CHEM_Zn+': 14, 'TP53|DNA/RNA': 13, 'TP53|PPP1R13L': 9, 'TP53|TP53': 7, 'TP53|TP63': 7, 'TP53|CHEM_Organic': 5, 'ZBTB20|CHEM_Metabolite': 3, 'ZBTB20|DNA/RNA': 3, 'PRDM9|CHEM_Zn+': 2, 'M…	Counter({'DCLK2|CHEM_Drug-like': 1, 'ACTN4|ACTN4': 1, 'ACTN4|ACTN3': 1, 'ACTN4|ACTN2': 1, 'ACTN4|ACTN1': 1, 'ZNF682|CHEM_Zn+': 1, 'ZNF91|CHEM_Metabolite': 1, 'SPACA3|CHEM_Inorganic': 1, 'TYK2|CHEM_Organic': 1, 'RRAS|CHEM_GTP-like': 1, 'EGFR|CHEM_Glycos': 1, 'HTR5A|CHEM_Organic': 1, 'AFM|CHEM_Metabolite': 1, 'FAT2|CHEM_Mn++': 1, 'ACVRL1|CHEM_Organic': 1, 'NMUR2|CHEM_Zn+': 1, 'CYP2C19|CHEM_Organic'…
central_nervous_system+brain+glioma+astrocytoma_Grade_IV_clus0.9_stat.txt:CLS_DONOR_VITAL_STAT:	cl:99	10	cl:178	5	0	10	3	2	0.021978	Counter({'ZNF681|DNA/RNA': 2, 'CALN1|CHEM_Drug-like': 2, 'TPO|CHEM_Drug-like': 2, 'AVPR1B|CHEM_Organic': 2, 'CALN1|CHEM_Organic': 2, 'ZNF676|DNA/RNA': 2, 'ZNF681|CHEM_Zn+': 2, 'CALN1|CHEM_Trp-like': 2, 'FBN1|CHEM_Ca++': 2, 'PRKD1|CHEM_Organic': 2, 'FBN1|CHEM_Metal': 2, 'DYNLRB1|DYNLRB1': 2, 'TPO|CHEM_Metabolite': 2, 'ZNF676|CHEM_Metabolite': 2, 'ZNF681|CHEM_Metabolite': 2, 'TPO|CHEM_Organic': 2, …	Counter({'EGFR|ERBB3': 5, 'EGFR|ERBB2': 5, 'EGFR|ERBB4': 5, 'EGFR|EGFR': 5, 'ZFP82|CHEM_Metabolite': 1, 'GPR101|CHEM_Organic': 1, 'ZFP82|DNA/RNA': 1, 'CSMD3|CHEM_Asn-like': 1, 'CSMD3|CHEM_Glycos': 1, 'PDE1A|CHEM_Drug-like': 1})
central_nervous_system+brain+glioma+astrocytoma_Grade_IV_clus0.9_stat.txt:CLS_DONOR_VITAL_STAT:	cl:69	9	cl:178	5	0	9	3	2	0.0274725	Counter({'ZNF98|DNA/RNA': 2, 'ZNF813|DNA/RNA': 2, 'DLD|CHEM_Organic': 2, 'ZNF98|CHEM_Zn+': 2, 'DLD|CHEM_FAD-like': 2, 'DLD|CHEM_CoA-like': 2, 'DLD|DLD': 2, 'LILRB4|LILRB4': 1, 'SKAP2|CHEM_Organic': 1, 'CX3CR1|CHEM_Drug-like': 1, 'MC4R|CHEM_Organic': 1, 'GPR32|CHEM_Organic': 1, 'GMPR|CHEM_Organic': 1, 'SERPINB13|CHEM_Organic': 1, 'CX3CR1|CHEM_Metabolite': 1, 'PTPRU|PTPRU': 1, 'OR1F1|CHEM_Organic':…	Counter({'EGFR|ERBB3': 5, 'EGFR|ERBB2': 5, 'EGFR|ERBB4': 5, 'EGFR|EGFR': 5, 'ZFP82|CHEM_Metabolite': 1, 'GPR101|CHEM_Organic': 1, 'ZFP82|DNA/RNA': 1, 'CSMD3|CHEM_Asn-like': 1, 'CSMD3|CHEM_Glycos': 1, 'PDE1A|CHEM_Drug-like': 1})
liver+NS+carcinoma+NS_clus0.9_stat.txt:CLS_DONOR_VITAL_STAT:	cl:188	27	cl:68	22	26	1	16	6	0.0357754	Counter({'AKR1C4|CHEM_Organic': 2, 'SBK2|CHEM_Organic': 2, 'RDH16|CHEM_Organic': 2, 'DNM1|CHEM_Metabolite': 2, 'PXDN|CHEM_Organic': 2, 'RAP2C|CHEM_GTP-like': 2, 'DDX4|CHEM_ATP-like': 2, 'OR2A2|CHEM_Organic': 2, 'HMCN1|CHEM_Metabolite': 2, 'DNM1|CHEM_GTP-like': 2, 'TEC|CHEM_Organic': 1, 'OR2M3|CHEM_Organic': 1, 'NR2F2|CHEM_Metabolite': 1, 'RPS6KB2|CHEM_Organic': 1, 'TEC|CHEM_Drug-like': 1, 'PDE6H|…	Counter({'TP53|TP53': 6, 'TP53|TP63': 6, 'TP53|TP73': 6, 'FGF12|CHEM_Organic': 2, 'YBX1|DNA/RNA': 2, 'DDX55|CHEM_ATP-like': 2, 'APAF1|CHEM_pST-like': 2, 'VCAM1|VCAM1': 2, 'KDM6A|CHEM_Metal': 2, 'ZNF853|DNA/RNA': 2, 'H2AFJ|HIST3H3': 2, 'BIRC2|UBE2N': 2, 'DECR1|CHEM_NAD-like': 2, 'SYK|CHEM_Drug-like': 2, 'OTC|CHEM_Organic': 2, 'SYK|ERBB2': 2, 'ANXA3|CHEM_Ca++': 2, 'SYK|ERBB4': 2, 'COL5A1|COL5A1': 2…
central_nervous_system+brain+glioma+astrocytoma_Grade_IV_clus0.9_stat.txt:CLS_DONOR_VITAL_STAT:	cl:99	10	cl:5	7	0	10	3	4	0.0514706	Counter({'ZNF681|DNA/RNA': 2, 'CALN1|CHEM_Drug-like': 2, 'TPO|CHEM_Drug-like': 2, 'AVPR1B|CHEM_Organic': 2, 'CALN1|CHEM_Organic': 2, 'ZNF676|DNA/RNA': 2, 'ZNF681|CHEM_Zn+': 2, 'CALN1|CHEM_Trp-like': 2, 'FBN1|CHEM_Ca++': 2, 'PRKD1|CHEM_Organic': 2, 'FBN1|CHEM_Metal': 2, 'DYNLRB1|DYNLRB1': 2, 'TPO|CHEM_Metabolite': 2, 'ZNF676|CHEM_Metabolite': 2, 'ZNF681|CHEM_Metabolite': 2, 'TPO|CHEM_Organic': 2, …	Counter({'TP53|PPP1R13B': 7, 'TP53|PPP1R13L': 7, 'TP53|DNA/RNA': 7, 'TP53|TP53BP2': 7, 'TP53|TP53BP1': 7, 'IDH1|CHEM_Mn++': 2, 'IDH1|CHEM_Ca++': 2, 'IL22|IL22': 2, 'IDH1|CHEM_Metabolite': 2, 'IL22|IL22RA2': 2, 'IL22|IL22RA1': 2, 'FBN1|CHEM_Ca++': 2, 'IDH1|CHEM_Mg++': 2, 'FBN1|CHEM_Metal': 2, 'IDH1|IDH1': 2, 'PEG3|CHEM_Zn+': 2, 'IDH1|CHEM_Organic': 2, 'KDR|FLT4': 1, 'KDR|FLT1': 1, 'KDR|SRC': 1, 'E…
central_nervous_system+brain+glioma+astrocytoma_Grade_IV_clus0.9_stat.txt:CLS_DONOR_VITAL_STAT:	cl:70	62	cl:99	10	19	43	0	10	0.0535862	Counter({'CHEK2|CHEM_Organic': 3, 'TP53|CHEM_Zn+': 3, 'PIPOX|CHEM_FAD-like': 2, 'ZAP70|CHEM_Organic': 2, 'NOS1|CHEM_Drug-like': 2, 'ZAP70|CHEM_pST-like': 2, 'NOS1|CHEM_Metabolite': 2, 'KRAS|CHEM_Inorganic': 2, 'SGK071|CHEM_Organic': 2, 'LILRB4|LILRB4': 2, 'ZAP70|CHEM_Drug-like': 2, 'NOS1|CHEM_Organic': 2, 'PIPOX|CHEM_Organic': 2, 'OPRL1|CHEM_Metabolite': 2, 'ZAP70|CHEM_ATP-like': 2, 'NOS1|CHEM_Ar…	Counter({'ZNF681|DNA/RNA': 2, 'CALN1|CHEM_Drug-like': 2, 'TPO|CHEM_Drug-like': 2, 'AVPR1B|CHEM_Organic': 2, 'CALN1|CHEM_Organic': 2, 'ZNF676|DNA/RNA': 2, 'ZNF681|CHEM_Zn+': 2, 'CALN1|CHEM_Trp-like': 2, 'FBN1|CHEM_Ca++': 2, 'PRKD1|CHEM_Organic': 2, 'FBN1|CHEM_Metal': 2, 'DYNLRB1|DYNLRB1': 2, 'TPO|CHEM_Metabolite': 2, 'ZNF676|CHEM_Metabolite': 2, 'ZNF681|CHEM_Metabolite': 2, 'TPO|CHEM_Organic': 2, …
central_nervous_system+brain+glioma+astrocytoma_Grade_IV_clus0.9_stat.txt:CLS_DONOR_VITAL_STAT:	cl:9	6	cl:178	5	0	6	3	2	0.0606061	Counter({'EGFR|EGFR': 6, 'EGFR|ERBB3': 6, 'EGFR|ERBB4': 6, 'EGFR|ERBB2': 5, 'ISX|DNA/RNA': 2, 'ZNF23|CHEM_Zn+': 1, 'OR7D2|CHEM_Organic': 1, 'ZNF23|DNA/RNA': 1, 'PRDM9|CHEM_Zn+': 1, 'CYP2S1|CHEM_Organic': 1, 'NR4A1|CHEM_Ca++': 1, 'NR4A1|CHEM_Steroid-like': 1, 'LRRC30|DNA/RNA': 1, 'CELA3B|CHEM_Organic': 1, 'ARMC4|CHEM_pST-like': 1, 'ABLIM3|CHEM_Zn+': 1, 'RPL10L|DNA/RNA': 1, 'NR4A1|CHEM_Metabolite':…	Counter({'EGFR|ERBB3': 5, 'EGFR|ERBB2': 5, 'EGFR|ERBB4': 5, 'EGFR|EGFR': 5, 'ZFP82|CHEM_Metabolite': 1, 'GPR101|CHEM_Organic': 1, 'ZFP82|DNA/RNA': 1, 'CSMD3|CHEM_Asn-like': 1, 'CSMD3|CHEM_Glycos': 1, 'PDE1A|CHEM_Drug-like': 1})
breast+NS+carcinoma+NS_clus0.9_stat.txt:CLS_DONOR_VITAL_STAT:	cl:16	37	cl:10	7	36	1	5	2	0.0613108	Counter({'PIK3CA|PIK3R1': 37, 'PIK3CA|PIK3R3': 37, 'TP53|CHEM_Zn+': 2, 'MAP2K4|CHEM_Organic': 2, 'ANKRD35|CHEM_Organic': 1, 'ANKRD35|CHEM_ATP-like': 1, 'ABCA10|CHEM_ATP-like': 1, 'ERBB2|CHEM_pTyr-like': 1, 'ERBB2|CHEM_Mg++': 1, 'ZNF334|CHEM_Metabolite': 1, 'ZNF334|DNA/RNA': 1, 'CDK17|CHEM_Organic': 1, 'AVPR1B|CHEM_Organic': 1, 'ZNF396|CHEM_Zn+': 1, 'ELAC2|DNA/RNA': 1, 'GRID1|CHEM_Glu-like': 1, 'E…	Counter({'TP53|TP53BP2': 7, 'TP53|DNA/RNA': 7, 'TP53|PPP1R13B': 7, 'TP53|PPP1R13L': 7, 'TP53|TP53BP1': 2, 'PIK3CA|PIK3R2': 2, 'ZNF510|CHEM_Zn+': 1, 'MAST1|CHEM_Metal': 1, 'PPFIA2|CASK': 1, 'PTPRB|CHEM_Organic': 1, 'PTPRB|CHEM_Mg++': 1, 'HIST1H2BK|H2AFY': 1, 'CYP24A1|CHEM_Zn+': 1, 'PTPRR|CHEM_Organic': 1, 'MAST1|CHEM_Organic': 1})
central_nervous_system+brain+glioma+astrocytoma_Grade_IV_clus0.9_stat.txt:CLS_DONOR_VITAL_STAT:	cl:69	9	cl:5	7	0	9	3	4	0.0625	Counter({'ZNF98|DNA/RNA': 2, 'ZNF813|DNA/RNA': 2, 'DLD|CHEM_Organic': 2, 'ZNF98|CHEM_Zn+': 2, 'DLD|CHEM_FAD-like': 2, 'DLD|CHEM_CoA-like': 2, 'DLD|DLD': 2, 'LILRB4|LILRB4': 1, 'SKAP2|CHEM_Organic': 1, 'CX3CR1|CHEM_Drug-like': 1, 'MC4R|CHEM_Organic': 1, 'GPR32|CHEM_Organic': 1, 'GMPR|CHEM_Organic': 1, 'SERPINB13|CHEM_Organic': 1, 'CX3CR1|CHEM_Metabolite': 1, 'PTPRU|PTPRU': 1, 'OR1F1|CHEM_Organic':…	Counter({'TP53|PPP1R13B': 7, 'TP53|PPP1R13L': 7, 'TP53|DNA/RNA': 7, 'TP53|TP53BP2': 7, 'TP53|TP53BP1': 7, 'IDH1|CHEM_Mn++': 2, 'IDH1|CHEM_Ca++': 2, 'IL22|IL22': 2, 'IDH1|CHEM_Metabolite': 2, 'IL22|IL22RA2': 2, 'IL22|IL22RA1': 2, 'FBN1|CHEM_Ca++': 2, 'IDH1|CHEM_Mg++': 2, 'FBN1|CHEM_Metal': 2, 'IDH1|IDH1': 2, 'PEG3|CHEM_Zn+': 2, 'IDH1|CHEM_Organic': 2, 'KDR|FLT4': 1, 'KDR|FLT1': 1, 'KDR|SRC': 1, 'E…
liver+NS+carcinoma+NS_clus0.9_stat.txt:CLS_DONOR_VITAL_STAT:	cl:188	27	cl:17	6	26	1	4	2	0.0778959	Counter({'AKR1C4|CHEM_Organic': 2, 'SBK2|CHEM_Organic': 2, 'RDH16|CHEM_Organic': 2, 'DNM1|CHEM_Metabolite': 2, 'PXDN|CHEM_Organic': 2, 'RAP2C|CHEM_GTP-like': 2, 'DDX4|CHEM_ATP-like': 2, 'OR2A2|CHEM_Organic': 2, 'HMCN1|CHEM_Metabolite': 2, 'DNM1|CHEM_GTP-like': 2, 'TEC|CHEM_Organic': 1, 'OR2M3|CHEM_Organic': 1, 'NR2F2|CHEM_Metabolite': 1, 'RPS6KB2|CHEM_Organic': 1, 'TEC|CHEM_Drug-like': 1, 'PDE6H|…	Counter({'CTNNB1|HLA-A': 6, 'CTNNB1|FBXW11': 6, 'CTNNB1|BTRC': 6, 'PRKACG|CHEM_pTyr-like': 2, 'PRKACG|DNA/RNA': 2, 'PRKACG|PKIA': 2, 'PRKACG|GSK3B': 2, 'PRKACG|CHEM_Mn++': 2, 'PRKACG|CHEM_Inorganic': 2, 'PRKACG|CHEM_Metabolite': 2, 'PRKACG|CHEM_ATP-like': 2, 'PRKACG|PRKAR2A': 2, 'PRKACG|PRKAR2B': 2, 'POLR2I|POLR2A': 2, 'PRKACG|CHEM_Arg-like': 2, 'PRKACG|CHEM_Organic': 2, 'SALL1|DNA/RNA': 2, 'PRKA…
lung+NS+carcinoma+squamous_cell_carcinoma_clus0.9_stat.txt:CLS_DONOR_VITAL_STAT:	cl:1	9	cl:4	5	5	4	0	5	0.0859141	Counter({'TP53|PPP1R13B': 9, 'TP53|PPP1R13L': 9, 'TP53|DNA/RNA': 9, 'TP53|TP53BP2': 9, 'TP53|TP73': 4, 'TP53|TP53BP1': 4, 'HIST1H2BC|H2AFY': 2, 'ZNF3|CHEM_Zn+': 1, 'ZNF74|CHEM_Metabolite': 1, 'FGF12|CHEM_Organic': 1, 'HRAS|CHEM_Mg++': 1, 'ZAP70|CHEM_Organic': 1, 'ASB4|CHEM_ATP-like': 1, 'ZNF514|DNA/RNA': 1, 'HSD11B1|CHEM_Ca++': 1, 'UCHL3|RPS27A': 1, 'HIST1H2BC|HIST1H2AD': 1, 'HIST1H2BC|HIST1H2AA'…	Counter({'CDKN2A|TUBA3C': 5, 'CDKN2A|TUBA3E': 5, 'CDKN2A|CHEM_Metabolite': 5, 'CDKN2A|TUBA1C': 5, 'CDKN2A|TUBA1B': 5, 'CDKN2A|TUBA1A': 5, 'CDKN2A|TUBA8': 5, 'CDKN2A|TUBAL3': 5, 'CDKN2A|TUBB4B': 5, 'CDKN2A|TUBB6': 5, 'CDKN2A|TUBB3': 5, 'CDKN2A|TUBB8': 5, 'CDKN2A|TUBA4A': 5, 'CDKN2A|TUBB2A': 5, 'CDKN2A|TUBB2B': 5, 'CDKN2A|TUBB': 5, 'NPBWR1|CHEM_Nat-mod': 1, 'ACTL9|CHEM_Organic': 1, 'NEK5|CHEM_Metal…
central_nervous_system+brain+glioma+astrocytoma_Grade_IV_clus0.9_stat.txt:CLS_DONOR_VITAL_STAT:	cl:99	10	cl:29	5	0	10	2	3	0.0952381	Counter({'ZNF681|DNA/RNA': 2, 'CALN1|CHEM_Drug-like': 2, 'TPO|CHEM_Drug-like': 2, 'AVPR1B|CHEM_Organic': 2, 'CALN1|CHEM_Organic': 2, 'ZNF676|DNA/RNA': 2, 'ZNF681|CHEM_Zn+': 2, 'CALN1|CHEM_Trp-like': 2, 'FBN1|CHEM_Ca++': 2, 'PRKD1|CHEM_Organic': 2, 'FBN1|CHEM_Metal': 2, 'DYNLRB1|DYNLRB1': 2, 'TPO|CHEM_Metabolite': 2, 'ZNF676|CHEM_Metabolite': 2, 'ZNF681|CHEM_Metabolite': 2, 'TPO|CHEM_Organic': 2, …	Counter({'PIK3R1|PIK3CD': 5, 'PIK3R1|PIK3CB': 5, 'PIK3CA|PIK3R1': 5, 'OR14I1|CHEM_Organic': 2, 'PIK3R1|CHEM_pTyr-like': 2, 'OR1L1|CHEM_Organic': 2, 'OR1L1|CHEM_Drug-like': 2, 'PIK3R1|CHEM_Nat-mod': 2, 'MMP13|CHEM_Organic': 2, 'MMP13|CHEM_Ca++': 2, 'PPID|CHEM_Metabolite': 1, 'PPID|CHEM_Organic': 1, 'ENPEP|CHEM_Organic': 1, 'YSK4|CHEM_Organic': 1, 'PPID|CHEM_Pro-like': 1, 'CRYM|CHEM_NAD-like': 1, '…
central_nervous_system+brain+glioma+astrocytoma_Grade_IV_clus0.9_stat.txt:CLS_DONOR_VITAL_STAT:	cl:99	10	cl:210	5	0	10	2	3	0.0952381	Counter({'ZNF681|DNA/RNA': 2, 'CALN1|CHEM_Drug-like': 2, 'TPO|CHEM_Drug-like': 2, 'AVPR1B|CHEM_Organic': 2, 'CALN1|CHEM_Organic': 2, 'ZNF676|DNA/RNA': 2, 'ZNF681|CHEM_Zn+': 2, 'CALN1|CHEM_Trp-like': 2, 'FBN1|CHEM_Ca++': 2, 'PRKD1|CHEM_Organic': 2, 'FBN1|CHEM_Metal': 2, 'DYNLRB1|DYNLRB1': 2, 'TPO|CHEM_Metabolite': 2, 'ZNF676|CHEM_Metabolite': 2, 'ZNF681|CHEM_Metabolite': 2, 'TPO|CHEM_Organic': 2, …	Counter({'EGFR|EGFR': 4, 'EGFR|ERBB3': 4, 'EGFR|ERBB2': 4, 'EGFR|ERBB4': 4, 'NRAS|CHEM_Organic': 2, 'PIK3R1|PIK3CD': 2, 'NRAS|CHEM_Zn+': 2, 'PIK3R1|PIK3CB': 2, 'IDH1|CHEM_Mn++': 2, 'IDH1|CHEM_Ca++': 2, 'PIK3R1|CHEM_Nat-mod': 2, 'IDH1|CHEM_Metabolite': 2, 'NRAS|CHEM_GTP-like': 2, 'PIK3R1|CHEM_pTyr-like': 2, 'NRAS|RASA1': 2, 'IDH1|CHEM_Mg++': 2, 'IDH1|IDH1': 2, 'NRAS|SOS1': 2, 'IDH1|CHEM_Organic': …
breast+NS+carcinoma+NS_clus0.9_stat.txt:CLS_DONOR_VITAL_STAT:	cl:17	54	cl:10	7	51	3	5	2	0.0962962	Counter({'PIK3CA|PIK3R1': 54, 'PIK3CA|PIK3R3': 54, 'KRAS|CHEM_GTP-like': 2, 'KRAS|CHEM_Inorganic': 2, 'KRAS|CHEM_Organic': 2, 'KRAS|CHEM_Mg++': 2, 'TMPRSS4|CHEM_Organic': 2, 'POU4F2|DNA/RNA': 2, 'NLGN4X|CHEM_Mg++': 1, 'GSTA3|CHEM_Drug-like': 1, 'DIRAS2|CHEM_Mg++': 1, 'RFC5|RFC4': 1, 'DIRAS2|CHEM_Organic': 1, 'ITGA10|CHEM_Ca++': 1, 'ZBTB37|DNA/RNA': 1, 'TMPRSS4|CHEM_Drug-like': 1, 'DIRAS2|CHEM_Mn+…	Counter({'TP53|TP53BP2': 7, 'TP53|DNA/RNA': 7, 'TP53|PPP1R13B': 7, 'TP53|PPP1R13L': 7, 'TP53|TP53BP1': 2, 'PIK3CA|PIK3R2': 2, 'ZNF510|CHEM_Zn+': 1, 'MAST1|CHEM_Metal': 1, 'PPFIA2|CASK': 1, 'PTPRB|CHEM_Organic': 1, 'PTPRB|CHEM_Mg++': 1, 'HIST1H2BK|H2AFY': 1, 'CYP24A1|CHEM_Zn+': 1, 'PTPRR|CHEM_Organic': 1, 'MAST1|CHEM_Organic': 1})
central_nervous_system+brain+glioma+astrocytoma_Grade_IV_clus0.9_stat.txt:CLS_DONOR_VITAL_STAT:	cl:70	62	cl:69	9	19	43	0	9	0.100673	Counter({'CHEK2|CHEM_Organic': 3, 'TP53|CHEM_Zn+': 3, 'PIPOX|CHEM_FAD-like': 2, 'ZAP70|CHEM_Organic': 2, 'NOS1|CHEM_Drug-like': 2, 'ZAP70|CHEM_pST-like': 2, 'NOS1|CHEM_Metabolite': 2, 'KRAS|CHEM_Inorganic': 2, 'SGK071|CHEM_Organic': 2, 'LILRB4|LILRB4': 2, 'ZAP70|CHEM_Drug-like': 2, 'NOS1|CHEM_Organic': 2, 'PIPOX|CHEM_Organic': 2, 'OPRL1|CHEM_Metabolite': 2, 'ZAP70|CHEM_ATP-like': 2, 'NOS1|CHEM_Ar…	Counter({'ZNF98|DNA/RNA': 2, 'ZNF813|DNA/RNA': 2, 'DLD|CHEM_Organic': 2, 'ZNF98|CHEM_Zn+': 2, 'DLD|CHEM_FAD-like': 2, 'DLD|CHEM_CoA-like': 2, 'DLD|DLD': 2, 'LILRB4|LILRB4': 1, 'SKAP2|CHEM_Organic': 1, 'CX3CR1|CHEM_Drug-like': 1, 'MC4R|CHEM_Organic': 1, 'GPR32|CHEM_Organic': 1, 'GMPR|CHEM_Organic': 1, 'SERPINB13|CHEM_Organic': 1, 'CX3CR1|CHEM_Metabolite': 1, 'PTPRU|PTPRU': 1, 'OR1F1|CHEM_Organic':…
pancreas+NS+carcinoma+NS_clus0.9_stat.txt:CLS_DONOR_VITAL_STAT:	cl:50	9	cl:114	7	1	8	4	3	0.105769	Counter({'KRAS|CHEM_Organic': 9, 'KRAS|CHEM_GTP-like': 9, 'KRAS|CHEM_Inorganic': 9, 'KRAS|CHEM_Mg++': 9, 'TP53|CHEM_Zn+': 2, 'TMPRSS11D|CHEM_Arg-like': 1, 'TP53|CHEM_Metal': 1, 'TP53|DNA/RNA': 1, 'SCN7A|CHEM_Organic': 1, 'TMPRSS11D|CHEM_Drug-like': 1, 'ZNF785|CHEM_Zn+': 1, 'GNAS|CHEM_Metabolite': 1, 'GNAS|CHEM_GTP-like': 1, 'GNAS|CHEM_Ca++': 1, 'TMPRSS11D|CHEM_Organic': 1, 'TP53|TP73': 1, 'GNAS|C…	Counter({'KRAS|CHEM_Organic': 7, 'KRAS|CHEM_GTP-like': 7, 'KRAS|CHEM_Inorganic': 7, 'KRAS|CHEM_Mg++': 7, 'RORC|CHEM_Organic': 2, 'RORC|CHEM_Drug-like': 2, 'EPHB1|CHEM_Organic': 2})
central_nervous_system+brain+glioma+astrocytoma_Grade_IV_clus0.9_stat.txt:CLS_DONOR_VITAL_STAT:	cl:69	9	cl:29	5	0	9	2	3	0.10989	Counter({'ZNF98|DNA/RNA': 2, 'ZNF813|DNA/RNA': 2, 'DLD|CHEM_Organic': 2, 'ZNF98|CHEM_Zn+': 2, 'DLD|CHEM_FAD-like': 2, 'DLD|CHEM_CoA-like': 2, 'DLD|DLD': 2, 'LILRB4|LILRB4': 1, 'SKAP2|CHEM_Organic': 1, 'CX3CR1|CHEM_Drug-like': 1, 'MC4R|CHEM_Organic': 1, 'GPR32|CHEM_Organic': 1, 'GMPR|CHEM_Organic': 1, 'SERPINB13|CHEM_Organic': 1, 'CX3CR1|CHEM_Metabolite': 1, 'PTPRU|PTPRU': 1, 'OR1F1|CHEM_Organic':…	Counter({'PIK3R1|PIK3CD': 5, 'PIK3R1|PIK3CB': 5, 'PIK3CA|PIK3R1': 5, 'OR14I1|CHEM_Organic': 2, 'PIK3R1|CHEM_pTyr-like': 2, 'OR1L1|CHEM_Organic': 2, 'OR1L1|CHEM_Drug-like': 2, 'PIK3R1|CHEM_Nat-mod': 2, 'MMP13|CHEM_Organic': 2, 'MMP13|CHEM_Ca++': 2, 'PPID|CHEM_Metabolite': 1, 'PPID|CHEM_Organic': 1, 'ENPEP|CHEM_Organic': 1, 'YSK4|CHEM_Organic': 1, 'PPID|CHEM_Pro-like': 1, 'CRYM|CHEM_NAD-like': 1, '…
central_nervous_system+brain+glioma+astrocytoma_Grade_IV_clus0.9_stat.txt:CLS_DONOR_VITAL_STAT:	cl:69	9	cl:210	5	0	9	2	3	0.10989	Counter({'ZNF98|DNA/RNA': 2, 'ZNF813|DNA/RNA': 2, 'DLD|CHEM_Organic': 2, 'ZNF98|CHEM_Zn+': 2, 'DLD|CHEM_FAD-like': 2, 'DLD|CHEM_CoA-like': 2, 'DLD|DLD': 2, 'LILRB4|LILRB4': 1, 'SKAP2|CHEM_Organic': 1, 'CX3CR1|CHEM_Drug-like': 1, 'MC4R|CHEM_Organic': 1, 'GPR32|CHEM_Organic': 1, 'GMPR|CHEM_Organic': 1, 'SERPINB13|CHEM_Organic': 1, 'CX3CR1|CHEM_Metabolite': 1, 'PTPRU|PTPRU': 1, 'OR1F1|CHEM_Organic':…	Counter({'EGFR|EGFR': 4, 'EGFR|ERBB3': 4, 'EGFR|ERBB2': 4, 'EGFR|ERBB4': 4, 'NRAS|CHEM_Organic': 2, 'PIK3R1|PIK3CD': 2, 'NRAS|CHEM_Zn+': 2, 'PIK3R1|PIK3CB': 2, 'IDH1|CHEM_Mn++': 2, 'IDH1|CHEM_Ca++': 2, 'PIK3R1|CHEM_Nat-mod': 2, 'IDH1|CHEM_Metabolite': 2, 'NRAS|CHEM_GTP-like': 2, 'PIK3R1|CHEM_pTyr-like': 2, 'NRAS|RASA1': 2, 'IDH1|CHEM_Mg++': 2, 'IDH1|IDH1': 2, 'NRAS|SOS1': 2, 'IDH1|CHEM_Organic': …
endometrium+NS+carcinoma+endometrioid_carcinoma_clus0.9_stat.txt:CLS_DONOR_VITAL_STAT:	cl:18	11	cl:28	6	11	0	4	2	0.110294	Counter({'PIK3CA|PIK3R1': 11, 'PIK3CA|PIK3R3': 11, 'KRAS|CHEM_GTP-like': 4, 'KRAS|CHEM_Inorganic': 4, 'KRAS|CHEM_Mg++': 4, 'CTNNB1|HLA-A': 2, 'NRAS|CHEM_GTP-like': 2, 'CTCF|DNA/RNA': 2, 'CTNNB1|BTRC': 2, 'FBXW7|CHEM_Organic': 2, 'CTNNB1|FBXW11': 2, 'NRAS|CHEM_Organic': 2, 'FBXW7|CHEM_Arg-like': 2, 'FBXW7|CHEM_pST-like': 2, 'PTEN|CHEM_Organic': 2, 'NRAS|CHEM_Mg++': 2, 'NRAS|CHEM_Inorganic': 2, 'PR…	Counter({'KRAS|CHEM_Inorganic': 2, 'KRAS|CHEM_GTP-like': 2, 'HKR1|CHEM_Zn+': 2, 'HIST1H2BC|HIST1H4A': 2, 'HKR1|DNA/RNA': 2, 'KRAS|CHEM_Mg++': 2, 'P2RY10|CHEM_Metabolite': 1, 'RPS6KA2|CHEM_pST-like': 1, 'TNK2|CHEM_Mn++': 1, 'SULT1B1|CHEM_Drug-like': 1, 'TNK2|CHEM_pST-like': 1, 'CA6|CHEM_Organic': 1, 'GSX1|DNA/RNA': 1, 'PCDHGB4|CHEM_Ca++': 1, 'MCHR1|CHEM_Drug-like': 1, 'PSMD7|PSMD14': 1, 'CDK9|CHEM…
liver+NS+carcinoma+hepatocellular_carcinoma_clus0.9_stat.txt:CLS_DONOR_VITAL_STAT:	cl:34	119	cl:29	7	57	55	6	1	0.118457	Counter({'PAK7|CHEM_Organic': 3, 'ZNF77|DNA/RNA': 2, 'PCDHA3|CHEM_Ca++': 2, 'JAK3|CHEM_Organic': 2, 'GRIA4|CHEM_Organic': 2, 'GZMA|CHEM_Metabolite': 2, 'PAK7|CHEM_Drug-like': 2, 'CA4|CHEM_Organic': 2, 'ZNF260|DNA/RNA': 2, 'ZNF77|CHEM_Metabolite': 2, 'PAK7|CHEM_ATP-like': 2, 'PAK7|CHEM_Mg++': 2, 'ZFP2|DNA/RNA': 2, 'PAK7|CHEM_Metabolite': 2, 'ZNF793|CHEM_Metabolite': 1, 'GPR61|CHEM_Organic': 1, 'PR…	Counter({'TP53|TP73': 7, 'TP53|PPP1R13B': 7, 'TP53|PPP1R13L': 7, 'TP53|TP53BP2': 7, 'TP53|TP63': 6, 'TP53|TP53': 6, 'TP53|TP53BP1': 6, 'ZNF813|DNA/RNA': 1, 'CTNNB1|HLA-A': 1, 'C1RL|CHEM_Arg-like': 1, 'LINGO1|CHEM_Cu+': 1, 'ZFP91|DNA/RNA': 1, 'CTNNB1|FBXW11': 1, 'ESPNL|CHEM_ATP-like': 1, 'HIBCH|CHEM_Mg++': 1, 'EEF1A1|CHEM_Mg++': 1, 'CDH7|CHEM_Ca++': 1, 'ELANE|CHEM_Organic': 1, 'TMPRSS11D|CHEM_Inor…
central_nervous_system+brain+glioma+NS_clus0.9_stat.txt:CLS_DONOR_VITAL_STAT:	cl:25	16	cl:2	7	10	6	7	0	0.124333	Counter({'DCLK2|CHEM_Drug-like': 1, 'ACTN4|ACTN4': 1, 'ACTN4|ACTN3': 1, 'ACTN4|ACTN2': 1, 'ACTN4|ACTN1': 1, 'ZNF682|CHEM_Zn+': 1, 'ZNF91|CHEM_Metabolite': 1, 'SPACA3|CHEM_Inorganic': 1, 'TYK2|CHEM_Organic': 1, 'RRAS|CHEM_GTP-like': 1, 'EGFR|CHEM_Glycos': 1, 'HTR5A|CHEM_Organic': 1, 'AFM|CHEM_Metabolite': 1, 'FAT2|CHEM_Mn++': 1, 'ACVRL1|CHEM_Organic': 1, 'NMUR2|CHEM_Zn+': 1, 'CYP2C19|CHEM_Organic'…	Counter({'TP53|PPP1R13B': 7, 'TP53|PPP1R13L': 7, 'TP53|DNA/RNA': 7, 'TP53|TP53BP2': 7, 'TP53|TP53BP1': 7, 'IDH1|CHEM_Mn++': 6, 'IDH1|CHEM_Ca++': 6, 'IDH1|CHEM_Mg++': 6, 'IDH1|IDH1': 6, 'IDH1|CHEM_Organic': 6, 'IDH1|CHEM_Metabolite': 6, 'ADAMTS5|CHEM_Metal': 1, 'ALDH1A3|ALDH1A3': 1, 'IDH2|CHEM_Organometalic': 1, 'CETN1|CHEM_Mn++': 1, 'PTGR2|CHEM_Drug-like': 1, 'ZNF675|CHEM_Zn+': 1, 'IDH2|CHEM_Ca++…
liver+NS+carcinoma+NS_clus0.9_stat.txt:CLS_DONOR_VITAL_STAT:	cl:3	13	cl:2	6	8	5	6	0	0.127967	Counter({'CTNNB1|FBXW11': 13, 'CTNNB1|BTRC': 13, 'CDK8|CHEM_Drug-like': 2, 'EIF4E1B|EIF4EBP1': 2, 'MAPK13|CHEM_Metal': 2, 'EIF4E1B|EIF4EBP3': 2, 'EIF4E1B|EIF4EBP2': 2, 'ARF3|CHEM_Ca++': 2, 'ZBTB46|DNA/RNA': 2, 'IGSF10|CHEM_pTyr-like': 2, 'ZNF880|CHEM_Metabolite': 2, 'CDK8|CHEM_Organic': 2, 'C3|CFH': 2, 'OR2AJ1|CHEM_Organic': 2, 'KIDINS220|CHEM_ATP-like': 2, 'NMUR2|CHEM_Metabolite': 2, 'CYP4F22|CH…	Counter({'CTNNB1|FBXW11': 6, 'CTNNB1|BTRC': 6, 'ZKSCAN5|CHEM_Organic': 2, 'ITSN2|CHEM_Ca++': 2, 'ZKSCAN5|DNA/RNA': 2, 'ZKSCAN5|CHEM_Metabolite': 2, 'FLRT2|CHEM_pTyr-like': 2, 'ALX3|DNA/RNA': 2, 'ANKRA2|CHEM_Organic': 2, 'FLRT2|CHEM_Mg++': 2, 'SALL4|CHEM_Zn+': 1, 'KLHL23|CHEM_Zn+': 1, 'STRBP|DNA/RNA': 1, 'ANXA1|CHEM_Ca++': 1, 'ZNF367|DNA/RNA': 1, 'ADH5|CHEM_Metal': 1, 'ADH5|CHEM_Cu+': 1, 'KLK2|CHE…
liver+NS+carcinoma+NS_clus0.9_stat.txt:CLS_DONOR_VITAL_STAT:	cl:3	13	cl:22	6	8	5	6	0	0.127967	Counter({'CTNNB1|FBXW11': 13, 'CTNNB1|BTRC': 13, 'CDK8|CHEM_Drug-like': 2, 'EIF4E1B|EIF4EBP1': 2, 'MAPK13|CHEM_Metal': 2, 'EIF4E1B|EIF4EBP3': 2, 'EIF4E1B|EIF4EBP2': 2, 'ARF3|CHEM_Ca++': 2, 'ZBTB46|DNA/RNA': 2, 'IGSF10|CHEM_pTyr-like': 2, 'ZNF880|CHEM_Metabolite': 2, 'CDK8|CHEM_Organic': 2, 'C3|CFH': 2, 'OR2AJ1|CHEM_Organic': 2, 'KIDINS220|CHEM_ATP-like': 2, 'NMUR2|CHEM_Metabolite': 2, 'CYP4F22|CH…	Counter({'GSTM5|CHEM_Metabolite': 2, 'CTNNB1|CDH12': 2, 'CTNNB1|CDH10': 2, 'CTNNB1|CDH11': 2, 'RPL12|DNA/RNA': 2, 'ADH1A|CHEM_Fatty-acid': 2, 'CTNNB1|CDH15': 2, 'QARS|DNA/RNA': 2, 'LINGO2|DNA/RNA': 2, 'CTNNB1|LEF1': 2, 'ADH1A|CHEM_Zn+': 2, 'CTNNB1|APC': 2, 'NOS2|CHEM_Metabolite': 2, 'CTNNB1|CDH4': 2, 'CTNNB1|CDH5': 2, 'CTNNB1|CDH6': 2, 'GSTM5|CHEM_Ca++': 2, 'CTNNB1|CDH1': 2, 'CTNNB1|CDH2': 2, 'CT…
central_nervous_system+brain+glioma+NS_clus0.9_stat.txt:CLS_DONOR_VITAL_STAT:	cl:25	16	cl:24	6	10	6	6	0	0.132752	Counter({'DCLK2|CHEM_Drug-like': 1, 'ACTN4|ACTN4': 1, 'ACTN4|ACTN3': 1, 'ACTN4|ACTN2': 1, 'ACTN4|ACTN1': 1, 'ZNF682|CHEM_Zn+': 1, 'ZNF91|CHEM_Metabolite': 1, 'SPACA3|CHEM_Inorganic': 1, 'TYK2|CHEM_Organic': 1, 'RRAS|CHEM_GTP-like': 1, 'EGFR|CHEM_Glycos': 1, 'HTR5A|CHEM_Organic': 1, 'AFM|CHEM_Metabolite': 1, 'FAT2|CHEM_Mn++': 1, 'ACVRL1|CHEM_Organic': 1, 'NMUR2|CHEM_Zn+': 1, 'CYP2C19|CHEM_Organic'…	Counter({'IDH2|CHEM_Mn++': 6, 'IDH2|CHEM_Organic': 6, 'IDH2|CHEM_Organometalic': 6, 'IDH2|CHEM_Metabolite': 6, 'IDH2|CHEM_Ca++': 6, 'IDH2|CHEM_Mg++': 6, 'LATS2|DNA/RNA': 1, 'WNK3|CHEM_Organic': 1, 'SERPINB3|CHEM_Organic': 1, 'NOTCH1|CHEM_Ca++': 1, 'LATS2|CHEM_Drug-like': 1, 'OXER1|CHEM_Zn+': 1, 'WNK3|CHEM_pST-like': 1, 'LATS2|CHEM_Mg++': 1, 'CUBN|CHEM_Glycos': 1, 'WNK3|CHEM_Drug-like': 1, 'OXER1|…
breast+NS+carcinoma+NS_clus0.9_stat.txt:CLS_DONOR_VITAL_STAT:	cl:57	274	cl:10	7	248	26	5	2	0.146989	Counter({'PIK3CA|PIK3R2': 99, 'AKT1|CHEM_Organic': 17, 'TP53|CHEM_Organic': 7, 'SCN1A|CHEM_Organic': 4, 'TP53|CHEM_Zn+': 4, 'PTEN|CHEM_Organic': 3, 'FGFR2|CHEM_Organic': 3, 'FGFR2|CHEM_ATP-like': 3, 'FGFR2|CHEM_Ca++': 3, 'PIK3CA|PIK3R1': 3, 'ERBB2|CHEM_Organic': 3, 'FGFR2|CHEM_Drug-like': 3, 'MAP2K4|CHEM_Drug-like': 2, 'CDH1|CHEM_Ca++': 2, 'FOXA1|FOXA2': 2, 'ZNF81|DNA/RNA': 2, 'PGR|CHEM_Organic':…	Counter({'TP53|TP53BP2': 7, 'TP53|DNA/RNA': 7, 'TP53|PPP1R13B': 7, 'TP53|PPP1R13L': 7, 'TP53|TP53BP1': 2, 'PIK3CA|PIK3R2': 2, 'ZNF510|CHEM_Zn+': 1, 'MAST1|CHEM_Metal': 1, 'PPFIA2|CASK': 1, 'PTPRB|CHEM_Organic': 1, 'PTPRB|CHEM_Mg++': 1, 'HIST1H2BK|H2AFY': 1, 'CYP24A1|CHEM_Zn+': 1, 'PTPRR|CHEM_Organic': 1, 'MAST1|CHEM_Organic': 1})
endometrium+NS+carcinoma+endometrioid_carcinoma_clus0.9_stat.txt:CLS_DONOR_VITAL_STAT:	cl:35	77	cl:28	6	69	8	4	2	0.15105	Counter({'PTEN|CHEM_Organic': 12, 'KRAS|CHEM_GTP-like': 12, 'KRAS|CHEM_Organic': 12, 'KRAS|CHEM_Inorganic': 12, 'KRAS|CHEM_Mg++': 12, 'PIK3CA|PIK3R1': 8, 'PIK3CA|PIK3R2': 7, 'TP53|TP73': 7, 'TP53|PPP1R13B': 6, 'PIK3CA|PIK3R3': 6, 'TP53|TP53BP2': 6, 'TP53|PPP1R13L': 5, 'FBXW7|CHEM_pST-like': 5, 'TP53|CHEM_Zn+': 5, 'CTCF|DNA/RNA': 4, 'FBXW7|CHEM_Organic': 4, 'TP53|DNA/RNA': 4, 'MAX|DNA/RNA': 3, 'TP…	Counter({'KRAS|CHEM_Inorganic': 2, 'KRAS|CHEM_GTP-like': 2, 'HKR1|CHEM_Zn+': 2, 'HIST1H2BC|HIST1H4A': 2, 'HKR1|DNA/RNA': 2, 'KRAS|CHEM_Mg++': 2, 'P2RY10|CHEM_Metabolite': 1, 'RPS6KA2|CHEM_pST-like': 1, 'TNK2|CHEM_Mn++': 1, 'SULT1B1|CHEM_Drug-like': 1, 'TNK2|CHEM_pST-like': 1, 'CA6|CHEM_Organic': 1, 'GSX1|DNA/RNA': 1, 'PCDHGB4|CHEM_Ca++': 1, 'MCHR1|CHEM_Drug-like': 1, 'PSMD7|PSMD14': 1, 'CDK9|CHEM…
lung+NS+carcinoma+squamous_cell_carcinoma_clus0.9_stat.txt:CLS_DONOR_VITAL_STAT:	cl:19	67	cl:18	5	42	25	5	0	0.155924	Counter({'ZNF91|CHEM_Zn+': 3, 'ZNF267|DNA/RNA': 3, 'ZNF10|DNA/RNA': 3, 'TP53|TP53': 3, 'ZNF91|DNA/RNA': 3, 'TP53|TP63': 3, 'OR2AG2|CHEM_Organic': 3, 'ZNF569|DNA/RNA': 3, 'TP53|TP73': 3, 'ZNF254|DNA/RNA': 2, 'NPY1R|CHEM_Metabolite': 2, 'ZNF813|CHEM_Metabolite': 2, 'PRSS3|CHEM_Organic': 2, 'ZNF676|CHEM_Zn+': 2, 'CFH|CHEM_Metabolite': 2, 'LRRC4C|NTNG2': 2, 'OR2M3|CHEM_Metal': 2, 'ZNF3|DNA/RNA': 2, '…	Counter({'TP53|TP73': 5, 'TP53|TP53': 4, 'TP53|TP63': 4, 'TP53|PPP1R13B': 2, 'TP53|TP53BP2': 2, 'TP53|CHEM_Zn+': 2, 'RAB30|CHEM_Inorganic': 1, 'TMPRSS12|CHEM_Mg++': 1, 'GALNT2|GALNT2': 1, 'MC4R|CHEM_Metabolite': 1, 'CCT5|CHEM_ATP-like': 1, 'POTEF|ACTN1': 1, 'MPO|MPO': 1, 'ZNF91|DNA/RNA': 1, 'CCT5|CHEM_Inorganic': 1, 'POTEF|ACTN2': 1, 'CD8A|HLA-G': 1, 'CD8A|HLA-A': 1, 'CD8A|HLA-B': 1, 'CD8A|HLA-C'…
large_intestine+colon+carcinoma+adenocarcinoma_clus0.9_stat.txt:CLS_DONOR_VITAL_STAT:	cl:218	26	cl:142	8	19	7	8	0	0.159628	Counter({'PIK3CA|PIK3R1': 26, 'PIK3CA|PIK3R3': 26, 'KRAS|CHEM_GTP-like': 11, 'KRAS|CHEM_Inorganic': 9, 'KRAS|CHEM_Mg++': 9, 'KRAS|CHEM_Organic': 7, 'TP53|TP53': 4, 'TP53|TP73': 4, 'TP53|CHEM_Zn+': 4, 'TP53|TP63': 4, 'FBXW7|CHEM_pST-like': 3, 'TP53|PPP1R13B': 3, 'TP53|TP53BP2': 3, 'FBXW7|CHEM_Organic': 3, 'BRAF|CHEM_Organic': 2, 'PIK3CA|PIK3R2': 2, 'FBXW7|CHEM_Nat-mod': 2, 'ZNF189|DNA/RNA': 2, 'FB…	Counter({'TP53|TP73': 5, 'TP53|DNA/RNA': 5, 'TP53|PPP1R13B': 5, 'TP53|PPP1R13L': 5, 'TP53|TP53BP2': 5, 'PIK3CA|PIK3R1': 3, 'KRAS|CHEM_Inorganic': 2, 'KRAS|CHEM_GTP-like': 2, 'FBXW7|CHEM_pST-like': 2, 'KRAS|CHEM_Organic': 2, 'KRAS|CHEM_Mg++': 2, 'PIK3R1|PIK3CD': 1, 'ZNF443|DNA/RNA': 1, 'PIK3R1|PIK3CB': 1, 'HTR5A|CHEM_Lipid': 1, 'ZNF354B|DNA/RNA': 1, 'KIT|CHEM_Organic': 1, 'CLIC1|CHEM_Metabolite': …
lung+NS+carcinoma+adenocarcinoma_clus0.9_stat.txt:CLS_DONOR_VITAL_STAT:	cl:10	5	cl:18	5	2	3	5	0	0.166667	Counter({'PIK3CA|PIK3R1': 5, 'PIK3CA|PIK3R3': 5, 'ZNF571|CHEM_Metabolite': 1, 'KRAS|CHEM_GTP-like': 1, 'ZNF320|CHEM_Metabolite': 1, 'ZNF391|CHEM_Zn+': 1, 'CTSD|CHEM_Metal': 1, 'RB1|RBL1': 1, 'ZNF391|DNA/RNA': 1, 'AVPR1B|CHEM_Metabolite': 1, 'HIST1H4A|DNA/RNA': 1, 'KRAS|CHEM_Inorganic': 1, 'THBS2|CHEM_Ca++': 1, 'ZFP112|DNA/RNA': 1, 'ZNF320|DNA/RNA': 1, 'ACTRT3|CHEM_Ca++': 1, 'ANKRA2|CHEM_ATP-like'…	Counter({'EGFR|CHEM_Organic': 5, 'EGFR|CHEM_pTyr-like': 5, 'EGFR|CHEM_Drug-like': 5, 'EGFR|CHEM_Mg++': 5, 'EGFR|CHEM_ATP-like': 5, 'EGFR|CHEM_Mn++': 5, 'EGFR|CHEM_Arg-like': 5, 'EGFR|CHEM_Inorganic': 5, 'EGFR|CHEM_pST-like': 5, 'CDKN2D|CHEM_Ser-like': 1, 'RPL6|DNA/RNA': 1, 'TACR3|CHEM_Organic': 1, 'S100A13|CHEM_Ca++': 1, 'FUCA2|CHEM_Organic': 1})
central_nervous_system+brain+glioma+astrocytoma_Grade_IV_clus0.9_stat.txt:CLS_DONOR_VITAL_STAT:	cl:70	62	cl:9	6	19	43	0	6	0.174859	Counter({'CHEK2|CHEM_Organic': 3, 'TP53|CHEM_Zn+': 3, 'PIPOX|CHEM_FAD-like': 2, 'ZAP70|CHEM_Organic': 2, 'NOS1|CHEM_Drug-like': 2, 'ZAP70|CHEM_pST-like': 2, 'NOS1|CHEM_Metabolite': 2, 'KRAS|CHEM_Inorganic': 2, 'SGK071|CHEM_Organic': 2, 'LILRB4|LILRB4': 2, 'ZAP70|CHEM_Drug-like': 2, 'NOS1|CHEM_Organic': 2, 'PIPOX|CHEM_Organic': 2, 'OPRL1|CHEM_Metabolite': 2, 'ZAP70|CHEM_ATP-like': 2, 'NOS1|CHEM_Ar…	Counter({'EGFR|EGFR': 6, 'EGFR|ERBB3': 6, 'EGFR|ERBB4': 6, 'EGFR|ERBB2': 5, 'ISX|DNA/RNA': 2, 'ZNF23|CHEM_Zn+': 1, 'OR7D2|CHEM_Organic': 1, 'ZNF23|DNA/RNA': 1, 'PRDM9|CHEM_Zn+': 1, 'CYP2S1|CHEM_Organic': 1, 'NR4A1|CHEM_Ca++': 1, 'NR4A1|CHEM_Steroid-like': 1, 'LRRC30|DNA/RNA': 1, 'CELA3B|CHEM_Organic': 1, 'ARMC4|CHEM_pST-like': 1, 'ABLIM3|CHEM_Zn+': 1, 'RPL10L|DNA/RNA': 1, 'NR4A1|CHEM_Metabolite':…
central_nervous_system+brain+glioma+astrocytoma_Grade_IV_clus0.9_stat.txt:CLS_DONOR_VITAL_STAT:	cl:9	6	cl:29	5	0	6	2	3	0.181818	Counter({'EGFR|EGFR': 6, 'EGFR|ERBB3': 6, 'EGFR|ERBB4': 6, 'EGFR|ERBB2': 5, 'ISX|DNA/RNA': 2, 'ZNF23|CHEM_Zn+': 1, 'OR7D2|CHEM_Organic': 1, 'ZNF23|DNA/RNA': 1, 'PRDM9|CHEM_Zn+': 1, 'CYP2S1|CHEM_Organic': 1, 'NR4A1|CHEM_Ca++': 1, 'NR4A1|CHEM_Steroid-like': 1, 'LRRC30|DNA/RNA': 1, 'CELA3B|CHEM_Organic': 1, 'ARMC4|CHEM_pST-like': 1, 'ABLIM3|CHEM_Zn+': 1, 'RPL10L|DNA/RNA': 1, 'NR4A1|CHEM_Metabolite':…	Counter({'PIK3R1|PIK3CD': 5, 'PIK3R1|PIK3CB': 5, 'PIK3CA|PIK3R1': 5, 'OR14I1|CHEM_Organic': 2, 'PIK3R1|CHEM_pTyr-like': 2, 'OR1L1|CHEM_Organic': 2, 'OR1L1|CHEM_Drug-like': 2, 'PIK3R1|CHEM_Nat-mod': 2, 'MMP13|CHEM_Organic': 2, 'MMP13|CHEM_Ca++': 2, 'PPID|CHEM_Metabolite': 1, 'PPID|CHEM_Organic': 1, 'ENPEP|CHEM_Organic': 1, 'YSK4|CHEM_Organic': 1, 'PPID|CHEM_Pro-like': 1, 'CRYM|CHEM_NAD-like': 1, '…
central_nervous_system+brain+glioma+astrocytoma_Grade_IV_clus0.9_stat.txt:CLS_DONOR_VITAL_STAT:	cl:9	6	cl:210	5	0	6	2	3	0.181818	Counter({'EGFR|EGFR': 6, 'EGFR|ERBB3': 6, 'EGFR|ERBB4': 6, 'EGFR|ERBB2': 5, 'ISX|DNA/RNA': 2, 'ZNF23|CHEM_Zn+': 1, 'OR7D2|CHEM_Organic': 1, 'ZNF23|DNA/RNA': 1, 'PRDM9|CHEM_Zn+': 1, 'CYP2S1|CHEM_Organic': 1, 'NR4A1|CHEM_Ca++': 1, 'NR4A1|CHEM_Steroid-like': 1, 'LRRC30|DNA/RNA': 1, 'CELA3B|CHEM_Organic': 1, 'ARMC4|CHEM_pST-like': 1, 'ABLIM3|CHEM_Zn+': 1, 'RPL10L|DNA/RNA': 1, 'NR4A1|CHEM_Metabolite':…	Counter({'EGFR|EGFR': 4, 'EGFR|ERBB3': 4, 'EGFR|ERBB2': 4, 'EGFR|ERBB4': 4, 'NRAS|CHEM_Organic': 2, 'PIK3R1|PIK3CD': 2, 'NRAS|CHEM_Zn+': 2, 'PIK3R1|PIK3CB': 2, 'IDH1|CHEM_Mn++': 2, 'IDH1|CHEM_Ca++': 2, 'PIK3R1|CHEM_Nat-mod': 2, 'IDH1|CHEM_Metabolite': 2, 'NRAS|CHEM_GTP-like': 2, 'PIK3R1|CHEM_pTyr-like': 2, 'NRAS|RASA1': 2, 'IDH1|CHEM_Mg++': 2, 'IDH1|IDH1': 2, 'NRAS|SOS1': 2, 'IDH1|CHEM_Organic': …
lung+NS+carcinoma+squamous_cell_carcinoma_clus0.9_stat.txt:CLS_DONOR_VITAL_STAT:	cl:2	13	cl:1	9	3	10	5	4	0.186997	Counter({'PIK3CA|PIK3R1': 13, 'PIK3CA|PIK3R3': 13, 'CDK8|CHEM_Drug-like': 2, 'ZNF429|DNA/RNA': 2, 'ZNF91|DNA/RNA': 2, 'CDK8|CHEM_Organic': 2, 'ZNF676|CHEM_Metabolite': 2, 'CDK8|DNA/RNA': 2, 'TP53|TP53': 2, 'BHMT|BHMT': 2, 'TP53|TP63': 2, 'FBXW7|CHEM_Organic': 2, 'TP53|TP73': 2, 'FBXW7|CHEM_Arg-like': 2, 'ZNF429|CHEM_Metabolite': 2, 'RASD2|CHEM_Organic': 2, 'ZNF493|DNA/RNA': 2, 'FBXW7|CHEM_pST-lik…	Counter({'TP53|PPP1R13B': 9, 'TP53|PPP1R13L': 9, 'TP53|DNA/RNA': 9, 'TP53|TP53BP2': 9, 'TP53|TP73': 4, 'TP53|TP53BP1': 4, 'HIST1H2BC|H2AFY': 2, 'ZNF3|CHEM_Zn+': 1, 'ZNF74|CHEM_Metabolite': 1, 'FGF12|CHEM_Organic': 1, 'HRAS|CHEM_Mg++': 1, 'ZAP70|CHEM_Organic': 1, 'ASB4|CHEM_ATP-like': 1, 'ZNF514|DNA/RNA': 1, 'HSD11B1|CHEM_Ca++': 1, 'UCHL3|RPS27A': 1, 'HIST1H2BC|HIST1H2AD': 1, 'HIST1H2BC|HIST1H2AA'…
central_nervous_system+brain+glioma+NS_clus0.9_stat.txt:CLS_DONOR_VITAL_STAT:	cl:25	16	cl:19	10	10	6	9	1	0.190392	Counter({'DCLK2|CHEM_Drug-like': 1, 'ACTN4|ACTN4': 1, 'ACTN4|ACTN3': 1, 'ACTN4|ACTN2': 1, 'ACTN4|ACTN1': 1, 'ZNF682|CHEM_Zn+': 1, 'ZNF91|CHEM_Metabolite': 1, 'SPACA3|CHEM_Inorganic': 1, 'TYK2|CHEM_Organic': 1, 'RRAS|CHEM_GTP-like': 1, 'EGFR|CHEM_Glycos': 1, 'HTR5A|CHEM_Organic': 1, 'AFM|CHEM_Metabolite': 1, 'FAT2|CHEM_Mn++': 1, 'ACVRL1|CHEM_Organic': 1, 'NMUR2|CHEM_Zn+': 1, 'CYP2C19|CHEM_Organic'…	Counter({'IDH1|CHEM_Mn++': 10, 'IDH1|CHEM_Ca++': 10, 'IDH1|CHEM_Metabolite': 10, 'IDH1|CHEM_Mg++': 10, 'IDH1|IDH1': 10, 'IDH1|CHEM_Organic': 10, 'ZNF642|CHEM_Zn+': 1, 'ACTR10|CHEM_Metal': 1, 'OR51V1|CHEM_Organic': 1, 'TP53|TP63': 1, 'VSIG4|C3': 1, 'OR51V1|CHEM_Metabolite': 1, 'LONRF2|CHEM_Metabolite': 1, 'TP63|PPP1R13B': 1, 'TBX22|DNA/RNA': 1, 'TBX22|CHEM_Mg++': 1, 'TRIT1|DNA/RNA': 1, 'TP63|DNA/R…
central_nervous_system+brain+glioma+astrocytoma_Grade_IV_clus0.9_stat.txt:CLS_DONOR_VITAL_STAT:	cl:5	7	cl:9	6	3	4	0	6	0.192308	Counter({'TP53|PPP1R13B': 7, 'TP53|PPP1R13L': 7, 'TP53|DNA/RNA': 7, 'TP53|TP53BP2': 7, 'TP53|TP53BP1': 7, 'IDH1|CHEM_Mn++': 2, 'IDH1|CHEM_Ca++': 2, 'IL22|IL22': 2, 'IDH1|CHEM_Metabolite': 2, 'IL22|IL22RA2': 2, 'IL22|IL22RA1': 2, 'FBN1|CHEM_Ca++': 2, 'IDH1|CHEM_Mg++': 2, 'FBN1|CHEM_Metal': 2, 'IDH1|IDH1': 2, 'PEG3|CHEM_Zn+': 2, 'IDH1|CHEM_Organic': 2, 'KDR|FLT4': 1, 'KDR|FLT1': 1, 'KDR|SRC': 1, 'E…	Counter({'EGFR|EGFR': 6, 'EGFR|ERBB3': 6, 'EGFR|ERBB4': 6, 'EGFR|ERBB2': 5, 'ISX|DNA/RNA': 2, 'ZNF23|CHEM_Zn+': 1, 'OR7D2|CHEM_Organic': 1, 'ZNF23|DNA/RNA': 1, 'PRDM9|CHEM_Zn+': 1, 'CYP2S1|CHEM_Organic': 1, 'NR4A1|CHEM_Ca++': 1, 'NR4A1|CHEM_Steroid-like': 1, 'LRRC30|DNA/RNA': 1, 'CELA3B|CHEM_Organic': 1, 'ARMC4|CHEM_pST-like': 1, 'ABLIM3|CHEM_Zn+': 1, 'RPL10L|DNA/RNA': 1, 'NR4A1|CHEM_Metabolite':…
central_nervous_system+brain+glioma+NS_clus0.9_stat.txt:CLS_DONOR_VITAL_STAT:	cl:2	7	cl:17	6	7	0	4	2	0.192308	Counter({'TP53|PPP1R13B': 7, 'TP53|PPP1R13L': 7, 'TP53|DNA/RNA': 7, 'TP53|TP53BP2': 7, 'TP53|TP53BP1': 7, 'IDH1|CHEM_Mn++': 6, 'IDH1|CHEM_Ca++': 6, 'IDH1|CHEM_Mg++': 6, 'IDH1|IDH1': 6, 'IDH1|CHEM_Organic': 6, 'IDH1|CHEM_Metabolite': 6, 'ADAMTS5|CHEM_Metal': 1, 'ALDH1A3|ALDH1A3': 1, 'IDH2|CHEM_Organometalic': 1, 'CETN1|CHEM_Mn++': 1, 'PTGR2|CHEM_Drug-like': 1, 'ZNF675|CHEM_Zn+': 1, 'IDH2|CHEM_Ca++…	Counter({'IDH1|CHEM_Mn++': 6, 'PIK3CA|PIK3R1': 6, 'PIK3CA|PIK3R3': 6, 'IDH1|CHEM_Metabolite': 6, 'IDH1|CHEM_Mg++': 6, 'IDH1|IDH1': 6, 'IDH1|CHEM_Organic': 6, 'IDH1|CHEM_Ca++': 6, 'LILRA2|LILRA2': 1, 'ZNF91|DNA/RNA': 1, 'MMP9|CHEM_Organic': 1, 'TLR5|CHEM_Cu+': 1, 'POTEE|CHEM_ATP-like': 1, 'CAD|CHEM_Mn++': 1, 'GPR83|CHEM_Organic': 1, 'GGA1|SORL1': 1, 'GPR83|CHEM_Drug-like': 1, 'FBXO40|CHEM_Zn+': 1,…
central_nervous_system+brain+glioma+NS_clus0.9_stat.txt:CLS_DONOR_VITAL_STAT:	cl:18	137	cl:17	6	119	18	4	2	0.197417	Counter({'IDH1|CHEM_Metabolite': 136, 'IDH1|IDH1': 136, 'IDH1|CHEM_Ca++': 136, 'IDH1|CHEM_Mg++': 136, 'IDH1|CHEM_Mn++': 136, 'IDH1|CHEM_Organic': 136, 'TP53|TP73': 19, 'TP53|PPP1R13B': 14, 'TP53|TP53BP2': 14, 'TP53|CHEM_Zn+': 14, 'TP53|DNA/RNA': 13, 'TP53|PPP1R13L': 9, 'TP53|TP53': 7, 'TP53|TP63': 7, 'TP53|CHEM_Organic': 5, 'ZBTB20|CHEM_Metabolite': 3, 'ZBTB20|DNA/RNA': 3, 'PRDM9|CHEM_Zn+': 2, 'M…	Counter({'IDH1|CHEM_Mn++': 6, 'PIK3CA|PIK3R1': 6, 'PIK3CA|PIK3R3': 6, 'IDH1|CHEM_Metabolite': 6, 'IDH1|CHEM_Mg++': 6, 'IDH1|IDH1': 6, 'IDH1|CHEM_Organic': 6, 'IDH1|CHEM_Ca++': 6, 'LILRA2|LILRA2': 1, 'ZNF91|DNA/RNA': 1, 'MMP9|CHEM_Organic': 1, 'TLR5|CHEM_Cu+': 1, 'POTEE|CHEM_ATP-like': 1, 'CAD|CHEM_Mn++': 1, 'GPR83|CHEM_Organic': 1, 'GGA1|SORL1': 1, 'GPR83|CHEM_Drug-like': 1, 'FBXO40|CHEM_Zn+': 1,…
large_intestine+colon+carcinoma+adenocarcinoma_clus0.9_stat.txt:CLS_DONOR_VITAL_STAT:	cl:142	8	cl:137	7	8	0	5	2	0.2	Counter({'TP53|TP73': 5, 'TP53|DNA/RNA': 5, 'TP53|PPP1R13B': 5, 'TP53|PPP1R13L': 5, 'TP53|TP53BP2': 5, 'PIK3CA|PIK3R1': 3, 'KRAS|CHEM_Inorganic': 2, 'KRAS|CHEM_GTP-like': 2, 'FBXW7|CHEM_pST-like': 2, 'KRAS|CHEM_Organic': 2, 'KRAS|CHEM_Mg++': 2, 'PIK3R1|PIK3CD': 1, 'ZNF443|DNA/RNA': 1, 'PIK3R1|PIK3CB': 1, 'HTR5A|CHEM_Lipid': 1, 'ZNF354B|DNA/RNA': 1, 'KIT|CHEM_Organic': 1, 'CLIC1|CHEM_Metabolite': …	Counter({'KRAS|CHEM_Inorganic': 2, 'BRAF|CHEM_Organic': 2, 'KRAS|SOS2': 2, 'KRAS|SOS1': 2, 'KRAS|CHEM_GTP-like': 2, 'KRAS|CHEM_Zn+': 2, 'KRAS|RASA1': 2, 'KRAS|CHEM_Organic': 2, 'KRAS|CHEM_Mg++': 2, 'CCRL1|CHEM_Metabolite': 1, 'CCRL1|CHEM_Zn+': 1, 'FBN2|CHEM_Ca++': 1, 'TPSD1|CHEM_Organic': 1, 'PRSS37|CHEM_Metal': 1, 'RAB1B|CHEM_Organic': 1, 'OR4F6|CHEM_Metal': 1, 'MCTS1|MCTS1': 1, 'ADAMTS1|CHEM_Me…
stomach+NS+carcinoma+adenocarcinoma_clus0.9_stat.txt:CLS_DONOR_VITAL_STAT:	cl:177	9	cl:2	8	9	0	6	2	0.205882	Counter({'PIK3CA|PIK3R1': 7, 'PIK3CA|PIK3R3': 7, 'GPR45|CHEM_Organic': 3, 'KRAS|CHEM_GTP-like': 3, 'KRAS|CHEM_Inorganic': 3, 'KRAS|CHEM_Mg++': 3, 'RHOA|VAV1': 2, 'RHOA|MCF2L': 2, 'RHOA|ARHGEF25': 2, 'RHOA|ARHGEF1': 2, 'RHOA|ARHGEF4': 2, 'RHOA|ARHGEF9': 2, 'ZFP42|DNA/RNA': 2, 'HLA-DRA|HLA-DRB5': 2, 'HLA-DRA|HLA-DRB4': 2, 'HLA-DRA|HLA-DRB1': 2, 'HLA-DRA|HLA-DRB3': 2, 'RHOA|TRIO': 2, 'RHOA|ARHGEF12'…	Counter({'TP53|PPP1R13B': 8, 'TP53|PPP1R13L': 8, 'TP53|DNA/RNA': 8, 'TP53|TP53BP2': 8, 'TP53|TP53BP1': 4, 'PDE7A|CHEM_Organic': 2, 'FBXW7|CHEM_Organic': 2, 'FBP2|CHEM_Metal': 2, 'FBXW7|CHEM_Nat-mod': 2, 'FBXW7|CHEM_pST-like': 2, 'PABPC3|DNA/RNA': 2, 'ADCY5|ADCY6': 2, 'TMPRSS15|CHEM_Metabolite': 2, 'ZNF169|DNA/RNA': 2, 'ZNF169|CHEM_Metabolite': 2, 'CYGB|CHEM_Heme-like': 1, 'EXOC6|EXOC6': 1, 'CAMKK…
liver+NS+carcinoma+hepatocellular_carcinoma_clus0.9_stat.txt:CLS_DONOR_VITAL_STAT:	cl:34	119	cl:14	6	57	55	5	1	0.210354	Counter({'PAK7|CHEM_Organic': 3, 'ZNF77|DNA/RNA': 2, 'PCDHA3|CHEM_Ca++': 2, 'JAK3|CHEM_Organic': 2, 'GRIA4|CHEM_Organic': 2, 'GZMA|CHEM_Metabolite': 2, 'PAK7|CHEM_Drug-like': 2, 'CA4|CHEM_Organic': 2, 'ZNF260|DNA/RNA': 2, 'ZNF77|CHEM_Metabolite': 2, 'PAK7|CHEM_ATP-like': 2, 'PAK7|CHEM_Mg++': 2, 'ZFP2|DNA/RNA': 2, 'PAK7|CHEM_Metabolite': 2, 'ZNF793|CHEM_Metabolite': 1, 'GPR61|CHEM_Organic': 1, 'PR…	Counter({'CTNNB1|APC': 3, 'CTNNB1|LEF1': 2, 'CTNNB1|TCF7L2': 2, 'ZNF85|DNA/RNA': 2, 'CABP5|CHEM_Mg++': 1, 'NT5C3|CHEM_Metal': 1, 'XPNPEP2|CHEM_Organic': 1, 'VSIG4|C3': 1, 'SPACA3|CHEM_Inorganic': 1, 'ZNF823|DNA/RNA': 1, 'BMPR1B|CHEM_Mg++': 1, 'CELA3B|CHEM_Mg++': 1, 'LAMC3|LAMA5': 1, 'LAMC3|LAMA2': 1, 'CTNNB1|JUP': 1, 'KLF15|CHEM_Zn+': 1, 'CRYBA1|CRYBA1': 1, 'MYO6|CHEM_ATP-like': 1, 'CRYBA1|CRYBA4…
central_nervous_system+brain+glioma+astrocytoma_Grade_IV_clus0.9_stat.txt:CLS_DONOR_VITAL_STAT:	cl:63	8	cl:178	5	1	7	3	2	0.216783	Counter({'TP53|CHEM_Zn+': 4, 'HRH3|CHEM_Organic': 2, 'GJB4|GJA1': 2, 'MYL10|CHEM_Ca++': 2, 'ZNF442|DNA/RNA': 2, 'ZNF442|CHEM_Metabolite': 2, 'CDH9|CHEM_Ca++': 2, 'AGTR1|CHEM_Metabolite': 1, 'ZNF724P|DNA/RNA': 1, 'AGTR1|CHEM_Organic': 1, 'OR4P4|CHEM_Organic': 1, 'EGFR|CHEM_Glycos': 1, 'ZNF724P|CHEM_Zn+': 1, 'HCRTR2|CHEM_Organic': 1, 'PIKFYVE|CHEM_ATP-like': 1, 'DOK6|CHEM_pTyr-like': 1, 'SORL1|CHEM…	Counter({'EGFR|ERBB3': 5, 'EGFR|ERBB2': 5, 'EGFR|ERBB4': 5, 'EGFR|EGFR': 5, 'ZFP82|CHEM_Metabolite': 1, 'GPR101|CHEM_Organic': 1, 'ZFP82|DNA/RNA': 1, 'CSMD3|CHEM_Asn-like': 1, 'CSMD3|CHEM_Glycos': 1, 'PDE1A|CHEM_Drug-like': 1})
lung+NS+carcinoma+squamous_cell_carcinoma_clus0.9_stat.txt:CLS_DONOR_VITAL_STAT:	cl:1	9	cl:18	5	5	4	5	0	0.220779	Counter({'TP53|PPP1R13B': 9, 'TP53|PPP1R13L': 9, 'TP53|DNA/RNA': 9, 'TP53|TP53BP2': 9, 'TP53|TP73': 4, 'TP53|TP53BP1': 4, 'HIST1H2BC|H2AFY': 2, 'ZNF3|CHEM_Zn+': 1, 'ZNF74|CHEM_Metabolite': 1, 'FGF12|CHEM_Organic': 1, 'HRAS|CHEM_Mg++': 1, 'ZAP70|CHEM_Organic': 1, 'ASB4|CHEM_ATP-like': 1, 'ZNF514|DNA/RNA': 1, 'HSD11B1|CHEM_Ca++': 1, 'UCHL3|RPS27A': 1, 'HIST1H2BC|HIST1H2AD': 1, 'HIST1H2BC|HIST1H2AA'…	Counter({'TP53|TP73': 5, 'TP53|TP53': 4, 'TP53|TP63': 4, 'TP53|PPP1R13B': 2, 'TP53|TP53BP2': 2, 'TP53|CHEM_Zn+': 2, 'RAB30|CHEM_Inorganic': 1, 'TMPRSS12|CHEM_Mg++': 1, 'GALNT2|GALNT2': 1, 'MC4R|CHEM_Metabolite': 1, 'CCT5|CHEM_ATP-like': 1, 'POTEF|ACTN1': 1, 'MPO|MPO': 1, 'ZNF91|DNA/RNA': 1, 'CCT5|CHEM_Inorganic': 1, 'POTEF|ACTN2': 1, 'CD8A|HLA-G': 1, 'CD8A|HLA-A': 1, 'CD8A|HLA-B': 1, 'CD8A|HLA-C'…
breast+NS+carcinoma+NS_clus0.9_stat.txt:CLS_DONOR_VITAL_STAT:	cl:57	274	cl:16	37	248	26	36	1	0.223826	Counter({'PIK3CA|PIK3R2': 99, 'AKT1|CHEM_Organic': 17, 'TP53|CHEM_Organic': 7, 'SCN1A|CHEM_Organic': 4, 'TP53|CHEM_Zn+': 4, 'PTEN|CHEM_Organic': 3, 'FGFR2|CHEM_Organic': 3, 'FGFR2|CHEM_ATP-like': 3, 'FGFR2|CHEM_Ca++': 3, 'PIK3CA|PIK3R1': 3, 'ERBB2|CHEM_Organic': 3, 'FGFR2|CHEM_Drug-like': 3, 'MAP2K4|CHEM_Drug-like': 2, 'CDH1|CHEM_Ca++': 2, 'FOXA1|FOXA2': 2, 'ZNF81|DNA/RNA': 2, 'PGR|CHEM_Organic':…	Counter({'PIK3CA|PIK3R1': 37, 'PIK3CA|PIK3R3': 37, 'TP53|CHEM_Zn+': 2, 'MAP2K4|CHEM_Organic': 2, 'ANKRD35|CHEM_Organic': 1, 'ANKRD35|CHEM_ATP-like': 1, 'ABCA10|CHEM_ATP-like': 1, 'ERBB2|CHEM_pTyr-like': 1, 'ERBB2|CHEM_Mg++': 1, 'ZNF334|CHEM_Metabolite': 1, 'ZNF334|DNA/RNA': 1, 'CDK17|CHEM_Organic': 1, 'AVPR1B|CHEM_Organic': 1, 'ZNF396|CHEM_Zn+': 1, 'ELAC2|DNA/RNA': 1, 'GRID1|CHEM_Glu-like': 1, 'E…
central_nervous_system+brain+glioma+NS_clus0.9_stat.txt:CLS_DONOR_VITAL_STAT:	cl:25	16	cl:6	14	10	6	12	2	0.225534	Counter({'DCLK2|CHEM_Drug-like': 1, 'ACTN4|ACTN4': 1, 'ACTN4|ACTN3': 1, 'ACTN4|ACTN2': 1, 'ACTN4|ACTN1': 1, 'ZNF682|CHEM_Zn+': 1, 'ZNF91|CHEM_Metabolite': 1, 'SPACA3|CHEM_Inorganic': 1, 'TYK2|CHEM_Organic': 1, 'RRAS|CHEM_GTP-like': 1, 'EGFR|CHEM_Glycos': 1, 'HTR5A|CHEM_Organic': 1, 'AFM|CHEM_Metabolite': 1, 'FAT2|CHEM_Mn++': 1, 'ACVRL1|CHEM_Organic': 1, 'NMUR2|CHEM_Zn+': 1, 'CYP2C19|CHEM_Organic'…	Counter({'IDH1|CHEM_Mn++': 14, 'IDH1|CHEM_Ca++': 14, 'IDH1|CHEM_Metabolite': 14, 'TP53|PPP1R13B': 14, 'TP53|PPP1R13L': 14, 'IDH1|CHEM_Mg++': 14, 'IDH1|IDH1': 14, 'TP53|DNA/RNA': 14, 'IDH1|CHEM_Organic': 14, 'TP53|TP53BP2': 14, 'GRPR|CHEM_Metabolite': 1, 'MLL3|WDR5': 1, 'HSD17B4|HSD17B4': 1, 'ZNF208|DNA/RNA': 1, 'AFP|CHEM_Organic': 1, 'PRKAR1A|PRKACG': 1, 'PROKR1|CHEM_Metal': 1, 'PRKAR1A|PRKACB': …
large_intestine+colon+carcinoma+adenocarcinoma_clus0.9_stat.txt:CLS_DONOR_VITAL_STAT:	cl:218	26	cl:25	13	19	7	12	1	0.228586	Counter({'PIK3CA|PIK3R1': 26, 'PIK3CA|PIK3R3': 26, 'KRAS|CHEM_GTP-like': 11, 'KRAS|CHEM_Inorganic': 9, 'KRAS|CHEM_Mg++': 9, 'KRAS|CHEM_Organic': 7, 'TP53|TP53': 4, 'TP53|TP73': 4, 'TP53|CHEM_Zn+': 4, 'TP53|TP63': 4, 'FBXW7|CHEM_pST-like': 3, 'TP53|PPP1R13B': 3, 'TP53|TP53BP2': 3, 'FBXW7|CHEM_Organic': 3, 'BRAF|CHEM_Organic': 2, 'PIK3CA|PIK3R2': 2, 'FBXW7|CHEM_Nat-mod': 2, 'ZNF189|DNA/RNA': 2, 'FB…	Counter({'OPRK1|CHEM_Metabolite': 1, 'OR2M2|CHEM_Organic': 1, 'NMBR|CHEM_Organic': 1, 'OR14I1|CHEM_Organic': 1, 'CAMK2D|CHEM_ATP-like': 1, 'OR14I1|CHEM_Drug-like': 1, 'SULT1C4|CHEM_Inorganic': 1, 'MAPK6|CHEM_Organic': 1, 'PPIB|CHEM_Metabolite': 1, 'SLC5A6|CHEM_Sugar': 1, 'OR10G9|CHEM_Metabolite': 1, 'EPHB1|CHEM_Inorganic': 1, 'RHOQ|CHEM_GTP-like': 1, 'HK3|CHEM_ATP-like': 1, 'SULT1C4|CHEM_Metaboli…
breast+NS+carcinoma+NS_clus0.9_stat.txt:CLS_DONOR_VITAL_STAT:	cl:16	37	cl:127	18	36	1	16	2	0.246884	Counter({'PIK3CA|PIK3R1': 37, 'PIK3CA|PIK3R3': 37, 'TP53|CHEM_Zn+': 2, 'MAP2K4|CHEM_Organic': 2, 'ANKRD35|CHEM_Organic': 1, 'ANKRD35|CHEM_ATP-like': 1, 'ABCA10|CHEM_ATP-like': 1, 'ERBB2|CHEM_pTyr-like': 1, 'ERBB2|CHEM_Mg++': 1, 'ZNF334|CHEM_Metabolite': 1, 'ZNF334|DNA/RNA': 1, 'CDK17|CHEM_Organic': 1, 'AVPR1B|CHEM_Organic': 1, 'ZNF396|CHEM_Zn+': 1, 'ELAC2|DNA/RNA': 1, 'GRID1|CHEM_Glu-like': 1, 'E…	Counter({'PIK3CA|PIK3R1': 18, 'PIK3CA|PIK3R3': 17, 'TP53|CHEM_Zn+': 2, 'GNB1|RGS6': 1, 'HOXB5|DNA/RNA': 1, 'PGR|CHEM_Organic': 1, 'MLL3|CHEM_Zn+': 1, 'PGR|CHEM_Steroid-like': 1, 'NCOA3|PGR': 1, 'ZBTB32|CHEM_Mg++': 1, 'PGR|CHEM_Drug-like': 1, 'ITSN1|CDC42': 1})
liver+NS+carcinoma+NS_clus0.9_stat.txt:CLS_DONOR_VITAL_STAT:	cl:3	13	cl:19	5	8	5	5	0	0.24895	Counter({'CTNNB1|FBXW11': 13, 'CTNNB1|BTRC': 13, 'CDK8|CHEM_Drug-like': 2, 'EIF4E1B|EIF4EBP1': 2, 'MAPK13|CHEM_Metal': 2, 'EIF4E1B|EIF4EBP3': 2, 'EIF4E1B|EIF4EBP2': 2, 'ARF3|CHEM_Ca++': 2, 'ZBTB46|DNA/RNA': 2, 'IGSF10|CHEM_pTyr-like': 2, 'ZNF880|CHEM_Metabolite': 2, 'CDK8|CHEM_Organic': 2, 'C3|CFH': 2, 'OR2AJ1|CHEM_Organic': 2, 'KIDINS220|CHEM_ATP-like': 2, 'NMUR2|CHEM_Metabolite': 2, 'CYP4F22|CH…	Counter({'TP53|PPP1R13B': 5, 'TP53|PPP1R13L': 5, 'TP53|DNA/RNA': 5, 'TP53|TP53BP2': 5, 'CTNNB1|LEF1': 2, 'CTNNB1|APC': 2, 'CTNNB1|CTNNBIP1': 2, 'SMOX|CHEM_FAD-like': 2, 'RPS6KA3|CHEM_Mg++': 2, 'GCM2|DNA/RNA': 2, 'RPS6KA3|CHEM_Organic': 2, 'SMOX|CHEM_Organic': 2, 'CTNNB1|TCF7L2': 2, 'CTNNB1|NR5A1': 2, 'CTNNB1|NR5A2': 2, 'RPS6KA3|CHEM_Drug-like': 2, 'ZNF100|DNA/RNA': 1, 'STK32B|CHEM_Drug-like': 1, …
central_nervous_system+brain+glioma+astrocytoma_Grade_IV_clus0.9_stat.txt:CLS_DONOR_VITAL_STAT:	cl:205	10	cl:178	5	2	8	3	2	0.250749	Counter({'EGFR|ERBB3': 4, 'EGFR|ERBB2': 4, 'EGFR|ERBB4': 4, 'EGFR|EGFR': 4, 'IDH1|CHEM_Ca++': 3, 'IDH1|CHEM_Mg++': 3, 'IDH1|CHEM_Mn++': 3, 'IDH1|CHEM_Organic': 3, 'IDH1|IDH1': 3, 'IDH1|CHEM_Metabolite': 3, 'SIK1|CHEM_Mg++': 2, 'SIK1|CHEM_Organic': 2, 'SIK1|CHEM_Arg-like': 2, 'SIK1|CHEM_ATP-like': 2, 'SIK1|CHEM_Ca++': 2, 'ZNF586|DNA/RNA': 2, 'SIK1|CHEM_pST-like': 2, 'SIK1|CHEM_Inorganic': 2, 'SIK1…	Counter({'EGFR|ERBB3': 5, 'EGFR|ERBB2': 5, 'EGFR|ERBB4': 5, 'EGFR|EGFR': 5, 'ZFP82|CHEM_Metabolite': 1, 'GPR101|CHEM_Organic': 1, 'ZFP82|DNA/RNA': 1, 'CSMD3|CHEM_Asn-like': 1, 'CSMD3|CHEM_Glycos': 1, 'PDE1A|CHEM_Drug-like': 1})
lung+NS+carcinoma+adenocarcinoma_clus0.9_stat.txt:CLS_DONOR_VITAL_STAT:	cl:31	15	cl:18	5	9	6	5	0	0.260449	Counter({'OR7D2|CHEM_Organic': 1, 'NPBWR1|CHEM_Metabolite': 1, 'CXCR6|CHEM_Organic': 1, 'LRRC32|CHEM_Organic': 1, 'CHRNA6|CHEM_Organic': 1, 'OR2S2|CHEM_Metabolite': 1, 'KLB|CHEM_Organic': 1, 'OR7D2|CHEM_Metabolite': 1, 'FBXW7|CHEM_Organic': 1, 'RNASEL|CHEM_Organic': 1, 'RPS6KA4|CHEM_Organic': 1, 'OR4D1|CHEM_Metabolite': 1, 'FBXW7|CHEM_Arg-like': 1, 'HARS2|CHEM_ATP-like': 1, 'ERO1L|CHEM_FAD-like':…	Counter({'EGFR|CHEM_Organic': 5, 'EGFR|CHEM_pTyr-like': 5, 'EGFR|CHEM_Drug-like': 5, 'EGFR|CHEM_Mg++': 5, 'EGFR|CHEM_ATP-like': 5, 'EGFR|CHEM_Mn++': 5, 'EGFR|CHEM_Arg-like': 5, 'EGFR|CHEM_Inorganic': 5, 'EGFR|CHEM_pST-like': 5, 'CDKN2D|CHEM_Ser-like': 1, 'RPL6|DNA/RNA': 1, 'TACR3|CHEM_Organic': 1, 'S100A13|CHEM_Ca++': 1, 'FUCA2|CHEM_Organic': 1})
central_nervous_system+brain+glioma+NS_clus0.9_stat.txt:CLS_DONOR_VITAL_STAT:	cl:25	16	cl:45	5	10	6	5	0	0.262126	Counter({'DCLK2|CHEM_Drug-like': 1, 'ACTN4|ACTN4': 1, 'ACTN4|ACTN3': 1, 'ACTN4|ACTN2': 1, 'ACTN4|ACTN1': 1, 'ZNF682|CHEM_Zn+': 1, 'ZNF91|CHEM_Metabolite': 1, 'SPACA3|CHEM_Inorganic': 1, 'TYK2|CHEM_Organic': 1, 'RRAS|CHEM_GTP-like': 1, 'EGFR|CHEM_Glycos': 1, 'HTR5A|CHEM_Organic': 1, 'AFM|CHEM_Metabolite': 1, 'FAT2|CHEM_Mn++': 1, 'ACVRL1|CHEM_Organic': 1, 'NMUR2|CHEM_Zn+': 1, 'CYP2C19|CHEM_Organic'…	Counter({'IDH1|CHEM_Mn++': 5, 'IDH1|CHEM_Ca++': 5, 'IDH1|CHEM_Metabolite': 5, 'IDH1|CHEM_Mg++': 5, 'IDH1|IDH1': 5, 'IDH1|CHEM_Organic': 5, 'TP53|PPP1R13B': 2, 'TP53|TP53BP2': 2, 'TP53|CHEM_Zn+': 2, 'TP53|TP73': 2, 'COL6A3|CHEM_Ca++': 1, 'DIS3|DNA/RNA': 1, 'GNB2|RGS6': 1, 'TTR|CHEM_Drug-like': 1, 'TP53|TP63': 1, 'ZNF600|CHEM_Metabolite': 1, 'ZNF600|DNA/RNA': 1, 'GNB2|PDC': 1, 'MUSK|CHEM_Organic': …
breast+NS+carcinoma+NS_clus0.9_stat.txt:CLS_DONOR_VITAL_STAT:	cl:16	37	cl:48	6	36	1	5	1	0.262458	Counter({'PIK3CA|PIK3R1': 37, 'PIK3CA|PIK3R3': 37, 'TP53|CHEM_Zn+': 2, 'MAP2K4|CHEM_Organic': 2, 'ANKRD35|CHEM_Organic': 1, 'ANKRD35|CHEM_ATP-like': 1, 'ABCA10|CHEM_ATP-like': 1, 'ERBB2|CHEM_pTyr-like': 1, 'ERBB2|CHEM_Mg++': 1, 'ZNF334|CHEM_Metabolite': 1, 'ZNF334|DNA/RNA': 1, 'CDK17|CHEM_Organic': 1, 'AVPR1B|CHEM_Organic': 1, 'ZNF396|CHEM_Zn+': 1, 'ELAC2|DNA/RNA': 1, 'GRID1|CHEM_Glu-like': 1, 'E…	Counter({'TP53|CHEM_Zn+': 6, 'GPR1|CHEM_Drug-like': 1, 'GPR1|CHEM_Organic': 1})
lung+NS+carcinoma+adenocarcinoma_clus0.9_stat.txt:CLS_DONOR_VITAL_STAT:	cl:28	9	cl:10	5	7	2	2	3	0.265734	Counter({'KRAS|CHEM_GTP-like': 9, 'KRAS|CHEM_Inorganic': 9, 'KRAS|CHEM_Mg++': 9, 'KRAS|CHEM_Organic': 8, 'PABPC3|DNA/RNA': 1, 'RERGL|CHEM_Ca++': 1, 'CPB1|CPB1': 1, 'OR51A2|CHEM_Metabolite': 1, 'TTC32|CHEM_Metal': 1, 'ZFP112|CHEM_Organic': 1, 'RERGL|CHEM_Organic': 1, 'GRK5|CHEM_Drug-like': 1, 'ZFP112|CHEM_Metabolite': 1, 'ZFP112|DNA/RNA': 1, 'RERGL|CHEM_GTP-like': 1, 'GRK5|CHEM_Organic': 1})	Counter({'PIK3CA|PIK3R1': 5, 'PIK3CA|PIK3R3': 5, 'ZNF571|CHEM_Metabolite': 1, 'KRAS|CHEM_GTP-like': 1, 'ZNF320|CHEM_Metabolite': 1, 'ZNF391|CHEM_Zn+': 1, 'CTSD|CHEM_Metal': 1, 'RB1|RBL1': 1, 'ZNF391|DNA/RNA': 1, 'AVPR1B|CHEM_Metabolite': 1, 'HIST1H4A|DNA/RNA': 1, 'KRAS|CHEM_Inorganic': 1, 'THBS2|CHEM_Ca++': 1, 'ZFP112|DNA/RNA': 1, 'ZNF320|DNA/RNA': 1, 'ACTRT3|CHEM_Ca++': 1, 'ANKRA2|CHEM_ATP-like'…
large_intestine+colon+carcinoma+adenocarcinoma_clus0.9_stat.txt:CLS_DONOR_VITAL_STAT:	cl:25	13	cl:137	7	12	1	5	2	0.270175	Counter({'OPRK1|CHEM_Metabolite': 1, 'OR2M2|CHEM_Organic': 1, 'NMBR|CHEM_Organic': 1, 'OR14I1|CHEM_Organic': 1, 'CAMK2D|CHEM_ATP-like': 1, 'OR14I1|CHEM_Drug-like': 1, 'SULT1C4|CHEM_Inorganic': 1, 'MAPK6|CHEM_Organic': 1, 'PPIB|CHEM_Metabolite': 1, 'SLC5A6|CHEM_Sugar': 1, 'OR10G9|CHEM_Metabolite': 1, 'EPHB1|CHEM_Inorganic': 1, 'RHOQ|CHEM_GTP-like': 1, 'HK3|CHEM_ATP-like': 1, 'SULT1C4|CHEM_Metaboli…	Counter({'KRAS|CHEM_Inorganic': 2, 'BRAF|CHEM_Organic': 2, 'KRAS|SOS2': 2, 'KRAS|SOS1': 2, 'KRAS|CHEM_GTP-like': 2, 'KRAS|CHEM_Zn+': 2, 'KRAS|RASA1': 2, 'KRAS|CHEM_Organic': 2, 'KRAS|CHEM_Mg++': 2, 'CCRL1|CHEM_Metabolite': 1, 'CCRL1|CHEM_Zn+': 1, 'FBN2|CHEM_Ca++': 1, 'TPSD1|CHEM_Organic': 1, 'PRSS37|CHEM_Metal': 1, 'RAB1B|CHEM_Organic': 1, 'OR4F6|CHEM_Metal': 1, 'MCTS1|MCTS1': 1, 'ADAMTS1|CHEM_Me…
urinary_tract+bladder+carcinoma+NS_clus0.9_stat.txt:CLS_DONOR_VITAL_STAT:	cl:42	14	cl:15	5	12	2	3	2	0.272188	Counter({'CYP2B6|CHEM_Metabolite': 1, 'BMP2K|CHEM_Organic': 1, 'ZNF443|DNA/RNA': 1, 'CYP2A6|CHEM_Zn+': 1, 'FBXW7|CHEM_Arg-like': 1, 'ZNF479|DNA/RNA': 1, 'PIK3CA|PIK3R1': 1, 'PIK3CA|PIK3R3': 1, 'PPIE|CHEM_Leu-like': 1, 'GPR39|CHEM_Metabolite': 1, 'ALDH16A1|CHEM_Drug-like': 1, 'SH2D1B|CHEM_Organic': 1, 'CYP2B6|CHEM_Drug-like': 1, 'ZNF208|CHEM_Zn+': 1, 'FBXW7|CHEM_Organic': 1, 'MMP25|CHEM_Ca++': 1, …	Counter({'PIK3CA|PIK3R1': 5, 'PIK3CA|PIK3R3': 5, 'FGFR3|FGF9': 2, 'FGFR3|FGF7': 2, 'FGFR3|FGF10': 2, 'FGFR3|CHEM_Metal': 2, 'CDKN2A|TUBA8': 1, 'CDKN2A|TUBA4A': 1, 'CDKN2A|TUBAL3': 1, 'CDKN2A|TUBB2A': 1, 'CDKN2A|TUBB2B': 1, 'CDKN2A|TUBB4B': 1, 'ERBB3|NRG1': 1, 'ERBB3|EGF': 1, 'CDKN2A|CHEM_Metabolite': 1, 'CRYGB|CHEM_Ca++': 1, 'GDPD2|CHEM_Organic': 1, 'NTRK3|CHEM_Zn+': 1, 'CDKN2A|TUBB': 1, 'CDKN2A|…
central_nervous_system+brain+glioma+astrocytoma_Grade_IV_clus0.9_stat.txt:CLS_DONOR_VITAL_STAT:	cl:63	8	cl:5	7	1	7	3	4	0.282051	Counter({'TP53|CHEM_Zn+': 4, 'HRH3|CHEM_Organic': 2, 'GJB4|GJA1': 2, 'MYL10|CHEM_Ca++': 2, 'ZNF442|DNA/RNA': 2, 'ZNF442|CHEM_Metabolite': 2, 'CDH9|CHEM_Ca++': 2, 'AGTR1|CHEM_Metabolite': 1, 'ZNF724P|DNA/RNA': 1, 'AGTR1|CHEM_Organic': 1, 'OR4P4|CHEM_Organic': 1, 'EGFR|CHEM_Glycos': 1, 'ZNF724P|CHEM_Zn+': 1, 'HCRTR2|CHEM_Organic': 1, 'PIKFYVE|CHEM_ATP-like': 1, 'DOK6|CHEM_pTyr-like': 1, 'SORL1|CHEM…	Counter({'TP53|PPP1R13B': 7, 'TP53|PPP1R13L': 7, 'TP53|DNA/RNA': 7, 'TP53|TP53BP2': 7, 'TP53|TP53BP1': 7, 'IDH1|CHEM_Mn++': 2, 'IDH1|CHEM_Ca++': 2, 'IL22|IL22': 2, 'IDH1|CHEM_Metabolite': 2, 'IL22|IL22RA2': 2, 'IL22|IL22RA1': 2, 'FBN1|CHEM_Ca++': 2, 'IDH1|CHEM_Mg++': 2, 'FBN1|CHEM_Metal': 2, 'IDH1|IDH1': 2, 'PEG3|CHEM_Zn+': 2, 'IDH1|CHEM_Organic': 2, 'KDR|FLT4': 1, 'KDR|FLT1': 1, 'KDR|SRC': 1, 'E…
liver+NS+carcinoma+NS_clus0.9_stat.txt:CLS_DONOR_VITAL_STAT:	cl:68	22	cl:2	6	16	6	6	0	0.289353	Counter({'TP53|TP53': 6, 'TP53|TP63': 6, 'TP53|TP73': 6, 'FGF12|CHEM_Organic': 2, 'YBX1|DNA/RNA': 2, 'DDX55|CHEM_ATP-like': 2, 'APAF1|CHEM_pST-like': 2, 'VCAM1|VCAM1': 2, 'KDM6A|CHEM_Metal': 2, 'ZNF853|DNA/RNA': 2, 'H2AFJ|HIST3H3': 2, 'BIRC2|UBE2N': 2, 'DECR1|CHEM_NAD-like': 2, 'SYK|CHEM_Drug-like': 2, 'OTC|CHEM_Organic': 2, 'SYK|ERBB2': 2, 'ANXA3|CHEM_Ca++': 2, 'SYK|ERBB4': 2, 'COL5A1|COL5A1': 2…	Counter({'CTNNB1|FBXW11': 6, 'CTNNB1|BTRC': 6, 'ZKSCAN5|CHEM_Organic': 2, 'ITSN2|CHEM_Ca++': 2, 'ZKSCAN5|DNA/RNA': 2, 'ZKSCAN5|CHEM_Metabolite': 2, 'FLRT2|CHEM_pTyr-like': 2, 'ALX3|DNA/RNA': 2, 'ANKRA2|CHEM_Organic': 2, 'FLRT2|CHEM_Mg++': 2, 'SALL4|CHEM_Zn+': 1, 'KLHL23|CHEM_Zn+': 1, 'STRBP|DNA/RNA': 1, 'ANXA1|CHEM_Ca++': 1, 'ZNF367|DNA/RNA': 1, 'ADH5|CHEM_Metal': 1, 'ADH5|CHEM_Cu+': 1, 'KLK2|CHE…
liver+NS+carcinoma+NS_clus0.9_stat.txt:CLS_DONOR_VITAL_STAT:	cl:68	22	cl:22	6	16	6	6	0	0.289353	Counter({'TP53|TP53': 6, 'TP53|TP63': 6, 'TP53|TP73': 6, 'FGF12|CHEM_Organic': 2, 'YBX1|DNA/RNA': 2, 'DDX55|CHEM_ATP-like': 2, 'APAF1|CHEM_pST-like': 2, 'VCAM1|VCAM1': 2, 'KDM6A|CHEM_Metal': 2, 'ZNF853|DNA/RNA': 2, 'H2AFJ|HIST3H3': 2, 'BIRC2|UBE2N': 2, 'DECR1|CHEM_NAD-like': 2, 'SYK|CHEM_Drug-like': 2, 'OTC|CHEM_Organic': 2, 'SYK|ERBB2': 2, 'ANXA3|CHEM_Ca++': 2, 'SYK|ERBB4': 2, 'COL5A1|COL5A1': 2…	Counter({'GSTM5|CHEM_Metabolite': 2, 'CTNNB1|CDH12': 2, 'CTNNB1|CDH10': 2, 'CTNNB1|CDH11': 2, 'RPL12|DNA/RNA': 2, 'ADH1A|CHEM_Fatty-acid': 2, 'CTNNB1|CDH15': 2, 'QARS|DNA/RNA': 2, 'LINGO2|DNA/RNA': 2, 'CTNNB1|LEF1': 2, 'ADH1A|CHEM_Zn+': 2, 'CTNNB1|APC': 2, 'NOS2|CHEM_Metabolite': 2, 'CTNNB1|CDH4': 2, 'CTNNB1|CDH5': 2, 'CTNNB1|CDH6': 2, 'GSTM5|CHEM_Ca++': 2, 'CTNNB1|CDH1': 2, 'CTNNB1|CDH2': 2, 'CT…
central_nervous_system+brain+glioma+astrocytoma_Grade_IV_clus0.9_stat.txt:CLS_DONOR_VITAL_STAT:	cl:70	62	cl:178	5	19	43	3	2	0.321183	Counter({'CHEK2|CHEM_Organic': 3, 'TP53|CHEM_Zn+': 3, 'PIPOX|CHEM_FAD-like': 2, 'ZAP70|CHEM_Organic': 2, 'NOS1|CHEM_Drug-like': 2, 'ZAP70|CHEM_pST-like': 2, 'NOS1|CHEM_Metabolite': 2, 'KRAS|CHEM_Inorganic': 2, 'SGK071|CHEM_Organic': 2, 'LILRB4|LILRB4': 2, 'ZAP70|CHEM_Drug-like': 2, 'NOS1|CHEM_Organic': 2, 'PIPOX|CHEM_Organic': 2, 'OPRL1|CHEM_Metabolite': 2, 'ZAP70|CHEM_ATP-like': 2, 'NOS1|CHEM_Ar…	Counter({'EGFR|ERBB3': 5, 'EGFR|ERBB2': 5, 'EGFR|ERBB4': 5, 'EGFR|EGFR': 5, 'ZFP82|CHEM_Metabolite': 1, 'GPR101|CHEM_Organic': 1, 'ZFP82|DNA/RNA': 1, 'CSMD3|CHEM_Asn-like': 1, 'CSMD3|CHEM_Glycos': 1, 'PDE1A|CHEM_Drug-like': 1})
liver+NS+carcinoma+hepatocellular_carcinoma_clus0.9_stat.txt:CLS_DONOR_VITAL_STAT:	cl:35	13	cl:29	7	7	5	6	1	0.333075	Counter({'ZNF606|CHEM_Zn+': 2, 'TP53|CHEM_Zn+': 2, 'PRDM5|DNA/RNA': 1, 'EPHA5|EFNA2': 1, 'HDAC6|CHEM_Zn+': 1, 'HUNK|CHEM_Metabolite': 1, 'ZNF441|CHEM_Zn+': 1, 'AAK1|CHEM_ATP-like': 1, 'FBN2|CHEM_Ca++': 1, 'KLF15|DNA/RNA': 1, 'OSBPL2|CHEM_Plipid': 1, 'AMACR|CHEM_Organic': 1, 'HDAC6|CHEM_Lys-like': 1, 'ZNF566|DNA/RNA': 1, 'NOVA2|DNA/RNA': 1, 'ADAT1|CHEM_Metabolite': 1, 'BTRC|CHEM_pST-like': 1, 'ZNF…	Counter({'TP53|TP73': 7, 'TP53|PPP1R13B': 7, 'TP53|PPP1R13L': 7, 'TP53|TP53BP2': 7, 'TP53|TP63': 6, 'TP53|TP53': 6, 'TP53|TP53BP1': 6, 'ZNF813|DNA/RNA': 1, 'CTNNB1|HLA-A': 1, 'C1RL|CHEM_Arg-like': 1, 'LINGO1|CHEM_Cu+': 1, 'ZFP91|DNA/RNA': 1, 'CTNNB1|FBXW11': 1, 'ESPNL|CHEM_ATP-like': 1, 'HIBCH|CHEM_Mg++': 1, 'EEF1A1|CHEM_Mg++': 1, 'CDH7|CHEM_Ca++': 1, 'ELANE|CHEM_Organic': 1, 'TMPRSS11D|CHEM_Inor…
central_nervous_system+brain+glioma+astrocytoma_Grade_IV_clus0.9_stat.txt:CLS_DONOR_VITAL_STAT:	cl:99	10	cl:27	5	0	10	1	4	0.333333	Counter({'ZNF681|DNA/RNA': 2, 'CALN1|CHEM_Drug-like': 2, 'TPO|CHEM_Drug-like': 2, 'AVPR1B|CHEM_Organic': 2, 'CALN1|CHEM_Organic': 2, 'ZNF676|DNA/RNA': 2, 'ZNF681|CHEM_Zn+': 2, 'CALN1|CHEM_Trp-like': 2, 'FBN1|CHEM_Ca++': 2, 'PRKD1|CHEM_Organic': 2, 'FBN1|CHEM_Metal': 2, 'DYNLRB1|DYNLRB1': 2, 'TPO|CHEM_Metabolite': 2, 'ZNF676|CHEM_Metabolite': 2, 'ZNF681|CHEM_Metabolite': 2, 'TPO|CHEM_Organic': 2, …	Counter({'HSPA8|HSPBP1': 5, 'HSPA8|BAG4': 5, 'HSPA8|HSPA4': 5, 'HSPA8|BAG3': 5, 'HSPA8|BAG1': 5, 'HSPA8|CHEM_Organic': 5, 'CHEK2|CHEM_Organic': 1})
central_nervous_system+brain+glioma+astrocytoma_Grade_IV_clus0.9_stat.txt:CLS_DONOR_VITAL_STAT:	cl:99	10	cl:89	5	0	10	1	4	0.333333	Counter({'ZNF681|DNA/RNA': 2, 'CALN1|CHEM_Drug-like': 2, 'TPO|CHEM_Drug-like': 2, 'AVPR1B|CHEM_Organic': 2, 'CALN1|CHEM_Organic': 2, 'ZNF676|DNA/RNA': 2, 'ZNF681|CHEM_Zn+': 2, 'CALN1|CHEM_Trp-like': 2, 'FBN1|CHEM_Ca++': 2, 'PRKD1|CHEM_Organic': 2, 'FBN1|CHEM_Metal': 2, 'DYNLRB1|DYNLRB1': 2, 'TPO|CHEM_Metabolite': 2, 'ZNF676|CHEM_Metabolite': 2, 'ZNF681|CHEM_Metabolite': 2, 'TPO|CHEM_Organic': 2, …	Counter({'RXRA|CHEM_Organic': 2, 'HTR7|CHEM_Drug-like': 2, 'HTR7|CHEM_Organic': 2, 'ZNF28|DNA/RNA': 2, 'ZNF28|CHEM_Zn+': 2, 'PLG|CHEM_Metabolite': 2, 'UGT2B4|CHEM_UTP-like': 2, 'IL7|IL7R': 2, 'KLK6|CHEM_Organic': 1, 'PIK3R1|PIK3CB': 1, 'PIK3CB|PIK3R2': 1, 'TP53|CHEM_Zn+': 1, 'PTEN|CHEM_Organic': 1})
breast+NS+carcinoma+NS_clus0.9_stat.txt:CLS_DONOR_VITAL_STAT:	cl:17	54	cl:48	6	51	3	5	1	0.35146	Counter({'PIK3CA|PIK3R1': 54, 'PIK3CA|PIK3R3': 54, 'KRAS|CHEM_GTP-like': 2, 'KRAS|CHEM_Inorganic': 2, 'KRAS|CHEM_Organic': 2, 'KRAS|CHEM_Mg++': 2, 'TMPRSS4|CHEM_Organic': 2, 'POU4F2|DNA/RNA': 2, 'NLGN4X|CHEM_Mg++': 1, 'GSTA3|CHEM_Drug-like': 1, 'DIRAS2|CHEM_Mg++': 1, 'RFC5|RFC4': 1, 'DIRAS2|CHEM_Organic': 1, 'ITGA10|CHEM_Ca++': 1, 'ZBTB37|DNA/RNA': 1, 'TMPRSS4|CHEM_Drug-like': 1, 'DIRAS2|CHEM_Mn+…	Counter({'TP53|CHEM_Zn+': 6, 'GPR1|CHEM_Drug-like': 1, 'GPR1|CHEM_Organic': 1})
pancreas+NS+carcinoma+NS_clus0.9_stat.txt:CLS_DONOR_VITAL_STAT:	cl:144	16	cl:50	9	6	10	1	8	0.354841	Counter({'KRAS|CHEM_GTP-like': 16, 'KRAS|CHEM_Inorganic': 16, 'KRAS|CHEM_Organic': 16, 'KRAS|CHEM_Mg++': 16, 'FABP1|CHEM_Metabolite': 2, 'GNAS|CHEM_GTP-like': 2, 'FABP1|CHEM_Drug-like': 2, 'FABP1|CHEM_Organic': 2, 'IKBKB|CHEM_Metal': 2, 'GNAS|CHEM_Metabolite': 2, 'IKBKB|CHEM_Organic': 2, 'GNAS|CHEM_Ca++': 2, 'IKBKB|CHEM_Drug-like': 2, 'GNAS|CHEM_Mg++': 2, 'GSTA5|CHEM_Metabolite': 1, 'ZNF607|CHEM_…	Counter({'KRAS|CHEM_Organic': 9, 'KRAS|CHEM_GTP-like': 9, 'KRAS|CHEM_Inorganic': 9, 'KRAS|CHEM_Mg++': 9, 'TP53|CHEM_Zn+': 2, 'TMPRSS11D|CHEM_Arg-like': 1, 'TP53|CHEM_Metal': 1, 'TP53|DNA/RNA': 1, 'SCN7A|CHEM_Organic': 1, 'TMPRSS11D|CHEM_Drug-like': 1, 'ZNF785|CHEM_Zn+': 1, 'GNAS|CHEM_Metabolite': 1, 'GNAS|CHEM_GTP-like': 1, 'GNAS|CHEM_Ca++': 1, 'TMPRSS11D|CHEM_Organic': 1, 'TP53|TP73': 1, 'GNAS|C…
central_nervous_system+brain+glioma+astrocytoma_Grade_IV_clus0.9_stat.txt:CLS_DONOR_VITAL_STAT:	cl:69	9	cl:27	5	0	9	1	4	0.357143	Counter({'ZNF98|DNA/RNA': 2, 'ZNF813|DNA/RNA': 2, 'DLD|CHEM_Organic': 2, 'ZNF98|CHEM_Zn+': 2, 'DLD|CHEM_FAD-like': 2, 'DLD|CHEM_CoA-like': 2, 'DLD|DLD': 2, 'LILRB4|LILRB4': 1, 'SKAP2|CHEM_Organic': 1, 'CX3CR1|CHEM_Drug-like': 1, 'MC4R|CHEM_Organic': 1, 'GPR32|CHEM_Organic': 1, 'GMPR|CHEM_Organic': 1, 'SERPINB13|CHEM_Organic': 1, 'CX3CR1|CHEM_Metabolite': 1, 'PTPRU|PTPRU': 1, 'OR1F1|CHEM_Organic':…	Counter({'HSPA8|HSPBP1': 5, 'HSPA8|BAG4': 5, 'HSPA8|HSPA4': 5, 'HSPA8|BAG3': 5, 'HSPA8|BAG1': 5, 'HSPA8|CHEM_Organic': 5, 'CHEK2|CHEM_Organic': 1})
central_nervous_system+brain+glioma+astrocytoma_Grade_IV_clus0.9_stat.txt:CLS_DONOR_VITAL_STAT:	cl:69	9	cl:89	5	0	9	1	4	0.357143	Counter({'ZNF98|DNA/RNA': 2, 'ZNF813|DNA/RNA': 2, 'DLD|CHEM_Organic': 2, 'ZNF98|CHEM_Zn+': 2, 'DLD|CHEM_FAD-like': 2, 'DLD|CHEM_CoA-like': 2, 'DLD|DLD': 2, 'LILRB4|LILRB4': 1, 'SKAP2|CHEM_Organic': 1, 'CX3CR1|CHEM_Drug-like': 1, 'MC4R|CHEM_Organic': 1, 'GPR32|CHEM_Organic': 1, 'GMPR|CHEM_Organic': 1, 'SERPINB13|CHEM_Organic': 1, 'CX3CR1|CHEM_Metabolite': 1, 'PTPRU|PTPRU': 1, 'OR1F1|CHEM_Organic':…	Counter({'RXRA|CHEM_Organic': 2, 'HTR7|CHEM_Drug-like': 2, 'HTR7|CHEM_Organic': 2, 'ZNF28|DNA/RNA': 2, 'ZNF28|CHEM_Zn+': 2, 'PLG|CHEM_Metabolite': 2, 'UGT2B4|CHEM_UTP-like': 2, 'IL7|IL7R': 2, 'KLK6|CHEM_Organic': 1, 'PIK3R1|PIK3CB': 1, 'PIK3CB|PIK3R2': 1, 'TP53|CHEM_Zn+': 1, 'PTEN|CHEM_Organic': 1})
stomach+NS+carcinoma+adenocarcinoma_clus0.9_stat.txt:CLS_DONOR_VITAL_STAT:	cl:177	9	cl:1	5	9	0	4	1	0.357143	Counter({'PIK3CA|PIK3R1': 7, 'PIK3CA|PIK3R3': 7, 'GPR45|CHEM_Organic': 3, 'KRAS|CHEM_GTP-like': 3, 'KRAS|CHEM_Inorganic': 3, 'KRAS|CHEM_Mg++': 3, 'RHOA|VAV1': 2, 'RHOA|MCF2L': 2, 'RHOA|ARHGEF25': 2, 'RHOA|ARHGEF1': 2, 'RHOA|ARHGEF4': 2, 'RHOA|ARHGEF9': 2, 'ZFP42|DNA/RNA': 2, 'HLA-DRA|HLA-DRB5': 2, 'HLA-DRA|HLA-DRB4': 2, 'HLA-DRA|HLA-DRB1': 2, 'HLA-DRA|HLA-DRB3': 2, 'RHOA|TRIO': 2, 'RHOA|ARHGEF12'…	Counter({'TP53|PPP1R13B': 3, 'TP53|PPP1R13L': 3, 'TP53|DNA/RNA': 3, 'TP53|TP53BP2': 3, 'MAP2K7|CHEM_Organic': 2, 'APOA1|CHEM_Organic': 2, 'RALGDS|RIT1': 2, 'RALGDS|RIT2': 2, 'RALGDS|KRAS': 2, 'HIST1H2AD|DNA/RNA': 2, 'RALGDS|RRAS': 2, 'PLAG1|DNA/RNA': 2, 'NCBP2|DNA/RNA': 2, 'RALGDS|NRAS': 2, 'KLK5|CHEM_Organic': 2, 'RALGDS|RRAS2': 2, 'ZNF16|DNA/RNA': 2, 'RALGDS|RAP1A': 2, 'RALGDS|RAP1B': 2, 'SOX11…
kidney+NS+carcinoma+clear_cell_renal_cell_carcinoma_clus0.9_stat.txt:CLS_DONOR_VITAL_STAT:	cl:42	171	cl:3	6	118	53	3	3	0.382304	Counter({'VHL|CHEM_Organic': 6, 'VHL|CHEM_Pro-like': 5, 'VHL|TCEB1': 4, 'VHL|HIF1A': 3, 'SETD2|CHEM_Lys-like': 3, 'ZNF479|DNA/RNA': 2, 'SERPINB5|CHEM_Organic': 2, 'ACTRT1|CHEM_Organic': 2, 'RPS6KB2|CHEM_Drug-like': 2, 'RPS6KB2|CHEM_ATP-like': 2, 'RPS6KB2|CHEM_Organic': 2, 'KRAS|CHEM_Organic': 2, 'ZNF844|DNA/RNA': 2, 'KRAS|CHEM_GTP-like': 2, 'CXCR7|CHEM_Organic': 2, 'ZNF155|DNA/RNA': 2, 'CYP46A1|C…	Counter({'PIK3CA|PIK3R1': 5, 'PIK3CA|PIK3R3': 5, 'DLD|CHEM_NAD-like': 1, 'SOX4|DNA/RNA': 1, 'ACP1|CHEM_Metal': 1, 'JAK2|CHEM_Organic': 1, 'KLRD1|HLA-E': 1, 'RAB5A|CHEM_GTP-like': 1, 'F2RL1|CHEM_Organic': 1, 'ACP1|CHEM_Organic': 1, 'HIST1H4A|HIST1H2BL': 1, 'HIST1H4A|HIST1H2BN': 1, 'RAB5A|OCRL': 1, 'ZBTB38|DNA/RNA': 1, 'HIST1H4A|HIST1H2BK': 1, 'HIST1H4A|HIST1H2BJ': 1, 'HIST1H4A|HIST1H2BD': 1, 'F2RL…
breast+NS+carcinoma+NS_clus0.9_stat.txt:CLS_DONOR_VITAL_STAT:	cl:16	37	cl:42	10	36	1	9	1	0.383904	Counter({'PIK3CA|PIK3R1': 37, 'PIK3CA|PIK3R3': 37, 'TP53|CHEM_Zn+': 2, 'MAP2K4|CHEM_Organic': 2, 'ANKRD35|CHEM_Organic': 1, 'ANKRD35|CHEM_ATP-like': 1, 'ABCA10|CHEM_ATP-like': 1, 'ERBB2|CHEM_pTyr-like': 1, 'ERBB2|CHEM_Mg++': 1, 'ZNF334|CHEM_Metabolite': 1, 'ZNF334|DNA/RNA': 1, 'CDK17|CHEM_Organic': 1, 'AVPR1B|CHEM_Organic': 1, 'ZNF396|CHEM_Zn+': 1, 'ELAC2|DNA/RNA': 1, 'GRID1|CHEM_Glu-like': 1, 'E…	Counter({'TP53|TP53BP2': 10, 'TP53|PPP1R13B': 10, 'TP53|PPP1R13L': 10, 'TP53|DNA/RNA': 10, 'TP53|TP73': 9, 'PIK3CA|PIK3R2': 4, 'TP53|TP53BP1': 1, 'OXSM|CHEM_Organic': 1, 'KIAA0020|DNA/RNA': 1, 'SLC27A5|CHEM_Inorganic': 1, 'CFH|CFH': 1, 'XPO1|SNUPN': 1, 'CFH|CFHR1': 1, 'LRRC32|CHEM_Glycos': 1})
endometrium+NS+carcinoma+endometrioid_carcinoma_clus0.9_stat.txt:CLS_DONOR_VITAL_STAT:	cl:18	11	cl:17	7	11	0	6	1	0.388889	Counter({'PIK3CA|PIK3R1': 11, 'PIK3CA|PIK3R3': 11, 'KRAS|CHEM_GTP-like': 4, 'KRAS|CHEM_Inorganic': 4, 'KRAS|CHEM_Mg++': 4, 'CTNNB1|HLA-A': 2, 'NRAS|CHEM_GTP-like': 2, 'CTCF|DNA/RNA': 2, 'CTNNB1|BTRC': 2, 'FBXW7|CHEM_Organic': 2, 'CTNNB1|FBXW11': 2, 'NRAS|CHEM_Organic': 2, 'FBXW7|CHEM_Arg-like': 2, 'FBXW7|CHEM_pST-like': 2, 'PTEN|CHEM_Organic': 2, 'NRAS|CHEM_Mg++': 2, 'NRAS|CHEM_Inorganic': 2, 'PR…	Counter({'CTNNB1|HLA-A': 7, 'CTNNB1|FBXW11': 7, 'CTNNB1|BTRC': 7, 'PTEN|CHEM_Organic': 2, 'ZNF749|DNA/RNA': 1, 'HRH4|CHEM_Organic': 1, 'ZNF57|CHEM_Zn+': 1, 'MYO16|CHEM_Organic': 1, 'ZNF433|CHEM_Organic': 1, 'ATP7A|CHEM_Cu+': 1, 'MGST1|CHEM_Metabolite': 1, 'PIK3CA|PIK3R1': 1, 'RAC1|CHEM_Organic': 1, 'PIK3CA|PIK3R3': 1, 'PIK3CA|PIK3R2': 1, 'PRSS8|CHEM_Sugar': 1, 'ZIC3|DNA/RNA': 1, 'ZNF174|DNA/RNA':…
large_intestine+colon+carcinoma+adenocarcinoma_clus0.9_stat.txt:CLS_DONOR_VITAL_STAT:	cl:218	26	cl:121	11	19	7	10	1	0.390895	Counter({'PIK3CA|PIK3R1': 26, 'PIK3CA|PIK3R3': 26, 'KRAS|CHEM_GTP-like': 11, 'KRAS|CHEM_Inorganic': 9, 'KRAS|CHEM_Mg++': 9, 'KRAS|CHEM_Organic': 7, 'TP53|TP53': 4, 'TP53|TP73': 4, 'TP53|CHEM_Zn+': 4, 'TP53|TP63': 4, 'FBXW7|CHEM_pST-like': 3, 'TP53|PPP1R13B': 3, 'TP53|TP53BP2': 3, 'FBXW7|CHEM_Organic': 3, 'BRAF|CHEM_Organic': 2, 'PIK3CA|PIK3R2': 2, 'FBXW7|CHEM_Nat-mod': 2, 'ZNF189|DNA/RNA': 2, 'FB…	Counter({'SMAD4|SMAD2': 2, 'KRAS|CHEM_GTP-like': 2, 'KRAS|CHEM_Organic': 2, 'SMAD4|SMAD5': 2, 'SMAD4|SMAD3': 2, 'SMAD4|SMAD1': 2, 'SMAD4|SMAD9': 2, 'ZNF669|CHEM_Metabolite': 1, 'EPHA3|CHEM_Mg++': 1, 'H2AFX|HIST3H3': 1, 'ZNF334|CHEM_Metabolite': 1, 'CYP2J2|CHEM_Drug-like': 1, 'GSTM4|CHEM_Organic': 1, 'ZNF543|DNA/RNA': 1, 'PRSS3|CHEM_pTyr-like': 1, 'NRAS|CHEM_GTP-like': 1, 'KRAS|CHEM_Inorganic': 1,…
kidney+NS+carcinoma+clear_cell_renal_cell_carcinoma_clus0.9_stat.txt:CLS_DONOR_VITAL_STAT:	cl:42	171	cl:93	33	118	53	20	13	0.416532	Counter({'VHL|CHEM_Organic': 6, 'VHL|CHEM_Pro-like': 5, 'VHL|TCEB1': 4, 'VHL|HIF1A': 3, 'SETD2|CHEM_Lys-like': 3, 'ZNF479|DNA/RNA': 2, 'SERPINB5|CHEM_Organic': 2, 'ACTRT1|CHEM_Organic': 2, 'RPS6KB2|CHEM_Drug-like': 2, 'RPS6KB2|CHEM_ATP-like': 2, 'RPS6KB2|CHEM_Organic': 2, 'KRAS|CHEM_Organic': 2, 'ZNF844|DNA/RNA': 2, 'KRAS|CHEM_GTP-like': 2, 'CXCR7|CHEM_Organic': 2, 'ZNF155|DNA/RNA': 2, 'CYP46A1|C…	Counter({'ZNF350|DNA/RNA': 2, 'VHL|TCEB1': 2, 'RBAK|DNA/RNA': 2, 'RBAK|CHEM_Zn+': 1, 'ABL1|CHEM_pST-like': 1, 'RPH3A|RAB27A': 1, 'RPH3A|RAB27B': 1, 'EIF4A2|DNA/RNA': 1, 'FREM1|CHEM_Zn+': 1, 'KIF24|CHEM_ATP-like': 1, 'ZNF570|DNA/RNA': 1, 'PKN3|CHEM_Ca++': 1, 'CD1E|CHEM_Plipid': 1, 'TCEB1|SOCS2': 1, 'MARK1|CHEM_Mg++': 1, 'TCEB1|SOCS4': 1, 'GNB1|GNG12': 1, 'GNG11|GNB1': 1, 'CENPE|CHEM_ATP-like': 1, …
central_nervous_system+brain+glioma+NS_clus0.9_stat.txt:CLS_DONOR_VITAL_STAT:	cl:2	7	cl:3	5	7	0	4	1	0.416667	Counter({'TP53|PPP1R13B': 7, 'TP53|PPP1R13L': 7, 'TP53|DNA/RNA': 7, 'TP53|TP53BP2': 7, 'TP53|TP53BP1': 7, 'IDH1|CHEM_Mn++': 6, 'IDH1|CHEM_Ca++': 6, 'IDH1|CHEM_Mg++': 6, 'IDH1|IDH1': 6, 'IDH1|CHEM_Organic': 6, 'IDH1|CHEM_Metabolite': 6, 'ADAMTS5|CHEM_Metal': 1, 'ALDH1A3|ALDH1A3': 1, 'IDH2|CHEM_Organometalic': 1, 'CETN1|CHEM_Mn++': 1, 'PTGR2|CHEM_Drug-like': 1, 'ZNF675|CHEM_Zn+': 1, 'IDH2|CHEM_Ca++…	Counter({'IDH1|CHEM_Mn++': 5, 'IDH1|CHEM_Ca++': 5, 'IDH1|CHEM_Metabolite': 5, 'IDH1|CHEM_Mg++': 5, 'TP53|PPP1R13B': 5, 'TP53|PPP1R13L': 5, 'IDH1|IDH1': 5, 'TP53|DNA/RNA': 5, 'IDH1|CHEM_Organic': 5, 'TP53|TP53BP2': 5, 'DHRSX|CHEM_Organic': 1, 'ATRX|CHEM_Metal': 1, 'MAP3K1|CHEM_Organic': 1, 'MAP3K1|CHEM_Drug-like': 1, 'MAP3K1|CHEM_Metabolite': 1, 'DHRSX|CHEM_NAD-like': 1, 'EPHA3|CHEM_Organic': 1, '…
central_nervous_system+brain+glioma+NS_clus0.9_stat.txt:CLS_DONOR_VITAL_STAT:	cl:2	7	cl:39	5	7	0	4	1	0.416667	Counter({'TP53|PPP1R13B': 7, 'TP53|PPP1R13L': 7, 'TP53|DNA/RNA': 7, 'TP53|TP53BP2': 7, 'TP53|TP53BP1': 7, 'IDH1|CHEM_Mn++': 6, 'IDH1|CHEM_Ca++': 6, 'IDH1|CHEM_Mg++': 6, 'IDH1|IDH1': 6, 'IDH1|CHEM_Organic': 6, 'IDH1|CHEM_Metabolite': 6, 'ADAMTS5|CHEM_Metal': 1, 'ALDH1A3|ALDH1A3': 1, 'IDH2|CHEM_Organometalic': 1, 'CETN1|CHEM_Mn++': 1, 'PTGR2|CHEM_Drug-like': 1, 'ZNF675|CHEM_Zn+': 1, 'IDH2|CHEM_Ca++…	Counter({'IDH2|CHEM_Mn++': 4, 'IDH2|CHEM_Organic': 4, 'IDH2|CHEM_Organometalic': 4, 'IDH2|CHEM_Metabolite': 4, 'IDH2|CHEM_Ca++': 4, 'IDH2|CHEM_Mg++': 4, 'TTK|CHEM_Organic': 1, 'ZNF276|CHEM_Zn+': 1, 'TTK|TTK': 1, 'GRPR|CHEM_Organic': 1, 'NOS1AP|CHEM_pTyr-like': 1, 'TTK|CHEM_Mn++': 1, 'APOA4|CHEM_Organometalic': 1, 'TTK|CHEM_Drug-like': 1, 'APOA4|CHEM_Organic': 1, 'TTK|CHEM_ATP-like': 1})
central_nervous_system+brain+glioma+astrocytoma_Grade_IV_clus0.9_stat.txt:CLS_DONOR_VITAL_STAT:	cl:70	62	cl:63	8	19	43	1	7	0.42432	Counter({'CHEK2|CHEM_Organic': 3, 'TP53|CHEM_Zn+': 3, 'PIPOX|CHEM_FAD-like': 2, 'ZAP70|CHEM_Organic': 2, 'NOS1|CHEM_Drug-like': 2, 'ZAP70|CHEM_pST-like': 2, 'NOS1|CHEM_Metabolite': 2, 'KRAS|CHEM_Inorganic': 2, 'SGK071|CHEM_Organic': 2, 'LILRB4|LILRB4': 2, 'ZAP70|CHEM_Drug-like': 2, 'NOS1|CHEM_Organic': 2, 'PIPOX|CHEM_Organic': 2, 'OPRL1|CHEM_Metabolite': 2, 'ZAP70|CHEM_ATP-like': 2, 'NOS1|CHEM_Ar…	Counter({'TP53|CHEM_Zn+': 4, 'HRH3|CHEM_Organic': 2, 'GJB4|GJA1': 2, 'MYL10|CHEM_Ca++': 2, 'ZNF442|DNA/RNA': 2, 'ZNF442|CHEM_Metabolite': 2, 'CDH9|CHEM_Ca++': 2, 'AGTR1|CHEM_Metabolite': 1, 'ZNF724P|DNA/RNA': 1, 'AGTR1|CHEM_Organic': 1, 'OR4P4|CHEM_Organic': 1, 'EGFR|CHEM_Glycos': 1, 'ZNF724P|CHEM_Zn+': 1, 'HCRTR2|CHEM_Organic': 1, 'PIKFYVE|CHEM_ATP-like': 1, 'DOK6|CHEM_pTyr-like': 1, 'SORL1|CHEM…
breast+NS+carcinoma+NS_clus0.9_stat.txt:CLS_DONOR_VITAL_STAT:	cl:57	274	cl:17	54	248	26	51	3	0.441481	Counter({'PIK3CA|PIK3R2': 99, 'AKT1|CHEM_Organic': 17, 'TP53|CHEM_Organic': 7, 'SCN1A|CHEM_Organic': 4, 'TP53|CHEM_Zn+': 4, 'PTEN|CHEM_Organic': 3, 'FGFR2|CHEM_Organic': 3, 'FGFR2|CHEM_ATP-like': 3, 'FGFR2|CHEM_Ca++': 3, 'PIK3CA|PIK3R1': 3, 'ERBB2|CHEM_Organic': 3, 'FGFR2|CHEM_Drug-like': 3, 'MAP2K4|CHEM_Drug-like': 2, 'CDH1|CHEM_Ca++': 2, 'FOXA1|FOXA2': 2, 'ZNF81|DNA/RNA': 2, 'PGR|CHEM_Organic':…	Counter({'PIK3CA|PIK3R1': 54, 'PIK3CA|PIK3R3': 54, 'KRAS|CHEM_GTP-like': 2, 'KRAS|CHEM_Inorganic': 2, 'KRAS|CHEM_Organic': 2, 'KRAS|CHEM_Mg++': 2, 'TMPRSS4|CHEM_Organic': 2, 'POU4F2|DNA/RNA': 2, 'NLGN4X|CHEM_Mg++': 1, 'GSTA3|CHEM_Drug-like': 1, 'DIRAS2|CHEM_Mg++': 1, 'RFC5|RFC4': 1, 'DIRAS2|CHEM_Organic': 1, 'ITGA10|CHEM_Ca++': 1, 'ZBTB37|DNA/RNA': 1, 'TMPRSS4|CHEM_Drug-like': 1, 'DIRAS2|CHEM_Mn+…
liver+NS+carcinoma+hepatocellular_carcinoma_clus0.9_stat.txt:CLS_DONOR_VITAL_STAT:	cl:34	119	cl:2	7	57	55	5	2	0.441927	Counter({'PAK7|CHEM_Organic': 3, 'ZNF77|DNA/RNA': 2, 'PCDHA3|CHEM_Ca++': 2, 'JAK3|CHEM_Organic': 2, 'GRIA4|CHEM_Organic': 2, 'GZMA|CHEM_Metabolite': 2, 'PAK7|CHEM_Drug-like': 2, 'CA4|CHEM_Organic': 2, 'ZNF260|DNA/RNA': 2, 'ZNF77|CHEM_Metabolite': 2, 'PAK7|CHEM_ATP-like': 2, 'PAK7|CHEM_Mg++': 2, 'ZFP2|DNA/RNA': 2, 'PAK7|CHEM_Metabolite': 2, 'ZNF793|CHEM_Metabolite': 1, 'GPR61|CHEM_Organic': 1, 'PR…	Counter({'CTNNB1|FBXW11': 7, 'CTNNB1|BTRC': 7, 'DDX41|CHEM_Ca++': 1, 'FREM1|CHEM_Zn+': 1, 'TP53|TP53BP1': 1, 'HIST1H4A|HIST2H3A': 1, 'THRB|DNA/RNA': 1, 'JAK2|CHEM_Organic': 1, 'ZNF543|CHEM_Metabolite': 1, 'PSMB10|PSMB3': 1, 'EFEMP2|CHEM_Metal': 1, 'GAD2|GAD1': 1, 'HIST1H4A|CENPA': 1, 'EFEMP2|CHEM_Ca++': 1, 'HPGD|CHEM_NAD-like': 1, 'FAT4|CHEM_Ca++': 1, 'ZNF543|DNA/RNA': 1, 'HIST1H4A|HIST3H3': 1, '…
central_nervous_system+brain+glioma+astrocytoma_Grade_IV_clus0.9_stat.txt:CLS_DONOR_VITAL_STAT:	cl:99	10	cl:63	8	0	10	1	7	0.444444	Counter({'ZNF681|DNA/RNA': 2, 'CALN1|CHEM_Drug-like': 2, 'TPO|CHEM_Drug-like': 2, 'AVPR1B|CHEM_Organic': 2, 'CALN1|CHEM_Organic': 2, 'ZNF676|DNA/RNA': 2, 'ZNF681|CHEM_Zn+': 2, 'CALN1|CHEM_Trp-like': 2, 'FBN1|CHEM_Ca++': 2, 'PRKD1|CHEM_Organic': 2, 'FBN1|CHEM_Metal': 2, 'DYNLRB1|DYNLRB1': 2, 'TPO|CHEM_Metabolite': 2, 'ZNF676|CHEM_Metabolite': 2, 'ZNF681|CHEM_Metabolite': 2, 'TPO|CHEM_Organic': 2, …	Counter({'TP53|CHEM_Zn+': 4, 'HRH3|CHEM_Organic': 2, 'GJB4|GJA1': 2, 'MYL10|CHEM_Ca++': 2, 'ZNF442|DNA/RNA': 2, 'ZNF442|CHEM_Metabolite': 2, 'CDH9|CHEM_Ca++': 2, 'AGTR1|CHEM_Metabolite': 1, 'ZNF724P|DNA/RNA': 1, 'AGTR1|CHEM_Organic': 1, 'OR4P4|CHEM_Organic': 1, 'EGFR|CHEM_Glycos': 1, 'ZNF724P|CHEM_Zn+': 1, 'HCRTR2|CHEM_Organic': 1, 'PIKFYVE|CHEM_ATP-like': 1, 'DOK6|CHEM_pTyr-like': 1, 'SORL1|CHEM…
lung+NS+carcinoma+adenocarcinoma_clus0.9_stat.txt:CLS_DONOR_VITAL_STAT:	cl:18	5	cl:195	5	5	0	3	2	0.444444	Counter({'EGFR|CHEM_Organic': 5, 'EGFR|CHEM_pTyr-like': 5, 'EGFR|CHEM_Drug-like': 5, 'EGFR|CHEM_Mg++': 5, 'EGFR|CHEM_ATP-like': 5, 'EGFR|CHEM_Mn++': 5, 'EGFR|CHEM_Arg-like': 5, 'EGFR|CHEM_Inorganic': 5, 'EGFR|CHEM_pST-like': 5, 'CDKN2D|CHEM_Ser-like': 1, 'RPL6|DNA/RNA': 1, 'TACR3|CHEM_Organic': 1, 'S100A13|CHEM_Ca++': 1, 'FUCA2|CHEM_Organic': 1})	Counter({'KRAS|CHEM_GTP-like': 3, 'KRAS|CHEM_Inorganic': 3, 'KRAS|CHEM_Organic': 3, 'KRAS|CHEM_Mg++': 3, 'CTNNB1|HLA-A': 2, 'KRAS|RASA1': 2, 'CTNNB1|FBXW11': 2, 'KRAS|CHEM_Zn+': 2, 'KRAS|SOS2': 2, 'KRAS|SOS1': 2, 'CTNNB1|BTRC': 2, 'PABPC3|DNA/RNA': 1, 'HIST1H2AG|HIST1H2BB': 1, 'ZNF93|DNA/RNA': 1, 'HIST1H2BN|H2AFV': 1, 'ZNF479|DNA/RNA': 1, 'HIST1H2AG|HIST2H2BF': 1, 'HIST1H2AG|HIST2H2BE': 1, 'ZNF60…
central_nervous_system+brain+glioma+astrocytoma_Grade_IV_clus0.9_stat.txt:CLS_DONOR_VITAL_STAT:	cl:9	6	cl:27	5	0	6	1	4	0.454545	Counter({'EGFR|EGFR': 6, 'EGFR|ERBB3': 6, 'EGFR|ERBB4': 6, 'EGFR|ERBB2': 5, 'ISX|DNA/RNA': 2, 'ZNF23|CHEM_Zn+': 1, 'OR7D2|CHEM_Organic': 1, 'ZNF23|DNA/RNA': 1, 'PRDM9|CHEM_Zn+': 1, 'CYP2S1|CHEM_Organic': 1, 'NR4A1|CHEM_Ca++': 1, 'NR4A1|CHEM_Steroid-like': 1, 'LRRC30|DNA/RNA': 1, 'CELA3B|CHEM_Organic': 1, 'ARMC4|CHEM_pST-like': 1, 'ABLIM3|CHEM_Zn+': 1, 'RPL10L|DNA/RNA': 1, 'NR4A1|CHEM_Metabolite':…	Counter({'HSPA8|HSPBP1': 5, 'HSPA8|BAG4': 5, 'HSPA8|HSPA4': 5, 'HSPA8|BAG3': 5, 'HSPA8|BAG1': 5, 'HSPA8|CHEM_Organic': 5, 'CHEK2|CHEM_Organic': 1})
central_nervous_system+brain+glioma+astrocytoma_Grade_IV_clus0.9_stat.txt:CLS_DONOR_VITAL_STAT:	cl:9	6	cl:89	5	0	6	1	4	0.454545	Counter({'EGFR|EGFR': 6, 'EGFR|ERBB3': 6, 'EGFR|ERBB4': 6, 'EGFR|ERBB2': 5, 'ISX|DNA/RNA': 2, 'ZNF23|CHEM_Zn+': 1, 'OR7D2|CHEM_Organic': 1, 'ZNF23|DNA/RNA': 1, 'PRDM9|CHEM_Zn+': 1, 'CYP2S1|CHEM_Organic': 1, 'NR4A1|CHEM_Ca++': 1, 'NR4A1|CHEM_Steroid-like': 1, 'LRRC30|DNA/RNA': 1, 'CELA3B|CHEM_Organic': 1, 'ARMC4|CHEM_pST-like': 1, 'ABLIM3|CHEM_Zn+': 1, 'RPL10L|DNA/RNA': 1, 'NR4A1|CHEM_Metabolite':…	Counter({'RXRA|CHEM_Organic': 2, 'HTR7|CHEM_Drug-like': 2, 'HTR7|CHEM_Organic': 2, 'ZNF28|DNA/RNA': 2, 'ZNF28|CHEM_Zn+': 2, 'PLG|CHEM_Metabolite': 2, 'UGT2B4|CHEM_UTP-like': 2, 'IL7|IL7R': 2, 'KLK6|CHEM_Organic': 1, 'PIK3R1|PIK3CB': 1, 'PIK3CB|PIK3R2': 1, 'TP53|CHEM_Zn+': 1, 'PTEN|CHEM_Organic': 1})
central_nervous_system+brain+glioma+NS_clus0.9_stat.txt:CLS_DONOR_VITAL_STAT:	cl:17	6	cl:24	6	4	2	6	0	0.454545	Counter({'IDH1|CHEM_Mn++': 6, 'PIK3CA|PIK3R1': 6, 'PIK3CA|PIK3R3': 6, 'IDH1|CHEM_Metabolite': 6, 'IDH1|CHEM_Mg++': 6, 'IDH1|IDH1': 6, 'IDH1|CHEM_Organic': 6, 'IDH1|CHEM_Ca++': 6, 'LILRA2|LILRA2': 1, 'ZNF91|DNA/RNA': 1, 'MMP9|CHEM_Organic': 1, 'TLR5|CHEM_Cu+': 1, 'POTEE|CHEM_ATP-like': 1, 'CAD|CHEM_Mn++': 1, 'GPR83|CHEM_Organic': 1, 'GGA1|SORL1': 1, 'GPR83|CHEM_Drug-like': 1, 'FBXO40|CHEM_Zn+': 1,…	Counter({'IDH2|CHEM_Mn++': 6, 'IDH2|CHEM_Organic': 6, 'IDH2|CHEM_Organometalic': 6, 'IDH2|CHEM_Metabolite': 6, 'IDH2|CHEM_Ca++': 6, 'IDH2|CHEM_Mg++': 6, 'LATS2|DNA/RNA': 1, 'WNK3|CHEM_Organic': 1, 'SERPINB3|CHEM_Organic': 1, 'NOTCH1|CHEM_Ca++': 1, 'LATS2|CHEM_Drug-like': 1, 'OXER1|CHEM_Zn+': 1, 'WNK3|CHEM_pST-like': 1, 'LATS2|CHEM_Mg++': 1, 'CUBN|CHEM_Glycos': 1, 'WNK3|CHEM_Drug-like': 1, 'OXER1|…
central_nervous_system+brain+glioma+NS_clus0.9_stat.txt:CLS_DONOR_VITAL_STAT:	cl:17	6	cl:45	5	4	2	5	0	0.454545	Counter({'IDH1|CHEM_Mn++': 6, 'PIK3CA|PIK3R1': 6, 'PIK3CA|PIK3R3': 6, 'IDH1|CHEM_Metabolite': 6, 'IDH1|CHEM_Mg++': 6, 'IDH1|IDH1': 6, 'IDH1|CHEM_Organic': 6, 'IDH1|CHEM_Ca++': 6, 'LILRA2|LILRA2': 1, 'ZNF91|DNA/RNA': 1, 'MMP9|CHEM_Organic': 1, 'TLR5|CHEM_Cu+': 1, 'POTEE|CHEM_ATP-like': 1, 'CAD|CHEM_Mn++': 1, 'GPR83|CHEM_Organic': 1, 'GGA1|SORL1': 1, 'GPR83|CHEM_Drug-like': 1, 'FBXO40|CHEM_Zn+': 1,…	Counter({'IDH1|CHEM_Mn++': 5, 'IDH1|CHEM_Ca++': 5, 'IDH1|CHEM_Metabolite': 5, 'IDH1|CHEM_Mg++': 5, 'IDH1|IDH1': 5, 'IDH1|CHEM_Organic': 5, 'TP53|PPP1R13B': 2, 'TP53|TP53BP2': 2, 'TP53|CHEM_Zn+': 2, 'TP53|TP73': 2, 'COL6A3|CHEM_Ca++': 1, 'DIS3|DNA/RNA': 1, 'GNB2|RGS6': 1, 'TTR|CHEM_Drug-like': 1, 'TP53|TP63': 1, 'ZNF600|CHEM_Metabolite': 1, 'ZNF600|DNA/RNA': 1, 'GNB2|PDC': 1, 'MUSK|CHEM_Organic': …
central_nervous_system+brain+glioma+NS_clus0.9_stat.txt:CLS_DONOR_VITAL_STAT:	cl:24	6	cl:3	5	6	0	4	1	0.454545	Counter({'IDH2|CHEM_Mn++': 6, 'IDH2|CHEM_Organic': 6, 'IDH2|CHEM_Organometalic': 6, 'IDH2|CHEM_Metabolite': 6, 'IDH2|CHEM_Ca++': 6, 'IDH2|CHEM_Mg++': 6, 'LATS2|DNA/RNA': 1, 'WNK3|CHEM_Organic': 1, 'SERPINB3|CHEM_Organic': 1, 'NOTCH1|CHEM_Ca++': 1, 'LATS2|CHEM_Drug-like': 1, 'OXER1|CHEM_Zn+': 1, 'WNK3|CHEM_pST-like': 1, 'LATS2|CHEM_Mg++': 1, 'CUBN|CHEM_Glycos': 1, 'WNK3|CHEM_Drug-like': 1, 'OXER1|…	Counter({'IDH1|CHEM_Mn++': 5, 'IDH1|CHEM_Ca++': 5, 'IDH1|CHEM_Metabolite': 5, 'IDH1|CHEM_Mg++': 5, 'TP53|PPP1R13B': 5, 'TP53|PPP1R13L': 5, 'IDH1|IDH1': 5, 'TP53|DNA/RNA': 5, 'IDH1|CHEM_Organic': 5, 'TP53|TP53BP2': 5, 'DHRSX|CHEM_Organic': 1, 'ATRX|CHEM_Metal': 1, 'MAP3K1|CHEM_Organic': 1, 'MAP3K1|CHEM_Drug-like': 1, 'MAP3K1|CHEM_Metabolite': 1, 'DHRSX|CHEM_NAD-like': 1, 'EPHA3|CHEM_Organic': 1, '…
central_nervous_system+brain+glioma+NS_clus0.9_stat.txt:CLS_DONOR_VITAL_STAT:	cl:24	6	cl:39	5	6	0	4	1	0.454545	Counter({'IDH2|CHEM_Mn++': 6, 'IDH2|CHEM_Organic': 6, 'IDH2|CHEM_Organometalic': 6, 'IDH2|CHEM_Metabolite': 6, 'IDH2|CHEM_Ca++': 6, 'IDH2|CHEM_Mg++': 6, 'LATS2|DNA/RNA': 1, 'WNK3|CHEM_Organic': 1, 'SERPINB3|CHEM_Organic': 1, 'NOTCH1|CHEM_Ca++': 1, 'LATS2|CHEM_Drug-like': 1, 'OXER1|CHEM_Zn+': 1, 'WNK3|CHEM_pST-like': 1, 'LATS2|CHEM_Mg++': 1, 'CUBN|CHEM_Glycos': 1, 'WNK3|CHEM_Drug-like': 1, 'OXER1|…	Counter({'IDH2|CHEM_Mn++': 4, 'IDH2|CHEM_Organic': 4, 'IDH2|CHEM_Organometalic': 4, 'IDH2|CHEM_Metabolite': 4, 'IDH2|CHEM_Ca++': 4, 'IDH2|CHEM_Mg++': 4, 'TTK|CHEM_Organic': 1, 'ZNF276|CHEM_Zn+': 1, 'TTK|TTK': 1, 'GRPR|CHEM_Organic': 1, 'NOS1AP|CHEM_pTyr-like': 1, 'TTK|CHEM_Mn++': 1, 'APOA4|CHEM_Organometalic': 1, 'TTK|CHEM_Drug-like': 1, 'APOA4|CHEM_Organic': 1, 'TTK|CHEM_ATP-like': 1})
endometrium+NS+carcinoma+endometrioid_carcinoma_clus0.9_stat.txt:CLS_DONOR_VITAL_STAT:	cl:28	6	cl:30	6	4	2	6	0	0.454545	Counter({'KRAS|CHEM_Inorganic': 2, 'KRAS|CHEM_GTP-like': 2, 'HKR1|CHEM_Zn+': 2, 'HIST1H2BC|HIST1H4A': 2, 'HKR1|DNA/RNA': 2, 'KRAS|CHEM_Mg++': 2, 'P2RY10|CHEM_Metabolite': 1, 'RPS6KA2|CHEM_pST-like': 1, 'TNK2|CHEM_Mn++': 1, 'SULT1B1|CHEM_Drug-like': 1, 'TNK2|CHEM_pST-like': 1, 'CA6|CHEM_Organic': 1, 'GSX1|DNA/RNA': 1, 'PCDHGB4|CHEM_Ca++': 1, 'MCHR1|CHEM_Drug-like': 1, 'PSMD7|PSMD14': 1, 'CDK9|CHEM…	Counter({'PPP2R1A|PPP2R5B': 6, 'PPP2R1A|PPP2R5C': 6, 'PPP2R1A|PPP2R5A': 6, 'PPP2R1A|PPP2R5D': 6, 'PPP2R1A|PPP2R5E': 6, 'KRT15|PRPH': 1, 'ZNF823|DNA/RNA': 1, 'PIK3CA|PIK3R1': 1, 'PIK3CA|PIK3R3': 1, 'PIK3CA|PIK3R2': 1, 'ZNF808|CHEM_Zn+': 1, 'DICER1|CHEM_Mg++': 1, 'NTSR1|CHEM_Zn+': 1, 'KRT15|KRT81': 1, 'KRT15|DES': 1, 'KRT15|KRT85': 1, 'MDH2|CHEM_NAD-like': 1, 'KRT15|KRT86': 1, 'CAMK2B|CAMK2G': 1, '…
endometrium+NS+carcinoma+endometrioid_carcinoma_clus0.9_stat.txt:CLS_DONOR_VITAL_STAT:	cl:28	6	cl:1	5	4	2	5	0	0.454545	Counter({'KRAS|CHEM_Inorganic': 2, 'KRAS|CHEM_GTP-like': 2, 'HKR1|CHEM_Zn+': 2, 'HIST1H2BC|HIST1H4A': 2, 'HKR1|DNA/RNA': 2, 'KRAS|CHEM_Mg++': 2, 'P2RY10|CHEM_Metabolite': 1, 'RPS6KA2|CHEM_pST-like': 1, 'TNK2|CHEM_Mn++': 1, 'SULT1B1|CHEM_Drug-like': 1, 'TNK2|CHEM_pST-like': 1, 'CA6|CHEM_Organic': 1, 'GSX1|DNA/RNA': 1, 'PCDHGB4|CHEM_Ca++': 1, 'MCHR1|CHEM_Drug-like': 1, 'PSMD7|PSMD14': 1, 'CDK9|CHEM…	Counter({'CTNNB1|FBXW11': 5, 'CTNNB1|BTRC': 5, 'PTEN|CHEM_Organic': 3, 'FGFR2|FGF9': 2, 'FGFR2|FGF7': 2, 'FGFR2|FGF2': 2, 'FGFR2|FGF1': 2, 'FGFR2|CHEM_Metal': 2, 'FGFR2|FGF10': 2, 'GSTA2|CHEM_Ca++': 1, 'KCND2|KCNB2': 1, 'KCND2|KCNB1': 1, 'GSTA2|CHEM_Mg++': 1, 'ZNF3|CHEM_Metabolite': 1, 'PLA2G2D|CHEM_Organic': 1, 'HIST1H2BN|HIST1H2AJ': 1, 'HIST1H2BN|HIST2H2AA3': 1, 'CYP4F2|CHEM_Zn+': 1, 'ICK|CHEM_…
liver+NS+carcinoma+NS_clus0.9_stat.txt:CLS_DONOR_VITAL_STAT:	cl:2	6	cl:17	6	6	0	4	2	0.454545	Counter({'CTNNB1|FBXW11': 6, 'CTNNB1|BTRC': 6, 'ZKSCAN5|CHEM_Organic': 2, 'ITSN2|CHEM_Ca++': 2, 'ZKSCAN5|DNA/RNA': 2, 'ZKSCAN5|CHEM_Metabolite': 2, 'FLRT2|CHEM_pTyr-like': 2, 'ALX3|DNA/RNA': 2, 'ANKRA2|CHEM_Organic': 2, 'FLRT2|CHEM_Mg++': 2, 'SALL4|CHEM_Zn+': 1, 'KLHL23|CHEM_Zn+': 1, 'STRBP|DNA/RNA': 1, 'ANXA1|CHEM_Ca++': 1, 'ZNF367|DNA/RNA': 1, 'ADH5|CHEM_Metal': 1, 'ADH5|CHEM_Cu+': 1, 'KLK2|CHE…	Counter({'CTNNB1|HLA-A': 6, 'CTNNB1|FBXW11': 6, 'CTNNB1|BTRC': 6, 'PRKACG|CHEM_pTyr-like': 2, 'PRKACG|DNA/RNA': 2, 'PRKACG|PKIA': 2, 'PRKACG|GSK3B': 2, 'PRKACG|CHEM_Mn++': 2, 'PRKACG|CHEM_Inorganic': 2, 'PRKACG|CHEM_Metabolite': 2, 'PRKACG|CHEM_ATP-like': 2, 'PRKACG|PRKAR2A': 2, 'PRKACG|PRKAR2B': 2, 'POLR2I|POLR2A': 2, 'PRKACG|CHEM_Arg-like': 2, 'PRKACG|CHEM_Organic': 2, 'SALL1|DNA/RNA': 2, 'PRKA…
liver+NS+carcinoma+NS_clus0.9_stat.txt:CLS_DONOR_VITAL_STAT:	cl:17	6	cl:22	6	4	2	6	0	0.454545	Counter({'CTNNB1|HLA-A': 6, 'CTNNB1|FBXW11': 6, 'CTNNB1|BTRC': 6, 'PRKACG|CHEM_pTyr-like': 2, 'PRKACG|DNA/RNA': 2, 'PRKACG|PKIA': 2, 'PRKACG|GSK3B': 2, 'PRKACG|CHEM_Mn++': 2, 'PRKACG|CHEM_Inorganic': 2, 'PRKACG|CHEM_Metabolite': 2, 'PRKACG|CHEM_ATP-like': 2, 'PRKACG|PRKAR2A': 2, 'PRKACG|PRKAR2B': 2, 'POLR2I|POLR2A': 2, 'PRKACG|CHEM_Arg-like': 2, 'PRKACG|CHEM_Organic': 2, 'SALL1|DNA/RNA': 2, 'PRKA…	Counter({'GSTM5|CHEM_Metabolite': 2, 'CTNNB1|CDH12': 2, 'CTNNB1|CDH10': 2, 'CTNNB1|CDH11': 2, 'RPL12|DNA/RNA': 2, 'ADH1A|CHEM_Fatty-acid': 2, 'CTNNB1|CDH15': 2, 'QARS|DNA/RNA': 2, 'LINGO2|DNA/RNA': 2, 'CTNNB1|LEF1': 2, 'ADH1A|CHEM_Zn+': 2, 'CTNNB1|APC': 2, 'NOS2|CHEM_Metabolite': 2, 'CTNNB1|CDH4': 2, 'CTNNB1|CDH5': 2, 'CTNNB1|CDH6': 2, 'GSTM5|CHEM_Ca++': 2, 'CTNNB1|CDH1': 2, 'CTNNB1|CDH2': 2, 'CT…
liver+NS+carcinoma+NS_clus0.9_stat.txt:CLS_DONOR_VITAL_STAT:	cl:17	6	cl:19	5	4	2	5	0	0.454545	Counter({'CTNNB1|HLA-A': 6, 'CTNNB1|FBXW11': 6, 'CTNNB1|BTRC': 6, 'PRKACG|CHEM_pTyr-like': 2, 'PRKACG|DNA/RNA': 2, 'PRKACG|PKIA': 2, 'PRKACG|GSK3B': 2, 'PRKACG|CHEM_Mn++': 2, 'PRKACG|CHEM_Inorganic': 2, 'PRKACG|CHEM_Metabolite': 2, 'PRKACG|CHEM_ATP-like': 2, 'PRKACG|PRKAR2A': 2, 'PRKACG|PRKAR2B': 2, 'POLR2I|POLR2A': 2, 'PRKACG|CHEM_Arg-like': 2, 'PRKACG|CHEM_Organic': 2, 'SALL1|DNA/RNA': 2, 'PRKA…	Counter({'TP53|PPP1R13B': 5, 'TP53|PPP1R13L': 5, 'TP53|DNA/RNA': 5, 'TP53|TP53BP2': 5, 'CTNNB1|LEF1': 2, 'CTNNB1|APC': 2, 'CTNNB1|CTNNBIP1': 2, 'SMOX|CHEM_FAD-like': 2, 'RPS6KA3|CHEM_Mg++': 2, 'GCM2|DNA/RNA': 2, 'RPS6KA3|CHEM_Organic': 2, 'SMOX|CHEM_Organic': 2, 'CTNNB1|TCF7L2': 2, 'CTNNB1|NR5A1': 2, 'CTNNB1|NR5A2': 2, 'RPS6KA3|CHEM_Drug-like': 2, 'ZNF100|DNA/RNA': 1, 'STK32B|CHEM_Drug-like': 1, …
stomach+NS+carcinoma+adenocarcinoma_clus0.9_stat.txt:CLS_DONOR_VITAL_STAT:	cl:48	6	cl:1	5	6	0	4	1	0.454545	Counter({'GPR101|CHEM_Metabolite': 2, 'ZNF420|DNA/RNA': 2, 'RBBP7|ZFPM1': 1, 'RPH3A|CHEM_Ca++': 1, 'ZNF420|CHEM_Metabolite': 1, 'GALNT13|CHEM_UTP-like': 1, 'ACACB|CHEM_ATP-like': 1, 'KIF22|CHEM_ATP-like': 1, 'ACACB|CHEM_Organic': 1, 'PIK3CA|PIK3R2': 1, 'PCYT1A|PCYT1A': 1, 'RBBP7|CHEM_Organic': 1, 'PSKH1|CHEM_pST-like': 1, 'RPS6KA6|CHEM_Ca++': 1, 'ITGA4|CHEM_Organic': 1, 'CCNA1|CDK1': 1, 'CCNA1|CD…	Counter({'TP53|PPP1R13B': 3, 'TP53|PPP1R13L': 3, 'TP53|DNA/RNA': 3, 'TP53|TP53BP2': 3, 'MAP2K7|CHEM_Organic': 2, 'APOA1|CHEM_Organic': 2, 'RALGDS|RIT1': 2, 'RALGDS|RIT2': 2, 'RALGDS|KRAS': 2, 'HIST1H2AD|DNA/RNA': 2, 'RALGDS|RRAS': 2, 'PLAG1|DNA/RNA': 2, 'NCBP2|DNA/RNA': 2, 'RALGDS|NRAS': 2, 'KLK5|CHEM_Organic': 2, 'RALGDS|RRAS2': 2, 'ZNF16|DNA/RNA': 2, 'RALGDS|RAP1A': 2, 'RALGDS|RAP1B': 2, 'SOX11…
stomach+NS+carcinoma+adenocarcinoma_clus0.9_stat.txt:CLS_DONOR_VITAL_STAT:	cl:107	6	cl:1	5	6	0	4	1	0.454545	Counter({'TP53|TP73': 6, 'TP53|DNA/RNA': 6, 'TP53|PPP1R13B': 6, 'TP53|PPP1R13L': 6, 'TP53|TP53BP2': 6, 'HMCN1|CHEM_Organic': 2, 'CENPA|HIST1H3A': 1, 'ESRRB|DNA/RNA': 1, 'ZNF71|CHEM_Zn+': 1, 'ZNF613|CHEM_Zn+': 1, 'RPL23A|RPL35': 1, 'ZNF169|DNA/RNA': 1, 'NRP1|CHEM_Pro-like': 1, 'RXFP2|CHEM_Metal': 1, 'ZNF404|CHEM_Zn+': 1, 'OLIG3|DNA/RNA': 1, 'CTSL1|CHEM_Metabolite': 1, 'ADCY3|CHEM_Ca++': 1, 'ESR1|C…	Counter({'TP53|PPP1R13B': 3, 'TP53|PPP1R13L': 3, 'TP53|DNA/RNA': 3, 'TP53|TP53BP2': 3, 'MAP2K7|CHEM_Organic': 2, 'APOA1|CHEM_Organic': 2, 'RALGDS|RIT1': 2, 'RALGDS|RIT2': 2, 'RALGDS|KRAS': 2, 'HIST1H2AD|DNA/RNA': 2, 'RALGDS|RRAS': 2, 'PLAG1|DNA/RNA': 2, 'NCBP2|DNA/RNA': 2, 'RALGDS|NRAS': 2, 'KLK5|CHEM_Organic': 2, 'RALGDS|RRAS2': 2, 'ZNF16|DNA/RNA': 2, 'RALGDS|RAP1A': 2, 'RALGDS|RAP1B': 2, 'SOX11…
breast+NS+carcinoma+NS_clus0.9_stat.txt:CLS_DONOR_VITAL_STAT:	cl:57	274	cl:48	6	248	26	5	1	0.458925	Counter({'PIK3CA|PIK3R2': 99, 'AKT1|CHEM_Organic': 17, 'TP53|CHEM_Organic': 7, 'SCN1A|CHEM_Organic': 4, 'TP53|CHEM_Zn+': 4, 'PTEN|CHEM_Organic': 3, 'FGFR2|CHEM_Organic': 3, 'FGFR2|CHEM_ATP-like': 3, 'FGFR2|CHEM_Ca++': 3, 'PIK3CA|PIK3R1': 3, 'ERBB2|CHEM_Organic': 3, 'FGFR2|CHEM_Drug-like': 3, 'MAP2K4|CHEM_Drug-like': 2, 'CDH1|CHEM_Ca++': 2, 'FOXA1|FOXA2': 2, 'ZNF81|DNA/RNA': 2, 'PGR|CHEM_Organic':…	Counter({'TP53|CHEM_Zn+': 6, 'GPR1|CHEM_Drug-like': 1, 'GPR1|CHEM_Organic': 1})
breast+NS+carcinoma+NS_clus0.9_stat.txt:CLS_DONOR_VITAL_STAT:	cl:10	7	cl:9	6	5	2	6	0	0.461538	Counter({'TP53|TP53BP2': 7, 'TP53|DNA/RNA': 7, 'TP53|PPP1R13B': 7, 'TP53|PPP1R13L': 7, 'TP53|TP53BP1': 2, 'PIK3CA|PIK3R2': 2, 'ZNF510|CHEM_Zn+': 1, 'MAST1|CHEM_Metal': 1, 'PPFIA2|CASK': 1, 'PTPRB|CHEM_Organic': 1, 'PTPRB|CHEM_Mg++': 1, 'HIST1H2BK|H2AFY': 1, 'CYP24A1|CHEM_Zn+': 1, 'PTPRR|CHEM_Organic': 1, 'MAST1|CHEM_Organic': 1})	Counter({'TP53|TP53BP2': 6, 'TP53|PPP1R13B': 6, 'TP53|PPP1R13L': 6, 'TP53|DNA/RNA': 6, 'TP53|TP53BP1': 4, 'TP53|TP73': 2, 'PIK3CA|PIK3R2': 2, 'SFPQ|NONO': 1, 'FGFR2|CHEM_Organic': 1, 'FGFR2|CHEM_Drug-like': 1, 'SFPQ|PSPC1': 1, 'CSMD3|CHEM_Drug-like': 1, 'SFPQ|SFPQ': 1, 'FGFR2|CHEM_Ca++': 1, 'PCDH7|CHEM_Ca++': 1, 'SULT1E1|CHEM_Steroid-like': 1, 'FGFR2|CHEM_ATP-like': 1, 'CSMD3|CHEM_Metabolite': 1,…
large_intestine+colon+carcinoma+adenocarcinoma_clus0.9_stat.txt:CLS_DONOR_VITAL_STAT:	cl:142	8	cl:232	8	8	0	6	2	0.466667	Counter({'TP53|TP73': 5, 'TP53|DNA/RNA': 5, 'TP53|PPP1R13B': 5, 'TP53|PPP1R13L': 5, 'TP53|TP53BP2': 5, 'PIK3CA|PIK3R1': 3, 'KRAS|CHEM_Inorganic': 2, 'KRAS|CHEM_GTP-like': 2, 'FBXW7|CHEM_pST-like': 2, 'KRAS|CHEM_Organic': 2, 'KRAS|CHEM_Mg++': 2, 'PIK3R1|PIK3CD': 1, 'ZNF443|DNA/RNA': 1, 'PIK3R1|PIK3CB': 1, 'HTR5A|CHEM_Lipid': 1, 'ZNF354B|DNA/RNA': 1, 'KIT|CHEM_Organic': 1, 'CLIC1|CHEM_Metabolite': …	Counter({'TP53|PPP1R13B': 8, 'TP53|PPP1R13L': 8, 'TP53|DNA/RNA': 8, 'TP53|TP53BP2': 8, 'TP53|TP53BP1': 8, 'KIT|KIT': 2, 'KRAS|CHEM_GTP-like': 2, 'KIT|YES1': 2, 'KIT|SRC': 2, 'KIT|HCK': 2, 'KIT|FYN': 2, 'KIT|FGR': 2, 'PTEN|CHEM_Organic': 2, 'KIT|FER': 2, 'KRAS|CHEM_Organic': 2, 'KIT|LYN': 2, 'KIT|PDGFRA': 2, 'CCKAR|CHEM_Metabolite': 1, 'KLK6|CHEM_Organic': 1, 'POTEF|CHEM_Organic': 1, 'PUS1|DNA/RNA…
large_intestine+colon+carcinoma+adenocarcinoma_clus0.9_stat.txt:CLS_DONOR_VITAL_STAT:	cl:142	8	cl:21	7	8	0	6	1	0.466667	Counter({'TP53|TP73': 5, 'TP53|DNA/RNA': 5, 'TP53|PPP1R13B': 5, 'TP53|PPP1R13L': 5, 'TP53|TP53BP2': 5, 'PIK3CA|PIK3R1': 3, 'KRAS|CHEM_Inorganic': 2, 'KRAS|CHEM_GTP-like': 2, 'FBXW7|CHEM_pST-like': 2, 'KRAS|CHEM_Organic': 2, 'KRAS|CHEM_Mg++': 2, 'PIK3R1|PIK3CD': 1, 'ZNF443|DNA/RNA': 1, 'PIK3R1|PIK3CB': 1, 'HTR5A|CHEM_Lipid': 1, 'ZNF354B|DNA/RNA': 1, 'KIT|CHEM_Organic': 1, 'CLIC1|CHEM_Metabolite': …	Counter({'KRAS|CHEM_GTP-like': 7, 'KRAS|CHEM_Inorganic': 7, 'KRAS|CHEM_Mg++': 7, 'KRAS|CHEM_Organic': 5, 'PTEN|CHEM_Organic': 2, 'TP53|CHEM_Organic': 2, 'BRAF|CHEM_ATP-like': 1, 'F2RL3|CHEM_Drug-like': 1, 'ZKSCAN3|CHEM_Zn+': 1, 'F2RL3|CHEM_Organic': 1, 'CPE|CHEM_Organic': 1, 'F2RL3|CHEM_Metabolite': 1, 'BRAF|CHEM_Drug-like': 1, 'ZNF502|CHEM_Metabolite': 1, 'DAPK1|CHEM_Organic': 1, 'CD58|CD2': 1, …
breast+NS+carcinoma+NS_clus0.9_stat.txt:CLS_DONOR_VITAL_STAT:	cl:10	7	cl:24	5	5	2	5	0	0.469697	Counter({'TP53|TP53BP2': 7, 'TP53|DNA/RNA': 7, 'TP53|PPP1R13B': 7, 'TP53|PPP1R13L': 7, 'TP53|TP53BP1': 2, 'PIK3CA|PIK3R2': 2, 'ZNF510|CHEM_Zn+': 1, 'MAST1|CHEM_Metal': 1, 'PPFIA2|CASK': 1, 'PTPRB|CHEM_Organic': 1, 'PTPRB|CHEM_Mg++': 1, 'HIST1H2BK|H2AFY': 1, 'CYP24A1|CHEM_Zn+': 1, 'PTPRR|CHEM_Organic': 1, 'MAST1|CHEM_Organic': 1})	Counter({'ZNF643|DNA/RNA': 1, 'CYB5R1|CHEM_NAD-like': 1, 'HPR|CHEM_Organic': 1, 'OR13H1|CHEM_Drug-like': 1, 'GABRA2|CHEM_Organic': 1, 'STK3|CHEM_Drug-like': 1, 'PRTG|CHEM_Ca++': 1, 'KDM5B|CHEM_Gly-like': 1, 'MLL2|CHEM_Zn+': 1, 'CYP26B1|CHEM_Organic': 1, 'COL6A6|CHEM_Metal': 1, 'HPR|CHEM_Nat-mod': 1, 'MRPS12|DNA/RNA': 1, 'DDX47|CHEM_ATP-like': 1, 'ZNF175|DNA/RNA': 1, 'MAST2|CHEM_Organic': 1, 'ZNF7…
breast+NS+carcinoma+NS_clus0.9_stat.txt:CLS_DONOR_VITAL_STAT:	cl:10	7	cl:99	5	5	2	5	0	0.469697	Counter({'TP53|TP53BP2': 7, 'TP53|DNA/RNA': 7, 'TP53|PPP1R13B': 7, 'TP53|PPP1R13L': 7, 'TP53|TP53BP1': 2, 'PIK3CA|PIK3R2': 2, 'ZNF510|CHEM_Zn+': 1, 'MAST1|CHEM_Metal': 1, 'PPFIA2|CASK': 1, 'PTPRB|CHEM_Organic': 1, 'PTPRB|CHEM_Mg++': 1, 'HIST1H2BK|H2AFY': 1, 'CYP24A1|CHEM_Zn+': 1, 'PTPRR|CHEM_Organic': 1, 'MAST1|CHEM_Organic': 1})	Counter({'TP53|CHEM_Zn+': 4, 'TP53|TP73': 3, 'TP53|TP53BP2': 2, 'TP53|TP63': 2, 'TP53|PPP1R13B': 2, 'TP53|TP53': 2, 'TP53|DNA/RNA': 1, 'LIMK2|CHEM_Zn+': 1, 'EDNRA|CHEM_Metabolite': 1, 'EDNRA|CHEM_Organic': 1, 'NTRK1|NTRK2': 1, 'CELA1|PI3': 1, 'PIK3CA|PIK3R2': 1, 'TP53|CHEM_Metal': 1, 'NTRK1|NTRK1': 1})
large_intestine+colon+carcinoma+adenocarcinoma_clus0.9_stat.txt:CLS_DONOR_VITAL_STAT:	cl:137	7	cl:2	5	5	2	5	0	0.469697	Counter({'KRAS|CHEM_Inorganic': 2, 'BRAF|CHEM_Organic': 2, 'KRAS|SOS2': 2, 'KRAS|SOS1': 2, 'KRAS|CHEM_GTP-like': 2, 'KRAS|CHEM_Zn+': 2, 'KRAS|RASA1': 2, 'KRAS|CHEM_Organic': 2, 'KRAS|CHEM_Mg++': 2, 'CCRL1|CHEM_Metabolite': 1, 'CCRL1|CHEM_Zn+': 1, 'FBN2|CHEM_Ca++': 1, 'TPSD1|CHEM_Organic': 1, 'PRSS37|CHEM_Metal': 1, 'RAB1B|CHEM_Organic': 1, 'OR4F6|CHEM_Metal': 1, 'MCTS1|MCTS1': 1, 'ADAMTS1|CHEM_Me…	Counter({'TP53|DNA/RNA': 5, 'TP53|PPP1R13B': 5, 'TP53|PPP1R13L': 5, 'TP53|TP53BP2': 5, 'TP53|TP53BP1': 3, 'ZNF443|DNA/RNA': 1, 'FLT4|CHEM_pTyr-like': 1, 'NGLY1|RAD23B': 1, 'NGLY1|RAD23A': 1, 'ALX4|DLX2': 1, 'FLT4|CHEM_Metabolite': 1, 'ZNF91|DNA/RNA': 1, 'HRH3|CHEM_Organic': 1, 'TPSD1|CHEM_Organic': 1, 'ZFP91|DNA/RNA': 1, 'NRAS|CHEM_GTP-like': 1, 'OBP2A|CHEM_Metabolite': 1, 'ALX4|DNA/RNA': 1, 'PRS…
large_intestine+colon+carcinoma+adenocarcinoma_clus0.9_stat.txt:CLS_DONOR_VITAL_STAT:	cl:137	7	cl:10	5	5	2	5	0	0.469697	Counter({'KRAS|CHEM_Inorganic': 2, 'BRAF|CHEM_Organic': 2, 'KRAS|SOS2': 2, 'KRAS|SOS1': 2, 'KRAS|CHEM_GTP-like': 2, 'KRAS|CHEM_Zn+': 2, 'KRAS|RASA1': 2, 'KRAS|CHEM_Organic': 2, 'KRAS|CHEM_Mg++': 2, 'CCRL1|CHEM_Metabolite': 1, 'CCRL1|CHEM_Zn+': 1, 'FBN2|CHEM_Ca++': 1, 'TPSD1|CHEM_Organic': 1, 'PRSS37|CHEM_Metal': 1, 'RAB1B|CHEM_Organic': 1, 'OR4F6|CHEM_Metal': 1, 'MCTS1|MCTS1': 1, 'ADAMTS1|CHEM_Me…	Counter({'TP53|TP63': 4, 'TP53|TP73': 4, 'TP53|TP53': 4, 'BMP2K|CHEM_Drug-like': 1, 'DCLK3|CHEM_Ca++': 1, 'BMP2K|CHEM_Organic': 1, 'LRP1|LRPAP1': 1, 'KIT|CHEM_Mg++': 1, 'MMP3|CHEM_Organic': 1, 'INSRR|CHEM_Glycos': 1, 'KRAS|CHEM_GTP-like': 1, 'FBXW7|CHEM_Arg-like': 1, 'KIT|CHEM_ATP-like': 1, 'PIK3CA|PIK3R1': 1, 'MAFK|MAFG': 1, 'FBXW7|CHEM_Nat-mod': 1, 'KIT|CHEM_Organic': 1, 'DCLK3|CHEM_Organic': 1…
large_intestine+colon+carcinoma+adenocarcinoma_clus0.9_stat.txt:CLS_DONOR_VITAL_STAT:	cl:137	7	cl:231	5	5	2	5	0	0.469697	Counter({'KRAS|CHEM_Inorganic': 2, 'BRAF|CHEM_Organic': 2, 'KRAS|SOS2': 2, 'KRAS|SOS1': 2, 'KRAS|CHEM_GTP-like': 2, 'KRAS|CHEM_Zn+': 2, 'KRAS|RASA1': 2, 'KRAS|CHEM_Organic': 2, 'KRAS|CHEM_Mg++': 2, 'CCRL1|CHEM_Metabolite': 1, 'CCRL1|CHEM_Zn+': 1, 'FBN2|CHEM_Ca++': 1, 'TPSD1|CHEM_Organic': 1, 'PRSS37|CHEM_Metal': 1, 'RAB1B|CHEM_Organic': 1, 'OR4F6|CHEM_Metal': 1, 'MCTS1|MCTS1': 1, 'ADAMTS1|CHEM_Me…	Counter({'TP53|PPP1R13B': 5, 'TP53|PPP1R13L': 5, 'TP53|DNA/RNA': 5, 'TP53|TP53BP2': 5, 'TP53|TP53BP1': 5, 'ADORA2B|CHEM_Organic': 1, 'CDC7|CHEM_Organic': 1, 'KRAS|CHEM_GTP-like': 1, 'RRP9|CHEM_Organic': 1, 'REG3A|CHEM_Zn+': 1, 'RBM39|DNA/RNA': 1, 'SCN1A|SCN2A': 1, 'PRKAG1|CHEM_Organic': 1, 'RB1|RBL1': 1, 'REG3A|CHEM_Ca++': 1, 'DDC|DDC': 1, 'FBXW8|CHEM_Arg-like': 1, 'PRKAG1|CHEM_ATP-like': 1, 'NEK…
central_nervous_system+brain+glioma+astrocytoma_Grade_IV_clus0.9_stat.txt:CLS_DONOR_VITAL_STAT:	cl:69	9	cl:63	8	0	9	1	7	0.470588	Counter({'ZNF98|DNA/RNA': 2, 'ZNF813|DNA/RNA': 2, 'DLD|CHEM_Organic': 2, 'ZNF98|CHEM_Zn+': 2, 'DLD|CHEM_FAD-like': 2, 'DLD|CHEM_CoA-like': 2, 'DLD|DLD': 2, 'LILRB4|LILRB4': 1, 'SKAP2|CHEM_Organic': 1, 'CX3CR1|CHEM_Drug-like': 1, 'MC4R|CHEM_Organic': 1, 'GPR32|CHEM_Organic': 1, 'GMPR|CHEM_Organic': 1, 'SERPINB13|CHEM_Organic': 1, 'CX3CR1|CHEM_Metabolite': 1, 'PTPRU|PTPRU': 1, 'OR1F1|CHEM_Organic':…	Counter({'TP53|CHEM_Zn+': 4, 'HRH3|CHEM_Organic': 2, 'GJB4|GJA1': 2, 'MYL10|CHEM_Ca++': 2, 'ZNF442|DNA/RNA': 2, 'ZNF442|CHEM_Metabolite': 2, 'CDH9|CHEM_Ca++': 2, 'AGTR1|CHEM_Metabolite': 1, 'ZNF724P|DNA/RNA': 1, 'AGTR1|CHEM_Organic': 1, 'OR4P4|CHEM_Organic': 1, 'EGFR|CHEM_Glycos': 1, 'ZNF724P|CHEM_Zn+': 1, 'HCRTR2|CHEM_Organic': 1, 'PIKFYVE|CHEM_ATP-like': 1, 'DOK6|CHEM_pTyr-like': 1, 'SORL1|CHEM…
stomach+NS+carcinoma+adenocarcinoma_clus0.9_stat.txt:CLS_DONOR_VITAL_STAT:	cl:2	8	cl:48	6	6	2	6	0	0.472527	Counter({'TP53|PPP1R13B': 8, 'TP53|PPP1R13L': 8, 'TP53|DNA/RNA': 8, 'TP53|TP53BP2': 8, 'TP53|TP53BP1': 4, 'PDE7A|CHEM_Organic': 2, 'FBXW7|CHEM_Organic': 2, 'FBP2|CHEM_Metal': 2, 'FBXW7|CHEM_Nat-mod': 2, 'FBXW7|CHEM_pST-like': 2, 'PABPC3|DNA/RNA': 2, 'ADCY5|ADCY6': 2, 'TMPRSS15|CHEM_Metabolite': 2, 'ZNF169|DNA/RNA': 2, 'ZNF169|CHEM_Metabolite': 2, 'CYGB|CHEM_Heme-like': 1, 'EXOC6|EXOC6': 1, 'CAMKK…	Counter({'GPR101|CHEM_Metabolite': 2, 'ZNF420|DNA/RNA': 2, 'RBBP7|ZFPM1': 1, 'RPH3A|CHEM_Ca++': 1, 'ZNF420|CHEM_Metabolite': 1, 'GALNT13|CHEM_UTP-like': 1, 'ACACB|CHEM_ATP-like': 1, 'KIF22|CHEM_ATP-like': 1, 'ACACB|CHEM_Organic': 1, 'PIK3CA|PIK3R2': 1, 'PCYT1A|PCYT1A': 1, 'RBBP7|CHEM_Organic': 1, 'PSKH1|CHEM_pST-like': 1, 'RPS6KA6|CHEM_Ca++': 1, 'ITGA4|CHEM_Organic': 1, 'CCNA1|CDK1': 1, 'CCNA1|CD…
stomach+NS+carcinoma+adenocarcinoma_clus0.9_stat.txt:CLS_DONOR_VITAL_STAT:	cl:2	8	cl:107	6	6	2	6	0	0.472527	Counter({'TP53|PPP1R13B': 8, 'TP53|PPP1R13L': 8, 'TP53|DNA/RNA': 8, 'TP53|TP53BP2': 8, 'TP53|TP53BP1': 4, 'PDE7A|CHEM_Organic': 2, 'FBXW7|CHEM_Organic': 2, 'FBP2|CHEM_Metal': 2, 'FBXW7|CHEM_Nat-mod': 2, 'FBXW7|CHEM_pST-like': 2, 'PABPC3|DNA/RNA': 2, 'ADCY5|ADCY6': 2, 'TMPRSS15|CHEM_Metabolite': 2, 'ZNF169|DNA/RNA': 2, 'ZNF169|CHEM_Metabolite': 2, 'CYGB|CHEM_Heme-like': 1, 'EXOC6|EXOC6': 1, 'CAMKK…	Counter({'TP53|TP73': 6, 'TP53|DNA/RNA': 6, 'TP53|PPP1R13B': 6, 'TP53|PPP1R13L': 6, 'TP53|TP53BP2': 6, 'HMCN1|CHEM_Organic': 2, 'CENPA|HIST1H3A': 1, 'ESRRB|DNA/RNA': 1, 'ZNF71|CHEM_Zn+': 1, 'ZNF613|CHEM_Zn+': 1, 'RPL23A|RPL35': 1, 'ZNF169|DNA/RNA': 1, 'NRP1|CHEM_Pro-like': 1, 'RXFP2|CHEM_Metal': 1, 'ZNF404|CHEM_Zn+': 1, 'OLIG3|DNA/RNA': 1, 'CTSL1|CHEM_Metabolite': 1, 'ADCY3|CHEM_Ca++': 1, 'ESR1|C…
central_nervous_system+brain+glioma+astrocytoma_Grade_IV_clus0.9_stat.txt:CLS_DONOR_VITAL_STAT:	cl:99	10	cl:205	10	0	10	2	8	0.473684	Counter({'ZNF681|DNA/RNA': 2, 'CALN1|CHEM_Drug-like': 2, 'TPO|CHEM_Drug-like': 2, 'AVPR1B|CHEM_Organic': 2, 'CALN1|CHEM_Organic': 2, 'ZNF676|DNA/RNA': 2, 'ZNF681|CHEM_Zn+': 2, 'CALN1|CHEM_Trp-like': 2, 'FBN1|CHEM_Ca++': 2, 'PRKD1|CHEM_Organic': 2, 'FBN1|CHEM_Metal': 2, 'DYNLRB1|DYNLRB1': 2, 'TPO|CHEM_Metabolite': 2, 'ZNF676|CHEM_Metabolite': 2, 'ZNF681|CHEM_Metabolite': 2, 'TPO|CHEM_Organic': 2, …	Counter({'EGFR|ERBB3': 4, 'EGFR|ERBB2': 4, 'EGFR|ERBB4': 4, 'EGFR|EGFR': 4, 'IDH1|CHEM_Ca++': 3, 'IDH1|CHEM_Mg++': 3, 'IDH1|CHEM_Mn++': 3, 'IDH1|CHEM_Organic': 3, 'IDH1|IDH1': 3, 'IDH1|CHEM_Metabolite': 3, 'SIK1|CHEM_Mg++': 2, 'SIK1|CHEM_Organic': 2, 'SIK1|CHEM_Arg-like': 2, 'SIK1|CHEM_ATP-like': 2, 'SIK1|CHEM_Ca++': 2, 'ZNF586|DNA/RNA': 2, 'SIK1|CHEM_pST-like': 2, 'SIK1|CHEM_Inorganic': 2, 'SIK1…
central_nervous_system+brain+glioma+astrocytoma_Grade_IV_clus0.9_stat.txt:CLS_DONOR_VITAL_STAT:	cl:205	10	cl:69	9	2	8	0	9	0.473684	Counter({'EGFR|ERBB3': 4, 'EGFR|ERBB2': 4, 'EGFR|ERBB4': 4, 'EGFR|EGFR': 4, 'IDH1|CHEM_Ca++': 3, 'IDH1|CHEM_Mg++': 3, 'IDH1|CHEM_Mn++': 3, 'IDH1|CHEM_Organic': 3, 'IDH1|IDH1': 3, 'IDH1|CHEM_Metabolite': 3, 'SIK1|CHEM_Mg++': 2, 'SIK1|CHEM_Organic': 2, 'SIK1|CHEM_Arg-like': 2, 'SIK1|CHEM_ATP-like': 2, 'SIK1|CHEM_Ca++': 2, 'ZNF586|DNA/RNA': 2, 'SIK1|CHEM_pST-like': 2, 'SIK1|CHEM_Inorganic': 2, 'SIK1…	Counter({'ZNF98|DNA/RNA': 2, 'ZNF813|DNA/RNA': 2, 'DLD|CHEM_Organic': 2, 'ZNF98|CHEM_Zn+': 2, 'DLD|CHEM_FAD-like': 2, 'DLD|CHEM_CoA-like': 2, 'DLD|DLD': 2, 'LILRB4|LILRB4': 1, 'SKAP2|CHEM_Organic': 1, 'CX3CR1|CHEM_Drug-like': 1, 'MC4R|CHEM_Organic': 1, 'GPR32|CHEM_Organic': 1, 'GMPR|CHEM_Organic': 1, 'SERPINB13|CHEM_Organic': 1, 'CX3CR1|CHEM_Metabolite': 1, 'PTPRU|PTPRU': 1, 'OR1F1|CHEM_Organic':…
endometrium+NS+carcinoma+endometrioid_carcinoma_clus0.9_stat.txt:CLS_DONOR_VITAL_STAT:	cl:18	11	cl:19	10	11	0	9	1	0.47619	Counter({'PIK3CA|PIK3R1': 11, 'PIK3CA|PIK3R3': 11, 'KRAS|CHEM_GTP-like': 4, 'KRAS|CHEM_Inorganic': 4, 'KRAS|CHEM_Mg++': 4, 'CTNNB1|HLA-A': 2, 'NRAS|CHEM_GTP-like': 2, 'CTCF|DNA/RNA': 2, 'CTNNB1|BTRC': 2, 'FBXW7|CHEM_Organic': 2, 'CTNNB1|FBXW11': 2, 'NRAS|CHEM_Organic': 2, 'FBXW7|CHEM_Arg-like': 2, 'FBXW7|CHEM_pST-like': 2, 'PTEN|CHEM_Organic': 2, 'NRAS|CHEM_Mg++': 2, 'NRAS|CHEM_Inorganic': 2, 'PR…	Counter({'FGFR2|CHEM_Metal': 9, 'FGFR2|FGF9': 9, 'FGFR2|FGF7': 9, 'FGFR2|FGF2': 9, 'FGFR2|FGF1': 9, 'FGFR2|FGF10': 9, 'CTNNB1|HLA-A': 4, 'CTNNB1|BTRC': 4, 'CTNNB1|FBXW11': 4, 'PTEN|CHEM_Organic': 4, 'MBD1|DNA/RNA': 2, 'KRAS|CHEM_Inorganic': 2, 'KRAS|CHEM_GTP-like': 2, 'KRAS|CHEM_Organic': 2, 'KRAS|CHEM_Mg++': 2, 'ZFAND2B|CHEM_Zn+': 1, 'RBBP7|ZFPM1': 1, 'OR2M3|CHEM_Organic': 1, 'PIK3R1|PIK3CD': 1,…
endometrium+NS+carcinoma+endometrioid_carcinoma_clus0.9_stat.txt:CLS_DONOR_VITAL_STAT:	cl:18	11	cl:68	10	11	0	9	1	0.47619	Counter({'PIK3CA|PIK3R1': 11, 'PIK3CA|PIK3R3': 11, 'KRAS|CHEM_GTP-like': 4, 'KRAS|CHEM_Inorganic': 4, 'KRAS|CHEM_Mg++': 4, 'CTNNB1|HLA-A': 2, 'NRAS|CHEM_GTP-like': 2, 'CTCF|DNA/RNA': 2, 'CTNNB1|BTRC': 2, 'FBXW7|CHEM_Organic': 2, 'CTNNB1|FBXW11': 2, 'NRAS|CHEM_Organic': 2, 'FBXW7|CHEM_Arg-like': 2, 'FBXW7|CHEM_pST-like': 2, 'PTEN|CHEM_Organic': 2, 'NRAS|CHEM_Mg++': 2, 'NRAS|CHEM_Inorganic': 2, 'PR…	Counter({'CTNNB1|BTRC': 6, 'CTNNB1|FBXW11': 6, 'CTNNB1|HLA-A': 5, 'PTEN|CHEM_Organic': 4, 'CTCF|DNA/RNA': 2, 'FGFR2|FGF7': 2, 'FGFR2|FGF2': 2, 'FGFR2|FGF1': 2, 'FGFR2|CHEM_Metal': 2, 'FGFR2|FGF10': 2, 'OR7C1|CHEM_Organic': 2, 'ZNF184|DNA/RNA': 2, 'PIK3CA|PIK3R2': 2, 'FGFR2|FGF9': 2, 'POLE|DNA/RNA': 2, 'OPRK1|CHEM_Zn+': 2, 'IL2|CHEM_Zn+': 1, 'MYBL2|DNA/RNA': 1, 'SPTAN1|SPTB': 1, 'OR2T34|CHEM_Organ…
large_intestine+colon+carcinoma+adenocarcinoma_clus0.9_stat.txt:CLS_DONOR_VITAL_STAT:	cl:232	8	cl:2	5	6	2	5	0	0.487179	Counter({'TP53|PPP1R13B': 8, 'TP53|PPP1R13L': 8, 'TP53|DNA/RNA': 8, 'TP53|TP53BP2': 8, 'TP53|TP53BP1': 8, 'KIT|KIT': 2, 'KRAS|CHEM_GTP-like': 2, 'KIT|YES1': 2, 'KIT|SRC': 2, 'KIT|HCK': 2, 'KIT|FYN': 2, 'KIT|FGR': 2, 'PTEN|CHEM_Organic': 2, 'KIT|FER': 2, 'KRAS|CHEM_Organic': 2, 'KIT|LYN': 2, 'KIT|PDGFRA': 2, 'CCKAR|CHEM_Metabolite': 1, 'KLK6|CHEM_Organic': 1, 'POTEF|CHEM_Organic': 1, 'PUS1|DNA/RNA…	Counter({'TP53|DNA/RNA': 5, 'TP53|PPP1R13B': 5, 'TP53|PPP1R13L': 5, 'TP53|TP53BP2': 5, 'TP53|TP53BP1': 3, 'ZNF443|DNA/RNA': 1, 'FLT4|CHEM_pTyr-like': 1, 'NGLY1|RAD23B': 1, 'NGLY1|RAD23A': 1, 'ALX4|DLX2': 1, 'FLT4|CHEM_Metabolite': 1, 'ZNF91|DNA/RNA': 1, 'HRH3|CHEM_Organic': 1, 'TPSD1|CHEM_Organic': 1, 'ZFP91|DNA/RNA': 1, 'NRAS|CHEM_GTP-like': 1, 'OBP2A|CHEM_Metabolite': 1, 'ALX4|DNA/RNA': 1, 'PRS…
large_intestine+colon+carcinoma+adenocarcinoma_clus0.9_stat.txt:CLS_DONOR_VITAL_STAT:	cl:232	8	cl:10	5	6	2	5	0	0.487179	Counter({'TP53|PPP1R13B': 8, 'TP53|PPP1R13L': 8, 'TP53|DNA/RNA': 8, 'TP53|TP53BP2': 8, 'TP53|TP53BP1': 8, 'KIT|KIT': 2, 'KRAS|CHEM_GTP-like': 2, 'KIT|YES1': 2, 'KIT|SRC': 2, 'KIT|HCK': 2, 'KIT|FYN': 2, 'KIT|FGR': 2, 'PTEN|CHEM_Organic': 2, 'KIT|FER': 2, 'KRAS|CHEM_Organic': 2, 'KIT|LYN': 2, 'KIT|PDGFRA': 2, 'CCKAR|CHEM_Metabolite': 1, 'KLK6|CHEM_Organic': 1, 'POTEF|CHEM_Organic': 1, 'PUS1|DNA/RNA…	Counter({'TP53|TP63': 4, 'TP53|TP73': 4, 'TP53|TP53': 4, 'BMP2K|CHEM_Drug-like': 1, 'DCLK3|CHEM_Ca++': 1, 'BMP2K|CHEM_Organic': 1, 'LRP1|LRPAP1': 1, 'KIT|CHEM_Mg++': 1, 'MMP3|CHEM_Organic': 1, 'INSRR|CHEM_Glycos': 1, 'KRAS|CHEM_GTP-like': 1, 'FBXW7|CHEM_Arg-like': 1, 'KIT|CHEM_ATP-like': 1, 'PIK3CA|PIK3R1': 1, 'MAFK|MAFG': 1, 'FBXW7|CHEM_Nat-mod': 1, 'KIT|CHEM_Organic': 1, 'DCLK3|CHEM_Organic': 1…
large_intestine+colon+carcinoma+adenocarcinoma_clus0.9_stat.txt:CLS_DONOR_VITAL_STAT:	cl:232	8	cl:231	5	6	2	5	0	0.487179	Counter({'TP53|PPP1R13B': 8, 'TP53|PPP1R13L': 8, 'TP53|DNA/RNA': 8, 'TP53|TP53BP2': 8, 'TP53|TP53BP1': 8, 'KIT|KIT': 2, 'KRAS|CHEM_GTP-like': 2, 'KIT|YES1': 2, 'KIT|SRC': 2, 'KIT|HCK': 2, 'KIT|FYN': 2, 'KIT|FGR': 2, 'PTEN|CHEM_Organic': 2, 'KIT|FER': 2, 'KRAS|CHEM_Organic': 2, 'KIT|LYN': 2, 'KIT|PDGFRA': 2, 'CCKAR|CHEM_Metabolite': 1, 'KLK6|CHEM_Organic': 1, 'POTEF|CHEM_Organic': 1, 'PUS1|DNA/RNA…	Counter({'TP53|PPP1R13B': 5, 'TP53|PPP1R13L': 5, 'TP53|DNA/RNA': 5, 'TP53|TP53BP2': 5, 'TP53|TP53BP1': 5, 'ADORA2B|CHEM_Organic': 1, 'CDC7|CHEM_Organic': 1, 'KRAS|CHEM_GTP-like': 1, 'RRP9|CHEM_Organic': 1, 'REG3A|CHEM_Zn+': 1, 'RBM39|DNA/RNA': 1, 'SCN1A|SCN2A': 1, 'PRKAG1|CHEM_Organic': 1, 'RB1|RBL1': 1, 'REG3A|CHEM_Ca++': 1, 'DDC|DDC': 1, 'FBXW8|CHEM_Arg-like': 1, 'PRKAG1|CHEM_ATP-like': 1, 'NEK…
stomach+NS+carcinoma+adenocarcinoma_clus0.9_stat.txt:CLS_DONOR_VITAL_STAT:	cl:8	13	cl:1	5	12	1	4	1	0.490196	Counter({'PIK3CA|PIK3R1': 10, 'PIK3CA|PIK3R3': 10, 'TP53|CHEM_Zn+': 2, 'TUBA1A|STMN4': 1, 'RBBP7|ZFPM1': 1, 'TUBA1A|STMN1': 1, 'ZNF813|DNA/RNA': 1, 'ZNF569|CHEM_Metabolite': 1, 'RPS6KA1|CHEM_pST-like': 1, 'PTPRZ1|CHEM_pTyr-like': 1, 'HIST1H4A|HIST1H2BM': 1, 'HIST1H4A|HIST1H2BL': 1, 'HIST1H4A|HIST1H2BO': 1, 'HIST1H4A|HIST1H2BN': 1, 'HIST1H4A|HIST1H2BH': 1, 'HIST1H4A|HIST1H2BK': 1, 'ZNF175|CHEM_Met…	Counter({'TP53|PPP1R13B': 3, 'TP53|PPP1R13L': 3, 'TP53|DNA/RNA': 3, 'TP53|TP53BP2': 3, 'MAP2K7|CHEM_Organic': 2, 'APOA1|CHEM_Organic': 2, 'RALGDS|RIT1': 2, 'RALGDS|RIT2': 2, 'RALGDS|KRAS': 2, 'HIST1H2AD|DNA/RNA': 2, 'RALGDS|RRAS': 2, 'PLAG1|DNA/RNA': 2, 'NCBP2|DNA/RNA': 2, 'RALGDS|NRAS': 2, 'KLK5|CHEM_Organic': 2, 'RALGDS|RRAS2': 2, 'ZNF16|DNA/RNA': 2, 'RALGDS|RAP1A': 2, 'RALGDS|RAP1B': 2, 'SOX11…
central_nervous_system+brain+glioma+astrocytoma_Grade_IV_clus0.9_stat.txt:CLS_DONOR_VITAL_STAT:	cl:205	10	cl:9	6	2	8	0	6	0.5	Counter({'EGFR|ERBB3': 4, 'EGFR|ERBB2': 4, 'EGFR|ERBB4': 4, 'EGFR|EGFR': 4, 'IDH1|CHEM_Ca++': 3, 'IDH1|CHEM_Mg++': 3, 'IDH1|CHEM_Mn++': 3, 'IDH1|CHEM_Organic': 3, 'IDH1|IDH1': 3, 'IDH1|CHEM_Metabolite': 3, 'SIK1|CHEM_Mg++': 2, 'SIK1|CHEM_Organic': 2, 'SIK1|CHEM_Arg-like': 2, 'SIK1|CHEM_ATP-like': 2, 'SIK1|CHEM_Ca++': 2, 'ZNF586|DNA/RNA': 2, 'SIK1|CHEM_pST-like': 2, 'SIK1|CHEM_Inorganic': 2, 'SIK1…	Counter({'EGFR|EGFR': 6, 'EGFR|ERBB3': 6, 'EGFR|ERBB4': 6, 'EGFR|ERBB2': 5, 'ISX|DNA/RNA': 2, 'ZNF23|CHEM_Zn+': 1, 'OR7D2|CHEM_Organic': 1, 'ZNF23|DNA/RNA': 1, 'PRDM9|CHEM_Zn+': 1, 'CYP2S1|CHEM_Organic': 1, 'NR4A1|CHEM_Ca++': 1, 'NR4A1|CHEM_Steroid-like': 1, 'LRRC30|DNA/RNA': 1, 'CELA3B|CHEM_Organic': 1, 'ARMC4|CHEM_pST-like': 1, 'ABLIM3|CHEM_Zn+': 1, 'RPL10L|DNA/RNA': 1, 'NR4A1|CHEM_Metabolite':…
breast+NS+carcinoma+NS_clus0.9_stat.txt:CLS_DONOR_VITAL_STAT:	cl:17	54	cl:42	10	51	3	9	1	0.502262	Counter({'PIK3CA|PIK3R1': 54, 'PIK3CA|PIK3R3': 54, 'KRAS|CHEM_GTP-like': 2, 'KRAS|CHEM_Inorganic': 2, 'KRAS|CHEM_Organic': 2, 'KRAS|CHEM_Mg++': 2, 'TMPRSS4|CHEM_Organic': 2, 'POU4F2|DNA/RNA': 2, 'NLGN4X|CHEM_Mg++': 1, 'GSTA3|CHEM_Drug-like': 1, 'DIRAS2|CHEM_Mg++': 1, 'RFC5|RFC4': 1, 'DIRAS2|CHEM_Organic': 1, 'ITGA10|CHEM_Ca++': 1, 'ZBTB37|DNA/RNA': 1, 'TMPRSS4|CHEM_Drug-like': 1, 'DIRAS2|CHEM_Mn+…	Counter({'TP53|TP53BP2': 10, 'TP53|PPP1R13B': 10, 'TP53|PPP1R13L': 10, 'TP53|DNA/RNA': 10, 'TP53|TP73': 9, 'PIK3CA|PIK3R2': 4, 'TP53|TP53BP1': 1, 'OXSM|CHEM_Organic': 1, 'KIAA0020|DNA/RNA': 1, 'SLC27A5|CHEM_Inorganic': 1, 'CFH|CFH': 1, 'XPO1|SNUPN': 1, 'CFH|CFHR1': 1, 'LRRC32|CHEM_Glycos': 1})
stomach+NS+carcinoma+adenocarcinoma_clus0.9_stat.txt:CLS_DONOR_VITAL_STAT:	cl:20	20	cl:1	5	18	2	4	1	0.504348	Counter({'GTPBP1|CHEM_Organic': 1, 'GIMAP8|CHEM_GTP-like': 1, 'HDC|HDC': 1, 'BRDT|CHEM_Organic': 1, 'COL12A1|CHEM_Nat-mod': 1, 'KCNH8|CHEM_ATP-like': 1, 'HBG2|CHEM_Organic': 1, 'SPACA3|CHEM_Inorganic': 1, 'CSNK1A1L|CHEM_ATP-like': 1, 'LRP1B|CHEM_Inorganic': 1, 'HTR1A|CHEM_Drug-like': 1, 'NRAS|CHEM_Mg++': 1, 'F12|CHEM_Ca++': 1, 'ZNF484|DNA/RNA': 1, 'FBXW7|CHEM_Nat-mod': 1, 'RET|CHEM_pST-like': 1, …	Counter({'TP53|PPP1R13B': 3, 'TP53|PPP1R13L': 3, 'TP53|DNA/RNA': 3, 'TP53|TP53BP2': 3, 'MAP2K7|CHEM_Organic': 2, 'APOA1|CHEM_Organic': 2, 'RALGDS|RIT1': 2, 'RALGDS|RIT2': 2, 'RALGDS|KRAS': 2, 'HIST1H2AD|DNA/RNA': 2, 'RALGDS|RRAS': 2, 'PLAG1|DNA/RNA': 2, 'NCBP2|DNA/RNA': 2, 'RALGDS|NRAS': 2, 'KLK5|CHEM_Organic': 2, 'RALGDS|RRAS2': 2, 'ZNF16|DNA/RNA': 2, 'RALGDS|RAP1A': 2, 'RALGDS|RAP1B': 2, 'SOX11…
lung+NS+carcinoma+adenocarcinoma_clus0.9_stat.txt:CLS_DONOR_VITAL_STAT:	cl:28	9	cl:18	5	7	2	5	0	0.505495	Counter({'KRAS|CHEM_GTP-like': 9, 'KRAS|CHEM_Inorganic': 9, 'KRAS|CHEM_Mg++': 9, 'KRAS|CHEM_Organic': 8, 'PABPC3|DNA/RNA': 1, 'RERGL|CHEM_Ca++': 1, 'CPB1|CPB1': 1, 'OR51A2|CHEM_Metabolite': 1, 'TTC32|CHEM_Metal': 1, 'ZFP112|CHEM_Organic': 1, 'RERGL|CHEM_Organic': 1, 'GRK5|CHEM_Drug-like': 1, 'ZFP112|CHEM_Metabolite': 1, 'ZFP112|DNA/RNA': 1, 'RERGL|CHEM_GTP-like': 1, 'GRK5|CHEM_Organic': 1})	Counter({'EGFR|CHEM_Organic': 5, 'EGFR|CHEM_pTyr-like': 5, 'EGFR|CHEM_Drug-like': 5, 'EGFR|CHEM_Mg++': 5, 'EGFR|CHEM_ATP-like': 5, 'EGFR|CHEM_Mn++': 5, 'EGFR|CHEM_Arg-like': 5, 'EGFR|CHEM_Inorganic': 5, 'EGFR|CHEM_pST-like': 5, 'CDKN2D|CHEM_Ser-like': 1, 'RPL6|DNA/RNA': 1, 'TACR3|CHEM_Organic': 1, 'S100A13|CHEM_Ca++': 1, 'FUCA2|CHEM_Organic': 1})
pancreas+NS+carcinoma+NS_clus0.9_stat.txt:CLS_DONOR_VITAL_STAT:	cl:50	9	cl:18	5	1	8	2	3	0.505495	Counter({'KRAS|CHEM_Organic': 9, 'KRAS|CHEM_GTP-like': 9, 'KRAS|CHEM_Inorganic': 9, 'KRAS|CHEM_Mg++': 9, 'TP53|CHEM_Zn+': 2, 'TMPRSS11D|CHEM_Arg-like': 1, 'TP53|CHEM_Metal': 1, 'TP53|DNA/RNA': 1, 'SCN7A|CHEM_Organic': 1, 'TMPRSS11D|CHEM_Drug-like': 1, 'ZNF785|CHEM_Zn+': 1, 'GNAS|CHEM_Metabolite': 1, 'GNAS|CHEM_GTP-like': 1, 'GNAS|CHEM_Ca++': 1, 'TMPRSS11D|CHEM_Organic': 1, 'TP53|TP73': 1, 'GNAS|C…	Counter({'KRAS|CHEM_GTP-like': 5, 'KRAS|RASA1': 5, 'KRAS|CHEM_Inorganic': 5, 'KRAS|CHEM_Zn+': 5, 'KRAS|CHEM_Organic': 5, 'KRAS|CHEM_Mg++': 5, 'KRAS|SOS2': 5, 'KRAS|SOS1': 5, 'ERBB4|EGFR': 1, 'ZNF140|CHEM_Metabolite': 1, 'ULK3|CHEM_Mg++': 1, 'ULK3|CHEM_Drug-like': 1, 'ULK3|CHEM_Organic': 1, 'NEK9|CHEM_Mg++': 1, 'ULK3|CHEM_ATP-like': 1, 'ZNF552|CHEM_Metabolite': 1, 'ULK3|CHEM_Metabolite': 1, 'ZNF32…
ovary+NS+carcinoma+serous_carcinoma_clus0.9_stat.txt:CLS_DONOR_VITAL_STAT:	cl:30	182	cl:16	9	85	97	3	6	0.509885	Counter({'TP53|CHEM_Zn+': 16, 'TP53|CHEM_Organic': 13, 'TP53|TP73': 5, 'TP53|DNA/RNA': 4, 'BDKRB1|CHEM_Organic': 3, 'ZNF582|DNA/RNA': 3, 'TP53|TP53BP1': 3, 'COLEC10|CHEM_Mg++': 2, 'FBXW7|CHEM_Organic': 2, 'BDKRB1|CHEM_Metabolite': 2, 'KRAS|CHEM_Organic': 2, 'PRKCZ|CHEM_Drug-like': 2, 'TP53|PPP1R13L': 2, 'BCHE|CHEM_Drug-like': 2, 'TP53|PPP1R13B': 2, 'KRAS|CHEM_GTP-like': 2, 'TP53|CHEM_Metal': 2, '…	Counter({'TP53|TP73': 7, 'TP53|TP63': 4, 'TP53|PPP1R13B': 4, 'TP53|DNA/RNA': 4, 'TP53|TP53BP2': 4, 'TP53|TP53': 4, 'TP53|PPP1R13L': 3, 'TP53|CHEM_Zn+': 2, 'TKT|TKTL2': 1, 'TNIK|CHEM_Organic': 1, 'NEU1|CHEM_Organic': 1, 'E4F1|CHEM_Zn+': 1, 'RELB|NFKB2': 1, 'RELB|NFKB1': 1, 'ARHGAP20|RHOC': 1, 'ARHGAP20|RHOA': 1, 'TKT|TKT': 1, 'KLF15|CHEM_Zn+': 1, 'KLF15|DNA/RNA': 1, 'PRKCI|CHEM_Drug-like': 1, 'TFR…
central_nervous_system+brain+glioma+astrocytoma_Grade_IV_clus0.9_stat.txt:CLS_DONOR_VITAL_STAT:	cl:63	8	cl:29	5	1	7	2	3	0.51049	Counter({'TP53|CHEM_Zn+': 4, 'HRH3|CHEM_Organic': 2, 'GJB4|GJA1': 2, 'MYL10|CHEM_Ca++': 2, 'ZNF442|DNA/RNA': 2, 'ZNF442|CHEM_Metabolite': 2, 'CDH9|CHEM_Ca++': 2, 'AGTR1|CHEM_Metabolite': 1, 'ZNF724P|DNA/RNA': 1, 'AGTR1|CHEM_Organic': 1, 'OR4P4|CHEM_Organic': 1, 'EGFR|CHEM_Glycos': 1, 'ZNF724P|CHEM_Zn+': 1, 'HCRTR2|CHEM_Organic': 1, 'PIKFYVE|CHEM_ATP-like': 1, 'DOK6|CHEM_pTyr-like': 1, 'SORL1|CHEM…	Counter({'PIK3R1|PIK3CD': 5, 'PIK3R1|PIK3CB': 5, 'PIK3CA|PIK3R1': 5, 'OR14I1|CHEM_Organic': 2, 'PIK3R1|CHEM_pTyr-like': 2, 'OR1L1|CHEM_Organic': 2, 'OR1L1|CHEM_Drug-like': 2, 'PIK3R1|CHEM_Nat-mod': 2, 'MMP13|CHEM_Organic': 2, 'MMP13|CHEM_Ca++': 2, 'PPID|CHEM_Metabolite': 1, 'PPID|CHEM_Organic': 1, 'ENPEP|CHEM_Organic': 1, 'YSK4|CHEM_Organic': 1, 'PPID|CHEM_Pro-like': 1, 'CRYM|CHEM_NAD-like': 1, '…
central_nervous_system+brain+glioma+astrocytoma_Grade_IV_clus0.9_stat.txt:CLS_DONOR_VITAL_STAT:	cl:63	8	cl:210	5	1	7	2	3	0.51049	Counter({'TP53|CHEM_Zn+': 4, 'HRH3|CHEM_Organic': 2, 'GJB4|GJA1': 2, 'MYL10|CHEM_Ca++': 2, 'ZNF442|DNA/RNA': 2, 'ZNF442|CHEM_Metabolite': 2, 'CDH9|CHEM_Ca++': 2, 'AGTR1|CHEM_Metabolite': 1, 'ZNF724P|DNA/RNA': 1, 'AGTR1|CHEM_Organic': 1, 'OR4P4|CHEM_Organic': 1, 'EGFR|CHEM_Glycos': 1, 'ZNF724P|CHEM_Zn+': 1, 'HCRTR2|CHEM_Organic': 1, 'PIKFYVE|CHEM_ATP-like': 1, 'DOK6|CHEM_pTyr-like': 1, 'SORL1|CHEM…	Counter({'EGFR|EGFR': 4, 'EGFR|ERBB3': 4, 'EGFR|ERBB2': 4, 'EGFR|ERBB4': 4, 'NRAS|CHEM_Organic': 2, 'PIK3R1|PIK3CD': 2, 'NRAS|CHEM_Zn+': 2, 'PIK3R1|PIK3CB': 2, 'IDH1|CHEM_Mn++': 2, 'IDH1|CHEM_Ca++': 2, 'PIK3R1|CHEM_Nat-mod': 2, 'IDH1|CHEM_Metabolite': 2, 'NRAS|CHEM_GTP-like': 2, 'PIK3R1|CHEM_pTyr-like': 2, 'NRAS|RASA1': 2, 'IDH1|CHEM_Mg++': 2, 'IDH1|IDH1': 2, 'NRAS|SOS1': 2, 'IDH1|CHEM_Organic': …
central_nervous_system+brain+glioma+NS_clus0.9_stat.txt:CLS_DONOR_VITAL_STAT:	cl:18	137	cl:3	5	119	18	4	1	0.517776	Counter({'IDH1|CHEM_Metabolite': 136, 'IDH1|IDH1': 136, 'IDH1|CHEM_Ca++': 136, 'IDH1|CHEM_Mg++': 136, 'IDH1|CHEM_Mn++': 136, 'IDH1|CHEM_Organic': 136, 'TP53|TP73': 19, 'TP53|PPP1R13B': 14, 'TP53|TP53BP2': 14, 'TP53|CHEM_Zn+': 14, 'TP53|DNA/RNA': 13, 'TP53|PPP1R13L': 9, 'TP53|TP53': 7, 'TP53|TP63': 7, 'TP53|CHEM_Organic': 5, 'ZBTB20|CHEM_Metabolite': 3, 'ZBTB20|DNA/RNA': 3, 'PRDM9|CHEM_Zn+': 2, 'M…	Counter({'IDH1|CHEM_Mn++': 5, 'IDH1|CHEM_Ca++': 5, 'IDH1|CHEM_Metabolite': 5, 'IDH1|CHEM_Mg++': 5, 'TP53|PPP1R13B': 5, 'TP53|PPP1R13L': 5, 'IDH1|IDH1': 5, 'TP53|DNA/RNA': 5, 'IDH1|CHEM_Organic': 5, 'TP53|TP53BP2': 5, 'DHRSX|CHEM_Organic': 1, 'ATRX|CHEM_Metal': 1, 'MAP3K1|CHEM_Organic': 1, 'MAP3K1|CHEM_Drug-like': 1, 'MAP3K1|CHEM_Metabolite': 1, 'DHRSX|CHEM_NAD-like': 1, 'EPHA3|CHEM_Organic': 1, '…
central_nervous_system+brain+glioma+NS_clus0.9_stat.txt:CLS_DONOR_VITAL_STAT:	cl:18	137	cl:39	5	119	18	4	1	0.517776	Counter({'IDH1|CHEM_Metabolite': 136, 'IDH1|IDH1': 136, 'IDH1|CHEM_Ca++': 136, 'IDH1|CHEM_Mg++': 136, 'IDH1|CHEM_Mn++': 136, 'IDH1|CHEM_Organic': 136, 'TP53|TP73': 19, 'TP53|PPP1R13B': 14, 'TP53|TP53BP2': 14, 'TP53|CHEM_Zn+': 14, 'TP53|DNA/RNA': 13, 'TP53|PPP1R13L': 9, 'TP53|TP53': 7, 'TP53|TP63': 7, 'TP53|CHEM_Organic': 5, 'ZBTB20|CHEM_Metabolite': 3, 'ZBTB20|DNA/RNA': 3, 'PRDM9|CHEM_Zn+': 2, 'M…	Counter({'IDH2|CHEM_Mn++': 4, 'IDH2|CHEM_Organic': 4, 'IDH2|CHEM_Organometalic': 4, 'IDH2|CHEM_Metabolite': 4, 'IDH2|CHEM_Ca++': 4, 'IDH2|CHEM_Mg++': 4, 'TTK|CHEM_Organic': 1, 'ZNF276|CHEM_Zn+': 1, 'TTK|TTK': 1, 'GRPR|CHEM_Organic': 1, 'NOS1AP|CHEM_pTyr-like': 1, 'TTK|CHEM_Mn++': 1, 'APOA4|CHEM_Organometalic': 1, 'TTK|CHEM_Drug-like': 1, 'APOA4|CHEM_Organic': 1, 'TTK|CHEM_ATP-like': 1})
central_nervous_system+brain+glioma+NS_clus0.9_stat.txt:CLS_DONOR_VITAL_STAT:	cl:19	10	cl:17	6	9	1	4	2	0.517857	Counter({'IDH1|CHEM_Mn++': 10, 'IDH1|CHEM_Ca++': 10, 'IDH1|CHEM_Metabolite': 10, 'IDH1|CHEM_Mg++': 10, 'IDH1|IDH1': 10, 'IDH1|CHEM_Organic': 10, 'ZNF642|CHEM_Zn+': 1, 'ACTR10|CHEM_Metal': 1, 'OR51V1|CHEM_Organic': 1, 'TP53|TP63': 1, 'VSIG4|C3': 1, 'OR51V1|CHEM_Metabolite': 1, 'LONRF2|CHEM_Metabolite': 1, 'TP63|PPP1R13B': 1, 'TBX22|DNA/RNA': 1, 'TBX22|CHEM_Mg++': 1, 'TRIT1|DNA/RNA': 1, 'TP63|DNA/R…	Counter({'IDH1|CHEM_Mn++': 6, 'PIK3CA|PIK3R1': 6, 'PIK3CA|PIK3R3': 6, 'IDH1|CHEM_Metabolite': 6, 'IDH1|CHEM_Mg++': 6, 'IDH1|IDH1': 6, 'IDH1|CHEM_Organic': 6, 'IDH1|CHEM_Ca++': 6, 'LILRA2|LILRA2': 1, 'ZNF91|DNA/RNA': 1, 'MMP9|CHEM_Organic': 1, 'TLR5|CHEM_Cu+': 1, 'POTEE|CHEM_ATP-like': 1, 'CAD|CHEM_Mn++': 1, 'GPR83|CHEM_Organic': 1, 'GGA1|SORL1': 1, 'GPR83|CHEM_Drug-like': 1, 'FBXO40|CHEM_Zn+': 1,…
endometrium+NS+carcinoma+endometrioid_carcinoma_clus0.9_stat.txt:CLS_DONOR_VITAL_STAT:	cl:19	10	cl:28	6	9	1	4	2	0.517857	Counter({'FGFR2|CHEM_Metal': 9, 'FGFR2|FGF9': 9, 'FGFR2|FGF7': 9, 'FGFR2|FGF2': 9, 'FGFR2|FGF1': 9, 'FGFR2|FGF10': 9, 'CTNNB1|HLA-A': 4, 'CTNNB1|BTRC': 4, 'CTNNB1|FBXW11': 4, 'PTEN|CHEM_Organic': 4, 'MBD1|DNA/RNA': 2, 'KRAS|CHEM_Inorganic': 2, 'KRAS|CHEM_GTP-like': 2, 'KRAS|CHEM_Organic': 2, 'KRAS|CHEM_Mg++': 2, 'ZFAND2B|CHEM_Zn+': 1, 'RBBP7|ZFPM1': 1, 'OR2M3|CHEM_Organic': 1, 'PIK3R1|PIK3CD': 1,…	Counter({'KRAS|CHEM_Inorganic': 2, 'KRAS|CHEM_GTP-like': 2, 'HKR1|CHEM_Zn+': 2, 'HIST1H2BC|HIST1H4A': 2, 'HKR1|DNA/RNA': 2, 'KRAS|CHEM_Mg++': 2, 'P2RY10|CHEM_Metabolite': 1, 'RPS6KA2|CHEM_pST-like': 1, 'TNK2|CHEM_Mn++': 1, 'SULT1B1|CHEM_Drug-like': 1, 'TNK2|CHEM_pST-like': 1, 'CA6|CHEM_Organic': 1, 'GSX1|DNA/RNA': 1, 'PCDHGB4|CHEM_Ca++': 1, 'MCHR1|CHEM_Drug-like': 1, 'PSMD7|PSMD14': 1, 'CDK9|CHEM…
endometrium+NS+carcinoma+endometrioid_carcinoma_clus0.9_stat.txt:CLS_DONOR_VITAL_STAT:	cl:68	10	cl:28	6	9	1	4	2	0.517857	Counter({'CTNNB1|BTRC': 6, 'CTNNB1|FBXW11': 6, 'CTNNB1|HLA-A': 5, 'PTEN|CHEM_Organic': 4, 'CTCF|DNA/RNA': 2, 'FGFR2|FGF7': 2, 'FGFR2|FGF2': 2, 'FGFR2|FGF1': 2, 'FGFR2|CHEM_Metal': 2, 'FGFR2|FGF10': 2, 'OR7C1|CHEM_Organic': 2, 'ZNF184|DNA/RNA': 2, 'PIK3CA|PIK3R2': 2, 'FGFR2|FGF9': 2, 'POLE|DNA/RNA': 2, 'OPRK1|CHEM_Zn+': 2, 'IL2|CHEM_Zn+': 1, 'MYBL2|DNA/RNA': 1, 'SPTAN1|SPTB': 1, 'OR2T34|CHEM_Organ…	Counter({'KRAS|CHEM_Inorganic': 2, 'KRAS|CHEM_GTP-like': 2, 'HKR1|CHEM_Zn+': 2, 'HIST1H2BC|HIST1H4A': 2, 'HKR1|DNA/RNA': 2, 'KRAS|CHEM_Mg++': 2, 'P2RY10|CHEM_Metabolite': 1, 'RPS6KA2|CHEM_pST-like': 1, 'TNK2|CHEM_Mn++': 1, 'SULT1B1|CHEM_Drug-like': 1, 'TNK2|CHEM_pST-like': 1, 'CA6|CHEM_Organic': 1, 'GSX1|DNA/RNA': 1, 'PCDHGB4|CHEM_Ca++': 1, 'MCHR1|CHEM_Drug-like': 1, 'PSMD7|PSMD14': 1, 'CDK9|CHEM…
lung+NS+carcinoma+squamous_cell_carcinoma_clus0.9_stat.txt:CLS_DONOR_VITAL_STAT:	cl:2	13	cl:4	5	3	10	0	5	0.522059	Counter({'PIK3CA|PIK3R1': 13, 'PIK3CA|PIK3R3': 13, 'CDK8|CHEM_Drug-like': 2, 'ZNF429|DNA/RNA': 2, 'ZNF91|DNA/RNA': 2, 'CDK8|CHEM_Organic': 2, 'ZNF676|CHEM_Metabolite': 2, 'CDK8|DNA/RNA': 2, 'TP53|TP53': 2, 'BHMT|BHMT': 2, 'TP53|TP63': 2, 'FBXW7|CHEM_Organic': 2, 'TP53|TP73': 2, 'FBXW7|CHEM_Arg-like': 2, 'ZNF429|CHEM_Metabolite': 2, 'RASD2|CHEM_Organic': 2, 'ZNF493|DNA/RNA': 2, 'FBXW7|CHEM_pST-lik…	Counter({'CDKN2A|TUBA3C': 5, 'CDKN2A|TUBA3E': 5, 'CDKN2A|CHEM_Metabolite': 5, 'CDKN2A|TUBA1C': 5, 'CDKN2A|TUBA1B': 5, 'CDKN2A|TUBA1A': 5, 'CDKN2A|TUBA8': 5, 'CDKN2A|TUBAL3': 5, 'CDKN2A|TUBB4B': 5, 'CDKN2A|TUBB6': 5, 'CDKN2A|TUBB3': 5, 'CDKN2A|TUBB8': 5, 'CDKN2A|TUBA4A': 5, 'CDKN2A|TUBB2A': 5, 'CDKN2A|TUBB2B': 5, 'CDKN2A|TUBB': 5, 'NPBWR1|CHEM_Nat-mod': 1, 'ACTL9|CHEM_Organic': 1, 'NEK5|CHEM_Metal…
liver+NS+carcinoma+hepatocellular_carcinoma_clus0.9_stat.txt:CLS_DONOR_VITAL_STAT:	cl:29	7	cl:5	6	6	1	3	2	0.522727	Counter({'TP53|TP73': 7, 'TP53|PPP1R13B': 7, 'TP53|PPP1R13L': 7, 'TP53|TP53BP2': 7, 'TP53|TP63': 6, 'TP53|TP53': 6, 'TP53|TP53BP1': 6, 'ZNF813|DNA/RNA': 1, 'CTNNB1|HLA-A': 1, 'C1RL|CHEM_Arg-like': 1, 'LINGO1|CHEM_Cu+': 1, 'ZFP91|DNA/RNA': 1, 'CTNNB1|FBXW11': 1, 'ESPNL|CHEM_ATP-like': 1, 'HIBCH|CHEM_Mg++': 1, 'EEF1A1|CHEM_Mg++': 1, 'CDH7|CHEM_Ca++': 1, 'ELANE|CHEM_Organic': 1, 'TMPRSS11D|CHEM_Inor…	Counter({'CTNNB1|CDH15': 6, 'CTNNB1|CDH12': 6, 'CTNNB1|CDH10': 6, 'CTNNB1|CDH11': 6, 'CTNNB1|CDH18': 6, 'CTNNB1|JUP': 6, 'CTNNB1|LEF1': 6, 'CTNNB1|APC': 6, 'CTNNB1|TCF7': 6, 'CTNNB1|CDH4': 6, 'CTNNB1|CDH5': 6, 'CTNNB1|CDH6': 6, 'CTNNB1|CDH7': 6, 'CTNNB1|CDH1': 6, 'CTNNB1|CDH2': 6, 'CTNNB1|CDH3': 6, 'CTNNB1|TCF7L1': 6, 'CTNNB1|TCF7L2': 6, 'CTNNB1|CDH8': 6, 'CTNNB1|CDH9': 6, 'CTNNB1|CHEM_pST-like':…
central_nervous_system+brain+glioma+astrocytoma_Grade_IV_clus0.9_stat.txt:CLS_DONOR_VITAL_STAT:	cl:27	5	cl:178	5	1	4	3	2	0.52381	Counter({'HSPA8|HSPBP1': 5, 'HSPA8|BAG4': 5, 'HSPA8|HSPA4': 5, 'HSPA8|BAG3': 5, 'HSPA8|BAG1': 5, 'HSPA8|CHEM_Organic': 5, 'CHEK2|CHEM_Organic': 1})	Counter({'EGFR|ERBB3': 5, 'EGFR|ERBB2': 5, 'EGFR|ERBB4': 5, 'EGFR|EGFR': 5, 'ZFP82|CHEM_Metabolite': 1, 'GPR101|CHEM_Organic': 1, 'ZFP82|DNA/RNA': 1, 'CSMD3|CHEM_Asn-like': 1, 'CSMD3|CHEM_Glycos': 1, 'PDE1A|CHEM_Drug-like': 1})
central_nervous_system+brain+glioma+astrocytoma_Grade_IV_clus0.9_stat.txt:CLS_DONOR_VITAL_STAT:	cl:89	5	cl:178	5	1	4	3	2	0.52381	Counter({'RXRA|CHEM_Organic': 2, 'HTR7|CHEM_Drug-like': 2, 'HTR7|CHEM_Organic': 2, 'ZNF28|DNA/RNA': 2, 'ZNF28|CHEM_Zn+': 2, 'PLG|CHEM_Metabolite': 2, 'UGT2B4|CHEM_UTP-like': 2, 'IL7|IL7R': 2, 'KLK6|CHEM_Organic': 1, 'PIK3R1|PIK3CB': 1, 'PIK3CB|PIK3R2': 1, 'TP53|CHEM_Zn+': 1, 'PTEN|CHEM_Organic': 1})	Counter({'EGFR|ERBB3': 5, 'EGFR|ERBB2': 5, 'EGFR|ERBB4': 5, 'EGFR|EGFR': 5, 'ZFP82|CHEM_Metabolite': 1, 'GPR101|CHEM_Organic': 1, 'ZFP82|DNA/RNA': 1, 'CSMD3|CHEM_Asn-like': 1, 'CSMD3|CHEM_Glycos': 1, 'PDE1A|CHEM_Drug-like': 1})
pancreas+NS+carcinoma+ductal_carcinoma_clus0.9_stat.txt:CLS_DONOR_VITAL_STAT:	cl:26	15	cl:28	8	2	13	0	8	0.525692	Counter({'KRAS|CHEM_Organic': 15, 'KRAS|CHEM_GTP-like': 15, 'KRAS|CHEM_Inorganic': 15, 'KRAS|CHEM_Mg++': 15, 'ATP7A|CHEM_Metal': 1, 'ZNF556|CHEM_Zn+': 1, 'GRIA1|CHEM_Drug-like': 1, 'TP53|CHEM_Zn+': 1, 'ZNF426|CHEM_Metabolite': 1, 'ZNF426|DNA/RNA': 1, 'LRRC8A|CHEM_pTyr-like': 1, 'CDH10|CHEM_Ca++': 1, 'RRH|CHEM_Zn+': 1, 'GRIA1|CHEM_Organic': 1, 'SFMBT2|CHEM_Organic': 1})	Counter({'KRAS|CHEM_Organic': 8, 'KRAS|CHEM_GTP-like': 8, 'KRAS|CHEM_Inorganic': 8, 'KRAS|CHEM_Mg++': 8, 'SLC5A4|CHEM_Sugar': 1})
large_intestine+colon+carcinoma+adenocarcinoma_clus0.9_stat.txt:CLS_DONOR_VITAL_STAT:	cl:121	11	cl:137	7	10	1	5	2	0.528186	Counter({'SMAD4|SMAD2': 2, 'KRAS|CHEM_GTP-like': 2, 'KRAS|CHEM_Organic': 2, 'SMAD4|SMAD5': 2, 'SMAD4|SMAD3': 2, 'SMAD4|SMAD1': 2, 'SMAD4|SMAD9': 2, 'ZNF669|CHEM_Metabolite': 1, 'EPHA3|CHEM_Mg++': 1, 'H2AFX|HIST3H3': 1, 'ZNF334|CHEM_Metabolite': 1, 'CYP2J2|CHEM_Drug-like': 1, 'GSTM4|CHEM_Organic': 1, 'ZNF543|DNA/RNA': 1, 'PRSS3|CHEM_pTyr-like': 1, 'NRAS|CHEM_GTP-like': 1, 'KRAS|CHEM_Inorganic': 1,…	Counter({'KRAS|CHEM_Inorganic': 2, 'BRAF|CHEM_Organic': 2, 'KRAS|SOS2': 2, 'KRAS|SOS1': 2, 'KRAS|CHEM_GTP-like': 2, 'KRAS|CHEM_Zn+': 2, 'KRAS|RASA1': 2, 'KRAS|CHEM_Organic': 2, 'KRAS|CHEM_Mg++': 2, 'CCRL1|CHEM_Metabolite': 1, 'CCRL1|CHEM_Zn+': 1, 'FBN2|CHEM_Ca++': 1, 'TPSD1|CHEM_Organic': 1, 'PRSS37|CHEM_Metal': 1, 'RAB1B|CHEM_Organic': 1, 'OR4F6|CHEM_Metal': 1, 'MCTS1|MCTS1': 1, 'ADAMTS1|CHEM_Me…
large_intestine+colon+carcinoma+adenocarcinoma_clus0.9_stat.txt:CLS_DONOR_VITAL_STAT:	cl:25	13	cl:232	8	12	1	6	2	0.530827	Counter({'OPRK1|CHEM_Metabolite': 1, 'OR2M2|CHEM_Organic': 1, 'NMBR|CHEM_Organic': 1, 'OR14I1|CHEM_Organic': 1, 'CAMK2D|CHEM_ATP-like': 1, 'OR14I1|CHEM_Drug-like': 1, 'SULT1C4|CHEM_Inorganic': 1, 'MAPK6|CHEM_Organic': 1, 'PPIB|CHEM_Metabolite': 1, 'SLC5A6|CHEM_Sugar': 1, 'OR10G9|CHEM_Metabolite': 1, 'EPHB1|CHEM_Inorganic': 1, 'RHOQ|CHEM_GTP-like': 1, 'HK3|CHEM_ATP-like': 1, 'SULT1C4|CHEM_Metaboli…	Counter({'TP53|PPP1R13B': 8, 'TP53|PPP1R13L': 8, 'TP53|DNA/RNA': 8, 'TP53|TP53BP2': 8, 'TP53|TP53BP1': 8, 'KIT|KIT': 2, 'KRAS|CHEM_GTP-like': 2, 'KIT|YES1': 2, 'KIT|SRC': 2, 'KIT|HCK': 2, 'KIT|FYN': 2, 'KIT|FGR': 2, 'PTEN|CHEM_Organic': 2, 'KIT|FER': 2, 'KRAS|CHEM_Organic': 2, 'KIT|LYN': 2, 'KIT|PDGFRA': 2, 'CCKAR|CHEM_Metabolite': 1, 'KLK6|CHEM_Organic': 1, 'POTEF|CHEM_Organic': 1, 'PUS1|DNA/RNA…
stomach+NS+carcinoma+adenocarcinoma_clus0.9_stat.txt:CLS_DONOR_VITAL_STAT:	cl:8	13	cl:2	8	12	1	6	2	0.530827	Counter({'PIK3CA|PIK3R1': 10, 'PIK3CA|PIK3R3': 10, 'TP53|CHEM_Zn+': 2, 'TUBA1A|STMN4': 1, 'RBBP7|ZFPM1': 1, 'TUBA1A|STMN1': 1, 'ZNF813|DNA/RNA': 1, 'ZNF569|CHEM_Metabolite': 1, 'RPS6KA1|CHEM_pST-like': 1, 'PTPRZ1|CHEM_pTyr-like': 1, 'HIST1H4A|HIST1H2BM': 1, 'HIST1H4A|HIST1H2BL': 1, 'HIST1H4A|HIST1H2BO': 1, 'HIST1H4A|HIST1H2BN': 1, 'HIST1H4A|HIST1H2BH': 1, 'HIST1H4A|HIST1H2BK': 1, 'ZNF175|CHEM_Met…	Counter({'TP53|PPP1R13B': 8, 'TP53|PPP1R13L': 8, 'TP53|DNA/RNA': 8, 'TP53|TP53BP2': 8, 'TP53|TP53BP1': 4, 'PDE7A|CHEM_Organic': 2, 'FBXW7|CHEM_Organic': 2, 'FBP2|CHEM_Metal': 2, 'FBXW7|CHEM_Nat-mod': 2, 'FBXW7|CHEM_pST-like': 2, 'PABPC3|DNA/RNA': 2, 'ADCY5|ADCY6': 2, 'TMPRSS15|CHEM_Metabolite': 2, 'ZNF169|DNA/RNA': 2, 'ZNF169|CHEM_Metabolite': 2, 'CYGB|CHEM_Heme-like': 1, 'EXOC6|EXOC6': 1, 'CAMKK…
central_nervous_system+brain+glioma+NS_clus0.9_stat.txt:CLS_DONOR_VITAL_STAT:	cl:6	14	cl:2	7	12	2	7	0	0.533333	Counter({'IDH1|CHEM_Mn++': 14, 'IDH1|CHEM_Ca++': 14, 'IDH1|CHEM_Metabolite': 14, 'TP53|PPP1R13B': 14, 'TP53|PPP1R13L': 14, 'IDH1|CHEM_Mg++': 14, 'IDH1|IDH1': 14, 'TP53|DNA/RNA': 14, 'IDH1|CHEM_Organic': 14, 'TP53|TP53BP2': 14, 'GRPR|CHEM_Metabolite': 1, 'MLL3|WDR5': 1, 'HSD17B4|HSD17B4': 1, 'ZNF208|DNA/RNA': 1, 'AFP|CHEM_Organic': 1, 'PRKAR1A|PRKACG': 1, 'PROKR1|CHEM_Metal': 1, 'PRKAR1A|PRKACB': …	Counter({'TP53|PPP1R13B': 7, 'TP53|PPP1R13L': 7, 'TP53|DNA/RNA': 7, 'TP53|TP53BP2': 7, 'TP53|TP53BP1': 7, 'IDH1|CHEM_Mn++': 6, 'IDH1|CHEM_Ca++': 6, 'IDH1|CHEM_Mg++': 6, 'IDH1|IDH1': 6, 'IDH1|CHEM_Organic': 6, 'IDH1|CHEM_Metabolite': 6, 'ADAMTS5|CHEM_Metal': 1, 'ALDH1A3|ALDH1A3': 1, 'IDH2|CHEM_Organometalic': 1, 'CETN1|CHEM_Mn++': 1, 'PTGR2|CHEM_Drug-like': 1, 'ZNF675|CHEM_Zn+': 1, 'IDH2|CHEM_Ca++…
breast+NS+carcinoma+NS_clus0.9_stat.txt:CLS_DONOR_VITAL_STAT:	cl:42	10	cl:10	7	9	1	5	2	0.536765	Counter({'TP53|TP53BP2': 10, 'TP53|PPP1R13B': 10, 'TP53|PPP1R13L': 10, 'TP53|DNA/RNA': 10, 'TP53|TP73': 9, 'PIK3CA|PIK3R2': 4, 'TP53|TP53BP1': 1, 'OXSM|CHEM_Organic': 1, 'KIAA0020|DNA/RNA': 1, 'SLC27A5|CHEM_Inorganic': 1, 'CFH|CFH': 1, 'XPO1|SNUPN': 1, 'CFH|CFHR1': 1, 'LRRC32|CHEM_Glycos': 1})	Counter({'TP53|TP53BP2': 7, 'TP53|DNA/RNA': 7, 'TP53|PPP1R13B': 7, 'TP53|PPP1R13L': 7, 'TP53|TP53BP1': 2, 'PIK3CA|PIK3R2': 2, 'ZNF510|CHEM_Zn+': 1, 'MAST1|CHEM_Metal': 1, 'PPFIA2|CASK': 1, 'PTPRB|CHEM_Organic': 1, 'PTPRB|CHEM_Mg++': 1, 'HIST1H2BK|H2AFY': 1, 'CYP24A1|CHEM_Zn+': 1, 'PTPRR|CHEM_Organic': 1, 'MAST1|CHEM_Organic': 1})
liver+NS+carcinoma+hepatocellular_carcinoma_clus0.9_stat.txt:CLS_DONOR_VITAL_STAT:	cl:5	6	cl:14	6	3	2	5	1	0.545455	Counter({'CTNNB1|CDH15': 6, 'CTNNB1|CDH12': 6, 'CTNNB1|CDH10': 6, 'CTNNB1|CDH11': 6, 'CTNNB1|CDH18': 6, 'CTNNB1|JUP': 6, 'CTNNB1|LEF1': 6, 'CTNNB1|APC': 6, 'CTNNB1|TCF7': 6, 'CTNNB1|CDH4': 6, 'CTNNB1|CDH5': 6, 'CTNNB1|CDH6': 6, 'CTNNB1|CDH7': 6, 'CTNNB1|CDH1': 6, 'CTNNB1|CDH2': 6, 'CTNNB1|CDH3': 6, 'CTNNB1|TCF7L1': 6, 'CTNNB1|TCF7L2': 6, 'CTNNB1|CDH8': 6, 'CTNNB1|CDH9': 6, 'CTNNB1|CHEM_pST-like':…	Counter({'CTNNB1|APC': 3, 'CTNNB1|LEF1': 2, 'CTNNB1|TCF7L2': 2, 'ZNF85|DNA/RNA': 2, 'CABP5|CHEM_Mg++': 1, 'NT5C3|CHEM_Metal': 1, 'XPNPEP2|CHEM_Organic': 1, 'VSIG4|C3': 1, 'SPACA3|CHEM_Inorganic': 1, 'ZNF823|DNA/RNA': 1, 'BMPR1B|CHEM_Mg++': 1, 'CELA3B|CHEM_Mg++': 1, 'LAMC3|LAMA5': 1, 'LAMC3|LAMA2': 1, 'CTNNB1|JUP': 1, 'KLF15|CHEM_Zn+': 1, 'CRYBA1|CRYBA1': 1, 'MYO6|CHEM_ATP-like': 1, 'CRYBA1|CRYBA4…
large_intestine+colon+carcinoma+adenocarcinoma_clus0.9_stat.txt:CLS_DONOR_VITAL_STAT:	cl:121	11	cl:232	8	10	1	6	2	0.545924	Counter({'SMAD4|SMAD2': 2, 'KRAS|CHEM_GTP-like': 2, 'KRAS|CHEM_Organic': 2, 'SMAD4|SMAD5': 2, 'SMAD4|SMAD3': 2, 'SMAD4|SMAD1': 2, 'SMAD4|SMAD9': 2, 'ZNF669|CHEM_Metabolite': 1, 'EPHA3|CHEM_Mg++': 1, 'H2AFX|HIST3H3': 1, 'ZNF334|CHEM_Metabolite': 1, 'CYP2J2|CHEM_Drug-like': 1, 'GSTM4|CHEM_Organic': 1, 'ZNF543|DNA/RNA': 1, 'PRSS3|CHEM_pTyr-like': 1, 'NRAS|CHEM_GTP-like': 1, 'KRAS|CHEM_Inorganic': 1,…	Counter({'TP53|PPP1R13B': 8, 'TP53|PPP1R13L': 8, 'TP53|DNA/RNA': 8, 'TP53|TP53BP2': 8, 'TP53|TP53BP1': 8, 'KIT|KIT': 2, 'KRAS|CHEM_GTP-like': 2, 'KIT|YES1': 2, 'KIT|SRC': 2, 'KIT|HCK': 2, 'KIT|FYN': 2, 'KIT|FGR': 2, 'PTEN|CHEM_Organic': 2, 'KIT|FER': 2, 'KRAS|CHEM_Organic': 2, 'KIT|LYN': 2, 'KIT|PDGFRA': 2, 'CCKAR|CHEM_Metabolite': 1, 'KLK6|CHEM_Organic': 1, 'POTEF|CHEM_Organic': 1, 'PUS1|DNA/RNA…
breast+NS+carcinoma+NS_clus0.9_stat.txt:CLS_DONOR_VITAL_STAT:	cl:127	18	cl:10	7	16	2	5	2	0.548458	Counter({'PIK3CA|PIK3R1': 18, 'PIK3CA|PIK3R3': 17, 'TP53|CHEM_Zn+': 2, 'GNB1|RGS6': 1, 'HOXB5|DNA/RNA': 1, 'PGR|CHEM_Organic': 1, 'MLL3|CHEM_Zn+': 1, 'PGR|CHEM_Steroid-like': 1, 'NCOA3|PGR': 1, 'ZBTB32|CHEM_Mg++': 1, 'PGR|CHEM_Drug-like': 1, 'ITSN1|CDC42': 1})	Counter({'TP53|TP53BP2': 7, 'TP53|DNA/RNA': 7, 'TP53|PPP1R13B': 7, 'TP53|PPP1R13L': 7, 'TP53|TP53BP1': 2, 'PIK3CA|PIK3R2': 2, 'ZNF510|CHEM_Zn+': 1, 'MAST1|CHEM_Metal': 1, 'PPFIA2|CASK': 1, 'PTPRB|CHEM_Organic': 1, 'PTPRB|CHEM_Mg++': 1, 'HIST1H2BK|H2AFY': 1, 'CYP24A1|CHEM_Zn+': 1, 'PTPRR|CHEM_Organic': 1, 'MAST1|CHEM_Organic': 1})
central_nervous_system+brain+glioma+NS_clus0.9_stat.txt:CLS_DONOR_VITAL_STAT:	cl:6	14	cl:17	6	12	2	4	2	0.549226	Counter({'IDH1|CHEM_Mn++': 14, 'IDH1|CHEM_Ca++': 14, 'IDH1|CHEM_Metabolite': 14, 'TP53|PPP1R13B': 14, 'TP53|PPP1R13L': 14, 'IDH1|CHEM_Mg++': 14, 'IDH1|IDH1': 14, 'TP53|DNA/RNA': 14, 'IDH1|CHEM_Organic': 14, 'TP53|TP53BP2': 14, 'GRPR|CHEM_Metabolite': 1, 'MLL3|WDR5': 1, 'HSD17B4|HSD17B4': 1, 'ZNF208|DNA/RNA': 1, 'AFP|CHEM_Organic': 1, 'PRKAR1A|PRKACG': 1, 'PROKR1|CHEM_Metal': 1, 'PRKAR1A|PRKACB': …	Counter({'IDH1|CHEM_Mn++': 6, 'PIK3CA|PIK3R1': 6, 'PIK3CA|PIK3R3': 6, 'IDH1|CHEM_Metabolite': 6, 'IDH1|CHEM_Mg++': 6, 'IDH1|IDH1': 6, 'IDH1|CHEM_Organic': 6, 'IDH1|CHEM_Ca++': 6, 'LILRA2|LILRA2': 1, 'ZNF91|DNA/RNA': 1, 'MMP9|CHEM_Organic': 1, 'TLR5|CHEM_Cu+': 1, 'POTEE|CHEM_ATP-like': 1, 'CAD|CHEM_Mn++': 1, 'GPR83|CHEM_Organic': 1, 'GGA1|SORL1': 1, 'GPR83|CHEM_Drug-like': 1, 'FBXO40|CHEM_Zn+': 1,…
stomach+NS+carcinoma+adenocarcinoma_clus0.9_stat.txt:CLS_DONOR_VITAL_STAT:	cl:20	20	cl:2	8	18	2	6	2	0.554579	Counter({'GTPBP1|CHEM_Organic': 1, 'GIMAP8|CHEM_GTP-like': 1, 'HDC|HDC': 1, 'BRDT|CHEM_Organic': 1, 'COL12A1|CHEM_Nat-mod': 1, 'KCNH8|CHEM_ATP-like': 1, 'HBG2|CHEM_Organic': 1, 'SPACA3|CHEM_Inorganic': 1, 'CSNK1A1L|CHEM_ATP-like': 1, 'LRP1B|CHEM_Inorganic': 1, 'HTR1A|CHEM_Drug-like': 1, 'NRAS|CHEM_Mg++': 1, 'F12|CHEM_Ca++': 1, 'ZNF484|DNA/RNA': 1, 'FBXW7|CHEM_Nat-mod': 1, 'RET|CHEM_pST-like': 1, …	Counter({'TP53|PPP1R13B': 8, 'TP53|PPP1R13L': 8, 'TP53|DNA/RNA': 8, 'TP53|TP53BP2': 8, 'TP53|TP53BP1': 4, 'PDE7A|CHEM_Organic': 2, 'FBXW7|CHEM_Organic': 2, 'FBP2|CHEM_Metal': 2, 'FBXW7|CHEM_Nat-mod': 2, 'FBXW7|CHEM_pST-like': 2, 'PABPC3|DNA/RNA': 2, 'ADCY5|ADCY6': 2, 'TMPRSS15|CHEM_Metabolite': 2, 'ZNF169|DNA/RNA': 2, 'ZNF169|CHEM_Metabolite': 2, 'CYGB|CHEM_Heme-like': 1, 'EXOC6|EXOC6': 1, 'CAMKK…
liver+NS+carcinoma+NS_clus0.9_stat.txt:CLS_DONOR_VITAL_STAT:	cl:68	22	cl:19	5	16	6	5	0	0.555184	Counter({'TP53|TP53': 6, 'TP53|TP63': 6, 'TP53|TP73': 6, 'FGF12|CHEM_Organic': 2, 'YBX1|DNA/RNA': 2, 'DDX55|CHEM_ATP-like': 2, 'APAF1|CHEM_pST-like': 2, 'VCAM1|VCAM1': 2, 'KDM6A|CHEM_Metal': 2, 'ZNF853|DNA/RNA': 2, 'H2AFJ|HIST3H3': 2, 'BIRC2|UBE2N': 2, 'DECR1|CHEM_NAD-like': 2, 'SYK|CHEM_Drug-like': 2, 'OTC|CHEM_Organic': 2, 'SYK|ERBB2': 2, 'ANXA3|CHEM_Ca++': 2, 'SYK|ERBB4': 2, 'COL5A1|COL5A1': 2…	Counter({'TP53|PPP1R13B': 5, 'TP53|PPP1R13L': 5, 'TP53|DNA/RNA': 5, 'TP53|TP53BP2': 5, 'CTNNB1|LEF1': 2, 'CTNNB1|APC': 2, 'CTNNB1|CTNNBIP1': 2, 'SMOX|CHEM_FAD-like': 2, 'RPS6KA3|CHEM_Mg++': 2, 'GCM2|DNA/RNA': 2, 'RPS6KA3|CHEM_Organic': 2, 'SMOX|CHEM_Organic': 2, 'CTNNB1|TCF7L2': 2, 'CTNNB1|NR5A1': 2, 'CTNNB1|NR5A2': 2, 'RPS6KA3|CHEM_Drug-like': 2, 'ZNF100|DNA/RNA': 1, 'STK32B|CHEM_Drug-like': 1, …
endometrium+NS+carcinoma+endometrioid_carcinoma_clus0.9_stat.txt:CLS_DONOR_VITAL_STAT:	cl:17	7	cl:28	6	6	1	4	2	0.559441	Counter({'CTNNB1|HLA-A': 7, 'CTNNB1|FBXW11': 7, 'CTNNB1|BTRC': 7, 'PTEN|CHEM_Organic': 2, 'ZNF749|DNA/RNA': 1, 'HRH4|CHEM_Organic': 1, 'ZNF57|CHEM_Zn+': 1, 'MYO16|CHEM_Organic': 1, 'ZNF433|CHEM_Organic': 1, 'ATP7A|CHEM_Cu+': 1, 'MGST1|CHEM_Metabolite': 1, 'PIK3CA|PIK3R1': 1, 'RAC1|CHEM_Organic': 1, 'PIK3CA|PIK3R3': 1, 'PIK3CA|PIK3R2': 1, 'PRSS8|CHEM_Sugar': 1, 'ZIC3|DNA/RNA': 1, 'ZNF174|DNA/RNA':…	Counter({'KRAS|CHEM_Inorganic': 2, 'KRAS|CHEM_GTP-like': 2, 'HKR1|CHEM_Zn+': 2, 'HIST1H2BC|HIST1H4A': 2, 'HKR1|DNA/RNA': 2, 'KRAS|CHEM_Mg++': 2, 'P2RY10|CHEM_Metabolite': 1, 'RPS6KA2|CHEM_pST-like': 1, 'TNK2|CHEM_Mn++': 1, 'SULT1B1|CHEM_Drug-like': 1, 'TNK2|CHEM_pST-like': 1, 'CA6|CHEM_Organic': 1, 'GSX1|DNA/RNA': 1, 'PCDHGB4|CHEM_Ca++': 1, 'MCHR1|CHEM_Drug-like': 1, 'PSMD7|PSMD14': 1, 'CDK9|CHEM…
central_nervous_system+brain+glioma+astrocytoma_Grade_IV_clus0.9_stat.txt:CLS_DONOR_VITAL_STAT:	cl:205	10	cl:29	5	2	8	2	3	0.56044	Counter({'EGFR|ERBB3': 4, 'EGFR|ERBB2': 4, 'EGFR|ERBB4': 4, 'EGFR|EGFR': 4, 'IDH1|CHEM_Ca++': 3, 'IDH1|CHEM_Mg++': 3, 'IDH1|CHEM_Mn++': 3, 'IDH1|CHEM_Organic': 3, 'IDH1|IDH1': 3, 'IDH1|CHEM_Metabolite': 3, 'SIK1|CHEM_Mg++': 2, 'SIK1|CHEM_Organic': 2, 'SIK1|CHEM_Arg-like': 2, 'SIK1|CHEM_ATP-like': 2, 'SIK1|CHEM_Ca++': 2, 'ZNF586|DNA/RNA': 2, 'SIK1|CHEM_pST-like': 2, 'SIK1|CHEM_Inorganic': 2, 'SIK1…	Counter({'PIK3R1|PIK3CD': 5, 'PIK3R1|PIK3CB': 5, 'PIK3CA|PIK3R1': 5, 'OR14I1|CHEM_Organic': 2, 'PIK3R1|CHEM_pTyr-like': 2, 'OR1L1|CHEM_Organic': 2, 'OR1L1|CHEM_Drug-like': 2, 'PIK3R1|CHEM_Nat-mod': 2, 'MMP13|CHEM_Organic': 2, 'MMP13|CHEM_Ca++': 2, 'PPID|CHEM_Metabolite': 1, 'PPID|CHEM_Organic': 1, 'ENPEP|CHEM_Organic': 1, 'YSK4|CHEM_Organic': 1, 'PPID|CHEM_Pro-like': 1, 'CRYM|CHEM_NAD-like': 1, '…
central_nervous_system+brain+glioma+astrocytoma_Grade_IV_clus0.9_stat.txt:CLS_DONOR_VITAL_STAT:	cl:205	10	cl:210	5	2	8	2	3	0.56044	Counter({'EGFR|ERBB3': 4, 'EGFR|ERBB2': 4, 'EGFR|ERBB4': 4, 'EGFR|EGFR': 4, 'IDH1|CHEM_Ca++': 3, 'IDH1|CHEM_Mg++': 3, 'IDH1|CHEM_Mn++': 3, 'IDH1|CHEM_Organic': 3, 'IDH1|IDH1': 3, 'IDH1|CHEM_Metabolite': 3, 'SIK1|CHEM_Mg++': 2, 'SIK1|CHEM_Organic': 2, 'SIK1|CHEM_Arg-like': 2, 'SIK1|CHEM_ATP-like': 2, 'SIK1|CHEM_Ca++': 2, 'ZNF586|DNA/RNA': 2, 'SIK1|CHEM_pST-like': 2, 'SIK1|CHEM_Inorganic': 2, 'SIK1…	Counter({'EGFR|EGFR': 4, 'EGFR|ERBB3': 4, 'EGFR|ERBB2': 4, 'EGFR|ERBB4': 4, 'NRAS|CHEM_Organic': 2, 'PIK3R1|PIK3CD': 2, 'NRAS|CHEM_Zn+': 2, 'PIK3R1|PIK3CB': 2, 'IDH1|CHEM_Mn++': 2, 'IDH1|CHEM_Ca++': 2, 'PIK3R1|CHEM_Nat-mod': 2, 'IDH1|CHEM_Metabolite': 2, 'NRAS|CHEM_GTP-like': 2, 'PIK3R1|CHEM_pTyr-like': 2, 'NRAS|RASA1': 2, 'IDH1|CHEM_Mg++': 2, 'IDH1|IDH1': 2, 'NRAS|SOS1': 2, 'IDH1|CHEM_Organic': …
endometrium+NS+carcinoma+endometrioid_carcinoma_clus0.9_stat.txt:CLS_DONOR_VITAL_STAT:	cl:35	77	cl:17	7	69	8	6	1	0.561786	Counter({'PTEN|CHEM_Organic': 12, 'KRAS|CHEM_GTP-like': 12, 'KRAS|CHEM_Organic': 12, 'KRAS|CHEM_Inorganic': 12, 'KRAS|CHEM_Mg++': 12, 'PIK3CA|PIK3R1': 8, 'PIK3CA|PIK3R2': 7, 'TP53|TP73': 7, 'TP53|PPP1R13B': 6, 'PIK3CA|PIK3R3': 6, 'TP53|TP53BP2': 6, 'TP53|PPP1R13L': 5, 'FBXW7|CHEM_pST-like': 5, 'TP53|CHEM_Zn+': 5, 'CTCF|DNA/RNA': 4, 'FBXW7|CHEM_Organic': 4, 'TP53|DNA/RNA': 4, 'MAX|DNA/RNA': 3, 'TP…	Counter({'CTNNB1|HLA-A': 7, 'CTNNB1|FBXW11': 7, 'CTNNB1|BTRC': 7, 'PTEN|CHEM_Organic': 2, 'ZNF749|DNA/RNA': 1, 'HRH4|CHEM_Organic': 1, 'ZNF57|CHEM_Zn+': 1, 'MYO16|CHEM_Organic': 1, 'ZNF433|CHEM_Organic': 1, 'ATP7A|CHEM_Cu+': 1, 'MGST1|CHEM_Metabolite': 1, 'PIK3CA|PIK3R1': 1, 'RAC1|CHEM_Organic': 1, 'PIK3CA|PIK3R3': 1, 'PIK3CA|PIK3R2': 1, 'PRSS8|CHEM_Sugar': 1, 'ZIC3|DNA/RNA': 1, 'ZNF174|DNA/RNA':…
large_intestine+colon+carcinoma+adenocarcinoma_clus0.9_stat.txt:CLS_DONOR_VITAL_STAT:	cl:218	26	cl:2	5	19	7	5	0	0.56223	Counter({'PIK3CA|PIK3R1': 26, 'PIK3CA|PIK3R3': 26, 'KRAS|CHEM_GTP-like': 11, 'KRAS|CHEM_Inorganic': 9, 'KRAS|CHEM_Mg++': 9, 'KRAS|CHEM_Organic': 7, 'TP53|TP53': 4, 'TP53|TP73': 4, 'TP53|CHEM_Zn+': 4, 'TP53|TP63': 4, 'FBXW7|CHEM_pST-like': 3, 'TP53|PPP1R13B': 3, 'TP53|TP53BP2': 3, 'FBXW7|CHEM_Organic': 3, 'BRAF|CHEM_Organic': 2, 'PIK3CA|PIK3R2': 2, 'FBXW7|CHEM_Nat-mod': 2, 'ZNF189|DNA/RNA': 2, 'FB…	Counter({'TP53|DNA/RNA': 5, 'TP53|PPP1R13B': 5, 'TP53|PPP1R13L': 5, 'TP53|TP53BP2': 5, 'TP53|TP53BP1': 3, 'ZNF443|DNA/RNA': 1, 'FLT4|CHEM_pTyr-like': 1, 'NGLY1|RAD23B': 1, 'NGLY1|RAD23A': 1, 'ALX4|DLX2': 1, 'FLT4|CHEM_Metabolite': 1, 'ZNF91|DNA/RNA': 1, 'HRH3|CHEM_Organic': 1, 'TPSD1|CHEM_Organic': 1, 'ZFP91|DNA/RNA': 1, 'NRAS|CHEM_GTP-like': 1, 'OBP2A|CHEM_Metabolite': 1, 'ALX4|DNA/RNA': 1, 'PRS…
large_intestine+colon+carcinoma+adenocarcinoma_clus0.9_stat.txt:CLS_DONOR_VITAL_STAT:	cl:218	26	cl:10	5	19	7	5	0	0.56223	Counter({'PIK3CA|PIK3R1': 26, 'PIK3CA|PIK3R3': 26, 'KRAS|CHEM_GTP-like': 11, 'KRAS|CHEM_Inorganic': 9, 'KRAS|CHEM_Mg++': 9, 'KRAS|CHEM_Organic': 7, 'TP53|TP53': 4, 'TP53|TP73': 4, 'TP53|CHEM_Zn+': 4, 'TP53|TP63': 4, 'FBXW7|CHEM_pST-like': 3, 'TP53|PPP1R13B': 3, 'TP53|TP53BP2': 3, 'FBXW7|CHEM_Organic': 3, 'BRAF|CHEM_Organic': 2, 'PIK3CA|PIK3R2': 2, 'FBXW7|CHEM_Nat-mod': 2, 'ZNF189|DNA/RNA': 2, 'FB…	Counter({'TP53|TP63': 4, 'TP53|TP73': 4, 'TP53|TP53': 4, 'BMP2K|CHEM_Drug-like': 1, 'DCLK3|CHEM_Ca++': 1, 'BMP2K|CHEM_Organic': 1, 'LRP1|LRPAP1': 1, 'KIT|CHEM_Mg++': 1, 'MMP3|CHEM_Organic': 1, 'INSRR|CHEM_Glycos': 1, 'KRAS|CHEM_GTP-like': 1, 'FBXW7|CHEM_Arg-like': 1, 'KIT|CHEM_ATP-like': 1, 'PIK3CA|PIK3R1': 1, 'MAFK|MAFG': 1, 'FBXW7|CHEM_Nat-mod': 1, 'KIT|CHEM_Organic': 1, 'DCLK3|CHEM_Organic': 1…
large_intestine+colon+carcinoma+adenocarcinoma_clus0.9_stat.txt:CLS_DONOR_VITAL_STAT:	cl:218	26	cl:231	5	19	7	5	0	0.56223	Counter({'PIK3CA|PIK3R1': 26, 'PIK3CA|PIK3R3': 26, 'KRAS|CHEM_GTP-like': 11, 'KRAS|CHEM_Inorganic': 9, 'KRAS|CHEM_Mg++': 9, 'KRAS|CHEM_Organic': 7, 'TP53|TP53': 4, 'TP53|TP73': 4, 'TP53|CHEM_Zn+': 4, 'TP53|TP63': 4, 'FBXW7|CHEM_pST-like': 3, 'TP53|PPP1R13B': 3, 'TP53|TP53BP2': 3, 'FBXW7|CHEM_Organic': 3, 'BRAF|CHEM_Organic': 2, 'PIK3CA|PIK3R2': 2, 'FBXW7|CHEM_Nat-mod': 2, 'ZNF189|DNA/RNA': 2, 'FB…	Counter({'TP53|PPP1R13B': 5, 'TP53|PPP1R13L': 5, 'TP53|DNA/RNA': 5, 'TP53|TP53BP2': 5, 'TP53|TP53BP1': 5, 'ADORA2B|CHEM_Organic': 1, 'CDC7|CHEM_Organic': 1, 'KRAS|CHEM_GTP-like': 1, 'RRP9|CHEM_Organic': 1, 'REG3A|CHEM_Zn+': 1, 'RBM39|DNA/RNA': 1, 'SCN1A|SCN2A': 1, 'PRKAG1|CHEM_Organic': 1, 'RB1|RBL1': 1, 'REG3A|CHEM_Ca++': 1, 'DDC|DDC': 1, 'FBXW8|CHEM_Arg-like': 1, 'PRKAG1|CHEM_ATP-like': 1, 'NEK…
liver+NS+carcinoma+hepatocellular_carcinoma_clus0.9_stat.txt:CLS_DONOR_VITAL_STAT:	cl:17	8	cl:29	7	5	3	6	1	0.569231	Counter({'TP53|TP73': 4, 'TP53|TP53': 3, 'CTNNB1|LEF1': 3, 'TP53|TP63': 3, 'CTNNB1|APC': 3, 'CTNNB1|NR5A1': 3, 'CTNNB1|NR5A2': 3, 'CTNNB1|CTNNBIP1': 3, 'CTNNB1|TCF7L2': 3, 'SLIT3|ROBO1': 1, 'SLIT3|ROBO4': 1, 'MAST3|CHEM_Ca++': 1, 'FBN2|CHEM_Ca++': 1, 'KDM8|CHEM_Zn+': 1, 'KDM8|CHEM_Metal': 1, 'SEMA6A|PLXNA4': 1, 'SEMA6A|PLXNA3': 1, 'SEMA6A|PLXNA2': 1, 'SEMA6A|PLXNA1': 1, 'GRK6|CHEM_Metabolite': 1,…	Counter({'TP53|TP73': 7, 'TP53|PPP1R13B': 7, 'TP53|PPP1R13L': 7, 'TP53|TP53BP2': 7, 'TP53|TP63': 6, 'TP53|TP53': 6, 'TP53|TP53BP1': 6, 'ZNF813|DNA/RNA': 1, 'CTNNB1|HLA-A': 1, 'C1RL|CHEM_Arg-like': 1, 'LINGO1|CHEM_Cu+': 1, 'ZFP91|DNA/RNA': 1, 'CTNNB1|FBXW11': 1, 'ESPNL|CHEM_ATP-like': 1, 'HIBCH|CHEM_Mg++': 1, 'EEF1A1|CHEM_Mg++': 1, 'CDH7|CHEM_Ca++': 1, 'ELANE|CHEM_Organic': 1, 'TMPRSS11D|CHEM_Inor…
liver+NS+carcinoma+hepatocellular_carcinoma_clus0.9_stat.txt:CLS_DONOR_VITAL_STAT:	cl:189	8	cl:29	7	5	3	6	1	0.569231	Counter({'CTNNB1|HLA-A': 8, 'CTNNB1|BTRC': 8, 'CTNNB1|FBXW11': 8, 'ZNF417|DNA/RNA': 2, 'ZNF813|DNA/RNA': 1, 'SALL4|CHEM_Zn+': 1, 'CSNK1G1|CHEM_Organic': 1, 'KCNIP1|CHEM_Mn++': 1, 'TPO|CHEM_Drug-like': 1, 'TPSD1|CHEM_Organic': 1, 'ZNF37A|CHEM_Metabolite': 1, 'CXCR4|CHEM_Metabolite': 1, 'CSNK1G1|CHEM_Drug-like': 1, 'PRSS38|CHEM_Zn+': 1, 'CIRBP|CHEM_Organic': 1, 'ZNF417|CHEM_Zn+': 1, 'CD46|CHEM_Meta…	Counter({'TP53|TP73': 7, 'TP53|PPP1R13B': 7, 'TP53|PPP1R13L': 7, 'TP53|TP53BP2': 7, 'TP53|TP63': 6, 'TP53|TP53': 6, 'TP53|TP53BP1': 6, 'ZNF813|DNA/RNA': 1, 'CTNNB1|HLA-A': 1, 'C1RL|CHEM_Arg-like': 1, 'LINGO1|CHEM_Cu+': 1, 'ZFP91|DNA/RNA': 1, 'CTNNB1|FBXW11': 1, 'ESPNL|CHEM_ATP-like': 1, 'HIBCH|CHEM_Mg++': 1, 'EEF1A1|CHEM_Mg++': 1, 'CDH7|CHEM_Ca++': 1, 'ELANE|CHEM_Organic': 1, 'TMPRSS11D|CHEM_Inor…
central_nervous_system+brain+glioma+astrocytoma_Grade_IV_clus0.9_stat.txt:CLS_DONOR_VITAL_STAT:	cl:5	7	cl:27	5	3	4	1	4	0.575758	Counter({'TP53|PPP1R13B': 7, 'TP53|PPP1R13L': 7, 'TP53|DNA/RNA': 7, 'TP53|TP53BP2': 7, 'TP53|TP53BP1': 7, 'IDH1|CHEM_Mn++': 2, 'IDH1|CHEM_Ca++': 2, 'IL22|IL22': 2, 'IDH1|CHEM_Metabolite': 2, 'IL22|IL22RA2': 2, 'IL22|IL22RA1': 2, 'FBN1|CHEM_Ca++': 2, 'IDH1|CHEM_Mg++': 2, 'FBN1|CHEM_Metal': 2, 'IDH1|IDH1': 2, 'PEG3|CHEM_Zn+': 2, 'IDH1|CHEM_Organic': 2, 'KDR|FLT4': 1, 'KDR|FLT1': 1, 'KDR|SRC': 1, 'E…	Counter({'HSPA8|HSPBP1': 5, 'HSPA8|BAG4': 5, 'HSPA8|HSPA4': 5, 'HSPA8|BAG3': 5, 'HSPA8|BAG1': 5, 'HSPA8|CHEM_Organic': 5, 'CHEK2|CHEM_Organic': 1})
central_nervous_system+brain+glioma+astrocytoma_Grade_IV_clus0.9_stat.txt:CLS_DONOR_VITAL_STAT:	cl:5	7	cl:89	5	3	4	1	4	0.575758	Counter({'TP53|PPP1R13B': 7, 'TP53|PPP1R13L': 7, 'TP53|DNA/RNA': 7, 'TP53|TP53BP2': 7, 'TP53|TP53BP1': 7, 'IDH1|CHEM_Mn++': 2, 'IDH1|CHEM_Ca++': 2, 'IL22|IL22': 2, 'IDH1|CHEM_Metabolite': 2, 'IL22|IL22RA2': 2, 'IL22|IL22RA1': 2, 'FBN1|CHEM_Ca++': 2, 'IDH1|CHEM_Mg++': 2, 'FBN1|CHEM_Metal': 2, 'IDH1|IDH1': 2, 'PEG3|CHEM_Zn+': 2, 'IDH1|CHEM_Organic': 2, 'KDR|FLT4': 1, 'KDR|FLT1': 1, 'KDR|SRC': 1, 'E…	Counter({'RXRA|CHEM_Organic': 2, 'HTR7|CHEM_Drug-like': 2, 'HTR7|CHEM_Organic': 2, 'ZNF28|DNA/RNA': 2, 'ZNF28|CHEM_Zn+': 2, 'PLG|CHEM_Metabolite': 2, 'UGT2B4|CHEM_UTP-like': 2, 'IL7|IL7R': 2, 'KLK6|CHEM_Organic': 1, 'PIK3R1|PIK3CB': 1, 'PIK3CB|PIK3R2': 1, 'TP53|CHEM_Zn+': 1, 'PTEN|CHEM_Organic': 1})
liver+NS+carcinoma+hepatocellular_carcinoma_clus0.9_stat.txt:CLS_DONOR_VITAL_STAT:	cl:17	8	cl:14	6	5	3	5	1	0.58042	Counter({'TP53|TP73': 4, 'TP53|TP53': 3, 'CTNNB1|LEF1': 3, 'TP53|TP63': 3, 'CTNNB1|APC': 3, 'CTNNB1|NR5A1': 3, 'CTNNB1|NR5A2': 3, 'CTNNB1|CTNNBIP1': 3, 'CTNNB1|TCF7L2': 3, 'SLIT3|ROBO1': 1, 'SLIT3|ROBO4': 1, 'MAST3|CHEM_Ca++': 1, 'FBN2|CHEM_Ca++': 1, 'KDM8|CHEM_Zn+': 1, 'KDM8|CHEM_Metal': 1, 'SEMA6A|PLXNA4': 1, 'SEMA6A|PLXNA3': 1, 'SEMA6A|PLXNA2': 1, 'SEMA6A|PLXNA1': 1, 'GRK6|CHEM_Metabolite': 1,…	Counter({'CTNNB1|APC': 3, 'CTNNB1|LEF1': 2, 'CTNNB1|TCF7L2': 2, 'ZNF85|DNA/RNA': 2, 'CABP5|CHEM_Mg++': 1, 'NT5C3|CHEM_Metal': 1, 'XPNPEP2|CHEM_Organic': 1, 'VSIG4|C3': 1, 'SPACA3|CHEM_Inorganic': 1, 'ZNF823|DNA/RNA': 1, 'BMPR1B|CHEM_Mg++': 1, 'CELA3B|CHEM_Mg++': 1, 'LAMC3|LAMA5': 1, 'LAMC3|LAMA2': 1, 'CTNNB1|JUP': 1, 'KLF15|CHEM_Zn+': 1, 'CRYBA1|CRYBA1': 1, 'MYO6|CHEM_ATP-like': 1, 'CRYBA1|CRYBA4…
liver+NS+carcinoma+hepatocellular_carcinoma_clus0.9_stat.txt:CLS_DONOR_VITAL_STAT:	cl:189	8	cl:14	6	5	3	5	1	0.58042	Counter({'CTNNB1|HLA-A': 8, 'CTNNB1|BTRC': 8, 'CTNNB1|FBXW11': 8, 'ZNF417|DNA/RNA': 2, 'ZNF813|DNA/RNA': 1, 'SALL4|CHEM_Zn+': 1, 'CSNK1G1|CHEM_Organic': 1, 'KCNIP1|CHEM_Mn++': 1, 'TPO|CHEM_Drug-like': 1, 'TPSD1|CHEM_Organic': 1, 'ZNF37A|CHEM_Metabolite': 1, 'CXCR4|CHEM_Metabolite': 1, 'CSNK1G1|CHEM_Drug-like': 1, 'PRSS38|CHEM_Zn+': 1, 'CIRBP|CHEM_Organic': 1, 'ZNF417|CHEM_Zn+': 1, 'CD46|CHEM_Meta…	Counter({'CTNNB1|APC': 3, 'CTNNB1|LEF1': 2, 'CTNNB1|TCF7L2': 2, 'ZNF85|DNA/RNA': 2, 'CABP5|CHEM_Mg++': 1, 'NT5C3|CHEM_Metal': 1, 'XPNPEP2|CHEM_Organic': 1, 'VSIG4|C3': 1, 'SPACA3|CHEM_Inorganic': 1, 'ZNF823|DNA/RNA': 1, 'BMPR1B|CHEM_Mg++': 1, 'CELA3B|CHEM_Mg++': 1, 'LAMC3|LAMA5': 1, 'LAMC3|LAMA2': 1, 'CTNNB1|JUP': 1, 'KLF15|CHEM_Zn+': 1, 'CRYBA1|CRYBA1': 1, 'MYO6|CHEM_ATP-like': 1, 'CRYBA1|CRYBA4…
lung+NS+carcinoma+adenocarcinoma_clus0.9_stat.txt:CLS_DONOR_VITAL_STAT:	cl:28	9	cl:195	5	7	2	3	2	0.58042	Counter({'KRAS|CHEM_GTP-like': 9, 'KRAS|CHEM_Inorganic': 9, 'KRAS|CHEM_Mg++': 9, 'KRAS|CHEM_Organic': 8, 'PABPC3|DNA/RNA': 1, 'RERGL|CHEM_Ca++': 1, 'CPB1|CPB1': 1, 'OR51A2|CHEM_Metabolite': 1, 'TTC32|CHEM_Metal': 1, 'ZFP112|CHEM_Organic': 1, 'RERGL|CHEM_Organic': 1, 'GRK5|CHEM_Drug-like': 1, 'ZFP112|CHEM_Metabolite': 1, 'ZFP112|DNA/RNA': 1, 'RERGL|CHEM_GTP-like': 1, 'GRK5|CHEM_Organic': 1})	Counter({'KRAS|CHEM_GTP-like': 3, 'KRAS|CHEM_Inorganic': 3, 'KRAS|CHEM_Organic': 3, 'KRAS|CHEM_Mg++': 3, 'CTNNB1|HLA-A': 2, 'KRAS|RASA1': 2, 'CTNNB1|FBXW11': 2, 'KRAS|CHEM_Zn+': 2, 'KRAS|SOS2': 2, 'KRAS|SOS1': 2, 'CTNNB1|BTRC': 2, 'PABPC3|DNA/RNA': 1, 'HIST1H2AG|HIST1H2BB': 1, 'ZNF93|DNA/RNA': 1, 'HIST1H2BN|H2AFV': 1, 'ZNF479|DNA/RNA': 1, 'HIST1H2AG|HIST2H2BF': 1, 'HIST1H2AG|HIST2H2BE': 1, 'ZNF60…
ovary+NS+carcinoma+serous_carcinoma_clus0.9_stat.txt:CLS_DONOR_VITAL_STAT:	cl:16	9	cl:55	5	3	6	3	2	0.58042	Counter({'TP53|TP73': 7, 'TP53|TP63': 4, 'TP53|PPP1R13B': 4, 'TP53|DNA/RNA': 4, 'TP53|TP53BP2': 4, 'TP53|TP53': 4, 'TP53|PPP1R13L': 3, 'TP53|CHEM_Zn+': 2, 'TKT|TKTL2': 1, 'TNIK|CHEM_Organic': 1, 'NEU1|CHEM_Organic': 1, 'E4F1|CHEM_Zn+': 1, 'RELB|NFKB2': 1, 'RELB|NFKB1': 1, 'ARHGAP20|RHOC': 1, 'ARHGAP20|RHOA': 1, 'TKT|TKT': 1, 'KLF15|CHEM_Zn+': 1, 'KLF15|DNA/RNA': 1, 'PRKCI|CHEM_Drug-like': 1, 'TFR…	Counter({'TP53|CHEM_Zn+': 5, 'TP53|TP73': 4, 'ZNF615|DNA/RNA': 1, 'LGALS12|CHEM_Sugar': 1, 'HDAC6|CHEM_Cys-like': 1, 'ZFP112|DNA/RNA': 1, 'VHLL|CHEM_Organic': 1, 'SEC61A2|DNA/RNA': 1, 'HDAC6|CHEM_Organic': 1, 'ZFP112|CHEM_Zn+': 1, 'HDAC6|CHEM_Lys-like': 1, 'ACADVL|ACADVL': 1, 'VHLL|CHEM_Pro-like': 1, 'VHLL|HIF1A': 1, 'ACADVL|CHEM_FAD-like': 1, 'ARPC1A|ARPC4': 1, 'F13A1|F13A1': 1})
endometrium+NS+carcinoma+endometrioid_carcinoma_clus0.9_stat.txt:CLS_DONOR_VITAL_STAT:	cl:35	77	cl:18	11	69	8	11	0	0.588454	Counter({'PTEN|CHEM_Organic': 12, 'KRAS|CHEM_GTP-like': 12, 'KRAS|CHEM_Organic': 12, 'KRAS|CHEM_Inorganic': 12, 'KRAS|CHEM_Mg++': 12, 'PIK3CA|PIK3R1': 8, 'PIK3CA|PIK3R2': 7, 'TP53|TP73': 7, 'TP53|PPP1R13B': 6, 'PIK3CA|PIK3R3': 6, 'TP53|TP53BP2': 6, 'TP53|PPP1R13L': 5, 'FBXW7|CHEM_pST-like': 5, 'TP53|CHEM_Zn+': 5, 'CTCF|DNA/RNA': 4, 'FBXW7|CHEM_Organic': 4, 'TP53|DNA/RNA': 4, 'MAX|DNA/RNA': 3, 'TP…	Counter({'PIK3CA|PIK3R1': 11, 'PIK3CA|PIK3R3': 11, 'KRAS|CHEM_GTP-like': 4, 'KRAS|CHEM_Inorganic': 4, 'KRAS|CHEM_Mg++': 4, 'CTNNB1|HLA-A': 2, 'NRAS|CHEM_GTP-like': 2, 'CTCF|DNA/RNA': 2, 'CTNNB1|BTRC': 2, 'FBXW7|CHEM_Organic': 2, 'CTNNB1|FBXW11': 2, 'NRAS|CHEM_Organic': 2, 'FBXW7|CHEM_Arg-like': 2, 'FBXW7|CHEM_pST-like': 2, 'PTEN|CHEM_Organic': 2, 'NRAS|CHEM_Mg++': 2, 'NRAS|CHEM_Inorganic': 2, 'PR…
central_nervous_system+brain+glioma+astrocytoma_Grade_IV_clus0.9_stat.txt:CLS_DONOR_VITAL_STAT:	cl:205	10	cl:5	7	2	8	3	4	0.59276	Counter({'EGFR|ERBB3': 4, 'EGFR|ERBB2': 4, 'EGFR|ERBB4': 4, 'EGFR|EGFR': 4, 'IDH1|CHEM_Ca++': 3, 'IDH1|CHEM_Mg++': 3, 'IDH1|CHEM_Mn++': 3, 'IDH1|CHEM_Organic': 3, 'IDH1|IDH1': 3, 'IDH1|CHEM_Metabolite': 3, 'SIK1|CHEM_Mg++': 2, 'SIK1|CHEM_Organic': 2, 'SIK1|CHEM_Arg-like': 2, 'SIK1|CHEM_ATP-like': 2, 'SIK1|CHEM_Ca++': 2, 'ZNF586|DNA/RNA': 2, 'SIK1|CHEM_pST-like': 2, 'SIK1|CHEM_Inorganic': 2, 'SIK1…	Counter({'TP53|PPP1R13B': 7, 'TP53|PPP1R13L': 7, 'TP53|DNA/RNA': 7, 'TP53|TP53BP2': 7, 'TP53|TP53BP1': 7, 'IDH1|CHEM_Mn++': 2, 'IDH1|CHEM_Ca++': 2, 'IL22|IL22': 2, 'IDH1|CHEM_Metabolite': 2, 'IL22|IL22RA2': 2, 'IL22|IL22RA1': 2, 'FBN1|CHEM_Ca++': 2, 'IDH1|CHEM_Mg++': 2, 'FBN1|CHEM_Metal': 2, 'IDH1|IDH1': 2, 'PEG3|CHEM_Zn+': 2, 'IDH1|CHEM_Organic': 2, 'KDR|FLT4': 1, 'KDR|FLT1': 1, 'KDR|SRC': 1, 'E…
breast+NS+carcinoma+NS_clus0.9_stat.txt:CLS_DONOR_VITAL_STAT:	cl:17	54	cl:127	18	51	3	16	2	0.593146	Counter({'PIK3CA|PIK3R1': 54, 'PIK3CA|PIK3R3': 54, 'KRAS|CHEM_GTP-like': 2, 'KRAS|CHEM_Inorganic': 2, 'KRAS|CHEM_Organic': 2, 'KRAS|CHEM_Mg++': 2, 'TMPRSS4|CHEM_Organic': 2, 'POU4F2|DNA/RNA': 2, 'NLGN4X|CHEM_Mg++': 1, 'GSTA3|CHEM_Drug-like': 1, 'DIRAS2|CHEM_Mg++': 1, 'RFC5|RFC4': 1, 'DIRAS2|CHEM_Organic': 1, 'ITGA10|CHEM_Ca++': 1, 'ZBTB37|DNA/RNA': 1, 'TMPRSS4|CHEM_Drug-like': 1, 'DIRAS2|CHEM_Mn+…	Counter({'PIK3CA|PIK3R1': 18, 'PIK3CA|PIK3R3': 17, 'TP53|CHEM_Zn+': 2, 'GNB1|RGS6': 1, 'HOXB5|DNA/RNA': 1, 'PGR|CHEM_Organic': 1, 'MLL3|CHEM_Zn+': 1, 'PGR|CHEM_Steroid-like': 1, 'NCOA3|PGR': 1, 'ZBTB32|CHEM_Mg++': 1, 'PGR|CHEM_Drug-like': 1, 'ITSN1|CDC42': 1})
central_nervous_system+brain+glioma+NS_clus0.9_stat.txt:CLS_DONOR_VITAL_STAT:	cl:18	137	cl:2	7	119	18	7	0	0.596452	Counter({'IDH1|CHEM_Metabolite': 136, 'IDH1|IDH1': 136, 'IDH1|CHEM_Ca++': 136, 'IDH1|CHEM_Mg++': 136, 'IDH1|CHEM_Mn++': 136, 'IDH1|CHEM_Organic': 136, 'TP53|TP73': 19, 'TP53|PPP1R13B': 14, 'TP53|TP53BP2': 14, 'TP53|CHEM_Zn+': 14, 'TP53|DNA/RNA': 13, 'TP53|PPP1R13L': 9, 'TP53|TP53': 7, 'TP53|TP63': 7, 'TP53|CHEM_Organic': 5, 'ZBTB20|CHEM_Metabolite': 3, 'ZBTB20|DNA/RNA': 3, 'PRDM9|CHEM_Zn+': 2, 'M…	Counter({'TP53|PPP1R13B': 7, 'TP53|PPP1R13L': 7, 'TP53|DNA/RNA': 7, 'TP53|TP53BP2': 7, 'TP53|TP53BP1': 7, 'IDH1|CHEM_Mn++': 6, 'IDH1|CHEM_Ca++': 6, 'IDH1|CHEM_Mg++': 6, 'IDH1|IDH1': 6, 'IDH1|CHEM_Organic': 6, 'IDH1|CHEM_Metabolite': 6, 'ADAMTS5|CHEM_Metal': 1, 'ALDH1A3|ALDH1A3': 1, 'IDH2|CHEM_Organometalic': 1, 'CETN1|CHEM_Mn++': 1, 'PTGR2|CHEM_Drug-like': 1, 'ZNF675|CHEM_Zn+': 1, 'IDH2|CHEM_Ca++…
liver+NS+carcinoma+hepatocellular_carcinoma_clus0.9_stat.txt:CLS_DONOR_VITAL_STAT:	cl:35	13	cl:14	6	7	5	5	1	0.600032	Counter({'ZNF606|CHEM_Zn+': 2, 'TP53|CHEM_Zn+': 2, 'PRDM5|DNA/RNA': 1, 'EPHA5|EFNA2': 1, 'HDAC6|CHEM_Zn+': 1, 'HUNK|CHEM_Metabolite': 1, 'ZNF441|CHEM_Zn+': 1, 'AAK1|CHEM_ATP-like': 1, 'FBN2|CHEM_Ca++': 1, 'KLF15|DNA/RNA': 1, 'OSBPL2|CHEM_Plipid': 1, 'AMACR|CHEM_Organic': 1, 'HDAC6|CHEM_Lys-like': 1, 'ZNF566|DNA/RNA': 1, 'NOVA2|DNA/RNA': 1, 'ADAT1|CHEM_Metabolite': 1, 'BTRC|CHEM_pST-like': 1, 'ZNF…	Counter({'CTNNB1|APC': 3, 'CTNNB1|LEF1': 2, 'CTNNB1|TCF7L2': 2, 'ZNF85|DNA/RNA': 2, 'CABP5|CHEM_Mg++': 1, 'NT5C3|CHEM_Metal': 1, 'XPNPEP2|CHEM_Organic': 1, 'VSIG4|C3': 1, 'SPACA3|CHEM_Inorganic': 1, 'ZNF823|DNA/RNA': 1, 'BMPR1B|CHEM_Mg++': 1, 'CELA3B|CHEM_Mg++': 1, 'LAMC3|LAMA5': 1, 'LAMC3|LAMA2': 1, 'CTNNB1|JUP': 1, 'KLF15|CHEM_Zn+': 1, 'CRYBA1|CRYBA1': 1, 'MYO6|CHEM_ATP-like': 1, 'CRYBA1|CRYBA4…
lung+NS+carcinoma+adenocarcinoma_clus0.9_stat.txt:CLS_DONOR_VITAL_STAT:	cl:31	15	cl:10	5	9	6	2	3	0.616873	Counter({'OR7D2|CHEM_Organic': 1, 'NPBWR1|CHEM_Metabolite': 1, 'CXCR6|CHEM_Organic': 1, 'LRRC32|CHEM_Organic': 1, 'CHRNA6|CHEM_Organic': 1, 'OR2S2|CHEM_Metabolite': 1, 'KLB|CHEM_Organic': 1, 'OR7D2|CHEM_Metabolite': 1, 'FBXW7|CHEM_Organic': 1, 'RNASEL|CHEM_Organic': 1, 'RPS6KA4|CHEM_Organic': 1, 'OR4D1|CHEM_Metabolite': 1, 'FBXW7|CHEM_Arg-like': 1, 'HARS2|CHEM_ATP-like': 1, 'ERO1L|CHEM_FAD-like':…	Counter({'PIK3CA|PIK3R1': 5, 'PIK3CA|PIK3R3': 5, 'ZNF571|CHEM_Metabolite': 1, 'KRAS|CHEM_GTP-like': 1, 'ZNF320|CHEM_Metabolite': 1, 'ZNF391|CHEM_Zn+': 1, 'CTSD|CHEM_Metal': 1, 'RB1|RBL1': 1, 'ZNF391|DNA/RNA': 1, 'AVPR1B|CHEM_Metabolite': 1, 'HIST1H4A|DNA/RNA': 1, 'KRAS|CHEM_Inorganic': 1, 'THBS2|CHEM_Ca++': 1, 'ZFP112|DNA/RNA': 1, 'ZNF320|DNA/RNA': 1, 'ACTRT3|CHEM_Ca++': 1, 'ANKRA2|CHEM_ATP-like'…
haematopoietic_and_lymphoid_tissue+NS+haematopoietic_neoplasm+acute_myeloid_leukaemia_clus0.9_stat.txt:CLS_DONOR_VITAL_STAT:	cl:20	9	cl:5	6	3	6	3	3	0.622378	Counter({'FLT3|CHEM_Organic': 9, 'FLT3|CHEM_ATP-like': 9, 'FLT3|CHEM_Ca++': 9, 'NRAS|CHEM_GTP-like': 1, 'RAB17|CHEM_GTP-like': 1, 'RAB17|CHEM_Organic': 1, 'BECN1|BECN1': 1, 'NRAS|CHEM_Inorganic': 1, 'NRAS|CHEM_Mg++': 1})	Counter({'IDH1|CHEM_Mn++': 6, 'IDH1|CHEM_Ca++': 6, 'IDH1|CHEM_Metabolite': 6, 'IDH1|CHEM_Mg++': 6, 'IDH1|IDH1': 6, 'IDH1|CHEM_Organic': 6, 'KIT|CHEM_Mg++': 1, 'ELANE|CHEM_Arg-like': 1, 'KIT|CHEM_ATP-like': 1, 'ELANE|CHEM_Zn+': 1, 'KIT|CHEM_Organic': 1, 'ELANE|CHEM_Mg++': 1, 'ELANE|CHEM_Drug-like': 1, 'FLT3|CHEM_Organic': 1, 'FLT3|CHEM_ATP-like': 1, 'NONO|CHEM_Metabolite': 1, 'ELANE|CHEM_Organic':…
central_nervous_system+brain+glioma+NS_clus0.9_stat.txt:CLS_DONOR_VITAL_STAT:	cl:25	16	cl:3	5	10	6	4	1	0.624355	Counter({'DCLK2|CHEM_Drug-like': 1, 'ACTN4|ACTN4': 1, 'ACTN4|ACTN3': 1, 'ACTN4|ACTN2': 1, 'ACTN4|ACTN1': 1, 'ZNF682|CHEM_Zn+': 1, 'ZNF91|CHEM_Metabolite': 1, 'SPACA3|CHEM_Inorganic': 1, 'TYK2|CHEM_Organic': 1, 'RRAS|CHEM_GTP-like': 1, 'EGFR|CHEM_Glycos': 1, 'HTR5A|CHEM_Organic': 1, 'AFM|CHEM_Metabolite': 1, 'FAT2|CHEM_Mn++': 1, 'ACVRL1|CHEM_Organic': 1, 'NMUR2|CHEM_Zn+': 1, 'CYP2C19|CHEM_Organic'…	Counter({'IDH1|CHEM_Mn++': 5, 'IDH1|CHEM_Ca++': 5, 'IDH1|CHEM_Metabolite': 5, 'IDH1|CHEM_Mg++': 5, 'TP53|PPP1R13B': 5, 'TP53|PPP1R13L': 5, 'IDH1|IDH1': 5, 'TP53|DNA/RNA': 5, 'IDH1|CHEM_Organic': 5, 'TP53|TP53BP2': 5, 'DHRSX|CHEM_Organic': 1, 'ATRX|CHEM_Metal': 1, 'MAP3K1|CHEM_Organic': 1, 'MAP3K1|CHEM_Drug-like': 1, 'MAP3K1|CHEM_Metabolite': 1, 'DHRSX|CHEM_NAD-like': 1, 'EPHA3|CHEM_Organic': 1, '…
central_nervous_system+brain+glioma+NS_clus0.9_stat.txt:CLS_DONOR_VITAL_STAT:	cl:25	16	cl:39	5	10	6	4	1	0.624355	Counter({'DCLK2|CHEM_Drug-like': 1, 'ACTN4|ACTN4': 1, 'ACTN4|ACTN3': 1, 'ACTN4|ACTN2': 1, 'ACTN4|ACTN1': 1, 'ZNF682|CHEM_Zn+': 1, 'ZNF91|CHEM_Metabolite': 1, 'SPACA3|CHEM_Inorganic': 1, 'TYK2|CHEM_Organic': 1, 'RRAS|CHEM_GTP-like': 1, 'EGFR|CHEM_Glycos': 1, 'HTR5A|CHEM_Organic': 1, 'AFM|CHEM_Metabolite': 1, 'FAT2|CHEM_Mn++': 1, 'ACVRL1|CHEM_Organic': 1, 'NMUR2|CHEM_Zn+': 1, 'CYP2C19|CHEM_Organic'…	Counter({'IDH2|CHEM_Mn++': 4, 'IDH2|CHEM_Organic': 4, 'IDH2|CHEM_Organometalic': 4, 'IDH2|CHEM_Metabolite': 4, 'IDH2|CHEM_Ca++': 4, 'IDH2|CHEM_Mg++': 4, 'TTK|CHEM_Organic': 1, 'ZNF276|CHEM_Zn+': 1, 'TTK|TTK': 1, 'GRPR|CHEM_Organic': 1, 'NOS1AP|CHEM_pTyr-like': 1, 'TTK|CHEM_Mn++': 1, 'APOA4|CHEM_Organometalic': 1, 'TTK|CHEM_Drug-like': 1, 'APOA4|CHEM_Organic': 1, 'TTK|CHEM_ATP-like': 1})
kidney+NS+carcinoma+clear_cell_renal_cell_carcinoma_clus0.9_stat.txt:CLS_DONOR_VITAL_STAT:	cl:43	18	cl:3	6	12	6	3	3	0.634907	Counter({'UBA5|CHEM_ATP-like': 1, 'RAB1A|DNA/RNA': 1, 'TNIK|CHEM_Organic': 1, 'KRT15|PRPH': 1, 'ZAP70|CHEM_Organic': 1, 'NTRK1|SHC2': 1, 'NTRK1|SHC3': 1, 'LRRC33|CHEM_Glycos': 1, 'NTRK1|SHC1': 1, 'APLP2|CHEM_Metal': 1, 'ZNF214|CHEM_Zn+': 1, 'GTF2A2|GTF2A1': 1, 'MPO|MPO': 1, 'NUAK1|CHEM_Mn++': 1, 'MBNL1|CHEM_Zn+': 1, 'MAP3K10|CHEM_ATP-like': 1, 'CMA1|DNA/RNA': 1, 'NOS1|CHEM_NAD-like': 1, 'CYP2A13|…	Counter({'PIK3CA|PIK3R1': 5, 'PIK3CA|PIK3R3': 5, 'DLD|CHEM_NAD-like': 1, 'SOX4|DNA/RNA': 1, 'ACP1|CHEM_Metal': 1, 'JAK2|CHEM_Organic': 1, 'KLRD1|HLA-E': 1, 'RAB5A|CHEM_GTP-like': 1, 'F2RL1|CHEM_Organic': 1, 'ACP1|CHEM_Organic': 1, 'HIST1H4A|HIST1H2BL': 1, 'HIST1H4A|HIST1H2BN': 1, 'RAB5A|OCRL': 1, 'ZBTB38|DNA/RNA': 1, 'HIST1H4A|HIST1H2BK': 1, 'HIST1H4A|HIST1H2BJ': 1, 'HIST1H4A|HIST1H2BD': 1, 'F2RL…
ovary+NS+carcinoma+serous_carcinoma_clus0.9_stat.txt:CLS_DONOR_VITAL_STAT:	cl:5	9	cl:16	9	5	4	3	6	0.637186	Counter({'TP53|PPP1R13B': 9, 'TP53|PPP1R13L': 9, 'TP53|DNA/RNA': 9, 'TP53|TP53BP2': 9, 'TP53|TP53BP1': 7, 'TP53|TP73': 2, 'MTNR1A|CHEM_Metabolite': 1, 'ABCG1|CHEM_ATP-like': 1, 'PDE10A|PDE10A': 1, 'ZNF425|DNA/RNA': 1, 'ZFP112|CHEM_Zn+': 1, 'MTNR1A|CHEM_Drug-like': 1, 'MRRF|DNA/RNA': 1, 'LAMC1|LAMC1': 1, 'LAMC1|LAMA4': 1, 'LAMC1|LAMA5': 1, 'LAMC1|LAMA1': 1, 'LAMC1|LAMA2': 1, 'PARP12|PARP12': 1, 'I…	Counter({'TP53|TP73': 7, 'TP53|TP63': 4, 'TP53|PPP1R13B': 4, 'TP53|DNA/RNA': 4, 'TP53|TP53BP2': 4, 'TP53|TP53': 4, 'TP53|PPP1R13L': 3, 'TP53|CHEM_Zn+': 2, 'TKT|TKTL2': 1, 'TNIK|CHEM_Organic': 1, 'NEU1|CHEM_Organic': 1, 'E4F1|CHEM_Zn+': 1, 'RELB|NFKB2': 1, 'RELB|NFKB1': 1, 'ARHGAP20|RHOC': 1, 'ARHGAP20|RHOA': 1, 'TKT|TKT': 1, 'KLF15|CHEM_Zn+': 1, 'KLF15|DNA/RNA': 1, 'PRKCI|CHEM_Drug-like': 1, 'TFR…
breast+NS+carcinoma+NS_clus0.9_stat.txt:CLS_DONOR_VITAL_STAT:	cl:17	54	cl:16	37	51	3	36	1	0.643411	Counter({'PIK3CA|PIK3R1': 54, 'PIK3CA|PIK3R3': 54, 'KRAS|CHEM_GTP-like': 2, 'KRAS|CHEM_Inorganic': 2, 'KRAS|CHEM_Organic': 2, 'KRAS|CHEM_Mg++': 2, 'TMPRSS4|CHEM_Organic': 2, 'POU4F2|DNA/RNA': 2, 'NLGN4X|CHEM_Mg++': 1, 'GSTA3|CHEM_Drug-like': 1, 'DIRAS2|CHEM_Mg++': 1, 'RFC5|RFC4': 1, 'DIRAS2|CHEM_Organic': 1, 'ITGA10|CHEM_Ca++': 1, 'ZBTB37|DNA/RNA': 1, 'TMPRSS4|CHEM_Drug-like': 1, 'DIRAS2|CHEM_Mn+…	Counter({'PIK3CA|PIK3R1': 37, 'PIK3CA|PIK3R3': 37, 'TP53|CHEM_Zn+': 2, 'MAP2K4|CHEM_Organic': 2, 'ANKRD35|CHEM_Organic': 1, 'ANKRD35|CHEM_ATP-like': 1, 'ABCA10|CHEM_ATP-like': 1, 'ERBB2|CHEM_pTyr-like': 1, 'ERBB2|CHEM_Mg++': 1, 'ZNF334|CHEM_Metabolite': 1, 'ZNF334|DNA/RNA': 1, 'CDK17|CHEM_Organic': 1, 'AVPR1B|CHEM_Organic': 1, 'ZNF396|CHEM_Zn+': 1, 'ELAC2|DNA/RNA': 1, 'GRID1|CHEM_Glu-like': 1, 'E…
central_nervous_system+brain+glioma+astrocytoma_Grade_IV_clus0.9_stat.txt:CLS_DONOR_VITAL_STAT:	cl:70	62	cl:29	5	19	43	2	3	0.645164	Counter({'CHEK2|CHEM_Organic': 3, 'TP53|CHEM_Zn+': 3, 'PIPOX|CHEM_FAD-like': 2, 'ZAP70|CHEM_Organic': 2, 'NOS1|CHEM_Drug-like': 2, 'ZAP70|CHEM_pST-like': 2, 'NOS1|CHEM_Metabolite': 2, 'KRAS|CHEM_Inorganic': 2, 'SGK071|CHEM_Organic': 2, 'LILRB4|LILRB4': 2, 'ZAP70|CHEM_Drug-like': 2, 'NOS1|CHEM_Organic': 2, 'PIPOX|CHEM_Organic': 2, 'OPRL1|CHEM_Metabolite': 2, 'ZAP70|CHEM_ATP-like': 2, 'NOS1|CHEM_Ar…	Counter({'PIK3R1|PIK3CD': 5, 'PIK3R1|PIK3CB': 5, 'PIK3CA|PIK3R1': 5, 'OR14I1|CHEM_Organic': 2, 'PIK3R1|CHEM_pTyr-like': 2, 'OR1L1|CHEM_Organic': 2, 'OR1L1|CHEM_Drug-like': 2, 'PIK3R1|CHEM_Nat-mod': 2, 'MMP13|CHEM_Organic': 2, 'MMP13|CHEM_Ca++': 2, 'PPID|CHEM_Metabolite': 1, 'PPID|CHEM_Organic': 1, 'ENPEP|CHEM_Organic': 1, 'YSK4|CHEM_Organic': 1, 'PPID|CHEM_Pro-like': 1, 'CRYM|CHEM_NAD-like': 1, '…
central_nervous_system+brain+glioma+astrocytoma_Grade_IV_clus0.9_stat.txt:CLS_DONOR_VITAL_STAT:	cl:70	62	cl:210	5	19	43	2	3	0.645164	Counter({'CHEK2|CHEM_Organic': 3, 'TP53|CHEM_Zn+': 3, 'PIPOX|CHEM_FAD-like': 2, 'ZAP70|CHEM_Organic': 2, 'NOS1|CHEM_Drug-like': 2, 'ZAP70|CHEM_pST-like': 2, 'NOS1|CHEM_Metabolite': 2, 'KRAS|CHEM_Inorganic': 2, 'SGK071|CHEM_Organic': 2, 'LILRB4|LILRB4': 2, 'ZAP70|CHEM_Drug-like': 2, 'NOS1|CHEM_Organic': 2, 'PIPOX|CHEM_Organic': 2, 'OPRL1|CHEM_Metabolite': 2, 'ZAP70|CHEM_ATP-like': 2, 'NOS1|CHEM_Ar…	Counter({'EGFR|EGFR': 4, 'EGFR|ERBB3': 4, 'EGFR|ERBB2': 4, 'EGFR|ERBB4': 4, 'NRAS|CHEM_Organic': 2, 'PIK3R1|PIK3CD': 2, 'NRAS|CHEM_Zn+': 2, 'PIK3R1|PIK3CB': 2, 'IDH1|CHEM_Mn++': 2, 'IDH1|CHEM_Ca++': 2, 'PIK3R1|CHEM_Nat-mod': 2, 'IDH1|CHEM_Metabolite': 2, 'NRAS|CHEM_GTP-like': 2, 'PIK3R1|CHEM_pTyr-like': 2, 'NRAS|RASA1': 2, 'IDH1|CHEM_Mg++': 2, 'IDH1|IDH1': 2, 'NRAS|SOS1': 2, 'IDH1|CHEM_Organic': …
pancreas+NS+carcinoma+NS_clus0.9_stat.txt:CLS_DONOR_VITAL_STAT:	cl:144	16	cl:114	7	6	10	4	3	0.65002	Counter({'KRAS|CHEM_GTP-like': 16, 'KRAS|CHEM_Inorganic': 16, 'KRAS|CHEM_Organic': 16, 'KRAS|CHEM_Mg++': 16, 'FABP1|CHEM_Metabolite': 2, 'GNAS|CHEM_GTP-like': 2, 'FABP1|CHEM_Drug-like': 2, 'FABP1|CHEM_Organic': 2, 'IKBKB|CHEM_Metal': 2, 'GNAS|CHEM_Metabolite': 2, 'IKBKB|CHEM_Organic': 2, 'GNAS|CHEM_Ca++': 2, 'IKBKB|CHEM_Drug-like': 2, 'GNAS|CHEM_Mg++': 2, 'GSTA5|CHEM_Metabolite': 1, 'ZNF607|CHEM_…	Counter({'KRAS|CHEM_Organic': 7, 'KRAS|CHEM_GTP-like': 7, 'KRAS|CHEM_Inorganic': 7, 'KRAS|CHEM_Mg++': 7, 'RORC|CHEM_Organic': 2, 'RORC|CHEM_Drug-like': 2, 'EPHB1|CHEM_Organic': 2})
large_intestine+colon+carcinoma+adenocarcinoma_clus0.9_stat.txt:CLS_DONOR_VITAL_STAT:	cl:218	26	cl:21	7	19	7	6	1	0.651774	Counter({'PIK3CA|PIK3R1': 26, 'PIK3CA|PIK3R3': 26, 'KRAS|CHEM_GTP-like': 11, 'KRAS|CHEM_Inorganic': 9, 'KRAS|CHEM_Mg++': 9, 'KRAS|CHEM_Organic': 7, 'TP53|TP53': 4, 'TP53|TP73': 4, 'TP53|CHEM_Zn+': 4, 'TP53|TP63': 4, 'FBXW7|CHEM_pST-like': 3, 'TP53|PPP1R13B': 3, 'TP53|TP53BP2': 3, 'FBXW7|CHEM_Organic': 3, 'BRAF|CHEM_Organic': 2, 'PIK3CA|PIK3R2': 2, 'FBXW7|CHEM_Nat-mod': 2, 'ZNF189|DNA/RNA': 2, 'FB…	Counter({'KRAS|CHEM_GTP-like': 7, 'KRAS|CHEM_Inorganic': 7, 'KRAS|CHEM_Mg++': 7, 'KRAS|CHEM_Organic': 5, 'PTEN|CHEM_Organic': 2, 'TP53|CHEM_Organic': 2, 'BRAF|CHEM_ATP-like': 1, 'F2RL3|CHEM_Drug-like': 1, 'ZKSCAN3|CHEM_Zn+': 1, 'F2RL3|CHEM_Organic': 1, 'CPE|CHEM_Organic': 1, 'F2RL3|CHEM_Metabolite': 1, 'BRAF|CHEM_Drug-like': 1, 'ZNF502|CHEM_Metabolite': 1, 'DAPK1|CHEM_Organic': 1, 'CD58|CD2': 1, …
liver+NS+carcinoma+hepatocellular_carcinoma_clus0.9_stat.txt:CLS_DONOR_VITAL_STAT:	cl:35	13	cl:2	7	7	5	5	2	0.656168	Counter({'ZNF606|CHEM_Zn+': 2, 'TP53|CHEM_Zn+': 2, 'PRDM5|DNA/RNA': 1, 'EPHA5|EFNA2': 1, 'HDAC6|CHEM_Zn+': 1, 'HUNK|CHEM_Metabolite': 1, 'ZNF441|CHEM_Zn+': 1, 'AAK1|CHEM_ATP-like': 1, 'FBN2|CHEM_Ca++': 1, 'KLF15|DNA/RNA': 1, 'OSBPL2|CHEM_Plipid': 1, 'AMACR|CHEM_Organic': 1, 'HDAC6|CHEM_Lys-like': 1, 'ZNF566|DNA/RNA': 1, 'NOVA2|DNA/RNA': 1, 'ADAT1|CHEM_Metabolite': 1, 'BTRC|CHEM_pST-like': 1, 'ZNF…	Counter({'CTNNB1|FBXW11': 7, 'CTNNB1|BTRC': 7, 'DDX41|CHEM_Ca++': 1, 'FREM1|CHEM_Zn+': 1, 'TP53|TP53BP1': 1, 'HIST1H4A|HIST2H3A': 1, 'THRB|DNA/RNA': 1, 'JAK2|CHEM_Organic': 1, 'ZNF543|CHEM_Metabolite': 1, 'PSMB10|PSMB3': 1, 'EFEMP2|CHEM_Metal': 1, 'GAD2|GAD1': 1, 'HIST1H4A|CENPA': 1, 'EFEMP2|CHEM_Ca++': 1, 'HPGD|CHEM_NAD-like': 1, 'FAT4|CHEM_Ca++': 1, 'ZNF543|DNA/RNA': 1, 'HIST1H4A|HIST3H3': 1, '…
lung+NS+carcinoma+adenocarcinoma_clus0.9_stat.txt:CLS_DONOR_VITAL_STAT:	cl:31	15	cl:28	9	9	6	7	2	0.65702	Counter({'OR7D2|CHEM_Organic': 1, 'NPBWR1|CHEM_Metabolite': 1, 'CXCR6|CHEM_Organic': 1, 'LRRC32|CHEM_Organic': 1, 'CHRNA6|CHEM_Organic': 1, 'OR2S2|CHEM_Metabolite': 1, 'KLB|CHEM_Organic': 1, 'OR7D2|CHEM_Metabolite': 1, 'FBXW7|CHEM_Organic': 1, 'RNASEL|CHEM_Organic': 1, 'RPS6KA4|CHEM_Organic': 1, 'OR4D1|CHEM_Metabolite': 1, 'FBXW7|CHEM_Arg-like': 1, 'HARS2|CHEM_ATP-like': 1, 'ERO1L|CHEM_FAD-like':…	Counter({'KRAS|CHEM_GTP-like': 9, 'KRAS|CHEM_Inorganic': 9, 'KRAS|CHEM_Mg++': 9, 'KRAS|CHEM_Organic': 8, 'PABPC3|DNA/RNA': 1, 'RERGL|CHEM_Ca++': 1, 'CPB1|CPB1': 1, 'OR51A2|CHEM_Metabolite': 1, 'TTC32|CHEM_Metal': 1, 'ZFP112|CHEM_Organic': 1, 'RERGL|CHEM_Organic': 1, 'GRK5|CHEM_Drug-like': 1, 'ZFP112|CHEM_Metabolite': 1, 'ZFP112|DNA/RNA': 1, 'RERGL|CHEM_GTP-like': 1, 'GRK5|CHEM_Organic': 1})
haematopoietic_and_lymphoid_tissue+NS+haematopoietic_neoplasm+acute_myeloid_leukaemia_clus0.9_stat.txt:CLS_DONOR_VITAL_STAT:	cl:30	21	cl:6	6	10	11	2	4	0.661836	Counter({'IDH2|CHEM_NAD-like': 13, 'IDH2|CHEM_Organic': 13, 'IDH2|CHEM_Metabolite': 13, 'KRAS|CHEM_Organic': 2, 'KRAS|CHEM_Inorganic': 2, 'KRAS|CHEM_Mg++': 2, 'KRAS|CHEM_GTP-like': 2, 'AURKB|CHEM_Organic': 1, 'AURKB|CHEM_Drug-like': 1, 'ABCG8|CHEM_ATP-like': 1, 'OSBPL9|CHEM_Plipid': 1, 'ROBO2|CHEM_Organic': 1, 'HTR5A|CHEM_Metabolite': 1, 'AURKB|CHEM_Nat-mod': 1, 'HTR5A|CHEM_Organic': 1, 'PCDHGA3|…	Counter({'IDH1|CHEM_Metabolite': 6, 'IDH1|CHEM_Mg++': 6, 'IDH1|CHEM_Mn++': 6, 'IDH1|IDH1': 6, 'IDH1|CHEM_Ca++': 6, 'IDH1|CHEM_Organic': 6, 'CYP4F2|CHEM_Drug-like': 1})
ovary+NS+carcinoma+serous_carcinoma_clus0.9_stat.txt:CLS_DONOR_VITAL_STAT:	cl:30	182	cl:55	5	85	97	3	2	0.667463	Counter({'TP53|CHEM_Zn+': 16, 'TP53|CHEM_Organic': 13, 'TP53|TP73': 5, 'TP53|DNA/RNA': 4, 'BDKRB1|CHEM_Organic': 3, 'ZNF582|DNA/RNA': 3, 'TP53|TP53BP1': 3, 'COLEC10|CHEM_Mg++': 2, 'FBXW7|CHEM_Organic': 2, 'BDKRB1|CHEM_Metabolite': 2, 'KRAS|CHEM_Organic': 2, 'PRKCZ|CHEM_Drug-like': 2, 'TP53|PPP1R13L': 2, 'BCHE|CHEM_Drug-like': 2, 'TP53|PPP1R13B': 2, 'KRAS|CHEM_GTP-like': 2, 'TP53|CHEM_Metal': 2, '…	Counter({'TP53|CHEM_Zn+': 5, 'TP53|TP73': 4, 'ZNF615|DNA/RNA': 1, 'LGALS12|CHEM_Sugar': 1, 'HDAC6|CHEM_Cys-like': 1, 'ZFP112|DNA/RNA': 1, 'VHLL|CHEM_Organic': 1, 'SEC61A2|DNA/RNA': 1, 'HDAC6|CHEM_Organic': 1, 'ZFP112|CHEM_Zn+': 1, 'HDAC6|CHEM_Lys-like': 1, 'ACADVL|ACADVL': 1, 'VHLL|CHEM_Pro-like': 1, 'VHLL|HIF1A': 1, 'ACADVL|CHEM_FAD-like': 1, 'ARPC1A|ARPC4': 1, 'F13A1|F13A1': 1})
central_nervous_system+brain+glioma+astrocytoma_Grade_IV_clus0.9_stat.txt:CLS_DONOR_VITAL_STAT:	cl:70	62	cl:5	7	19	43	3	4	0.671572	Counter({'CHEK2|CHEM_Organic': 3, 'TP53|CHEM_Zn+': 3, 'PIPOX|CHEM_FAD-like': 2, 'ZAP70|CHEM_Organic': 2, 'NOS1|CHEM_Drug-like': 2, 'ZAP70|CHEM_pST-like': 2, 'NOS1|CHEM_Metabolite': 2, 'KRAS|CHEM_Inorganic': 2, 'SGK071|CHEM_Organic': 2, 'LILRB4|LILRB4': 2, 'ZAP70|CHEM_Drug-like': 2, 'NOS1|CHEM_Organic': 2, 'PIPOX|CHEM_Organic': 2, 'OPRL1|CHEM_Metabolite': 2, 'ZAP70|CHEM_ATP-like': 2, 'NOS1|CHEM_Ar…	Counter({'TP53|PPP1R13B': 7, 'TP53|PPP1R13L': 7, 'TP53|DNA/RNA': 7, 'TP53|TP53BP2': 7, 'TP53|TP53BP1': 7, 'IDH1|CHEM_Mn++': 2, 'IDH1|CHEM_Ca++': 2, 'IL22|IL22': 2, 'IDH1|CHEM_Metabolite': 2, 'IL22|IL22RA2': 2, 'IL22|IL22RA1': 2, 'FBN1|CHEM_Ca++': 2, 'IDH1|CHEM_Mg++': 2, 'FBN1|CHEM_Metal': 2, 'IDH1|IDH1': 2, 'PEG3|CHEM_Zn+': 2, 'IDH1|CHEM_Organic': 2, 'KDR|FLT4': 1, 'KDR|FLT1': 1, 'KDR|SRC': 1, 'E…
kidney+NS+carcinoma+clear_cell_renal_cell_carcinoma_clus0.9_stat.txt:CLS_DONOR_VITAL_STAT:	cl:93	33	cl:3	6	20	13	3	3	0.674311	Counter({'ZNF350|DNA/RNA': 2, 'VHL|TCEB1': 2, 'RBAK|DNA/RNA': 2, 'RBAK|CHEM_Zn+': 1, 'ABL1|CHEM_pST-like': 1, 'RPH3A|RAB27A': 1, 'RPH3A|RAB27B': 1, 'EIF4A2|DNA/RNA': 1, 'FREM1|CHEM_Zn+': 1, 'KIF24|CHEM_ATP-like': 1, 'ZNF570|DNA/RNA': 1, 'PKN3|CHEM_Ca++': 1, 'CD1E|CHEM_Plipid': 1, 'TCEB1|SOCS2': 1, 'MARK1|CHEM_Mg++': 1, 'TCEB1|SOCS4': 1, 'GNB1|GNG12': 1, 'GNG11|GNB1': 1, 'CENPE|CHEM_ATP-like': 1, …	Counter({'PIK3CA|PIK3R1': 5, 'PIK3CA|PIK3R3': 5, 'DLD|CHEM_NAD-like': 1, 'SOX4|DNA/RNA': 1, 'ACP1|CHEM_Metal': 1, 'JAK2|CHEM_Organic': 1, 'KLRD1|HLA-E': 1, 'RAB5A|CHEM_GTP-like': 1, 'F2RL1|CHEM_Organic': 1, 'ACP1|CHEM_Organic': 1, 'HIST1H4A|HIST1H2BL': 1, 'HIST1H4A|HIST1H2BN': 1, 'RAB5A|OCRL': 1, 'ZBTB38|DNA/RNA': 1, 'HIST1H4A|HIST1H2BK': 1, 'HIST1H4A|HIST1H2BJ': 1, 'HIST1H4A|HIST1H2BD': 1, 'F2RL…
breast+NS+carcinoma+NS_clus0.9_stat.txt:CLS_DONOR_VITAL_STAT:	cl:57	274	cl:127	18	248	26	16	2	0.686302	Counter({'PIK3CA|PIK3R2': 99, 'AKT1|CHEM_Organic': 17, 'TP53|CHEM_Organic': 7, 'SCN1A|CHEM_Organic': 4, 'TP53|CHEM_Zn+': 4, 'PTEN|CHEM_Organic': 3, 'FGFR2|CHEM_Organic': 3, 'FGFR2|CHEM_ATP-like': 3, 'FGFR2|CHEM_Ca++': 3, 'PIK3CA|PIK3R1': 3, 'ERBB2|CHEM_Organic': 3, 'FGFR2|CHEM_Drug-like': 3, 'MAP2K4|CHEM_Drug-like': 2, 'CDH1|CHEM_Ca++': 2, 'FOXA1|FOXA2': 2, 'ZNF81|DNA/RNA': 2, 'PGR|CHEM_Organic':…	Counter({'PIK3CA|PIK3R1': 18, 'PIK3CA|PIK3R3': 17, 'TP53|CHEM_Zn+': 2, 'GNB1|RGS6': 1, 'HOXB5|DNA/RNA': 1, 'PGR|CHEM_Organic': 1, 'MLL3|CHEM_Zn+': 1, 'PGR|CHEM_Steroid-like': 1, 'NCOA3|PGR': 1, 'ZBTB32|CHEM_Mg++': 1, 'PGR|CHEM_Drug-like': 1, 'ITSN1|CDC42': 1})
haematopoietic_and_lymphoid_tissue+NS+haematopoietic_neoplasm+acute_myeloid_leukaemia_clus0.9_stat.txt:CLS_DONOR_VITAL_STAT:	cl:30	21	cl:20	9	10	11	3	6	0.690755	Counter({'IDH2|CHEM_NAD-like': 13, 'IDH2|CHEM_Organic': 13, 'IDH2|CHEM_Metabolite': 13, 'KRAS|CHEM_Organic': 2, 'KRAS|CHEM_Inorganic': 2, 'KRAS|CHEM_Mg++': 2, 'KRAS|CHEM_GTP-like': 2, 'AURKB|CHEM_Organic': 1, 'AURKB|CHEM_Drug-like': 1, 'ABCG8|CHEM_ATP-like': 1, 'OSBPL9|CHEM_Plipid': 1, 'ROBO2|CHEM_Organic': 1, 'HTR5A|CHEM_Metabolite': 1, 'AURKB|CHEM_Nat-mod': 1, 'HTR5A|CHEM_Organic': 1, 'PCDHGA3|…	Counter({'FLT3|CHEM_Organic': 9, 'FLT3|CHEM_ATP-like': 9, 'FLT3|CHEM_Ca++': 9, 'NRAS|CHEM_GTP-like': 1, 'RAB17|CHEM_GTP-like': 1, 'RAB17|CHEM_Organic': 1, 'BECN1|BECN1': 1, 'NRAS|CHEM_Inorganic': 1, 'NRAS|CHEM_Mg++': 1})
liver+NS+carcinoma+NS_clus0.9_stat.txt:CLS_DONOR_VITAL_STAT:	cl:68	22	cl:3	13	16	6	8	5	0.707739	Counter({'TP53|TP53': 6, 'TP53|TP63': 6, 'TP53|TP73': 6, 'FGF12|CHEM_Organic': 2, 'YBX1|DNA/RNA': 2, 'DDX55|CHEM_ATP-like': 2, 'APAF1|CHEM_pST-like': 2, 'VCAM1|VCAM1': 2, 'KDM6A|CHEM_Metal': 2, 'ZNF853|DNA/RNA': 2, 'H2AFJ|HIST3H3': 2, 'BIRC2|UBE2N': 2, 'DECR1|CHEM_NAD-like': 2, 'SYK|CHEM_Drug-like': 2, 'OTC|CHEM_Organic': 2, 'SYK|ERBB2': 2, 'ANXA3|CHEM_Ca++': 2, 'SYK|ERBB4': 2, 'COL5A1|COL5A1': 2…	Counter({'CTNNB1|FBXW11': 13, 'CTNNB1|BTRC': 13, 'CDK8|CHEM_Drug-like': 2, 'EIF4E1B|EIF4EBP1': 2, 'MAPK13|CHEM_Metal': 2, 'EIF4E1B|EIF4EBP3': 2, 'EIF4E1B|EIF4EBP2': 2, 'ARF3|CHEM_Ca++': 2, 'ZBTB46|DNA/RNA': 2, 'IGSF10|CHEM_pTyr-like': 2, 'ZNF880|CHEM_Metabolite': 2, 'CDK8|CHEM_Organic': 2, 'C3|CFH': 2, 'OR2AJ1|CHEM_Organic': 2, 'KIDINS220|CHEM_ATP-like': 2, 'NMUR2|CHEM_Metabolite': 2, 'CYP4F22|CH…
central_nervous_system+brain+glioma+astrocytoma_Grade_IV_clus0.9_stat.txt:CLS_DONOR_VITAL_STAT:	cl:70	62	cl:205	10	19	43	2	8	0.712836	Counter({'CHEK2|CHEM_Organic': 3, 'TP53|CHEM_Zn+': 3, 'PIPOX|CHEM_FAD-like': 2, 'ZAP70|CHEM_Organic': 2, 'NOS1|CHEM_Drug-like': 2, 'ZAP70|CHEM_pST-like': 2, 'NOS1|CHEM_Metabolite': 2, 'KRAS|CHEM_Inorganic': 2, 'SGK071|CHEM_Organic': 2, 'LILRB4|LILRB4': 2, 'ZAP70|CHEM_Drug-like': 2, 'NOS1|CHEM_Organic': 2, 'PIPOX|CHEM_Organic': 2, 'OPRL1|CHEM_Metabolite': 2, 'ZAP70|CHEM_ATP-like': 2, 'NOS1|CHEM_Ar…	Counter({'EGFR|ERBB3': 4, 'EGFR|ERBB2': 4, 'EGFR|ERBB4': 4, 'EGFR|EGFR': 4, 'IDH1|CHEM_Ca++': 3, 'IDH1|CHEM_Mg++': 3, 'IDH1|CHEM_Mn++': 3, 'IDH1|CHEM_Organic': 3, 'IDH1|IDH1': 3, 'IDH1|CHEM_Metabolite': 3, 'SIK1|CHEM_Mg++': 2, 'SIK1|CHEM_Organic': 2, 'SIK1|CHEM_Arg-like': 2, 'SIK1|CHEM_ATP-like': 2, 'SIK1|CHEM_Ca++': 2, 'ZNF586|DNA/RNA': 2, 'SIK1|CHEM_pST-like': 2, 'SIK1|CHEM_Inorganic': 2, 'SIK1…
liver+NS+carcinoma+hepatocellular_carcinoma_clus0.9_stat.txt:CLS_DONOR_VITAL_STAT:	cl:34	119	cl:17	8	57	55	5	3	0.71833	Counter({'PAK7|CHEM_Organic': 3, 'ZNF77|DNA/RNA': 2, 'PCDHA3|CHEM_Ca++': 2, 'JAK3|CHEM_Organic': 2, 'GRIA4|CHEM_Organic': 2, 'GZMA|CHEM_Metabolite': 2, 'PAK7|CHEM_Drug-like': 2, 'CA4|CHEM_Organic': 2, 'ZNF260|DNA/RNA': 2, 'ZNF77|CHEM_Metabolite': 2, 'PAK7|CHEM_ATP-like': 2, 'PAK7|CHEM_Mg++': 2, 'ZFP2|DNA/RNA': 2, 'PAK7|CHEM_Metabolite': 2, 'ZNF793|CHEM_Metabolite': 1, 'GPR61|CHEM_Organic': 1, 'PR…	Counter({'TP53|TP73': 4, 'TP53|TP53': 3, 'CTNNB1|LEF1': 3, 'TP53|TP63': 3, 'CTNNB1|APC': 3, 'CTNNB1|NR5A1': 3, 'CTNNB1|NR5A2': 3, 'CTNNB1|CTNNBIP1': 3, 'CTNNB1|TCF7L2': 3, 'SLIT3|ROBO1': 1, 'SLIT3|ROBO4': 1, 'MAST3|CHEM_Ca++': 1, 'FBN2|CHEM_Ca++': 1, 'KDM8|CHEM_Zn+': 1, 'KDM8|CHEM_Metal': 1, 'SEMA6A|PLXNA4': 1, 'SEMA6A|PLXNA3': 1, 'SEMA6A|PLXNA2': 1, 'SEMA6A|PLXNA1': 1, 'GRK6|CHEM_Metabolite': 1,…
liver+NS+carcinoma+hepatocellular_carcinoma_clus0.9_stat.txt:CLS_DONOR_VITAL_STAT:	cl:34	119	cl:189	8	57	55	5	3	0.71833	Counter({'PAK7|CHEM_Organic': 3, 'ZNF77|DNA/RNA': 2, 'PCDHA3|CHEM_Ca++': 2, 'JAK3|CHEM_Organic': 2, 'GRIA4|CHEM_Organic': 2, 'GZMA|CHEM_Metabolite': 2, 'PAK7|CHEM_Drug-like': 2, 'CA4|CHEM_Organic': 2, 'ZNF260|DNA/RNA': 2, 'ZNF77|CHEM_Metabolite': 2, 'PAK7|CHEM_ATP-like': 2, 'PAK7|CHEM_Mg++': 2, 'ZFP2|DNA/RNA': 2, 'PAK7|CHEM_Metabolite': 2, 'ZNF793|CHEM_Metabolite': 1, 'GPR61|CHEM_Organic': 1, 'PR…	Counter({'CTNNB1|HLA-A': 8, 'CTNNB1|BTRC': 8, 'CTNNB1|FBXW11': 8, 'ZNF417|DNA/RNA': 2, 'ZNF813|DNA/RNA': 1, 'SALL4|CHEM_Zn+': 1, 'CSNK1G1|CHEM_Organic': 1, 'KCNIP1|CHEM_Mn++': 1, 'TPO|CHEM_Drug-like': 1, 'TPSD1|CHEM_Organic': 1, 'ZNF37A|CHEM_Metabolite': 1, 'CXCR4|CHEM_Metabolite': 1, 'CSNK1G1|CHEM_Drug-like': 1, 'PRSS38|CHEM_Zn+': 1, 'CIRBP|CHEM_Organic': 1, 'ZNF417|CHEM_Zn+': 1, 'CD46|CHEM_Meta…
lung+NS+carcinoma+squamous_cell_carcinoma_clus0.9_stat.txt:CLS_DONOR_VITAL_STAT:	cl:19	67	cl:1	9	42	25	5	4	0.724602	Counter({'ZNF91|CHEM_Zn+': 3, 'ZNF267|DNA/RNA': 3, 'ZNF10|DNA/RNA': 3, 'TP53|TP53': 3, 'ZNF91|DNA/RNA': 3, 'TP53|TP63': 3, 'OR2AG2|CHEM_Organic': 3, 'ZNF569|DNA/RNA': 3, 'TP53|TP73': 3, 'ZNF254|DNA/RNA': 2, 'NPY1R|CHEM_Metabolite': 2, 'ZNF813|CHEM_Metabolite': 2, 'PRSS3|CHEM_Organic': 2, 'ZNF676|CHEM_Zn+': 2, 'CFH|CHEM_Metabolite': 2, 'LRRC4C|NTNG2': 2, 'OR2M3|CHEM_Metal': 2, 'ZNF3|DNA/RNA': 2, '…	Counter({'TP53|PPP1R13B': 9, 'TP53|PPP1R13L': 9, 'TP53|DNA/RNA': 9, 'TP53|TP53BP2': 9, 'TP53|TP73': 4, 'TP53|TP53BP1': 4, 'HIST1H2BC|H2AFY': 2, 'ZNF3|CHEM_Zn+': 1, 'ZNF74|CHEM_Metabolite': 1, 'FGF12|CHEM_Organic': 1, 'HRAS|CHEM_Mg++': 1, 'ZAP70|CHEM_Organic': 1, 'ASB4|CHEM_ATP-like': 1, 'ZNF514|DNA/RNA': 1, 'HSD11B1|CHEM_Ca++': 1, 'UCHL3|RPS27A': 1, 'HIST1H2BC|HIST1H2AD': 1, 'HIST1H2BC|HIST1H2AA'…
kidney+NS+carcinoma+clear_cell_renal_cell_carcinoma_clus0.9_stat.txt:CLS_DONOR_VITAL_STAT:	cl:42	171	cl:7	10	118	53	6	4	0.727217	Counter({'VHL|CHEM_Organic': 6, 'VHL|CHEM_Pro-like': 5, 'VHL|TCEB1': 4, 'VHL|HIF1A': 3, 'SETD2|CHEM_Lys-like': 3, 'ZNF479|DNA/RNA': 2, 'SERPINB5|CHEM_Organic': 2, 'ACTRT1|CHEM_Organic': 2, 'RPS6KB2|CHEM_Drug-like': 2, 'RPS6KB2|CHEM_ATP-like': 2, 'RPS6KB2|CHEM_Organic': 2, 'KRAS|CHEM_Organic': 2, 'ZNF844|DNA/RNA': 2, 'KRAS|CHEM_GTP-like': 2, 'CXCR7|CHEM_Organic': 2, 'ZNF155|DNA/RNA': 2, 'CYP46A1|C…	Counter({'KLK10|CHEM_Ca++': 2, 'KLK10|CHEM_Mg++': 2, 'KLK10|DNA/RNA': 2, 'VHL|TCEB1': 2, 'KLK10|CHEM_Zn+': 2, 'KLK10|CHEM_pTyr-like': 2, 'KLK10|CHEM_Organic': 2, 'PABPC1|DNA/RNA': 2, 'PROC|CHEM_Zn+': 1, 'SERPIND1|SERPIND1': 1, 'YES1|CHEM_Drug-like': 1, 'UBC|HUWE1': 1, 'UBC|CHEM_Zn+': 1, 'UBC|UBR5': 1, 'TAAR2|CHEM_Organic': 1, 'PPP2CA|CHEM_Mn++': 1, 'UBC|USP15': 1, 'UBC|USP11': 1, 'UBC|UEVLD': 1, …
ovary+NS+carcinoma+serous_carcinoma_clus0.9_stat.txt:CLS_DONOR_VITAL_STAT:	cl:30	182	cl:5	9	85	97	5	4	0.73712	Counter({'TP53|CHEM_Zn+': 16, 'TP53|CHEM_Organic': 13, 'TP53|TP73': 5, 'TP53|DNA/RNA': 4, 'BDKRB1|CHEM_Organic': 3, 'ZNF582|DNA/RNA': 3, 'TP53|TP53BP1': 3, 'COLEC10|CHEM_Mg++': 2, 'FBXW7|CHEM_Organic': 2, 'BDKRB1|CHEM_Metabolite': 2, 'KRAS|CHEM_Organic': 2, 'PRKCZ|CHEM_Drug-like': 2, 'TP53|PPP1R13L': 2, 'BCHE|CHEM_Drug-like': 2, 'TP53|PPP1R13B': 2, 'KRAS|CHEM_GTP-like': 2, 'TP53|CHEM_Metal': 2, '…	Counter({'TP53|PPP1R13B': 9, 'TP53|PPP1R13L': 9, 'TP53|DNA/RNA': 9, 'TP53|TP53BP2': 9, 'TP53|TP53BP1': 7, 'TP53|TP73': 2, 'MTNR1A|CHEM_Metabolite': 1, 'ABCG1|CHEM_ATP-like': 1, 'PDE10A|PDE10A': 1, 'ZNF425|DNA/RNA': 1, 'ZFP112|CHEM_Zn+': 1, 'MTNR1A|CHEM_Drug-like': 1, 'MRRF|DNA/RNA': 1, 'LAMC1|LAMC1': 1, 'LAMC1|LAMA4': 1, 'LAMC1|LAMA5': 1, 'LAMC1|LAMA1': 1, 'LAMC1|LAMA2': 1, 'PARP12|PARP12': 1, 'I…
liver+NS+carcinoma+hepatocellular_carcinoma_clus0.9_stat.txt:CLS_DONOR_VITAL_STAT:	cl:34	119	cl:35	13	57	55	7	5	0.764296	Counter({'PAK7|CHEM_Organic': 3, 'ZNF77|DNA/RNA': 2, 'PCDHA3|CHEM_Ca++': 2, 'JAK3|CHEM_Organic': 2, 'GRIA4|CHEM_Organic': 2, 'GZMA|CHEM_Metabolite': 2, 'PAK7|CHEM_Drug-like': 2, 'CA4|CHEM_Organic': 2, 'ZNF260|DNA/RNA': 2, 'ZNF77|CHEM_Metabolite': 2, 'PAK7|CHEM_ATP-like': 2, 'PAK7|CHEM_Mg++': 2, 'ZFP2|DNA/RNA': 2, 'PAK7|CHEM_Metabolite': 2, 'ZNF793|CHEM_Metabolite': 1, 'GPR61|CHEM_Organic': 1, 'PR…	Counter({'ZNF606|CHEM_Zn+': 2, 'TP53|CHEM_Zn+': 2, 'PRDM5|DNA/RNA': 1, 'EPHA5|EFNA2': 1, 'HDAC6|CHEM_Zn+': 1, 'HUNK|CHEM_Metabolite': 1, 'ZNF441|CHEM_Zn+': 1, 'AAK1|CHEM_ATP-like': 1, 'FBN2|CHEM_Ca++': 1, 'KLF15|DNA/RNA': 1, 'OSBPL2|CHEM_Plipid': 1, 'AMACR|CHEM_Organic': 1, 'HDAC6|CHEM_Lys-like': 1, 'ZNF566|DNA/RNA': 1, 'NOVA2|DNA/RNA': 1, 'ADAT1|CHEM_Metabolite': 1, 'BTRC|CHEM_pST-like': 1, 'ZNF…
kidney+NS+carcinoma+clear_cell_renal_cell_carcinoma_clus0.9_stat.txt:CLS_DONOR_VITAL_STAT:	cl:93	33	cl:43	18	20	13	12	6	0.766987	Counter({'ZNF350|DNA/RNA': 2, 'VHL|TCEB1': 2, 'RBAK|DNA/RNA': 2, 'RBAK|CHEM_Zn+': 1, 'ABL1|CHEM_pST-like': 1, 'RPH3A|RAB27A': 1, 'RPH3A|RAB27B': 1, 'EIF4A2|DNA/RNA': 1, 'FREM1|CHEM_Zn+': 1, 'KIF24|CHEM_ATP-like': 1, 'ZNF570|DNA/RNA': 1, 'PKN3|CHEM_Ca++': 1, 'CD1E|CHEM_Plipid': 1, 'TCEB1|SOCS2': 1, 'MARK1|CHEM_Mg++': 1, 'TCEB1|SOCS4': 1, 'GNB1|GNG12': 1, 'GNG11|GNB1': 1, 'CENPE|CHEM_ATP-like': 1, …	Counter({'UBA5|CHEM_ATP-like': 1, 'RAB1A|DNA/RNA': 1, 'TNIK|CHEM_Organic': 1, 'KRT15|PRPH': 1, 'ZAP70|CHEM_Organic': 1, 'NTRK1|SHC2': 1, 'NTRK1|SHC3': 1, 'LRRC33|CHEM_Glycos': 1, 'NTRK1|SHC1': 1, 'APLP2|CHEM_Metal': 1, 'ZNF214|CHEM_Zn+': 1, 'GTF2A2|GTF2A1': 1, 'MPO|MPO': 1, 'NUAK1|CHEM_Mn++': 1, 'MBNL1|CHEM_Zn+': 1, 'MAP3K10|CHEM_ATP-like': 1, 'CMA1|DNA/RNA': 1, 'NOS1|CHEM_NAD-like': 1, 'CYP2A13|…
kidney+NS+carcinoma+clear_cell_renal_cell_carcinoma_clus0.9_stat.txt:CLS_DONOR_VITAL_STAT:	cl:42	171	cl:43	18	118	53	12	6	0.795762	Counter({'VHL|CHEM_Organic': 6, 'VHL|CHEM_Pro-like': 5, 'VHL|TCEB1': 4, 'VHL|HIF1A': 3, 'SETD2|CHEM_Lys-like': 3, 'ZNF479|DNA/RNA': 2, 'SERPINB5|CHEM_Organic': 2, 'ACTRT1|CHEM_Organic': 2, 'RPS6KB2|CHEM_Drug-like': 2, 'RPS6KB2|CHEM_ATP-like': 2, 'RPS6KB2|CHEM_Organic': 2, 'KRAS|CHEM_Organic': 2, 'ZNF844|DNA/RNA': 2, 'KRAS|CHEM_GTP-like': 2, 'CXCR7|CHEM_Organic': 2, 'ZNF155|DNA/RNA': 2, 'CYP46A1|C…	Counter({'UBA5|CHEM_ATP-like': 1, 'RAB1A|DNA/RNA': 1, 'TNIK|CHEM_Organic': 1, 'KRT15|PRPH': 1, 'ZAP70|CHEM_Organic': 1, 'NTRK1|SHC2': 1, 'NTRK1|SHC3': 1, 'LRRC33|CHEM_Glycos': 1, 'NTRK1|SHC1': 1, 'APLP2|CHEM_Metal': 1, 'ZNF214|CHEM_Zn+': 1, 'GTF2A2|GTF2A1': 1, 'MPO|MPO': 1, 'NUAK1|CHEM_Mn++': 1, 'MBNL1|CHEM_Zn+': 1, 'MAP3K10|CHEM_ATP-like': 1, 'CMA1|DNA/RNA': 1, 'NOS1|CHEM_NAD-like': 1, 'CYP2A13|…
autonomic_ganglia+NS+neuroblastoma+NS_clus0.9_stat.txt:CLS_DONOR_VITAL_STAT:	cl:13	10	cl:12	5	2	8	1	4	1	Counter({'ALK|CHEM_pST-like': 6, 'ALK|CHEM_Organic': 6, 'SH3GL2|CHEM_Metal': 1, 'DUSP22|CHEM_pTyr-like': 1, 'ACSS3|CHEM_Organic': 1, 'MYLK2|CHEM_Organic': 1, 'CYP2C9|CHEM_Organic': 1, 'MYLK2|CHEM_ATP-like': 1, 'MYLK2|CHEM_Drug-like': 1})	Counter({'ALK|CHEM_Drug-like': 5, 'ALK|CHEM_Metal': 5, 'ALK|CHEM_Organic': 5})
breast+NS+carcinoma+NS_clus0.9_stat.txt:CLS_DONOR_VITAL_STAT:	cl:57	274	cl:42	10	248	26	9	1	1	Counter({'PIK3CA|PIK3R2': 99, 'AKT1|CHEM_Organic': 17, 'TP53|CHEM_Organic': 7, 'SCN1A|CHEM_Organic': 4, 'TP53|CHEM_Zn+': 4, 'PTEN|CHEM_Organic': 3, 'FGFR2|CHEM_Organic': 3, 'FGFR2|CHEM_ATP-like': 3, 'FGFR2|CHEM_Ca++': 3, 'PIK3CA|PIK3R1': 3, 'ERBB2|CHEM_Organic': 3, 'FGFR2|CHEM_Drug-like': 3, 'MAP2K4|CHEM_Drug-like': 2, 'CDH1|CHEM_Ca++': 2, 'FOXA1|FOXA2': 2, 'ZNF81|DNA/RNA': 2, 'PGR|CHEM_Organic':…	Counter({'TP53|TP53BP2': 10, 'TP53|PPP1R13B': 10, 'TP53|PPP1R13L': 10, 'TP53|DNA/RNA': 10, 'TP53|TP73': 9, 'PIK3CA|PIK3R2': 4, 'TP53|TP53BP1': 1, 'OXSM|CHEM_Organic': 1, 'KIAA0020|DNA/RNA': 1, 'SLC27A5|CHEM_Inorganic': 1, 'CFH|CFH': 1, 'XPO1|SNUPN': 1, 'CFH|CFHR1': 1, 'LRRC32|CHEM_Glycos': 1})
breast+NS+carcinoma+NS_clus0.9_stat.txt:CLS_DONOR_VITAL_STAT:	cl:57	274	cl:9	6	248	26	6	0	1	Counter({'PIK3CA|PIK3R2': 99, 'AKT1|CHEM_Organic': 17, 'TP53|CHEM_Organic': 7, 'SCN1A|CHEM_Organic': 4, 'TP53|CHEM_Zn+': 4, 'PTEN|CHEM_Organic': 3, 'FGFR2|CHEM_Organic': 3, 'FGFR2|CHEM_ATP-like': 3, 'FGFR2|CHEM_Ca++': 3, 'PIK3CA|PIK3R1': 3, 'ERBB2|CHEM_Organic': 3, 'FGFR2|CHEM_Drug-like': 3, 'MAP2K4|CHEM_Drug-like': 2, 'CDH1|CHEM_Ca++': 2, 'FOXA1|FOXA2': 2, 'ZNF81|DNA/RNA': 2, 'PGR|CHEM_Organic':…	Counter({'TP53|TP53BP2': 6, 'TP53|PPP1R13B': 6, 'TP53|PPP1R13L': 6, 'TP53|DNA/RNA': 6, 'TP53|TP53BP1': 4, 'TP53|TP73': 2, 'PIK3CA|PIK3R2': 2, 'SFPQ|NONO': 1, 'FGFR2|CHEM_Organic': 1, 'FGFR2|CHEM_Drug-like': 1, 'SFPQ|PSPC1': 1, 'CSMD3|CHEM_Drug-like': 1, 'SFPQ|SFPQ': 1, 'FGFR2|CHEM_Ca++': 1, 'PCDH7|CHEM_Ca++': 1, 'SULT1E1|CHEM_Steroid-like': 1, 'FGFR2|CHEM_ATP-like': 1, 'CSMD3|CHEM_Metabolite': 1,…
breast+NS+carcinoma+NS_clus0.9_stat.txt:CLS_DONOR_VITAL_STAT:	cl:57	274	cl:24	5	248	26	5	0	1	Counter({'PIK3CA|PIK3R2': 99, 'AKT1|CHEM_Organic': 17, 'TP53|CHEM_Organic': 7, 'SCN1A|CHEM_Organic': 4, 'TP53|CHEM_Zn+': 4, 'PTEN|CHEM_Organic': 3, 'FGFR2|CHEM_Organic': 3, 'FGFR2|CHEM_ATP-like': 3, 'FGFR2|CHEM_Ca++': 3, 'PIK3CA|PIK3R1': 3, 'ERBB2|CHEM_Organic': 3, 'FGFR2|CHEM_Drug-like': 3, 'MAP2K4|CHEM_Drug-like': 2, 'CDH1|CHEM_Ca++': 2, 'FOXA1|FOXA2': 2, 'ZNF81|DNA/RNA': 2, 'PGR|CHEM_Organic':…	Counter({'ZNF643|DNA/RNA': 1, 'CYB5R1|CHEM_NAD-like': 1, 'HPR|CHEM_Organic': 1, 'OR13H1|CHEM_Drug-like': 1, 'GABRA2|CHEM_Organic': 1, 'STK3|CHEM_Drug-like': 1, 'PRTG|CHEM_Ca++': 1, 'KDM5B|CHEM_Gly-like': 1, 'MLL2|CHEM_Zn+': 1, 'CYP26B1|CHEM_Organic': 1, 'COL6A6|CHEM_Metal': 1, 'HPR|CHEM_Nat-mod': 1, 'MRPS12|DNA/RNA': 1, 'DDX47|CHEM_ATP-like': 1, 'ZNF175|DNA/RNA': 1, 'MAST2|CHEM_Organic': 1, 'ZNF7…
breast+NS+carcinoma+NS_clus0.9_stat.txt:CLS_DONOR_VITAL_STAT:	cl:57	274	cl:99	5	248	26	5	0	1	Counter({'PIK3CA|PIK3R2': 99, 'AKT1|CHEM_Organic': 17, 'TP53|CHEM_Organic': 7, 'SCN1A|CHEM_Organic': 4, 'TP53|CHEM_Zn+': 4, 'PTEN|CHEM_Organic': 3, 'FGFR2|CHEM_Organic': 3, 'FGFR2|CHEM_ATP-like': 3, 'FGFR2|CHEM_Ca++': 3, 'PIK3CA|PIK3R1': 3, 'ERBB2|CHEM_Organic': 3, 'FGFR2|CHEM_Drug-like': 3, 'MAP2K4|CHEM_Drug-like': 2, 'CDH1|CHEM_Ca++': 2, 'FOXA1|FOXA2': 2, 'ZNF81|DNA/RNA': 2, 'PGR|CHEM_Organic':…	Counter({'TP53|CHEM_Zn+': 4, 'TP53|TP73': 3, 'TP53|TP53BP2': 2, 'TP53|TP63': 2, 'TP53|PPP1R13B': 2, 'TP53|TP53': 2, 'TP53|DNA/RNA': 1, 'LIMK2|CHEM_Zn+': 1, 'EDNRA|CHEM_Metabolite': 1, 'EDNRA|CHEM_Organic': 1, 'NTRK1|NTRK2': 1, 'CELA1|PI3': 1, 'PIK3CA|PIK3R2': 1, 'TP53|CHEM_Metal': 1, 'NTRK1|NTRK1': 1})
breast+NS+carcinoma+NS_clus0.9_stat.txt:CLS_DONOR_VITAL_STAT:	cl:17	54	cl:9	6	51	3	6	0	1	Counter({'PIK3CA|PIK3R1': 54, 'PIK3CA|PIK3R3': 54, 'KRAS|CHEM_GTP-like': 2, 'KRAS|CHEM_Inorganic': 2, 'KRAS|CHEM_Organic': 2, 'KRAS|CHEM_Mg++': 2, 'TMPRSS4|CHEM_Organic': 2, 'POU4F2|DNA/RNA': 2, 'NLGN4X|CHEM_Mg++': 1, 'GSTA3|CHEM_Drug-like': 1, 'DIRAS2|CHEM_Mg++': 1, 'RFC5|RFC4': 1, 'DIRAS2|CHEM_Organic': 1, 'ITGA10|CHEM_Ca++': 1, 'ZBTB37|DNA/RNA': 1, 'TMPRSS4|CHEM_Drug-like': 1, 'DIRAS2|CHEM_Mn+…	Counter({'TP53|TP53BP2': 6, 'TP53|PPP1R13B': 6, 'TP53|PPP1R13L': 6, 'TP53|DNA/RNA': 6, 'TP53|TP53BP1': 4, 'TP53|TP73': 2, 'PIK3CA|PIK3R2': 2, 'SFPQ|NONO': 1, 'FGFR2|CHEM_Organic': 1, 'FGFR2|CHEM_Drug-like': 1, 'SFPQ|PSPC1': 1, 'CSMD3|CHEM_Drug-like': 1, 'SFPQ|SFPQ': 1, 'FGFR2|CHEM_Ca++': 1, 'PCDH7|CHEM_Ca++': 1, 'SULT1E1|CHEM_Steroid-like': 1, 'FGFR2|CHEM_ATP-like': 1, 'CSMD3|CHEM_Metabolite': 1,…
breast+NS+carcinoma+NS_clus0.9_stat.txt:CLS_DONOR_VITAL_STAT:	cl:17	54	cl:24	5	51	3	5	0	1	Counter({'PIK3CA|PIK3R1': 54, 'PIK3CA|PIK3R3': 54, 'KRAS|CHEM_GTP-like': 2, 'KRAS|CHEM_Inorganic': 2, 'KRAS|CHEM_Organic': 2, 'KRAS|CHEM_Mg++': 2, 'TMPRSS4|CHEM_Organic': 2, 'POU4F2|DNA/RNA': 2, 'NLGN4X|CHEM_Mg++': 1, 'GSTA3|CHEM_Drug-like': 1, 'DIRAS2|CHEM_Mg++': 1, 'RFC5|RFC4': 1, 'DIRAS2|CHEM_Organic': 1, 'ITGA10|CHEM_Ca++': 1, 'ZBTB37|DNA/RNA': 1, 'TMPRSS4|CHEM_Drug-like': 1, 'DIRAS2|CHEM_Mn+…	Counter({'ZNF643|DNA/RNA': 1, 'CYB5R1|CHEM_NAD-like': 1, 'HPR|CHEM_Organic': 1, 'OR13H1|CHEM_Drug-like': 1, 'GABRA2|CHEM_Organic': 1, 'STK3|CHEM_Drug-like': 1, 'PRTG|CHEM_Ca++': 1, 'KDM5B|CHEM_Gly-like': 1, 'MLL2|CHEM_Zn+': 1, 'CYP26B1|CHEM_Organic': 1, 'COL6A6|CHEM_Metal': 1, 'HPR|CHEM_Nat-mod': 1, 'MRPS12|DNA/RNA': 1, 'DDX47|CHEM_ATP-like': 1, 'ZNF175|DNA/RNA': 1, 'MAST2|CHEM_Organic': 1, 'ZNF7…
breast+NS+carcinoma+NS_clus0.9_stat.txt:CLS_DONOR_VITAL_STAT:	cl:17	54	cl:99	5	51	3	5	0	1	Counter({'PIK3CA|PIK3R1': 54, 'PIK3CA|PIK3R3': 54, 'KRAS|CHEM_GTP-like': 2, 'KRAS|CHEM_Inorganic': 2, 'KRAS|CHEM_Organic': 2, 'KRAS|CHEM_Mg++': 2, 'TMPRSS4|CHEM_Organic': 2, 'POU4F2|DNA/RNA': 2, 'NLGN4X|CHEM_Mg++': 1, 'GSTA3|CHEM_Drug-like': 1, 'DIRAS2|CHEM_Mg++': 1, 'RFC5|RFC4': 1, 'DIRAS2|CHEM_Organic': 1, 'ITGA10|CHEM_Ca++': 1, 'ZBTB37|DNA/RNA': 1, 'TMPRSS4|CHEM_Drug-like': 1, 'DIRAS2|CHEM_Mn+…	Counter({'TP53|CHEM_Zn+': 4, 'TP53|TP73': 3, 'TP53|TP53BP2': 2, 'TP53|TP63': 2, 'TP53|PPP1R13B': 2, 'TP53|TP53': 2, 'TP53|DNA/RNA': 1, 'LIMK2|CHEM_Zn+': 1, 'EDNRA|CHEM_Metabolite': 1, 'EDNRA|CHEM_Organic': 1, 'NTRK1|NTRK2': 1, 'CELA1|PI3': 1, 'PIK3CA|PIK3R2': 1, 'TP53|CHEM_Metal': 1, 'NTRK1|NTRK1': 1})
breast+NS+carcinoma+NS_clus0.9_stat.txt:CLS_DONOR_VITAL_STAT:	cl:16	37	cl:9	6	36	1	6	0	1	Counter({'PIK3CA|PIK3R1': 37, 'PIK3CA|PIK3R3': 37, 'TP53|CHEM_Zn+': 2, 'MAP2K4|CHEM_Organic': 2, 'ANKRD35|CHEM_Organic': 1, 'ANKRD35|CHEM_ATP-like': 1, 'ABCA10|CHEM_ATP-like': 1, 'ERBB2|CHEM_pTyr-like': 1, 'ERBB2|CHEM_Mg++': 1, 'ZNF334|CHEM_Metabolite': 1, 'ZNF334|DNA/RNA': 1, 'CDK17|CHEM_Organic': 1, 'AVPR1B|CHEM_Organic': 1, 'ZNF396|CHEM_Zn+': 1, 'ELAC2|DNA/RNA': 1, 'GRID1|CHEM_Glu-like': 1, 'E…	Counter({'TP53|TP53BP2': 6, 'TP53|PPP1R13B': 6, 'TP53|PPP1R13L': 6, 'TP53|DNA/RNA': 6, 'TP53|TP53BP1': 4, 'TP53|TP73': 2, 'PIK3CA|PIK3R2': 2, 'SFPQ|NONO': 1, 'FGFR2|CHEM_Organic': 1, 'FGFR2|CHEM_Drug-like': 1, 'SFPQ|PSPC1': 1, 'CSMD3|CHEM_Drug-like': 1, 'SFPQ|SFPQ': 1, 'FGFR2|CHEM_Ca++': 1, 'PCDH7|CHEM_Ca++': 1, 'SULT1E1|CHEM_Steroid-like': 1, 'FGFR2|CHEM_ATP-like': 1, 'CSMD3|CHEM_Metabolite': 1,…
breast+NS+carcinoma+NS_clus0.9_stat.txt:CLS_DONOR_VITAL_STAT:	cl:16	37	cl:24	5	36	1	5	0	1	Counter({'PIK3CA|PIK3R1': 37, 'PIK3CA|PIK3R3': 37, 'TP53|CHEM_Zn+': 2, 'MAP2K4|CHEM_Organic': 2, 'ANKRD35|CHEM_Organic': 1, 'ANKRD35|CHEM_ATP-like': 1, 'ABCA10|CHEM_ATP-like': 1, 'ERBB2|CHEM_pTyr-like': 1, 'ERBB2|CHEM_Mg++': 1, 'ZNF334|CHEM_Metabolite': 1, 'ZNF334|DNA/RNA': 1, 'CDK17|CHEM_Organic': 1, 'AVPR1B|CHEM_Organic': 1, 'ZNF396|CHEM_Zn+': 1, 'ELAC2|DNA/RNA': 1, 'GRID1|CHEM_Glu-like': 1, 'E…	Counter({'ZNF643|DNA/RNA': 1, 'CYB5R1|CHEM_NAD-like': 1, 'HPR|CHEM_Organic': 1, 'OR13H1|CHEM_Drug-like': 1, 'GABRA2|CHEM_Organic': 1, 'STK3|CHEM_Drug-like': 1, 'PRTG|CHEM_Ca++': 1, 'KDM5B|CHEM_Gly-like': 1, 'MLL2|CHEM_Zn+': 1, 'CYP26B1|CHEM_Organic': 1, 'COL6A6|CHEM_Metal': 1, 'HPR|CHEM_Nat-mod': 1, 'MRPS12|DNA/RNA': 1, 'DDX47|CHEM_ATP-like': 1, 'ZNF175|DNA/RNA': 1, 'MAST2|CHEM_Organic': 1, 'ZNF7…
breast+NS+carcinoma+NS_clus0.9_stat.txt:CLS_DONOR_VITAL_STAT:	cl:16	37	cl:99	5	36	1	5	0	1	Counter({'PIK3CA|PIK3R1': 37, 'PIK3CA|PIK3R3': 37, 'TP53|CHEM_Zn+': 2, 'MAP2K4|CHEM_Organic': 2, 'ANKRD35|CHEM_Organic': 1, 'ANKRD35|CHEM_ATP-like': 1, 'ABCA10|CHEM_ATP-like': 1, 'ERBB2|CHEM_pTyr-like': 1, 'ERBB2|CHEM_Mg++': 1, 'ZNF334|CHEM_Metabolite': 1, 'ZNF334|DNA/RNA': 1, 'CDK17|CHEM_Organic': 1, 'AVPR1B|CHEM_Organic': 1, 'ZNF396|CHEM_Zn+': 1, 'ELAC2|DNA/RNA': 1, 'GRID1|CHEM_Glu-like': 1, 'E…	Counter({'TP53|CHEM_Zn+': 4, 'TP53|TP73': 3, 'TP53|TP53BP2': 2, 'TP53|TP63': 2, 'TP53|PPP1R13B': 2, 'TP53|TP53': 2, 'TP53|DNA/RNA': 1, 'LIMK2|CHEM_Zn+': 1, 'EDNRA|CHEM_Metabolite': 1, 'EDNRA|CHEM_Organic': 1, 'NTRK1|NTRK2': 1, 'CELA1|PI3': 1, 'PIK3CA|PIK3R2': 1, 'TP53|CHEM_Metal': 1, 'NTRK1|NTRK1': 1})
breast+NS+carcinoma+NS_clus0.9_stat.txt:CLS_DONOR_VITAL_STAT:	cl:127	18	cl:42	10	16	2	9	1	1	Counter({'PIK3CA|PIK3R1': 18, 'PIK3CA|PIK3R3': 17, 'TP53|CHEM_Zn+': 2, 'GNB1|RGS6': 1, 'HOXB5|DNA/RNA': 1, 'PGR|CHEM_Organic': 1, 'MLL3|CHEM_Zn+': 1, 'PGR|CHEM_Steroid-like': 1, 'NCOA3|PGR': 1, 'ZBTB32|CHEM_Mg++': 1, 'PGR|CHEM_Drug-like': 1, 'ITSN1|CDC42': 1})	Counter({'TP53|TP53BP2': 10, 'TP53|PPP1R13B': 10, 'TP53|PPP1R13L': 10, 'TP53|DNA/RNA': 10, 'TP53|TP73': 9, 'PIK3CA|PIK3R2': 4, 'TP53|TP53BP1': 1, 'OXSM|CHEM_Organic': 1, 'KIAA0020|DNA/RNA': 1, 'SLC27A5|CHEM_Inorganic': 1, 'CFH|CFH': 1, 'XPO1|SNUPN': 1, 'CFH|CFHR1': 1, 'LRRC32|CHEM_Glycos': 1})
breast+NS+carcinoma+NS_clus0.9_stat.txt:CLS_DONOR_VITAL_STAT:	cl:127	18	cl:9	6	16	2	6	0	1	Counter({'PIK3CA|PIK3R1': 18, 'PIK3CA|PIK3R3': 17, 'TP53|CHEM_Zn+': 2, 'GNB1|RGS6': 1, 'HOXB5|DNA/RNA': 1, 'PGR|CHEM_Organic': 1, 'MLL3|CHEM_Zn+': 1, 'PGR|CHEM_Steroid-like': 1, 'NCOA3|PGR': 1, 'ZBTB32|CHEM_Mg++': 1, 'PGR|CHEM_Drug-like': 1, 'ITSN1|CDC42': 1})	Counter({'TP53|TP53BP2': 6, 'TP53|PPP1R13B': 6, 'TP53|PPP1R13L': 6, 'TP53|DNA/RNA': 6, 'TP53|TP53BP1': 4, 'TP53|TP73': 2, 'PIK3CA|PIK3R2': 2, 'SFPQ|NONO': 1, 'FGFR2|CHEM_Organic': 1, 'FGFR2|CHEM_Drug-like': 1, 'SFPQ|PSPC1': 1, 'CSMD3|CHEM_Drug-like': 1, 'SFPQ|SFPQ': 1, 'FGFR2|CHEM_Ca++': 1, 'PCDH7|CHEM_Ca++': 1, 'SULT1E1|CHEM_Steroid-like': 1, 'FGFR2|CHEM_ATP-like': 1, 'CSMD3|CHEM_Metabolite': 1,…
breast+NS+carcinoma+NS_clus0.9_stat.txt:CLS_DONOR_VITAL_STAT:	cl:127	18	cl:48	6	16	2	5	1	1	Counter({'PIK3CA|PIK3R1': 18, 'PIK3CA|PIK3R3': 17, 'TP53|CHEM_Zn+': 2, 'GNB1|RGS6': 1, 'HOXB5|DNA/RNA': 1, 'PGR|CHEM_Organic': 1, 'MLL3|CHEM_Zn+': 1, 'PGR|CHEM_Steroid-like': 1, 'NCOA3|PGR': 1, 'ZBTB32|CHEM_Mg++': 1, 'PGR|CHEM_Drug-like': 1, 'ITSN1|CDC42': 1})	Counter({'TP53|CHEM_Zn+': 6, 'GPR1|CHEM_Drug-like': 1, 'GPR1|CHEM_Organic': 1})
breast+NS+carcinoma+NS_clus0.9_stat.txt:CLS_DONOR_VITAL_STAT:	cl:127	18	cl:24	5	16	2	5	0	1	Counter({'PIK3CA|PIK3R1': 18, 'PIK3CA|PIK3R3': 17, 'TP53|CHEM_Zn+': 2, 'GNB1|RGS6': 1, 'HOXB5|DNA/RNA': 1, 'PGR|CHEM_Organic': 1, 'MLL3|CHEM_Zn+': 1, 'PGR|CHEM_Steroid-like': 1, 'NCOA3|PGR': 1, 'ZBTB32|CHEM_Mg++': 1, 'PGR|CHEM_Drug-like': 1, 'ITSN1|CDC42': 1})	Counter({'ZNF643|DNA/RNA': 1, 'CYB5R1|CHEM_NAD-like': 1, 'HPR|CHEM_Organic': 1, 'OR13H1|CHEM_Drug-like': 1, 'GABRA2|CHEM_Organic': 1, 'STK3|CHEM_Drug-like': 1, 'PRTG|CHEM_Ca++': 1, 'KDM5B|CHEM_Gly-like': 1, 'MLL2|CHEM_Zn+': 1, 'CYP26B1|CHEM_Organic': 1, 'COL6A6|CHEM_Metal': 1, 'HPR|CHEM_Nat-mod': 1, 'MRPS12|DNA/RNA': 1, 'DDX47|CHEM_ATP-like': 1, 'ZNF175|DNA/RNA': 1, 'MAST2|CHEM_Organic': 1, 'ZNF7…
breast+NS+carcinoma+NS_clus0.9_stat.txt:CLS_DONOR_VITAL_STAT:	cl:127	18	cl:99	5	16	2	5	0	1	Counter({'PIK3CA|PIK3R1': 18, 'PIK3CA|PIK3R3': 17, 'TP53|CHEM_Zn+': 2, 'GNB1|RGS6': 1, 'HOXB5|DNA/RNA': 1, 'PGR|CHEM_Organic': 1, 'MLL3|CHEM_Zn+': 1, 'PGR|CHEM_Steroid-like': 1, 'NCOA3|PGR': 1, 'ZBTB32|CHEM_Mg++': 1, 'PGR|CHEM_Drug-like': 1, 'ITSN1|CDC42': 1})	Counter({'TP53|CHEM_Zn+': 4, 'TP53|TP73': 3, 'TP53|TP53BP2': 2, 'TP53|TP63': 2, 'TP53|PPP1R13B': 2, 'TP53|TP53': 2, 'TP53|DNA/RNA': 1, 'LIMK2|CHEM_Zn+': 1, 'EDNRA|CHEM_Metabolite': 1, 'EDNRA|CHEM_Organic': 1, 'NTRK1|NTRK2': 1, 'CELA1|PI3': 1, 'PIK3CA|PIK3R2': 1, 'TP53|CHEM_Metal': 1, 'NTRK1|NTRK1': 1})
breast+NS+carcinoma+NS_clus0.9_stat.txt:CLS_DONOR_VITAL_STAT:	cl:42	10	cl:9	6	9	1	6	0	1	Counter({'TP53|TP53BP2': 10, 'TP53|PPP1R13B': 10, 'TP53|PPP1R13L': 10, 'TP53|DNA/RNA': 10, 'TP53|TP73': 9, 'PIK3CA|PIK3R2': 4, 'TP53|TP53BP1': 1, 'OXSM|CHEM_Organic': 1, 'KIAA0020|DNA/RNA': 1, 'SLC27A5|CHEM_Inorganic': 1, 'CFH|CFH': 1, 'XPO1|SNUPN': 1, 'CFH|CFHR1': 1, 'LRRC32|CHEM_Glycos': 1})	Counter({'TP53|TP53BP2': 6, 'TP53|PPP1R13B': 6, 'TP53|PPP1R13L': 6, 'TP53|DNA/RNA': 6, 'TP53|TP53BP1': 4, 'TP53|TP73': 2, 'PIK3CA|PIK3R2': 2, 'SFPQ|NONO': 1, 'FGFR2|CHEM_Organic': 1, 'FGFR2|CHEM_Drug-like': 1, 'SFPQ|PSPC1': 1, 'CSMD3|CHEM_Drug-like': 1, 'SFPQ|SFPQ': 1, 'FGFR2|CHEM_Ca++': 1, 'PCDH7|CHEM_Ca++': 1, 'SULT1E1|CHEM_Steroid-like': 1, 'FGFR2|CHEM_ATP-like': 1, 'CSMD3|CHEM_Metabolite': 1,…
breast+NS+carcinoma+NS_clus0.9_stat.txt:CLS_DONOR_VITAL_STAT:	cl:42	10	cl:48	6	9	1	5	1	1	Counter({'TP53|TP53BP2': 10, 'TP53|PPP1R13B': 10, 'TP53|PPP1R13L': 10, 'TP53|DNA/RNA': 10, 'TP53|TP73': 9, 'PIK3CA|PIK3R2': 4, 'TP53|TP53BP1': 1, 'OXSM|CHEM_Organic': 1, 'KIAA0020|DNA/RNA': 1, 'SLC27A5|CHEM_Inorganic': 1, 'CFH|CFH': 1, 'XPO1|SNUPN': 1, 'CFH|CFHR1': 1, 'LRRC32|CHEM_Glycos': 1})	Counter({'TP53|CHEM_Zn+': 6, 'GPR1|CHEM_Drug-like': 1, 'GPR1|CHEM_Organic': 1})
breast+NS+carcinoma+NS_clus0.9_stat.txt:CLS_DONOR_VITAL_STAT:	cl:42	10	cl:24	5	9	1	5	0	1	Counter({'TP53|TP53BP2': 10, 'TP53|PPP1R13B': 10, 'TP53|PPP1R13L': 10, 'TP53|DNA/RNA': 10, 'TP53|TP73': 9, 'PIK3CA|PIK3R2': 4, 'TP53|TP53BP1': 1, 'OXSM|CHEM_Organic': 1, 'KIAA0020|DNA/RNA': 1, 'SLC27A5|CHEM_Inorganic': 1, 'CFH|CFH': 1, 'XPO1|SNUPN': 1, 'CFH|CFHR1': 1, 'LRRC32|CHEM_Glycos': 1})	Counter({'ZNF643|DNA/RNA': 1, 'CYB5R1|CHEM_NAD-like': 1, 'HPR|CHEM_Organic': 1, 'OR13H1|CHEM_Drug-like': 1, 'GABRA2|CHEM_Organic': 1, 'STK3|CHEM_Drug-like': 1, 'PRTG|CHEM_Ca++': 1, 'KDM5B|CHEM_Gly-like': 1, 'MLL2|CHEM_Zn+': 1, 'CYP26B1|CHEM_Organic': 1, 'COL6A6|CHEM_Metal': 1, 'HPR|CHEM_Nat-mod': 1, 'MRPS12|DNA/RNA': 1, 'DDX47|CHEM_ATP-like': 1, 'ZNF175|DNA/RNA': 1, 'MAST2|CHEM_Organic': 1, 'ZNF7…
breast+NS+carcinoma+NS_clus0.9_stat.txt:CLS_DONOR_VITAL_STAT:	cl:42	10	cl:99	5	9	1	5	0	1	Counter({'TP53|TP53BP2': 10, 'TP53|PPP1R13B': 10, 'TP53|PPP1R13L': 10, 'TP53|DNA/RNA': 10, 'TP53|TP73': 9, 'PIK3CA|PIK3R2': 4, 'TP53|TP53BP1': 1, 'OXSM|CHEM_Organic': 1, 'KIAA0020|DNA/RNA': 1, 'SLC27A5|CHEM_Inorganic': 1, 'CFH|CFH': 1, 'XPO1|SNUPN': 1, 'CFH|CFHR1': 1, 'LRRC32|CHEM_Glycos': 1})	Counter({'TP53|CHEM_Zn+': 4, 'TP53|TP73': 3, 'TP53|TP53BP2': 2, 'TP53|TP63': 2, 'TP53|PPP1R13B': 2, 'TP53|TP53': 2, 'TP53|DNA/RNA': 1, 'LIMK2|CHEM_Zn+': 1, 'EDNRA|CHEM_Metabolite': 1, 'EDNRA|CHEM_Organic': 1, 'NTRK1|NTRK2': 1, 'CELA1|PI3': 1, 'PIK3CA|PIK3R2': 1, 'TP53|CHEM_Metal': 1, 'NTRK1|NTRK1': 1})
breast+NS+carcinoma+NS_clus0.9_stat.txt:CLS_DONOR_VITAL_STAT:	cl:10	7	cl:48	6	5	2	5	1	1	Counter({'TP53|TP53BP2': 7, 'TP53|DNA/RNA': 7, 'TP53|PPP1R13B': 7, 'TP53|PPP1R13L': 7, 'TP53|TP53BP1': 2, 'PIK3CA|PIK3R2': 2, 'ZNF510|CHEM_Zn+': 1, 'MAST1|CHEM_Metal': 1, 'PPFIA2|CASK': 1, 'PTPRB|CHEM_Organic': 1, 'PTPRB|CHEM_Mg++': 1, 'HIST1H2BK|H2AFY': 1, 'CYP24A1|CHEM_Zn+': 1, 'PTPRR|CHEM_Organic': 1, 'MAST1|CHEM_Organic': 1})	Counter({'TP53|CHEM_Zn+': 6, 'GPR1|CHEM_Drug-like': 1, 'GPR1|CHEM_Organic': 1})
breast+NS+carcinoma+NS_clus0.9_stat.txt:CLS_DONOR_VITAL_STAT:	cl:9	6	cl:48	6	6	0	5	1	1	Counter({'TP53|TP53BP2': 6, 'TP53|PPP1R13B': 6, 'TP53|PPP1R13L': 6, 'TP53|DNA/RNA': 6, 'TP53|TP53BP1': 4, 'TP53|TP73': 2, 'PIK3CA|PIK3R2': 2, 'SFPQ|NONO': 1, 'FGFR2|CHEM_Organic': 1, 'FGFR2|CHEM_Drug-like': 1, 'SFPQ|PSPC1': 1, 'CSMD3|CHEM_Drug-like': 1, 'SFPQ|SFPQ': 1, 'FGFR2|CHEM_Ca++': 1, 'PCDH7|CHEM_Ca++': 1, 'SULT1E1|CHEM_Steroid-like': 1, 'FGFR2|CHEM_ATP-like': 1, 'CSMD3|CHEM_Metabolite': 1,…	Counter({'TP53|CHEM_Zn+': 6, 'GPR1|CHEM_Drug-like': 1, 'GPR1|CHEM_Organic': 1})
breast+NS+carcinoma+NS_clus0.9_stat.txt:CLS_DONOR_VITAL_STAT:	cl:9	6	cl:24	5	6	0	5	0	1	Counter({'TP53|TP53BP2': 6, 'TP53|PPP1R13B': 6, 'TP53|PPP1R13L': 6, 'TP53|DNA/RNA': 6, 'TP53|TP53BP1': 4, 'TP53|TP73': 2, 'PIK3CA|PIK3R2': 2, 'SFPQ|NONO': 1, 'FGFR2|CHEM_Organic': 1, 'FGFR2|CHEM_Drug-like': 1, 'SFPQ|PSPC1': 1, 'CSMD3|CHEM_Drug-like': 1, 'SFPQ|SFPQ': 1, 'FGFR2|CHEM_Ca++': 1, 'PCDH7|CHEM_Ca++': 1, 'SULT1E1|CHEM_Steroid-like': 1, 'FGFR2|CHEM_ATP-like': 1, 'CSMD3|CHEM_Metabolite': 1,…	Counter({'ZNF643|DNA/RNA': 1, 'CYB5R1|CHEM_NAD-like': 1, 'HPR|CHEM_Organic': 1, 'OR13H1|CHEM_Drug-like': 1, 'GABRA2|CHEM_Organic': 1, 'STK3|CHEM_Drug-like': 1, 'PRTG|CHEM_Ca++': 1, 'KDM5B|CHEM_Gly-like': 1, 'MLL2|CHEM_Zn+': 1, 'CYP26B1|CHEM_Organic': 1, 'COL6A6|CHEM_Metal': 1, 'HPR|CHEM_Nat-mod': 1, 'MRPS12|DNA/RNA': 1, 'DDX47|CHEM_ATP-like': 1, 'ZNF175|DNA/RNA': 1, 'MAST2|CHEM_Organic': 1, 'ZNF7…
breast+NS+carcinoma+NS_clus0.9_stat.txt:CLS_DONOR_VITAL_STAT:	cl:9	6	cl:99	5	6	0	5	0	1	Counter({'TP53|TP53BP2': 6, 'TP53|PPP1R13B': 6, 'TP53|PPP1R13L': 6, 'TP53|DNA/RNA': 6, 'TP53|TP53BP1': 4, 'TP53|TP73': 2, 'PIK3CA|PIK3R2': 2, 'SFPQ|NONO': 1, 'FGFR2|CHEM_Organic': 1, 'FGFR2|CHEM_Drug-like': 1, 'SFPQ|PSPC1': 1, 'CSMD3|CHEM_Drug-like': 1, 'SFPQ|SFPQ': 1, 'FGFR2|CHEM_Ca++': 1, 'PCDH7|CHEM_Ca++': 1, 'SULT1E1|CHEM_Steroid-like': 1, 'FGFR2|CHEM_ATP-like': 1, 'CSMD3|CHEM_Metabolite': 1,…	Counter({'TP53|CHEM_Zn+': 4, 'TP53|TP73': 3, 'TP53|TP53BP2': 2, 'TP53|TP63': 2, 'TP53|PPP1R13B': 2, 'TP53|TP53': 2, 'TP53|DNA/RNA': 1, 'LIMK2|CHEM_Zn+': 1, 'EDNRA|CHEM_Metabolite': 1, 'EDNRA|CHEM_Organic': 1, 'NTRK1|NTRK2': 1, 'CELA1|PI3': 1, 'PIK3CA|PIK3R2': 1, 'TP53|CHEM_Metal': 1, 'NTRK1|NTRK1': 1})
breast+NS+carcinoma+NS_clus0.9_stat.txt:CLS_DONOR_VITAL_STAT:	cl:48	6	cl:24	5	5	1	5	0	1	Counter({'TP53|CHEM_Zn+': 6, 'GPR1|CHEM_Drug-like': 1, 'GPR1|CHEM_Organic': 1})	Counter({'ZNF643|DNA/RNA': 1, 'CYB5R1|CHEM_NAD-like': 1, 'HPR|CHEM_Organic': 1, 'OR13H1|CHEM_Drug-like': 1, 'GABRA2|CHEM_Organic': 1, 'STK3|CHEM_Drug-like': 1, 'PRTG|CHEM_Ca++': 1, 'KDM5B|CHEM_Gly-like': 1, 'MLL2|CHEM_Zn+': 1, 'CYP26B1|CHEM_Organic': 1, 'COL6A6|CHEM_Metal': 1, 'HPR|CHEM_Nat-mod': 1, 'MRPS12|DNA/RNA': 1, 'DDX47|CHEM_ATP-like': 1, 'ZNF175|DNA/RNA': 1, 'MAST2|CHEM_Organic': 1, 'ZNF7…
breast+NS+carcinoma+NS_clus0.9_stat.txt:CLS_DONOR_VITAL_STAT:	cl:48	6	cl:99	5	5	1	5	0	1	Counter({'TP53|CHEM_Zn+': 6, 'GPR1|CHEM_Drug-like': 1, 'GPR1|CHEM_Organic': 1})	Counter({'TP53|CHEM_Zn+': 4, 'TP53|TP73': 3, 'TP53|TP53BP2': 2, 'TP53|TP63': 2, 'TP53|PPP1R13B': 2, 'TP53|TP53': 2, 'TP53|DNA/RNA': 1, 'LIMK2|CHEM_Zn+': 1, 'EDNRA|CHEM_Metabolite': 1, 'EDNRA|CHEM_Organic': 1, 'NTRK1|NTRK2': 1, 'CELA1|PI3': 1, 'PIK3CA|PIK3R2': 1, 'TP53|CHEM_Metal': 1, 'NTRK1|NTRK1': 1})
breast+NS+carcinoma+NS_clus0.9_stat.txt:CLS_DONOR_VITAL_STAT:	cl:24	5	cl:99	5	5	0	5	0	1	Counter({'ZNF643|DNA/RNA': 1, 'CYB5R1|CHEM_NAD-like': 1, 'HPR|CHEM_Organic': 1, 'OR13H1|CHEM_Drug-like': 1, 'GABRA2|CHEM_Organic': 1, 'STK3|CHEM_Drug-like': 1, 'PRTG|CHEM_Ca++': 1, 'KDM5B|CHEM_Gly-like': 1, 'MLL2|CHEM_Zn+': 1, 'CYP26B1|CHEM_Organic': 1, 'COL6A6|CHEM_Metal': 1, 'HPR|CHEM_Nat-mod': 1, 'MRPS12|DNA/RNA': 1, 'DDX47|CHEM_ATP-like': 1, 'ZNF175|DNA/RNA': 1, 'MAST2|CHEM_Organic': 1, 'ZNF7…	Counter({'TP53|CHEM_Zn+': 4, 'TP53|TP73': 3, 'TP53|TP53BP2': 2, 'TP53|TP63': 2, 'TP53|PPP1R13B': 2, 'TP53|TP53': 2, 'TP53|DNA/RNA': 1, 'LIMK2|CHEM_Zn+': 1, 'EDNRA|CHEM_Metabolite': 1, 'EDNRA|CHEM_Organic': 1, 'NTRK1|NTRK2': 1, 'CELA1|PI3': 1, 'PIK3CA|PIK3R2': 1, 'TP53|CHEM_Metal': 1, 'NTRK1|NTRK1': 1})
central_nervous_system+brain+glioma+astrocytoma_Grade_IV_clus0.9_stat.txt:CLS_DONOR_VITAL_STAT:	cl:70	62	cl:27	5	19	43	1	4	1	Counter({'CHEK2|CHEM_Organic': 3, 'TP53|CHEM_Zn+': 3, 'PIPOX|CHEM_FAD-like': 2, 'ZAP70|CHEM_Organic': 2, 'NOS1|CHEM_Drug-like': 2, 'ZAP70|CHEM_pST-like': 2, 'NOS1|CHEM_Metabolite': 2, 'KRAS|CHEM_Inorganic': 2, 'SGK071|CHEM_Organic': 2, 'LILRB4|LILRB4': 2, 'ZAP70|CHEM_Drug-like': 2, 'NOS1|CHEM_Organic': 2, 'PIPOX|CHEM_Organic': 2, 'OPRL1|CHEM_Metabolite': 2, 'ZAP70|CHEM_ATP-like': 2, 'NOS1|CHEM_Ar…	Counter({'HSPA8|HSPBP1': 5, 'HSPA8|BAG4': 5, 'HSPA8|HSPA4': 5, 'HSPA8|BAG3': 5, 'HSPA8|BAG1': 5, 'HSPA8|CHEM_Organic': 5, 'CHEK2|CHEM_Organic': 1})
central_nervous_system+brain+glioma+astrocytoma_Grade_IV_clus0.9_stat.txt:CLS_DONOR_VITAL_STAT:	cl:70	62	cl:89	5	19	43	1	4	1	Counter({'CHEK2|CHEM_Organic': 3, 'TP53|CHEM_Zn+': 3, 'PIPOX|CHEM_FAD-like': 2, 'ZAP70|CHEM_Organic': 2, 'NOS1|CHEM_Drug-like': 2, 'ZAP70|CHEM_pST-like': 2, 'NOS1|CHEM_Metabolite': 2, 'KRAS|CHEM_Inorganic': 2, 'SGK071|CHEM_Organic': 2, 'LILRB4|LILRB4': 2, 'ZAP70|CHEM_Drug-like': 2, 'NOS1|CHEM_Organic': 2, 'PIPOX|CHEM_Organic': 2, 'OPRL1|CHEM_Metabolite': 2, 'ZAP70|CHEM_ATP-like': 2, 'NOS1|CHEM_Ar…	Counter({'RXRA|CHEM_Organic': 2, 'HTR7|CHEM_Drug-like': 2, 'HTR7|CHEM_Organic': 2, 'ZNF28|DNA/RNA': 2, 'ZNF28|CHEM_Zn+': 2, 'PLG|CHEM_Metabolite': 2, 'UGT2B4|CHEM_UTP-like': 2, 'IL7|IL7R': 2, 'KLK6|CHEM_Organic': 1, 'PIK3R1|PIK3CB': 1, 'PIK3CB|PIK3R2': 1, 'TP53|CHEM_Zn+': 1, 'PTEN|CHEM_Organic': 1})
central_nervous_system+brain+glioma+astrocytoma_Grade_IV_clus0.9_stat.txt:CLS_DONOR_VITAL_STAT:	cl:99	10	cl:69	9	0	10	0	9	1	Counter({'ZNF681|DNA/RNA': 2, 'CALN1|CHEM_Drug-like': 2, 'TPO|CHEM_Drug-like': 2, 'AVPR1B|CHEM_Organic': 2, 'CALN1|CHEM_Organic': 2, 'ZNF676|DNA/RNA': 2, 'ZNF681|CHEM_Zn+': 2, 'CALN1|CHEM_Trp-like': 2, 'FBN1|CHEM_Ca++': 2, 'PRKD1|CHEM_Organic': 2, 'FBN1|CHEM_Metal': 2, 'DYNLRB1|DYNLRB1': 2, 'TPO|CHEM_Metabolite': 2, 'ZNF676|CHEM_Metabolite': 2, 'ZNF681|CHEM_Metabolite': 2, 'TPO|CHEM_Organic': 2, …	Counter({'ZNF98|DNA/RNA': 2, 'ZNF813|DNA/RNA': 2, 'DLD|CHEM_Organic': 2, 'ZNF98|CHEM_Zn+': 2, 'DLD|CHEM_FAD-like': 2, 'DLD|CHEM_CoA-like': 2, 'DLD|DLD': 2, 'LILRB4|LILRB4': 1, 'SKAP2|CHEM_Organic': 1, 'CX3CR1|CHEM_Drug-like': 1, 'MC4R|CHEM_Organic': 1, 'GPR32|CHEM_Organic': 1, 'GMPR|CHEM_Organic': 1, 'SERPINB13|CHEM_Organic': 1, 'CX3CR1|CHEM_Metabolite': 1, 'PTPRU|PTPRU': 1, 'OR1F1|CHEM_Organic':…
central_nervous_system+brain+glioma+astrocytoma_Grade_IV_clus0.9_stat.txt:CLS_DONOR_VITAL_STAT:	cl:99	10	cl:9	6	0	10	0	6	1	Counter({'ZNF681|DNA/RNA': 2, 'CALN1|CHEM_Drug-like': 2, 'TPO|CHEM_Drug-like': 2, 'AVPR1B|CHEM_Organic': 2, 'CALN1|CHEM_Organic': 2, 'ZNF676|DNA/RNA': 2, 'ZNF681|CHEM_Zn+': 2, 'CALN1|CHEM_Trp-like': 2, 'FBN1|CHEM_Ca++': 2, 'PRKD1|CHEM_Organic': 2, 'FBN1|CHEM_Metal': 2, 'DYNLRB1|DYNLRB1': 2, 'TPO|CHEM_Metabolite': 2, 'ZNF676|CHEM_Metabolite': 2, 'ZNF681|CHEM_Metabolite': 2, 'TPO|CHEM_Organic': 2, …	Counter({'EGFR|EGFR': 6, 'EGFR|ERBB3': 6, 'EGFR|ERBB4': 6, 'EGFR|ERBB2': 5, 'ISX|DNA/RNA': 2, 'ZNF23|CHEM_Zn+': 1, 'OR7D2|CHEM_Organic': 1, 'ZNF23|DNA/RNA': 1, 'PRDM9|CHEM_Zn+': 1, 'CYP2S1|CHEM_Organic': 1, 'NR4A1|CHEM_Ca++': 1, 'NR4A1|CHEM_Steroid-like': 1, 'LRRC30|DNA/RNA': 1, 'CELA3B|CHEM_Organic': 1, 'ARMC4|CHEM_pST-like': 1, 'ABLIM3|CHEM_Zn+': 1, 'RPL10L|DNA/RNA': 1, 'NR4A1|CHEM_Metabolite':…
central_nervous_system+brain+glioma+astrocytoma_Grade_IV_clus0.9_stat.txt:CLS_DONOR_VITAL_STAT:	cl:205	10	cl:63	8	2	8	1	7	1	Counter({'EGFR|ERBB3': 4, 'EGFR|ERBB2': 4, 'EGFR|ERBB4': 4, 'EGFR|EGFR': 4, 'IDH1|CHEM_Ca++': 3, 'IDH1|CHEM_Mg++': 3, 'IDH1|CHEM_Mn++': 3, 'IDH1|CHEM_Organic': 3, 'IDH1|IDH1': 3, 'IDH1|CHEM_Metabolite': 3, 'SIK1|CHEM_Mg++': 2, 'SIK1|CHEM_Organic': 2, 'SIK1|CHEM_Arg-like': 2, 'SIK1|CHEM_ATP-like': 2, 'SIK1|CHEM_Ca++': 2, 'ZNF586|DNA/RNA': 2, 'SIK1|CHEM_pST-like': 2, 'SIK1|CHEM_Inorganic': 2, 'SIK1…	Counter({'TP53|CHEM_Zn+': 4, 'HRH3|CHEM_Organic': 2, 'GJB4|GJA1': 2, 'MYL10|CHEM_Ca++': 2, 'ZNF442|DNA/RNA': 2, 'ZNF442|CHEM_Metabolite': 2, 'CDH9|CHEM_Ca++': 2, 'AGTR1|CHEM_Metabolite': 1, 'ZNF724P|DNA/RNA': 1, 'AGTR1|CHEM_Organic': 1, 'OR4P4|CHEM_Organic': 1, 'EGFR|CHEM_Glycos': 1, 'ZNF724P|CHEM_Zn+': 1, 'HCRTR2|CHEM_Organic': 1, 'PIKFYVE|CHEM_ATP-like': 1, 'DOK6|CHEM_pTyr-like': 1, 'SORL1|CHEM…
central_nervous_system+brain+glioma+astrocytoma_Grade_IV_clus0.9_stat.txt:CLS_DONOR_VITAL_STAT:	cl:205	10	cl:27	5	2	8	1	4	1	Counter({'EGFR|ERBB3': 4, 'EGFR|ERBB2': 4, 'EGFR|ERBB4': 4, 'EGFR|EGFR': 4, 'IDH1|CHEM_Ca++': 3, 'IDH1|CHEM_Mg++': 3, 'IDH1|CHEM_Mn++': 3, 'IDH1|CHEM_Organic': 3, 'IDH1|IDH1': 3, 'IDH1|CHEM_Metabolite': 3, 'SIK1|CHEM_Mg++': 2, 'SIK1|CHEM_Organic': 2, 'SIK1|CHEM_Arg-like': 2, 'SIK1|CHEM_ATP-like': 2, 'SIK1|CHEM_Ca++': 2, 'ZNF586|DNA/RNA': 2, 'SIK1|CHEM_pST-like': 2, 'SIK1|CHEM_Inorganic': 2, 'SIK1…	Counter({'HSPA8|HSPBP1': 5, 'HSPA8|BAG4': 5, 'HSPA8|HSPA4': 5, 'HSPA8|BAG3': 5, 'HSPA8|BAG1': 5, 'HSPA8|CHEM_Organic': 5, 'CHEK2|CHEM_Organic': 1})
central_nervous_system+brain+glioma+astrocytoma_Grade_IV_clus0.9_stat.txt:CLS_DONOR_VITAL_STAT:	cl:205	10	cl:89	5	2	8	1	4	1	Counter({'EGFR|ERBB3': 4, 'EGFR|ERBB2': 4, 'EGFR|ERBB4': 4, 'EGFR|EGFR': 4, 'IDH1|CHEM_Ca++': 3, 'IDH1|CHEM_Mg++': 3, 'IDH1|CHEM_Mn++': 3, 'IDH1|CHEM_Organic': 3, 'IDH1|IDH1': 3, 'IDH1|CHEM_Metabolite': 3, 'SIK1|CHEM_Mg++': 2, 'SIK1|CHEM_Organic': 2, 'SIK1|CHEM_Arg-like': 2, 'SIK1|CHEM_ATP-like': 2, 'SIK1|CHEM_Ca++': 2, 'ZNF586|DNA/RNA': 2, 'SIK1|CHEM_pST-like': 2, 'SIK1|CHEM_Inorganic': 2, 'SIK1…	Counter({'RXRA|CHEM_Organic': 2, 'HTR7|CHEM_Drug-like': 2, 'HTR7|CHEM_Organic': 2, 'ZNF28|DNA/RNA': 2, 'ZNF28|CHEM_Zn+': 2, 'PLG|CHEM_Metabolite': 2, 'UGT2B4|CHEM_UTP-like': 2, 'IL7|IL7R': 2, 'KLK6|CHEM_Organic': 1, 'PIK3R1|PIK3CB': 1, 'PIK3CB|PIK3R2': 1, 'TP53|CHEM_Zn+': 1, 'PTEN|CHEM_Organic': 1})
central_nervous_system+brain+glioma+astrocytoma_Grade_IV_clus0.9_stat.txt:CLS_DONOR_VITAL_STAT:	cl:69	9	cl:9	6	0	9	0	6	1	Counter({'ZNF98|DNA/RNA': 2, 'ZNF813|DNA/RNA': 2, 'DLD|CHEM_Organic': 2, 'ZNF98|CHEM_Zn+': 2, 'DLD|CHEM_FAD-like': 2, 'DLD|CHEM_CoA-like': 2, 'DLD|DLD': 2, 'LILRB4|LILRB4': 1, 'SKAP2|CHEM_Organic': 1, 'CX3CR1|CHEM_Drug-like': 1, 'MC4R|CHEM_Organic': 1, 'GPR32|CHEM_Organic': 1, 'GMPR|CHEM_Organic': 1, 'SERPINB13|CHEM_Organic': 1, 'CX3CR1|CHEM_Metabolite': 1, 'PTPRU|PTPRU': 1, 'OR1F1|CHEM_Organic':…	Counter({'EGFR|EGFR': 6, 'EGFR|ERBB3': 6, 'EGFR|ERBB4': 6, 'EGFR|ERBB2': 5, 'ISX|DNA/RNA': 2, 'ZNF23|CHEM_Zn+': 1, 'OR7D2|CHEM_Organic': 1, 'ZNF23|DNA/RNA': 1, 'PRDM9|CHEM_Zn+': 1, 'CYP2S1|CHEM_Organic': 1, 'NR4A1|CHEM_Ca++': 1, 'NR4A1|CHEM_Steroid-like': 1, 'LRRC30|DNA/RNA': 1, 'CELA3B|CHEM_Organic': 1, 'ARMC4|CHEM_pST-like': 1, 'ABLIM3|CHEM_Zn+': 1, 'RPL10L|DNA/RNA': 1, 'NR4A1|CHEM_Metabolite':…
central_nervous_system+brain+glioma+astrocytoma_Grade_IV_clus0.9_stat.txt:CLS_DONOR_VITAL_STAT:	cl:63	8	cl:9	6	1	7	0	6	1	Counter({'TP53|CHEM_Zn+': 4, 'HRH3|CHEM_Organic': 2, 'GJB4|GJA1': 2, 'MYL10|CHEM_Ca++': 2, 'ZNF442|DNA/RNA': 2, 'ZNF442|CHEM_Metabolite': 2, 'CDH9|CHEM_Ca++': 2, 'AGTR1|CHEM_Metabolite': 1, 'ZNF724P|DNA/RNA': 1, 'AGTR1|CHEM_Organic': 1, 'OR4P4|CHEM_Organic': 1, 'EGFR|CHEM_Glycos': 1, 'ZNF724P|CHEM_Zn+': 1, 'HCRTR2|CHEM_Organic': 1, 'PIKFYVE|CHEM_ATP-like': 1, 'DOK6|CHEM_pTyr-like': 1, 'SORL1|CHEM…	Counter({'EGFR|EGFR': 6, 'EGFR|ERBB3': 6, 'EGFR|ERBB4': 6, 'EGFR|ERBB2': 5, 'ISX|DNA/RNA': 2, 'ZNF23|CHEM_Zn+': 1, 'OR7D2|CHEM_Organic': 1, 'ZNF23|DNA/RNA': 1, 'PRDM9|CHEM_Zn+': 1, 'CYP2S1|CHEM_Organic': 1, 'NR4A1|CHEM_Ca++': 1, 'NR4A1|CHEM_Steroid-like': 1, 'LRRC30|DNA/RNA': 1, 'CELA3B|CHEM_Organic': 1, 'ARMC4|CHEM_pST-like': 1, 'ABLIM3|CHEM_Zn+': 1, 'RPL10L|DNA/RNA': 1, 'NR4A1|CHEM_Metabolite':…
central_nervous_system+brain+glioma+astrocytoma_Grade_IV_clus0.9_stat.txt:CLS_DONOR_VITAL_STAT:	cl:63	8	cl:27	5	1	7	1	4	1	Counter({'TP53|CHEM_Zn+': 4, 'HRH3|CHEM_Organic': 2, 'GJB4|GJA1': 2, 'MYL10|CHEM_Ca++': 2, 'ZNF442|DNA/RNA': 2, 'ZNF442|CHEM_Metabolite': 2, 'CDH9|CHEM_Ca++': 2, 'AGTR1|CHEM_Metabolite': 1, 'ZNF724P|DNA/RNA': 1, 'AGTR1|CHEM_Organic': 1, 'OR4P4|CHEM_Organic': 1, 'EGFR|CHEM_Glycos': 1, 'ZNF724P|CHEM_Zn+': 1, 'HCRTR2|CHEM_Organic': 1, 'PIKFYVE|CHEM_ATP-like': 1, 'DOK6|CHEM_pTyr-like': 1, 'SORL1|CHEM…	Counter({'HSPA8|HSPBP1': 5, 'HSPA8|BAG4': 5, 'HSPA8|HSPA4': 5, 'HSPA8|BAG3': 5, 'HSPA8|BAG1': 5, 'HSPA8|CHEM_Organic': 5, 'CHEK2|CHEM_Organic': 1})
central_nervous_system+brain+glioma+astrocytoma_Grade_IV_clus0.9_stat.txt:CLS_DONOR_VITAL_STAT:	cl:63	8	cl:89	5	1	7	1	4	1	Counter({'TP53|CHEM_Zn+': 4, 'HRH3|CHEM_Organic': 2, 'GJB4|GJA1': 2, 'MYL10|CHEM_Ca++': 2, 'ZNF442|DNA/RNA': 2, 'ZNF442|CHEM_Metabolite': 2, 'CDH9|CHEM_Ca++': 2, 'AGTR1|CHEM_Metabolite': 1, 'ZNF724P|DNA/RNA': 1, 'AGTR1|CHEM_Organic': 1, 'OR4P4|CHEM_Organic': 1, 'EGFR|CHEM_Glycos': 1, 'ZNF724P|CHEM_Zn+': 1, 'HCRTR2|CHEM_Organic': 1, 'PIKFYVE|CHEM_ATP-like': 1, 'DOK6|CHEM_pTyr-like': 1, 'SORL1|CHEM…	Counter({'RXRA|CHEM_Organic': 2, 'HTR7|CHEM_Drug-like': 2, 'HTR7|CHEM_Organic': 2, 'ZNF28|DNA/RNA': 2, 'ZNF28|CHEM_Zn+': 2, 'PLG|CHEM_Metabolite': 2, 'UGT2B4|CHEM_UTP-like': 2, 'IL7|IL7R': 2, 'KLK6|CHEM_Organic': 1, 'PIK3R1|PIK3CB': 1, 'PIK3CB|PIK3R2': 1, 'TP53|CHEM_Zn+': 1, 'PTEN|CHEM_Organic': 1})
central_nervous_system+brain+glioma+astrocytoma_Grade_IV_clus0.9_stat.txt:CLS_DONOR_VITAL_STAT:	cl:5	7	cl:29	5	3	4	2	3	1	Counter({'TP53|PPP1R13B': 7, 'TP53|PPP1R13L': 7, 'TP53|DNA/RNA': 7, 'TP53|TP53BP2': 7, 'TP53|TP53BP1': 7, 'IDH1|CHEM_Mn++': 2, 'IDH1|CHEM_Ca++': 2, 'IL22|IL22': 2, 'IDH1|CHEM_Metabolite': 2, 'IL22|IL22RA2': 2, 'IL22|IL22RA1': 2, 'FBN1|CHEM_Ca++': 2, 'IDH1|CHEM_Mg++': 2, 'FBN1|CHEM_Metal': 2, 'IDH1|IDH1': 2, 'PEG3|CHEM_Zn+': 2, 'IDH1|CHEM_Organic': 2, 'KDR|FLT4': 1, 'KDR|FLT1': 1, 'KDR|SRC': 1, 'E…	Counter({'PIK3R1|PIK3CD': 5, 'PIK3R1|PIK3CB': 5, 'PIK3CA|PIK3R1': 5, 'OR14I1|CHEM_Organic': 2, 'PIK3R1|CHEM_pTyr-like': 2, 'OR1L1|CHEM_Organic': 2, 'OR1L1|CHEM_Drug-like': 2, 'PIK3R1|CHEM_Nat-mod': 2, 'MMP13|CHEM_Organic': 2, 'MMP13|CHEM_Ca++': 2, 'PPID|CHEM_Metabolite': 1, 'PPID|CHEM_Organic': 1, 'ENPEP|CHEM_Organic': 1, 'YSK4|CHEM_Organic': 1, 'PPID|CHEM_Pro-like': 1, 'CRYM|CHEM_NAD-like': 1, '…
central_nervous_system+brain+glioma+astrocytoma_Grade_IV_clus0.9_stat.txt:CLS_DONOR_VITAL_STAT:	cl:5	7	cl:178	5	3	4	3	2	1	Counter({'TP53|PPP1R13B': 7, 'TP53|PPP1R13L': 7, 'TP53|DNA/RNA': 7, 'TP53|TP53BP2': 7, 'TP53|TP53BP1': 7, 'IDH1|CHEM_Mn++': 2, 'IDH1|CHEM_Ca++': 2, 'IL22|IL22': 2, 'IDH1|CHEM_Metabolite': 2, 'IL22|IL22RA2': 2, 'IL22|IL22RA1': 2, 'FBN1|CHEM_Ca++': 2, 'IDH1|CHEM_Mg++': 2, 'FBN1|CHEM_Metal': 2, 'IDH1|IDH1': 2, 'PEG3|CHEM_Zn+': 2, 'IDH1|CHEM_Organic': 2, 'KDR|FLT4': 1, 'KDR|FLT1': 1, 'KDR|SRC': 1, 'E…	Counter({'EGFR|ERBB3': 5, 'EGFR|ERBB2': 5, 'EGFR|ERBB4': 5, 'EGFR|EGFR': 5, 'ZFP82|CHEM_Metabolite': 1, 'GPR101|CHEM_Organic': 1, 'ZFP82|DNA/RNA': 1, 'CSMD3|CHEM_Asn-like': 1, 'CSMD3|CHEM_Glycos': 1, 'PDE1A|CHEM_Drug-like': 1})
central_nervous_system+brain+glioma+astrocytoma_Grade_IV_clus0.9_stat.txt:CLS_DONOR_VITAL_STAT:	cl:5	7	cl:210	5	3	4	2	3	1	Counter({'TP53|PPP1R13B': 7, 'TP53|PPP1R13L': 7, 'TP53|DNA/RNA': 7, 'TP53|TP53BP2': 7, 'TP53|TP53BP1': 7, 'IDH1|CHEM_Mn++': 2, 'IDH1|CHEM_Ca++': 2, 'IL22|IL22': 2, 'IDH1|CHEM_Metabolite': 2, 'IL22|IL22RA2': 2, 'IL22|IL22RA1': 2, 'FBN1|CHEM_Ca++': 2, 'IDH1|CHEM_Mg++': 2, 'FBN1|CHEM_Metal': 2, 'IDH1|IDH1': 2, 'PEG3|CHEM_Zn+': 2, 'IDH1|CHEM_Organic': 2, 'KDR|FLT4': 1, 'KDR|FLT1': 1, 'KDR|SRC': 1, 'E…	Counter({'EGFR|EGFR': 4, 'EGFR|ERBB3': 4, 'EGFR|ERBB2': 4, 'EGFR|ERBB4': 4, 'NRAS|CHEM_Organic': 2, 'PIK3R1|PIK3CD': 2, 'NRAS|CHEM_Zn+': 2, 'PIK3R1|PIK3CB': 2, 'IDH1|CHEM_Mn++': 2, 'IDH1|CHEM_Ca++': 2, 'PIK3R1|CHEM_Nat-mod': 2, 'IDH1|CHEM_Metabolite': 2, 'NRAS|CHEM_GTP-like': 2, 'PIK3R1|CHEM_pTyr-like': 2, 'NRAS|RASA1': 2, 'IDH1|CHEM_Mg++': 2, 'IDH1|IDH1': 2, 'NRAS|SOS1': 2, 'IDH1|CHEM_Organic': …
central_nervous_system+brain+glioma+astrocytoma_Grade_IV_clus0.9_stat.txt:CLS_DONOR_VITAL_STAT:	cl:27	5	cl:29	5	1	4	2	3	1	Counter({'HSPA8|HSPBP1': 5, 'HSPA8|BAG4': 5, 'HSPA8|HSPA4': 5, 'HSPA8|BAG3': 5, 'HSPA8|BAG1': 5, 'HSPA8|CHEM_Organic': 5, 'CHEK2|CHEM_Organic': 1})	Counter({'PIK3R1|PIK3CD': 5, 'PIK3R1|PIK3CB': 5, 'PIK3CA|PIK3R1': 5, 'OR14I1|CHEM_Organic': 2, 'PIK3R1|CHEM_pTyr-like': 2, 'OR1L1|CHEM_Organic': 2, 'OR1L1|CHEM_Drug-like': 2, 'PIK3R1|CHEM_Nat-mod': 2, 'MMP13|CHEM_Organic': 2, 'MMP13|CHEM_Ca++': 2, 'PPID|CHEM_Metabolite': 1, 'PPID|CHEM_Organic': 1, 'ENPEP|CHEM_Organic': 1, 'YSK4|CHEM_Organic': 1, 'PPID|CHEM_Pro-like': 1, 'CRYM|CHEM_NAD-like': 1, '…
central_nervous_system+brain+glioma+astrocytoma_Grade_IV_clus0.9_stat.txt:CLS_DONOR_VITAL_STAT:	cl:27	5	cl:89	5	1	4	1	4	1	Counter({'HSPA8|HSPBP1': 5, 'HSPA8|BAG4': 5, 'HSPA8|HSPA4': 5, 'HSPA8|BAG3': 5, 'HSPA8|BAG1': 5, 'HSPA8|CHEM_Organic': 5, 'CHEK2|CHEM_Organic': 1})	Counter({'RXRA|CHEM_Organic': 2, 'HTR7|CHEM_Drug-like': 2, 'HTR7|CHEM_Organic': 2, 'ZNF28|DNA/RNA': 2, 'ZNF28|CHEM_Zn+': 2, 'PLG|CHEM_Metabolite': 2, 'UGT2B4|CHEM_UTP-like': 2, 'IL7|IL7R': 2, 'KLK6|CHEM_Organic': 1, 'PIK3R1|PIK3CB': 1, 'PIK3CB|PIK3R2': 1, 'TP53|CHEM_Zn+': 1, 'PTEN|CHEM_Organic': 1})
central_nervous_system+brain+glioma+astrocytoma_Grade_IV_clus0.9_stat.txt:CLS_DONOR_VITAL_STAT:	cl:27	5	cl:210	5	1	4	2	3	1	Counter({'HSPA8|HSPBP1': 5, 'HSPA8|BAG4': 5, 'HSPA8|HSPA4': 5, 'HSPA8|BAG3': 5, 'HSPA8|BAG1': 5, 'HSPA8|CHEM_Organic': 5, 'CHEK2|CHEM_Organic': 1})	Counter({'EGFR|EGFR': 4, 'EGFR|ERBB3': 4, 'EGFR|ERBB2': 4, 'EGFR|ERBB4': 4, 'NRAS|CHEM_Organic': 2, 'PIK3R1|PIK3CD': 2, 'NRAS|CHEM_Zn+': 2, 'PIK3R1|PIK3CB': 2, 'IDH1|CHEM_Mn++': 2, 'IDH1|CHEM_Ca++': 2, 'PIK3R1|CHEM_Nat-mod': 2, 'IDH1|CHEM_Metabolite': 2, 'NRAS|CHEM_GTP-like': 2, 'PIK3R1|CHEM_pTyr-like': 2, 'NRAS|RASA1': 2, 'IDH1|CHEM_Mg++': 2, 'IDH1|IDH1': 2, 'NRAS|SOS1': 2, 'IDH1|CHEM_Organic': …
central_nervous_system+brain+glioma+astrocytoma_Grade_IV_clus0.9_stat.txt:CLS_DONOR_VITAL_STAT:	cl:29	5	cl:89	5	2	3	1	4	1	Counter({'PIK3R1|PIK3CD': 5, 'PIK3R1|PIK3CB': 5, 'PIK3CA|PIK3R1': 5, 'OR14I1|CHEM_Organic': 2, 'PIK3R1|CHEM_pTyr-like': 2, 'OR1L1|CHEM_Organic': 2, 'OR1L1|CHEM_Drug-like': 2, 'PIK3R1|CHEM_Nat-mod': 2, 'MMP13|CHEM_Organic': 2, 'MMP13|CHEM_Ca++': 2, 'PPID|CHEM_Metabolite': 1, 'PPID|CHEM_Organic': 1, 'ENPEP|CHEM_Organic': 1, 'YSK4|CHEM_Organic': 1, 'PPID|CHEM_Pro-like': 1, 'CRYM|CHEM_NAD-like': 1, '…	Counter({'RXRA|CHEM_Organic': 2, 'HTR7|CHEM_Drug-like': 2, 'HTR7|CHEM_Organic': 2, 'ZNF28|DNA/RNA': 2, 'ZNF28|CHEM_Zn+': 2, 'PLG|CHEM_Metabolite': 2, 'UGT2B4|CHEM_UTP-like': 2, 'IL7|IL7R': 2, 'KLK6|CHEM_Organic': 1, 'PIK3R1|PIK3CB': 1, 'PIK3CB|PIK3R2': 1, 'TP53|CHEM_Zn+': 1, 'PTEN|CHEM_Organic': 1})
central_nervous_system+brain+glioma+astrocytoma_Grade_IV_clus0.9_stat.txt:CLS_DONOR_VITAL_STAT:	cl:29	5	cl:178	5	2	3	3	2	1	Counter({'PIK3R1|PIK3CD': 5, 'PIK3R1|PIK3CB': 5, 'PIK3CA|PIK3R1': 5, 'OR14I1|CHEM_Organic': 2, 'PIK3R1|CHEM_pTyr-like': 2, 'OR1L1|CHEM_Organic': 2, 'OR1L1|CHEM_Drug-like': 2, 'PIK3R1|CHEM_Nat-mod': 2, 'MMP13|CHEM_Organic': 2, 'MMP13|CHEM_Ca++': 2, 'PPID|CHEM_Metabolite': 1, 'PPID|CHEM_Organic': 1, 'ENPEP|CHEM_Organic': 1, 'YSK4|CHEM_Organic': 1, 'PPID|CHEM_Pro-like': 1, 'CRYM|CHEM_NAD-like': 1, '…	Counter({'EGFR|ERBB3': 5, 'EGFR|ERBB2': 5, 'EGFR|ERBB4': 5, 'EGFR|EGFR': 5, 'ZFP82|CHEM_Metabolite': 1, 'GPR101|CHEM_Organic': 1, 'ZFP82|DNA/RNA': 1, 'CSMD3|CHEM_Asn-like': 1, 'CSMD3|CHEM_Glycos': 1, 'PDE1A|CHEM_Drug-like': 1})
central_nervous_system+brain+glioma+astrocytoma_Grade_IV_clus0.9_stat.txt:CLS_DONOR_VITAL_STAT:	cl:29	5	cl:210	5	2	3	2	3	1	Counter({'PIK3R1|PIK3CD': 5, 'PIK3R1|PIK3CB': 5, 'PIK3CA|PIK3R1': 5, 'OR14I1|CHEM_Organic': 2, 'PIK3R1|CHEM_pTyr-like': 2, 'OR1L1|CHEM_Organic': 2, 'OR1L1|CHEM_Drug-like': 2, 'PIK3R1|CHEM_Nat-mod': 2, 'MMP13|CHEM_Organic': 2, 'MMP13|CHEM_Ca++': 2, 'PPID|CHEM_Metabolite': 1, 'PPID|CHEM_Organic': 1, 'ENPEP|CHEM_Organic': 1, 'YSK4|CHEM_Organic': 1, 'PPID|CHEM_Pro-like': 1, 'CRYM|CHEM_NAD-like': 1, '…	Counter({'EGFR|EGFR': 4, 'EGFR|ERBB3': 4, 'EGFR|ERBB2': 4, 'EGFR|ERBB4': 4, 'NRAS|CHEM_Organic': 2, 'PIK3R1|PIK3CD': 2, 'NRAS|CHEM_Zn+': 2, 'PIK3R1|PIK3CB': 2, 'IDH1|CHEM_Mn++': 2, 'IDH1|CHEM_Ca++': 2, 'PIK3R1|CHEM_Nat-mod': 2, 'IDH1|CHEM_Metabolite': 2, 'NRAS|CHEM_GTP-like': 2, 'PIK3R1|CHEM_pTyr-like': 2, 'NRAS|RASA1': 2, 'IDH1|CHEM_Mg++': 2, 'IDH1|IDH1': 2, 'NRAS|SOS1': 2, 'IDH1|CHEM_Organic': …
central_nervous_system+brain+glioma+astrocytoma_Grade_IV_clus0.9_stat.txt:CLS_DONOR_VITAL_STAT:	cl:89	5	cl:210	5	1	4	2	3	1	Counter({'RXRA|CHEM_Organic': 2, 'HTR7|CHEM_Drug-like': 2, 'HTR7|CHEM_Organic': 2, 'ZNF28|DNA/RNA': 2, 'ZNF28|CHEM_Zn+': 2, 'PLG|CHEM_Metabolite': 2, 'UGT2B4|CHEM_UTP-like': 2, 'IL7|IL7R': 2, 'KLK6|CHEM_Organic': 1, 'PIK3R1|PIK3CB': 1, 'PIK3CB|PIK3R2': 1, 'TP53|CHEM_Zn+': 1, 'PTEN|CHEM_Organic': 1})	Counter({'EGFR|EGFR': 4, 'EGFR|ERBB3': 4, 'EGFR|ERBB2': 4, 'EGFR|ERBB4': 4, 'NRAS|CHEM_Organic': 2, 'PIK3R1|PIK3CD': 2, 'NRAS|CHEM_Zn+': 2, 'PIK3R1|PIK3CB': 2, 'IDH1|CHEM_Mn++': 2, 'IDH1|CHEM_Ca++': 2, 'PIK3R1|CHEM_Nat-mod': 2, 'IDH1|CHEM_Metabolite': 2, 'NRAS|CHEM_GTP-like': 2, 'PIK3R1|CHEM_pTyr-like': 2, 'NRAS|RASA1': 2, 'IDH1|CHEM_Mg++': 2, 'IDH1|IDH1': 2, 'NRAS|SOS1': 2, 'IDH1|CHEM_Organic': …
central_nervous_system+brain+glioma+astrocytoma_Grade_IV_clus0.9_stat.txt:CLS_DONOR_VITAL_STAT:	cl:178	5	cl:210	5	3	2	2	3	1	Counter({'EGFR|ERBB3': 5, 'EGFR|ERBB2': 5, 'EGFR|ERBB4': 5, 'EGFR|EGFR': 5, 'ZFP82|CHEM_Metabolite': 1, 'GPR101|CHEM_Organic': 1, 'ZFP82|DNA/RNA': 1, 'CSMD3|CHEM_Asn-like': 1, 'CSMD3|CHEM_Glycos': 1, 'PDE1A|CHEM_Drug-like': 1})	Counter({'EGFR|EGFR': 4, 'EGFR|ERBB3': 4, 'EGFR|ERBB2': 4, 'EGFR|ERBB4': 4, 'NRAS|CHEM_Organic': 2, 'PIK3R1|PIK3CD': 2, 'NRAS|CHEM_Zn+': 2, 'PIK3R1|PIK3CB': 2, 'IDH1|CHEM_Mn++': 2, 'IDH1|CHEM_Ca++': 2, 'PIK3R1|CHEM_Nat-mod': 2, 'IDH1|CHEM_Metabolite': 2, 'NRAS|CHEM_GTP-like': 2, 'PIK3R1|CHEM_pTyr-like': 2, 'NRAS|RASA1': 2, 'IDH1|CHEM_Mg++': 2, 'IDH1|IDH1': 2, 'NRAS|SOS1': 2, 'IDH1|CHEM_Organic': …
central_nervous_system+brain+glioma+NS_clus0.9_stat.txt:CLS_DONOR_VITAL_STAT:	cl:18	137	cl:6	14	119	18	12	2	1	Counter({'IDH1|CHEM_Metabolite': 136, 'IDH1|IDH1': 136, 'IDH1|CHEM_Ca++': 136, 'IDH1|CHEM_Mg++': 136, 'IDH1|CHEM_Mn++': 136, 'IDH1|CHEM_Organic': 136, 'TP53|TP73': 19, 'TP53|PPP1R13B': 14, 'TP53|TP53BP2': 14, 'TP53|CHEM_Zn+': 14, 'TP53|DNA/RNA': 13, 'TP53|PPP1R13L': 9, 'TP53|TP53': 7, 'TP53|TP63': 7, 'TP53|CHEM_Organic': 5, 'ZBTB20|CHEM_Metabolite': 3, 'ZBTB20|DNA/RNA': 3, 'PRDM9|CHEM_Zn+': 2, 'M…	Counter({'IDH1|CHEM_Mn++': 14, 'IDH1|CHEM_Ca++': 14, 'IDH1|CHEM_Metabolite': 14, 'TP53|PPP1R13B': 14, 'TP53|PPP1R13L': 14, 'IDH1|CHEM_Mg++': 14, 'IDH1|IDH1': 14, 'TP53|DNA/RNA': 14, 'IDH1|CHEM_Organic': 14, 'TP53|TP53BP2': 14, 'GRPR|CHEM_Metabolite': 1, 'MLL3|WDR5': 1, 'HSD17B4|HSD17B4': 1, 'ZNF208|DNA/RNA': 1, 'AFP|CHEM_Organic': 1, 'PRKAR1A|PRKACG': 1, 'PROKR1|CHEM_Metal': 1, 'PRKAR1A|PRKACB': …
central_nervous_system+brain+glioma+NS_clus0.9_stat.txt:CLS_DONOR_VITAL_STAT:	cl:18	137	cl:19	10	119	18	9	1	1	Counter({'IDH1|CHEM_Metabolite': 136, 'IDH1|IDH1': 136, 'IDH1|CHEM_Ca++': 136, 'IDH1|CHEM_Mg++': 136, 'IDH1|CHEM_Mn++': 136, 'IDH1|CHEM_Organic': 136, 'TP53|TP73': 19, 'TP53|PPP1R13B': 14, 'TP53|TP53BP2': 14, 'TP53|CHEM_Zn+': 14, 'TP53|DNA/RNA': 13, 'TP53|PPP1R13L': 9, 'TP53|TP53': 7, 'TP53|TP63': 7, 'TP53|CHEM_Organic': 5, 'ZBTB20|CHEM_Metabolite': 3, 'ZBTB20|DNA/RNA': 3, 'PRDM9|CHEM_Zn+': 2, 'M…	Counter({'IDH1|CHEM_Mn++': 10, 'IDH1|CHEM_Ca++': 10, 'IDH1|CHEM_Metabolite': 10, 'IDH1|CHEM_Mg++': 10, 'IDH1|IDH1': 10, 'IDH1|CHEM_Organic': 10, 'ZNF642|CHEM_Zn+': 1, 'ACTR10|CHEM_Metal': 1, 'OR51V1|CHEM_Organic': 1, 'TP53|TP63': 1, 'VSIG4|C3': 1, 'OR51V1|CHEM_Metabolite': 1, 'LONRF2|CHEM_Metabolite': 1, 'TP63|PPP1R13B': 1, 'TBX22|DNA/RNA': 1, 'TBX22|CHEM_Mg++': 1, 'TRIT1|DNA/RNA': 1, 'TP63|DNA/R…
central_nervous_system+brain+glioma+NS_clus0.9_stat.txt:CLS_DONOR_VITAL_STAT:	cl:18	137	cl:24	6	119	18	6	0	1	Counter({'IDH1|CHEM_Metabolite': 136, 'IDH1|IDH1': 136, 'IDH1|CHEM_Ca++': 136, 'IDH1|CHEM_Mg++': 136, 'IDH1|CHEM_Mn++': 136, 'IDH1|CHEM_Organic': 136, 'TP53|TP73': 19, 'TP53|PPP1R13B': 14, 'TP53|TP53BP2': 14, 'TP53|CHEM_Zn+': 14, 'TP53|DNA/RNA': 13, 'TP53|PPP1R13L': 9, 'TP53|TP53': 7, 'TP53|TP63': 7, 'TP53|CHEM_Organic': 5, 'ZBTB20|CHEM_Metabolite': 3, 'ZBTB20|DNA/RNA': 3, 'PRDM9|CHEM_Zn+': 2, 'M…	Counter({'IDH2|CHEM_Mn++': 6, 'IDH2|CHEM_Organic': 6, 'IDH2|CHEM_Organometalic': 6, 'IDH2|CHEM_Metabolite': 6, 'IDH2|CHEM_Ca++': 6, 'IDH2|CHEM_Mg++': 6, 'LATS2|DNA/RNA': 1, 'WNK3|CHEM_Organic': 1, 'SERPINB3|CHEM_Organic': 1, 'NOTCH1|CHEM_Ca++': 1, 'LATS2|CHEM_Drug-like': 1, 'OXER1|CHEM_Zn+': 1, 'WNK3|CHEM_pST-like': 1, 'LATS2|CHEM_Mg++': 1, 'CUBN|CHEM_Glycos': 1, 'WNK3|CHEM_Drug-like': 1, 'OXER1|…
central_nervous_system+brain+glioma+NS_clus0.9_stat.txt:CLS_DONOR_VITAL_STAT:	cl:18	137	cl:45	5	119	18	5	0	1	Counter({'IDH1|CHEM_Metabolite': 136, 'IDH1|IDH1': 136, 'IDH1|CHEM_Ca++': 136, 'IDH1|CHEM_Mg++': 136, 'IDH1|CHEM_Mn++': 136, 'IDH1|CHEM_Organic': 136, 'TP53|TP73': 19, 'TP53|PPP1R13B': 14, 'TP53|TP53BP2': 14, 'TP53|CHEM_Zn+': 14, 'TP53|DNA/RNA': 13, 'TP53|PPP1R13L': 9, 'TP53|TP53': 7, 'TP53|TP63': 7, 'TP53|CHEM_Organic': 5, 'ZBTB20|CHEM_Metabolite': 3, 'ZBTB20|DNA/RNA': 3, 'PRDM9|CHEM_Zn+': 2, 'M…	Counter({'IDH1|CHEM_Mn++': 5, 'IDH1|CHEM_Ca++': 5, 'IDH1|CHEM_Metabolite': 5, 'IDH1|CHEM_Mg++': 5, 'IDH1|IDH1': 5, 'IDH1|CHEM_Organic': 5, 'TP53|PPP1R13B': 2, 'TP53|TP53BP2': 2, 'TP53|CHEM_Zn+': 2, 'TP53|TP73': 2, 'COL6A3|CHEM_Ca++': 1, 'DIS3|DNA/RNA': 1, 'GNB2|RGS6': 1, 'TTR|CHEM_Drug-like': 1, 'TP53|TP63': 1, 'ZNF600|CHEM_Metabolite': 1, 'ZNF600|DNA/RNA': 1, 'GNB2|PDC': 1, 'MUSK|CHEM_Organic': …
central_nervous_system+brain+glioma+NS_clus0.9_stat.txt:CLS_DONOR_VITAL_STAT:	cl:25	16	cl:17	6	10	6	4	2	1	Counter({'DCLK2|CHEM_Drug-like': 1, 'ACTN4|ACTN4': 1, 'ACTN4|ACTN3': 1, 'ACTN4|ACTN2': 1, 'ACTN4|ACTN1': 1, 'ZNF682|CHEM_Zn+': 1, 'ZNF91|CHEM_Metabolite': 1, 'SPACA3|CHEM_Inorganic': 1, 'TYK2|CHEM_Organic': 1, 'RRAS|CHEM_GTP-like': 1, 'EGFR|CHEM_Glycos': 1, 'HTR5A|CHEM_Organic': 1, 'AFM|CHEM_Metabolite': 1, 'FAT2|CHEM_Mn++': 1, 'ACVRL1|CHEM_Organic': 1, 'NMUR2|CHEM_Zn+': 1, 'CYP2C19|CHEM_Organic'…	Counter({'IDH1|CHEM_Mn++': 6, 'PIK3CA|PIK3R1': 6, 'PIK3CA|PIK3R3': 6, 'IDH1|CHEM_Metabolite': 6, 'IDH1|CHEM_Mg++': 6, 'IDH1|IDH1': 6, 'IDH1|CHEM_Organic': 6, 'IDH1|CHEM_Ca++': 6, 'LILRA2|LILRA2': 1, 'ZNF91|DNA/RNA': 1, 'MMP9|CHEM_Organic': 1, 'TLR5|CHEM_Cu+': 1, 'POTEE|CHEM_ATP-like': 1, 'CAD|CHEM_Mn++': 1, 'GPR83|CHEM_Organic': 1, 'GGA1|SORL1': 1, 'GPR83|CHEM_Drug-like': 1, 'FBXO40|CHEM_Zn+': 1,…
central_nervous_system+brain+glioma+NS_clus0.9_stat.txt:CLS_DONOR_VITAL_STAT:	cl:6	14	cl:19	10	12	2	9	1	1	Counter({'IDH1|CHEM_Mn++': 14, 'IDH1|CHEM_Ca++': 14, 'IDH1|CHEM_Metabolite': 14, 'TP53|PPP1R13B': 14, 'TP53|PPP1R13L': 14, 'IDH1|CHEM_Mg++': 14, 'IDH1|IDH1': 14, 'TP53|DNA/RNA': 14, 'IDH1|CHEM_Organic': 14, 'TP53|TP53BP2': 14, 'GRPR|CHEM_Metabolite': 1, 'MLL3|WDR5': 1, 'HSD17B4|HSD17B4': 1, 'ZNF208|DNA/RNA': 1, 'AFP|CHEM_Organic': 1, 'PRKAR1A|PRKACG': 1, 'PROKR1|CHEM_Metal': 1, 'PRKAR1A|PRKACB': …	Counter({'IDH1|CHEM_Mn++': 10, 'IDH1|CHEM_Ca++': 10, 'IDH1|CHEM_Metabolite': 10, 'IDH1|CHEM_Mg++': 10, 'IDH1|IDH1': 10, 'IDH1|CHEM_Organic': 10, 'ZNF642|CHEM_Zn+': 1, 'ACTR10|CHEM_Metal': 1, 'OR51V1|CHEM_Organic': 1, 'TP53|TP63': 1, 'VSIG4|C3': 1, 'OR51V1|CHEM_Metabolite': 1, 'LONRF2|CHEM_Metabolite': 1, 'TP63|PPP1R13B': 1, 'TBX22|DNA/RNA': 1, 'TBX22|CHEM_Mg++': 1, 'TRIT1|DNA/RNA': 1, 'TP63|DNA/R…
central_nervous_system+brain+glioma+NS_clus0.9_stat.txt:CLS_DONOR_VITAL_STAT:	cl:6	14	cl:24	6	12	2	6	0	1	Counter({'IDH1|CHEM_Mn++': 14, 'IDH1|CHEM_Ca++': 14, 'IDH1|CHEM_Metabolite': 14, 'TP53|PPP1R13B': 14, 'TP53|PPP1R13L': 14, 'IDH1|CHEM_Mg++': 14, 'IDH1|IDH1': 14, 'TP53|DNA/RNA': 14, 'IDH1|CHEM_Organic': 14, 'TP53|TP53BP2': 14, 'GRPR|CHEM_Metabolite': 1, 'MLL3|WDR5': 1, 'HSD17B4|HSD17B4': 1, 'ZNF208|DNA/RNA': 1, 'AFP|CHEM_Organic': 1, 'PRKAR1A|PRKACG': 1, 'PROKR1|CHEM_Metal': 1, 'PRKAR1A|PRKACB': …	Counter({'IDH2|CHEM_Mn++': 6, 'IDH2|CHEM_Organic': 6, 'IDH2|CHEM_Organometalic': 6, 'IDH2|CHEM_Metabolite': 6, 'IDH2|CHEM_Ca++': 6, 'IDH2|CHEM_Mg++': 6, 'LATS2|DNA/RNA': 1, 'WNK3|CHEM_Organic': 1, 'SERPINB3|CHEM_Organic': 1, 'NOTCH1|CHEM_Ca++': 1, 'LATS2|CHEM_Drug-like': 1, 'OXER1|CHEM_Zn+': 1, 'WNK3|CHEM_pST-like': 1, 'LATS2|CHEM_Mg++': 1, 'CUBN|CHEM_Glycos': 1, 'WNK3|CHEM_Drug-like': 1, 'OXER1|…
central_nervous_system+brain+glioma+NS_clus0.9_stat.txt:CLS_DONOR_VITAL_STAT:	cl:6	14	cl:3	5	12	2	4	1	1	Counter({'IDH1|CHEM_Mn++': 14, 'IDH1|CHEM_Ca++': 14, 'IDH1|CHEM_Metabolite': 14, 'TP53|PPP1R13B': 14, 'TP53|PPP1R13L': 14, 'IDH1|CHEM_Mg++': 14, 'IDH1|IDH1': 14, 'TP53|DNA/RNA': 14, 'IDH1|CHEM_Organic': 14, 'TP53|TP53BP2': 14, 'GRPR|CHEM_Metabolite': 1, 'MLL3|WDR5': 1, 'HSD17B4|HSD17B4': 1, 'ZNF208|DNA/RNA': 1, 'AFP|CHEM_Organic': 1, 'PRKAR1A|PRKACG': 1, 'PROKR1|CHEM_Metal': 1, 'PRKAR1A|PRKACB': …	Counter({'IDH1|CHEM_Mn++': 5, 'IDH1|CHEM_Ca++': 5, 'IDH1|CHEM_Metabolite': 5, 'IDH1|CHEM_Mg++': 5, 'TP53|PPP1R13B': 5, 'TP53|PPP1R13L': 5, 'IDH1|IDH1': 5, 'TP53|DNA/RNA': 5, 'IDH1|CHEM_Organic': 5, 'TP53|TP53BP2': 5, 'DHRSX|CHEM_Organic': 1, 'ATRX|CHEM_Metal': 1, 'MAP3K1|CHEM_Organic': 1, 'MAP3K1|CHEM_Drug-like': 1, 'MAP3K1|CHEM_Metabolite': 1, 'DHRSX|CHEM_NAD-like': 1, 'EPHA3|CHEM_Organic': 1, '…
central_nervous_system+brain+glioma+NS_clus0.9_stat.txt:CLS_DONOR_VITAL_STAT:	cl:6	14	cl:39	5	12	2	4	1	1	Counter({'IDH1|CHEM_Mn++': 14, 'IDH1|CHEM_Ca++': 14, 'IDH1|CHEM_Metabolite': 14, 'TP53|PPP1R13B': 14, 'TP53|PPP1R13L': 14, 'IDH1|CHEM_Mg++': 14, 'IDH1|IDH1': 14, 'TP53|DNA/RNA': 14, 'IDH1|CHEM_Organic': 14, 'TP53|TP53BP2': 14, 'GRPR|CHEM_Metabolite': 1, 'MLL3|WDR5': 1, 'HSD17B4|HSD17B4': 1, 'ZNF208|DNA/RNA': 1, 'AFP|CHEM_Organic': 1, 'PRKAR1A|PRKACG': 1, 'PROKR1|CHEM_Metal': 1, 'PRKAR1A|PRKACB': …	Counter({'IDH2|CHEM_Mn++': 4, 'IDH2|CHEM_Organic': 4, 'IDH2|CHEM_Organometalic': 4, 'IDH2|CHEM_Metabolite': 4, 'IDH2|CHEM_Ca++': 4, 'IDH2|CHEM_Mg++': 4, 'TTK|CHEM_Organic': 1, 'ZNF276|CHEM_Zn+': 1, 'TTK|TTK': 1, 'GRPR|CHEM_Organic': 1, 'NOS1AP|CHEM_pTyr-like': 1, 'TTK|CHEM_Mn++': 1, 'APOA4|CHEM_Organometalic': 1, 'TTK|CHEM_Drug-like': 1, 'APOA4|CHEM_Organic': 1, 'TTK|CHEM_ATP-like': 1})
central_nervous_system+brain+glioma+NS_clus0.9_stat.txt:CLS_DONOR_VITAL_STAT:	cl:6	14	cl:45	5	12	2	5	0	1	Counter({'IDH1|CHEM_Mn++': 14, 'IDH1|CHEM_Ca++': 14, 'IDH1|CHEM_Metabolite': 14, 'TP53|PPP1R13B': 14, 'TP53|PPP1R13L': 14, 'IDH1|CHEM_Mg++': 14, 'IDH1|IDH1': 14, 'TP53|DNA/RNA': 14, 'IDH1|CHEM_Organic': 14, 'TP53|TP53BP2': 14, 'GRPR|CHEM_Metabolite': 1, 'MLL3|WDR5': 1, 'HSD17B4|HSD17B4': 1, 'ZNF208|DNA/RNA': 1, 'AFP|CHEM_Organic': 1, 'PRKAR1A|PRKACG': 1, 'PROKR1|CHEM_Metal': 1, 'PRKAR1A|PRKACB': …	Counter({'IDH1|CHEM_Mn++': 5, 'IDH1|CHEM_Ca++': 5, 'IDH1|CHEM_Metabolite': 5, 'IDH1|CHEM_Mg++': 5, 'IDH1|IDH1': 5, 'IDH1|CHEM_Organic': 5, 'TP53|PPP1R13B': 2, 'TP53|TP53BP2': 2, 'TP53|CHEM_Zn+': 2, 'TP53|TP73': 2, 'COL6A3|CHEM_Ca++': 1, 'DIS3|DNA/RNA': 1, 'GNB2|RGS6': 1, 'TTR|CHEM_Drug-like': 1, 'TP53|TP63': 1, 'ZNF600|CHEM_Metabolite': 1, 'ZNF600|DNA/RNA': 1, 'GNB2|PDC': 1, 'MUSK|CHEM_Organic': …
central_nervous_system+brain+glioma+NS_clus0.9_stat.txt:CLS_DONOR_VITAL_STAT:	cl:19	10	cl:2	7	9	1	7	0	1	Counter({'IDH1|CHEM_Mn++': 10, 'IDH1|CHEM_Ca++': 10, 'IDH1|CHEM_Metabolite': 10, 'IDH1|CHEM_Mg++': 10, 'IDH1|IDH1': 10, 'IDH1|CHEM_Organic': 10, 'ZNF642|CHEM_Zn+': 1, 'ACTR10|CHEM_Metal': 1, 'OR51V1|CHEM_Organic': 1, 'TP53|TP63': 1, 'VSIG4|C3': 1, 'OR51V1|CHEM_Metabolite': 1, 'LONRF2|CHEM_Metabolite': 1, 'TP63|PPP1R13B': 1, 'TBX22|DNA/RNA': 1, 'TBX22|CHEM_Mg++': 1, 'TRIT1|DNA/RNA': 1, 'TP63|DNA/R…	Counter({'TP53|PPP1R13B': 7, 'TP53|PPP1R13L': 7, 'TP53|DNA/RNA': 7, 'TP53|TP53BP2': 7, 'TP53|TP53BP1': 7, 'IDH1|CHEM_Mn++': 6, 'IDH1|CHEM_Ca++': 6, 'IDH1|CHEM_Mg++': 6, 'IDH1|IDH1': 6, 'IDH1|CHEM_Organic': 6, 'IDH1|CHEM_Metabolite': 6, 'ADAMTS5|CHEM_Metal': 1, 'ALDH1A3|ALDH1A3': 1, 'IDH2|CHEM_Organometalic': 1, 'CETN1|CHEM_Mn++': 1, 'PTGR2|CHEM_Drug-like': 1, 'ZNF675|CHEM_Zn+': 1, 'IDH2|CHEM_Ca++…
central_nervous_system+brain+glioma+NS_clus0.9_stat.txt:CLS_DONOR_VITAL_STAT:	cl:19	10	cl:24	6	9	1	6	0	1	Counter({'IDH1|CHEM_Mn++': 10, 'IDH1|CHEM_Ca++': 10, 'IDH1|CHEM_Metabolite': 10, 'IDH1|CHEM_Mg++': 10, 'IDH1|IDH1': 10, 'IDH1|CHEM_Organic': 10, 'ZNF642|CHEM_Zn+': 1, 'ACTR10|CHEM_Metal': 1, 'OR51V1|CHEM_Organic': 1, 'TP53|TP63': 1, 'VSIG4|C3': 1, 'OR51V1|CHEM_Metabolite': 1, 'LONRF2|CHEM_Metabolite': 1, 'TP63|PPP1R13B': 1, 'TBX22|DNA/RNA': 1, 'TBX22|CHEM_Mg++': 1, 'TRIT1|DNA/RNA': 1, 'TP63|DNA/R…	Counter({'IDH2|CHEM_Mn++': 6, 'IDH2|CHEM_Organic': 6, 'IDH2|CHEM_Organometalic': 6, 'IDH2|CHEM_Metabolite': 6, 'IDH2|CHEM_Ca++': 6, 'IDH2|CHEM_Mg++': 6, 'LATS2|DNA/RNA': 1, 'WNK3|CHEM_Organic': 1, 'SERPINB3|CHEM_Organic': 1, 'NOTCH1|CHEM_Ca++': 1, 'LATS2|CHEM_Drug-like': 1, 'OXER1|CHEM_Zn+': 1, 'WNK3|CHEM_pST-like': 1, 'LATS2|CHEM_Mg++': 1, 'CUBN|CHEM_Glycos': 1, 'WNK3|CHEM_Drug-like': 1, 'OXER1|…
central_nervous_system+brain+glioma+NS_clus0.9_stat.txt:CLS_DONOR_VITAL_STAT:	cl:19	10	cl:3	5	9	1	4	1	1	Counter({'IDH1|CHEM_Mn++': 10, 'IDH1|CHEM_Ca++': 10, 'IDH1|CHEM_Metabolite': 10, 'IDH1|CHEM_Mg++': 10, 'IDH1|IDH1': 10, 'IDH1|CHEM_Organic': 10, 'ZNF642|CHEM_Zn+': 1, 'ACTR10|CHEM_Metal': 1, 'OR51V1|CHEM_Organic': 1, 'TP53|TP63': 1, 'VSIG4|C3': 1, 'OR51V1|CHEM_Metabolite': 1, 'LONRF2|CHEM_Metabolite': 1, 'TP63|PPP1R13B': 1, 'TBX22|DNA/RNA': 1, 'TBX22|CHEM_Mg++': 1, 'TRIT1|DNA/RNA': 1, 'TP63|DNA/R…	Counter({'IDH1|CHEM_Mn++': 5, 'IDH1|CHEM_Ca++': 5, 'IDH1|CHEM_Metabolite': 5, 'IDH1|CHEM_Mg++': 5, 'TP53|PPP1R13B': 5, 'TP53|PPP1R13L': 5, 'IDH1|IDH1': 5, 'TP53|DNA/RNA': 5, 'IDH1|CHEM_Organic': 5, 'TP53|TP53BP2': 5, 'DHRSX|CHEM_Organic': 1, 'ATRX|CHEM_Metal': 1, 'MAP3K1|CHEM_Organic': 1, 'MAP3K1|CHEM_Drug-like': 1, 'MAP3K1|CHEM_Metabolite': 1, 'DHRSX|CHEM_NAD-like': 1, 'EPHA3|CHEM_Organic': 1, '…
central_nervous_system+brain+glioma+NS_clus0.9_stat.txt:CLS_DONOR_VITAL_STAT:	cl:19	10	cl:39	5	9	1	4	1	1	Counter({'IDH1|CHEM_Mn++': 10, 'IDH1|CHEM_Ca++': 10, 'IDH1|CHEM_Metabolite': 10, 'IDH1|CHEM_Mg++': 10, 'IDH1|IDH1': 10, 'IDH1|CHEM_Organic': 10, 'ZNF642|CHEM_Zn+': 1, 'ACTR10|CHEM_Metal': 1, 'OR51V1|CHEM_Organic': 1, 'TP53|TP63': 1, 'VSIG4|C3': 1, 'OR51V1|CHEM_Metabolite': 1, 'LONRF2|CHEM_Metabolite': 1, 'TP63|PPP1R13B': 1, 'TBX22|DNA/RNA': 1, 'TBX22|CHEM_Mg++': 1, 'TRIT1|DNA/RNA': 1, 'TP63|DNA/R…	Counter({'IDH2|CHEM_Mn++': 4, 'IDH2|CHEM_Organic': 4, 'IDH2|CHEM_Organometalic': 4, 'IDH2|CHEM_Metabolite': 4, 'IDH2|CHEM_Ca++': 4, 'IDH2|CHEM_Mg++': 4, 'TTK|CHEM_Organic': 1, 'ZNF276|CHEM_Zn+': 1, 'TTK|TTK': 1, 'GRPR|CHEM_Organic': 1, 'NOS1AP|CHEM_pTyr-like': 1, 'TTK|CHEM_Mn++': 1, 'APOA4|CHEM_Organometalic': 1, 'TTK|CHEM_Drug-like': 1, 'APOA4|CHEM_Organic': 1, 'TTK|CHEM_ATP-like': 1})
central_nervous_system+brain+glioma+NS_clus0.9_stat.txt:CLS_DONOR_VITAL_STAT:	cl:19	10	cl:45	5	9	1	5	0	1	Counter({'IDH1|CHEM_Mn++': 10, 'IDH1|CHEM_Ca++': 10, 'IDH1|CHEM_Metabolite': 10, 'IDH1|CHEM_Mg++': 10, 'IDH1|IDH1': 10, 'IDH1|CHEM_Organic': 10, 'ZNF642|CHEM_Zn+': 1, 'ACTR10|CHEM_Metal': 1, 'OR51V1|CHEM_Organic': 1, 'TP53|TP63': 1, 'VSIG4|C3': 1, 'OR51V1|CHEM_Metabolite': 1, 'LONRF2|CHEM_Metabolite': 1, 'TP63|PPP1R13B': 1, 'TBX22|DNA/RNA': 1, 'TBX22|CHEM_Mg++': 1, 'TRIT1|DNA/RNA': 1, 'TP63|DNA/R…	Counter({'IDH1|CHEM_Mn++': 5, 'IDH1|CHEM_Ca++': 5, 'IDH1|CHEM_Metabolite': 5, 'IDH1|CHEM_Mg++': 5, 'IDH1|IDH1': 5, 'IDH1|CHEM_Organic': 5, 'TP53|PPP1R13B': 2, 'TP53|TP53BP2': 2, 'TP53|CHEM_Zn+': 2, 'TP53|TP73': 2, 'COL6A3|CHEM_Ca++': 1, 'DIS3|DNA/RNA': 1, 'GNB2|RGS6': 1, 'TTR|CHEM_Drug-like': 1, 'TP53|TP63': 1, 'ZNF600|CHEM_Metabolite': 1, 'ZNF600|DNA/RNA': 1, 'GNB2|PDC': 1, 'MUSK|CHEM_Organic': …
central_nervous_system+brain+glioma+NS_clus0.9_stat.txt:CLS_DONOR_VITAL_STAT:	cl:2	7	cl:24	6	7	0	6	0	1	Counter({'TP53|PPP1R13B': 7, 'TP53|PPP1R13L': 7, 'TP53|DNA/RNA': 7, 'TP53|TP53BP2': 7, 'TP53|TP53BP1': 7, 'IDH1|CHEM_Mn++': 6, 'IDH1|CHEM_Ca++': 6, 'IDH1|CHEM_Mg++': 6, 'IDH1|IDH1': 6, 'IDH1|CHEM_Organic': 6, 'IDH1|CHEM_Metabolite': 6, 'ADAMTS5|CHEM_Metal': 1, 'ALDH1A3|ALDH1A3': 1, 'IDH2|CHEM_Organometalic': 1, 'CETN1|CHEM_Mn++': 1, 'PTGR2|CHEM_Drug-like': 1, 'ZNF675|CHEM_Zn+': 1, 'IDH2|CHEM_Ca++…	Counter({'IDH2|CHEM_Mn++': 6, 'IDH2|CHEM_Organic': 6, 'IDH2|CHEM_Organometalic': 6, 'IDH2|CHEM_Metabolite': 6, 'IDH2|CHEM_Ca++': 6, 'IDH2|CHEM_Mg++': 6, 'LATS2|DNA/RNA': 1, 'WNK3|CHEM_Organic': 1, 'SERPINB3|CHEM_Organic': 1, 'NOTCH1|CHEM_Ca++': 1, 'LATS2|CHEM_Drug-like': 1, 'OXER1|CHEM_Zn+': 1, 'WNK3|CHEM_pST-like': 1, 'LATS2|CHEM_Mg++': 1, 'CUBN|CHEM_Glycos': 1, 'WNK3|CHEM_Drug-like': 1, 'OXER1|…
central_nervous_system+brain+glioma+NS_clus0.9_stat.txt:CLS_DONOR_VITAL_STAT:	cl:2	7	cl:45	5	7	0	5	0	1	Counter({'TP53|PPP1R13B': 7, 'TP53|PPP1R13L': 7, 'TP53|DNA/RNA': 7, 'TP53|TP53BP2': 7, 'TP53|TP53BP1': 7, 'IDH1|CHEM_Mn++': 6, 'IDH1|CHEM_Ca++': 6, 'IDH1|CHEM_Mg++': 6, 'IDH1|IDH1': 6, 'IDH1|CHEM_Organic': 6, 'IDH1|CHEM_Metabolite': 6, 'ADAMTS5|CHEM_Metal': 1, 'ALDH1A3|ALDH1A3': 1, 'IDH2|CHEM_Organometalic': 1, 'CETN1|CHEM_Mn++': 1, 'PTGR2|CHEM_Drug-like': 1, 'ZNF675|CHEM_Zn+': 1, 'IDH2|CHEM_Ca++…	Counter({'IDH1|CHEM_Mn++': 5, 'IDH1|CHEM_Ca++': 5, 'IDH1|CHEM_Metabolite': 5, 'IDH1|CHEM_Mg++': 5, 'IDH1|IDH1': 5, 'IDH1|CHEM_Organic': 5, 'TP53|PPP1R13B': 2, 'TP53|TP53BP2': 2, 'TP53|CHEM_Zn+': 2, 'TP53|TP73': 2, 'COL6A3|CHEM_Ca++': 1, 'DIS3|DNA/RNA': 1, 'GNB2|RGS6': 1, 'TTR|CHEM_Drug-like': 1, 'TP53|TP63': 1, 'ZNF600|CHEM_Metabolite': 1, 'ZNF600|DNA/RNA': 1, 'GNB2|PDC': 1, 'MUSK|CHEM_Organic': …
central_nervous_system+brain+glioma+NS_clus0.9_stat.txt:CLS_DONOR_VITAL_STAT:	cl:17	6	cl:3	5	4	2	4	1	1	Counter({'IDH1|CHEM_Mn++': 6, 'PIK3CA|PIK3R1': 6, 'PIK3CA|PIK3R3': 6, 'IDH1|CHEM_Metabolite': 6, 'IDH1|CHEM_Mg++': 6, 'IDH1|IDH1': 6, 'IDH1|CHEM_Organic': 6, 'IDH1|CHEM_Ca++': 6, 'LILRA2|LILRA2': 1, 'ZNF91|DNA/RNA': 1, 'MMP9|CHEM_Organic': 1, 'TLR5|CHEM_Cu+': 1, 'POTEE|CHEM_ATP-like': 1, 'CAD|CHEM_Mn++': 1, 'GPR83|CHEM_Organic': 1, 'GGA1|SORL1': 1, 'GPR83|CHEM_Drug-like': 1, 'FBXO40|CHEM_Zn+': 1,…	Counter({'IDH1|CHEM_Mn++': 5, 'IDH1|CHEM_Ca++': 5, 'IDH1|CHEM_Metabolite': 5, 'IDH1|CHEM_Mg++': 5, 'TP53|PPP1R13B': 5, 'TP53|PPP1R13L': 5, 'IDH1|IDH1': 5, 'TP53|DNA/RNA': 5, 'IDH1|CHEM_Organic': 5, 'TP53|TP53BP2': 5, 'DHRSX|CHEM_Organic': 1, 'ATRX|CHEM_Metal': 1, 'MAP3K1|CHEM_Organic': 1, 'MAP3K1|CHEM_Drug-like': 1, 'MAP3K1|CHEM_Metabolite': 1, 'DHRSX|CHEM_NAD-like': 1, 'EPHA3|CHEM_Organic': 1, '…
central_nervous_system+brain+glioma+NS_clus0.9_stat.txt:CLS_DONOR_VITAL_STAT:	cl:17	6	cl:39	5	4	2	4	1	1	Counter({'IDH1|CHEM_Mn++': 6, 'PIK3CA|PIK3R1': 6, 'PIK3CA|PIK3R3': 6, 'IDH1|CHEM_Metabolite': 6, 'IDH1|CHEM_Mg++': 6, 'IDH1|IDH1': 6, 'IDH1|CHEM_Organic': 6, 'IDH1|CHEM_Ca++': 6, 'LILRA2|LILRA2': 1, 'ZNF91|DNA/RNA': 1, 'MMP9|CHEM_Organic': 1, 'TLR5|CHEM_Cu+': 1, 'POTEE|CHEM_ATP-like': 1, 'CAD|CHEM_Mn++': 1, 'GPR83|CHEM_Organic': 1, 'GGA1|SORL1': 1, 'GPR83|CHEM_Drug-like': 1, 'FBXO40|CHEM_Zn+': 1,…	Counter({'IDH2|CHEM_Mn++': 4, 'IDH2|CHEM_Organic': 4, 'IDH2|CHEM_Organometalic': 4, 'IDH2|CHEM_Metabolite': 4, 'IDH2|CHEM_Ca++': 4, 'IDH2|CHEM_Mg++': 4, 'TTK|CHEM_Organic': 1, 'ZNF276|CHEM_Zn+': 1, 'TTK|TTK': 1, 'GRPR|CHEM_Organic': 1, 'NOS1AP|CHEM_pTyr-like': 1, 'TTK|CHEM_Mn++': 1, 'APOA4|CHEM_Organometalic': 1, 'TTK|CHEM_Drug-like': 1, 'APOA4|CHEM_Organic': 1, 'TTK|CHEM_ATP-like': 1})
central_nervous_system+brain+glioma+NS_clus0.9_stat.txt:CLS_DONOR_VITAL_STAT:	cl:24	6	cl:45	5	6	0	5	0	1	Counter({'IDH2|CHEM_Mn++': 6, 'IDH2|CHEM_Organic': 6, 'IDH2|CHEM_Organometalic': 6, 'IDH2|CHEM_Metabolite': 6, 'IDH2|CHEM_Ca++': 6, 'IDH2|CHEM_Mg++': 6, 'LATS2|DNA/RNA': 1, 'WNK3|CHEM_Organic': 1, 'SERPINB3|CHEM_Organic': 1, 'NOTCH1|CHEM_Ca++': 1, 'LATS2|CHEM_Drug-like': 1, 'OXER1|CHEM_Zn+': 1, 'WNK3|CHEM_pST-like': 1, 'LATS2|CHEM_Mg++': 1, 'CUBN|CHEM_Glycos': 1, 'WNK3|CHEM_Drug-like': 1, 'OXER1|…	Counter({'IDH1|CHEM_Mn++': 5, 'IDH1|CHEM_Ca++': 5, 'IDH1|CHEM_Metabolite': 5, 'IDH1|CHEM_Mg++': 5, 'IDH1|IDH1': 5, 'IDH1|CHEM_Organic': 5, 'TP53|PPP1R13B': 2, 'TP53|TP53BP2': 2, 'TP53|CHEM_Zn+': 2, 'TP53|TP73': 2, 'COL6A3|CHEM_Ca++': 1, 'DIS3|DNA/RNA': 1, 'GNB2|RGS6': 1, 'TTR|CHEM_Drug-like': 1, 'TP53|TP63': 1, 'ZNF600|CHEM_Metabolite': 1, 'ZNF600|DNA/RNA': 1, 'GNB2|PDC': 1, 'MUSK|CHEM_Organic': …
central_nervous_system+brain+glioma+NS_clus0.9_stat.txt:CLS_DONOR_VITAL_STAT:	cl:3	5	cl:39	5	4	1	4	1	1	Counter({'IDH1|CHEM_Mn++': 5, 'IDH1|CHEM_Ca++': 5, 'IDH1|CHEM_Metabolite': 5, 'IDH1|CHEM_Mg++': 5, 'TP53|PPP1R13B': 5, 'TP53|PPP1R13L': 5, 'IDH1|IDH1': 5, 'TP53|DNA/RNA': 5, 'IDH1|CHEM_Organic': 5, 'TP53|TP53BP2': 5, 'DHRSX|CHEM_Organic': 1, 'ATRX|CHEM_Metal': 1, 'MAP3K1|CHEM_Organic': 1, 'MAP3K1|CHEM_Drug-like': 1, 'MAP3K1|CHEM_Metabolite': 1, 'DHRSX|CHEM_NAD-like': 1, 'EPHA3|CHEM_Organic': 1, '…	Counter({'IDH2|CHEM_Mn++': 4, 'IDH2|CHEM_Organic': 4, 'IDH2|CHEM_Organometalic': 4, 'IDH2|CHEM_Metabolite': 4, 'IDH2|CHEM_Ca++': 4, 'IDH2|CHEM_Mg++': 4, 'TTK|CHEM_Organic': 1, 'ZNF276|CHEM_Zn+': 1, 'TTK|TTK': 1, 'GRPR|CHEM_Organic': 1, 'NOS1AP|CHEM_pTyr-like': 1, 'TTK|CHEM_Mn++': 1, 'APOA4|CHEM_Organometalic': 1, 'TTK|CHEM_Drug-like': 1, 'APOA4|CHEM_Organic': 1, 'TTK|CHEM_ATP-like': 1})
central_nervous_system+brain+glioma+NS_clus0.9_stat.txt:CLS_DONOR_VITAL_STAT:	cl:3	5	cl:45	5	4	1	5	0	1	Counter({'IDH1|CHEM_Mn++': 5, 'IDH1|CHEM_Ca++': 5, 'IDH1|CHEM_Metabolite': 5, 'IDH1|CHEM_Mg++': 5, 'TP53|PPP1R13B': 5, 'TP53|PPP1R13L': 5, 'IDH1|IDH1': 5, 'TP53|DNA/RNA': 5, 'IDH1|CHEM_Organic': 5, 'TP53|TP53BP2': 5, 'DHRSX|CHEM_Organic': 1, 'ATRX|CHEM_Metal': 1, 'MAP3K1|CHEM_Organic': 1, 'MAP3K1|CHEM_Drug-like': 1, 'MAP3K1|CHEM_Metabolite': 1, 'DHRSX|CHEM_NAD-like': 1, 'EPHA3|CHEM_Organic': 1, '…	Counter({'IDH1|CHEM_Mn++': 5, 'IDH1|CHEM_Ca++': 5, 'IDH1|CHEM_Metabolite': 5, 'IDH1|CHEM_Mg++': 5, 'IDH1|IDH1': 5, 'IDH1|CHEM_Organic': 5, 'TP53|PPP1R13B': 2, 'TP53|TP53BP2': 2, 'TP53|CHEM_Zn+': 2, 'TP53|TP73': 2, 'COL6A3|CHEM_Ca++': 1, 'DIS3|DNA/RNA': 1, 'GNB2|RGS6': 1, 'TTR|CHEM_Drug-like': 1, 'TP53|TP63': 1, 'ZNF600|CHEM_Metabolite': 1, 'ZNF600|DNA/RNA': 1, 'GNB2|PDC': 1, 'MUSK|CHEM_Organic': …
central_nervous_system+brain+glioma+NS_clus0.9_stat.txt:CLS_DONOR_VITAL_STAT:	cl:39	5	cl:45	5	4	1	5	0	1	Counter({'IDH2|CHEM_Mn++': 4, 'IDH2|CHEM_Organic': 4, 'IDH2|CHEM_Organometalic': 4, 'IDH2|CHEM_Metabolite': 4, 'IDH2|CHEM_Ca++': 4, 'IDH2|CHEM_Mg++': 4, 'TTK|CHEM_Organic': 1, 'ZNF276|CHEM_Zn+': 1, 'TTK|TTK': 1, 'GRPR|CHEM_Organic': 1, 'NOS1AP|CHEM_pTyr-like': 1, 'TTK|CHEM_Mn++': 1, 'APOA4|CHEM_Organometalic': 1, 'TTK|CHEM_Drug-like': 1, 'APOA4|CHEM_Organic': 1, 'TTK|CHEM_ATP-like': 1})	Counter({'IDH1|CHEM_Mn++': 5, 'IDH1|CHEM_Ca++': 5, 'IDH1|CHEM_Metabolite': 5, 'IDH1|CHEM_Mg++': 5, 'IDH1|IDH1': 5, 'IDH1|CHEM_Organic': 5, 'TP53|PPP1R13B': 2, 'TP53|TP53BP2': 2, 'TP53|CHEM_Zn+': 2, 'TP53|TP73': 2, 'COL6A3|CHEM_Ca++': 1, 'DIS3|DNA/RNA': 1, 'GNB2|RGS6': 1, 'TTR|CHEM_Drug-like': 1, 'TP53|TP63': 1, 'ZNF600|CHEM_Metabolite': 1, 'ZNF600|DNA/RNA': 1, 'GNB2|PDC': 1, 'MUSK|CHEM_Organic': …
endometrium+NS+carcinoma+endometrioid_carcinoma_clus0.9_stat.txt:CLS_DONOR_VITAL_STAT:	cl:35	77	cl:19	10	69	8	9	1	1	Counter({'PTEN|CHEM_Organic': 12, 'KRAS|CHEM_GTP-like': 12, 'KRAS|CHEM_Organic': 12, 'KRAS|CHEM_Inorganic': 12, 'KRAS|CHEM_Mg++': 12, 'PIK3CA|PIK3R1': 8, 'PIK3CA|PIK3R2': 7, 'TP53|TP73': 7, 'TP53|PPP1R13B': 6, 'PIK3CA|PIK3R3': 6, 'TP53|TP53BP2': 6, 'TP53|PPP1R13L': 5, 'FBXW7|CHEM_pST-like': 5, 'TP53|CHEM_Zn+': 5, 'CTCF|DNA/RNA': 4, 'FBXW7|CHEM_Organic': 4, 'TP53|DNA/RNA': 4, 'MAX|DNA/RNA': 3, 'TP…	Counter({'FGFR2|CHEM_Metal': 9, 'FGFR2|FGF9': 9, 'FGFR2|FGF7': 9, 'FGFR2|FGF2': 9, 'FGFR2|FGF1': 9, 'FGFR2|FGF10': 9, 'CTNNB1|HLA-A': 4, 'CTNNB1|BTRC': 4, 'CTNNB1|FBXW11': 4, 'PTEN|CHEM_Organic': 4, 'MBD1|DNA/RNA': 2, 'KRAS|CHEM_Inorganic': 2, 'KRAS|CHEM_GTP-like': 2, 'KRAS|CHEM_Organic': 2, 'KRAS|CHEM_Mg++': 2, 'ZFAND2B|CHEM_Zn+': 1, 'RBBP7|ZFPM1': 1, 'OR2M3|CHEM_Organic': 1, 'PIK3R1|PIK3CD': 1,…
endometrium+NS+carcinoma+endometrioid_carcinoma_clus0.9_stat.txt:CLS_DONOR_VITAL_STAT:	cl:35	77	cl:68	10	69	8	9	1	1	Counter({'PTEN|CHEM_Organic': 12, 'KRAS|CHEM_GTP-like': 12, 'KRAS|CHEM_Organic': 12, 'KRAS|CHEM_Inorganic': 12, 'KRAS|CHEM_Mg++': 12, 'PIK3CA|PIK3R1': 8, 'PIK3CA|PIK3R2': 7, 'TP53|TP73': 7, 'TP53|PPP1R13B': 6, 'PIK3CA|PIK3R3': 6, 'TP53|TP53BP2': 6, 'TP53|PPP1R13L': 5, 'FBXW7|CHEM_pST-like': 5, 'TP53|CHEM_Zn+': 5, 'CTCF|DNA/RNA': 4, 'FBXW7|CHEM_Organic': 4, 'TP53|DNA/RNA': 4, 'MAX|DNA/RNA': 3, 'TP…	Counter({'CTNNB1|BTRC': 6, 'CTNNB1|FBXW11': 6, 'CTNNB1|HLA-A': 5, 'PTEN|CHEM_Organic': 4, 'CTCF|DNA/RNA': 2, 'FGFR2|FGF7': 2, 'FGFR2|FGF2': 2, 'FGFR2|FGF1': 2, 'FGFR2|CHEM_Metal': 2, 'FGFR2|FGF10': 2, 'OR7C1|CHEM_Organic': 2, 'ZNF184|DNA/RNA': 2, 'PIK3CA|PIK3R2': 2, 'FGFR2|FGF9': 2, 'POLE|DNA/RNA': 2, 'OPRK1|CHEM_Zn+': 2, 'IL2|CHEM_Zn+': 1, 'MYBL2|DNA/RNA': 1, 'SPTAN1|SPTB': 1, 'OR2T34|CHEM_Organ…
endometrium+NS+carcinoma+endometrioid_carcinoma_clus0.9_stat.txt:CLS_DONOR_VITAL_STAT:	cl:35	77	cl:30	6	69	8	6	0	1	Counter({'PTEN|CHEM_Organic': 12, 'KRAS|CHEM_GTP-like': 12, 'KRAS|CHEM_Organic': 12, 'KRAS|CHEM_Inorganic': 12, 'KRAS|CHEM_Mg++': 12, 'PIK3CA|PIK3R1': 8, 'PIK3CA|PIK3R2': 7, 'TP53|TP73': 7, 'TP53|PPP1R13B': 6, 'PIK3CA|PIK3R3': 6, 'TP53|TP53BP2': 6, 'TP53|PPP1R13L': 5, 'FBXW7|CHEM_pST-like': 5, 'TP53|CHEM_Zn+': 5, 'CTCF|DNA/RNA': 4, 'FBXW7|CHEM_Organic': 4, 'TP53|DNA/RNA': 4, 'MAX|DNA/RNA': 3, 'TP…	Counter({'PPP2R1A|PPP2R5B': 6, 'PPP2R1A|PPP2R5C': 6, 'PPP2R1A|PPP2R5A': 6, 'PPP2R1A|PPP2R5D': 6, 'PPP2R1A|PPP2R5E': 6, 'KRT15|PRPH': 1, 'ZNF823|DNA/RNA': 1, 'PIK3CA|PIK3R1': 1, 'PIK3CA|PIK3R3': 1, 'PIK3CA|PIK3R2': 1, 'ZNF808|CHEM_Zn+': 1, 'DICER1|CHEM_Mg++': 1, 'NTSR1|CHEM_Zn+': 1, 'KRT15|KRT81': 1, 'KRT15|DES': 1, 'KRT15|KRT85': 1, 'MDH2|CHEM_NAD-like': 1, 'KRT15|KRT86': 1, 'CAMK2B|CAMK2G': 1, '…
endometrium+NS+carcinoma+endometrioid_carcinoma_clus0.9_stat.txt:CLS_DONOR_VITAL_STAT:	cl:35	77	cl:1	5	69	8	5	0	1	Counter({'PTEN|CHEM_Organic': 12, 'KRAS|CHEM_GTP-like': 12, 'KRAS|CHEM_Organic': 12, 'KRAS|CHEM_Inorganic': 12, 'KRAS|CHEM_Mg++': 12, 'PIK3CA|PIK3R1': 8, 'PIK3CA|PIK3R2': 7, 'TP53|TP73': 7, 'TP53|PPP1R13B': 6, 'PIK3CA|PIK3R3': 6, 'TP53|TP53BP2': 6, 'TP53|PPP1R13L': 5, 'FBXW7|CHEM_pST-like': 5, 'TP53|CHEM_Zn+': 5, 'CTCF|DNA/RNA': 4, 'FBXW7|CHEM_Organic': 4, 'TP53|DNA/RNA': 4, 'MAX|DNA/RNA': 3, 'TP…	Counter({'CTNNB1|FBXW11': 5, 'CTNNB1|BTRC': 5, 'PTEN|CHEM_Organic': 3, 'FGFR2|FGF9': 2, 'FGFR2|FGF7': 2, 'FGFR2|FGF2': 2, 'FGFR2|FGF1': 2, 'FGFR2|CHEM_Metal': 2, 'FGFR2|FGF10': 2, 'GSTA2|CHEM_Ca++': 1, 'KCND2|KCNB2': 1, 'KCND2|KCNB1': 1, 'GSTA2|CHEM_Mg++': 1, 'ZNF3|CHEM_Metabolite': 1, 'PLA2G2D|CHEM_Organic': 1, 'HIST1H2BN|HIST1H2AJ': 1, 'HIST1H2BN|HIST2H2AA3': 1, 'CYP4F2|CHEM_Zn+': 1, 'ICK|CHEM_…
endometrium+NS+carcinoma+endometrioid_carcinoma_clus0.9_stat.txt:CLS_DONOR_VITAL_STAT:	cl:18	11	cl:30	6	11	0	6	0	1	Counter({'PIK3CA|PIK3R1': 11, 'PIK3CA|PIK3R3': 11, 'KRAS|CHEM_GTP-like': 4, 'KRAS|CHEM_Inorganic': 4, 'KRAS|CHEM_Mg++': 4, 'CTNNB1|HLA-A': 2, 'NRAS|CHEM_GTP-like': 2, 'CTCF|DNA/RNA': 2, 'CTNNB1|BTRC': 2, 'FBXW7|CHEM_Organic': 2, 'CTNNB1|FBXW11': 2, 'NRAS|CHEM_Organic': 2, 'FBXW7|CHEM_Arg-like': 2, 'FBXW7|CHEM_pST-like': 2, 'PTEN|CHEM_Organic': 2, 'NRAS|CHEM_Mg++': 2, 'NRAS|CHEM_Inorganic': 2, 'PR…	Counter({'PPP2R1A|PPP2R5B': 6, 'PPP2R1A|PPP2R5C': 6, 'PPP2R1A|PPP2R5A': 6, 'PPP2R1A|PPP2R5D': 6, 'PPP2R1A|PPP2R5E': 6, 'KRT15|PRPH': 1, 'ZNF823|DNA/RNA': 1, 'PIK3CA|PIK3R1': 1, 'PIK3CA|PIK3R3': 1, 'PIK3CA|PIK3R2': 1, 'ZNF808|CHEM_Zn+': 1, 'DICER1|CHEM_Mg++': 1, 'NTSR1|CHEM_Zn+': 1, 'KRT15|KRT81': 1, 'KRT15|DES': 1, 'KRT15|KRT85': 1, 'MDH2|CHEM_NAD-like': 1, 'KRT15|KRT86': 1, 'CAMK2B|CAMK2G': 1, '…
endometrium+NS+carcinoma+endometrioid_carcinoma_clus0.9_stat.txt:CLS_DONOR_VITAL_STAT:	cl:18	11	cl:1	5	11	0	5	0	1	Counter({'PIK3CA|PIK3R1': 11, 'PIK3CA|PIK3R3': 11, 'KRAS|CHEM_GTP-like': 4, 'KRAS|CHEM_Inorganic': 4, 'KRAS|CHEM_Mg++': 4, 'CTNNB1|HLA-A': 2, 'NRAS|CHEM_GTP-like': 2, 'CTCF|DNA/RNA': 2, 'CTNNB1|BTRC': 2, 'FBXW7|CHEM_Organic': 2, 'CTNNB1|FBXW11': 2, 'NRAS|CHEM_Organic': 2, 'FBXW7|CHEM_Arg-like': 2, 'FBXW7|CHEM_pST-like': 2, 'PTEN|CHEM_Organic': 2, 'NRAS|CHEM_Mg++': 2, 'NRAS|CHEM_Inorganic': 2, 'PR…	Counter({'CTNNB1|FBXW11': 5, 'CTNNB1|BTRC': 5, 'PTEN|CHEM_Organic': 3, 'FGFR2|FGF9': 2, 'FGFR2|FGF7': 2, 'FGFR2|FGF2': 2, 'FGFR2|FGF1': 2, 'FGFR2|CHEM_Metal': 2, 'FGFR2|FGF10': 2, 'GSTA2|CHEM_Ca++': 1, 'KCND2|KCNB2': 1, 'KCND2|KCNB1': 1, 'GSTA2|CHEM_Mg++': 1, 'ZNF3|CHEM_Metabolite': 1, 'PLA2G2D|CHEM_Organic': 1, 'HIST1H2BN|HIST1H2AJ': 1, 'HIST1H2BN|HIST2H2AA3': 1, 'CYP4F2|CHEM_Zn+': 1, 'ICK|CHEM_…
endometrium+NS+carcinoma+endometrioid_carcinoma_clus0.9_stat.txt:CLS_DONOR_VITAL_STAT:	cl:19	10	cl:68	10	9	1	9	1	1	Counter({'FGFR2|CHEM_Metal': 9, 'FGFR2|FGF9': 9, 'FGFR2|FGF7': 9, 'FGFR2|FGF2': 9, 'FGFR2|FGF1': 9, 'FGFR2|FGF10': 9, 'CTNNB1|HLA-A': 4, 'CTNNB1|BTRC': 4, 'CTNNB1|FBXW11': 4, 'PTEN|CHEM_Organic': 4, 'MBD1|DNA/RNA': 2, 'KRAS|CHEM_Inorganic': 2, 'KRAS|CHEM_GTP-like': 2, 'KRAS|CHEM_Organic': 2, 'KRAS|CHEM_Mg++': 2, 'ZFAND2B|CHEM_Zn+': 1, 'RBBP7|ZFPM1': 1, 'OR2M3|CHEM_Organic': 1, 'PIK3R1|PIK3CD': 1,…	Counter({'CTNNB1|BTRC': 6, 'CTNNB1|FBXW11': 6, 'CTNNB1|HLA-A': 5, 'PTEN|CHEM_Organic': 4, 'CTCF|DNA/RNA': 2, 'FGFR2|FGF7': 2, 'FGFR2|FGF2': 2, 'FGFR2|FGF1': 2, 'FGFR2|CHEM_Metal': 2, 'FGFR2|FGF10': 2, 'OR7C1|CHEM_Organic': 2, 'ZNF184|DNA/RNA': 2, 'PIK3CA|PIK3R2': 2, 'FGFR2|FGF9': 2, 'POLE|DNA/RNA': 2, 'OPRK1|CHEM_Zn+': 2, 'IL2|CHEM_Zn+': 1, 'MYBL2|DNA/RNA': 1, 'SPTAN1|SPTB': 1, 'OR2T34|CHEM_Organ…
endometrium+NS+carcinoma+endometrioid_carcinoma_clus0.9_stat.txt:CLS_DONOR_VITAL_STAT:	cl:19	10	cl:17	7	9	1	6	1	1	Counter({'FGFR2|CHEM_Metal': 9, 'FGFR2|FGF9': 9, 'FGFR2|FGF7': 9, 'FGFR2|FGF2': 9, 'FGFR2|FGF1': 9, 'FGFR2|FGF10': 9, 'CTNNB1|HLA-A': 4, 'CTNNB1|BTRC': 4, 'CTNNB1|FBXW11': 4, 'PTEN|CHEM_Organic': 4, 'MBD1|DNA/RNA': 2, 'KRAS|CHEM_Inorganic': 2, 'KRAS|CHEM_GTP-like': 2, 'KRAS|CHEM_Organic': 2, 'KRAS|CHEM_Mg++': 2, 'ZFAND2B|CHEM_Zn+': 1, 'RBBP7|ZFPM1': 1, 'OR2M3|CHEM_Organic': 1, 'PIK3R1|PIK3CD': 1,…	Counter({'CTNNB1|HLA-A': 7, 'CTNNB1|FBXW11': 7, 'CTNNB1|BTRC': 7, 'PTEN|CHEM_Organic': 2, 'ZNF749|DNA/RNA': 1, 'HRH4|CHEM_Organic': 1, 'ZNF57|CHEM_Zn+': 1, 'MYO16|CHEM_Organic': 1, 'ZNF433|CHEM_Organic': 1, 'ATP7A|CHEM_Cu+': 1, 'MGST1|CHEM_Metabolite': 1, 'PIK3CA|PIK3R1': 1, 'RAC1|CHEM_Organic': 1, 'PIK3CA|PIK3R3': 1, 'PIK3CA|PIK3R2': 1, 'PRSS8|CHEM_Sugar': 1, 'ZIC3|DNA/RNA': 1, 'ZNF174|DNA/RNA':…
endometrium+NS+carcinoma+endometrioid_carcinoma_clus0.9_stat.txt:CLS_DONOR_VITAL_STAT:	cl:19	10	cl:30	6	9	1	6	0	1	Counter({'FGFR2|CHEM_Metal': 9, 'FGFR2|FGF9': 9, 'FGFR2|FGF7': 9, 'FGFR2|FGF2': 9, 'FGFR2|FGF1': 9, 'FGFR2|FGF10': 9, 'CTNNB1|HLA-A': 4, 'CTNNB1|BTRC': 4, 'CTNNB1|FBXW11': 4, 'PTEN|CHEM_Organic': 4, 'MBD1|DNA/RNA': 2, 'KRAS|CHEM_Inorganic': 2, 'KRAS|CHEM_GTP-like': 2, 'KRAS|CHEM_Organic': 2, 'KRAS|CHEM_Mg++': 2, 'ZFAND2B|CHEM_Zn+': 1, 'RBBP7|ZFPM1': 1, 'OR2M3|CHEM_Organic': 1, 'PIK3R1|PIK3CD': 1,…	Counter({'PPP2R1A|PPP2R5B': 6, 'PPP2R1A|PPP2R5C': 6, 'PPP2R1A|PPP2R5A': 6, 'PPP2R1A|PPP2R5D': 6, 'PPP2R1A|PPP2R5E': 6, 'KRT15|PRPH': 1, 'ZNF823|DNA/RNA': 1, 'PIK3CA|PIK3R1': 1, 'PIK3CA|PIK3R3': 1, 'PIK3CA|PIK3R2': 1, 'ZNF808|CHEM_Zn+': 1, 'DICER1|CHEM_Mg++': 1, 'NTSR1|CHEM_Zn+': 1, 'KRT15|KRT81': 1, 'KRT15|DES': 1, 'KRT15|KRT85': 1, 'MDH2|CHEM_NAD-like': 1, 'KRT15|KRT86': 1, 'CAMK2B|CAMK2G': 1, '…
endometrium+NS+carcinoma+endometrioid_carcinoma_clus0.9_stat.txt:CLS_DONOR_VITAL_STAT:	cl:19	10	cl:1	5	9	1	5	0	1	Counter({'FGFR2|CHEM_Metal': 9, 'FGFR2|FGF9': 9, 'FGFR2|FGF7': 9, 'FGFR2|FGF2': 9, 'FGFR2|FGF1': 9, 'FGFR2|FGF10': 9, 'CTNNB1|HLA-A': 4, 'CTNNB1|BTRC': 4, 'CTNNB1|FBXW11': 4, 'PTEN|CHEM_Organic': 4, 'MBD1|DNA/RNA': 2, 'KRAS|CHEM_Inorganic': 2, 'KRAS|CHEM_GTP-like': 2, 'KRAS|CHEM_Organic': 2, 'KRAS|CHEM_Mg++': 2, 'ZFAND2B|CHEM_Zn+': 1, 'RBBP7|ZFPM1': 1, 'OR2M3|CHEM_Organic': 1, 'PIK3R1|PIK3CD': 1,…	Counter({'CTNNB1|FBXW11': 5, 'CTNNB1|BTRC': 5, 'PTEN|CHEM_Organic': 3, 'FGFR2|FGF9': 2, 'FGFR2|FGF7': 2, 'FGFR2|FGF2': 2, 'FGFR2|FGF1': 2, 'FGFR2|CHEM_Metal': 2, 'FGFR2|FGF10': 2, 'GSTA2|CHEM_Ca++': 1, 'KCND2|KCNB2': 1, 'KCND2|KCNB1': 1, 'GSTA2|CHEM_Mg++': 1, 'ZNF3|CHEM_Metabolite': 1, 'PLA2G2D|CHEM_Organic': 1, 'HIST1H2BN|HIST1H2AJ': 1, 'HIST1H2BN|HIST2H2AA3': 1, 'CYP4F2|CHEM_Zn+': 1, 'ICK|CHEM_…
endometrium+NS+carcinoma+endometrioid_carcinoma_clus0.9_stat.txt:CLS_DONOR_VITAL_STAT:	cl:68	10	cl:17	7	9	1	6	1	1	Counter({'CTNNB1|BTRC': 6, 'CTNNB1|FBXW11': 6, 'CTNNB1|HLA-A': 5, 'PTEN|CHEM_Organic': 4, 'CTCF|DNA/RNA': 2, 'FGFR2|FGF7': 2, 'FGFR2|FGF2': 2, 'FGFR2|FGF1': 2, 'FGFR2|CHEM_Metal': 2, 'FGFR2|FGF10': 2, 'OR7C1|CHEM_Organic': 2, 'ZNF184|DNA/RNA': 2, 'PIK3CA|PIK3R2': 2, 'FGFR2|FGF9': 2, 'POLE|DNA/RNA': 2, 'OPRK1|CHEM_Zn+': 2, 'IL2|CHEM_Zn+': 1, 'MYBL2|DNA/RNA': 1, 'SPTAN1|SPTB': 1, 'OR2T34|CHEM_Organ…	Counter({'CTNNB1|HLA-A': 7, 'CTNNB1|FBXW11': 7, 'CTNNB1|BTRC': 7, 'PTEN|CHEM_Organic': 2, 'ZNF749|DNA/RNA': 1, 'HRH4|CHEM_Organic': 1, 'ZNF57|CHEM_Zn+': 1, 'MYO16|CHEM_Organic': 1, 'ZNF433|CHEM_Organic': 1, 'ATP7A|CHEM_Cu+': 1, 'MGST1|CHEM_Metabolite': 1, 'PIK3CA|PIK3R1': 1, 'RAC1|CHEM_Organic': 1, 'PIK3CA|PIK3R3': 1, 'PIK3CA|PIK3R2': 1, 'PRSS8|CHEM_Sugar': 1, 'ZIC3|DNA/RNA': 1, 'ZNF174|DNA/RNA':…
endometrium+NS+carcinoma+endometrioid_carcinoma_clus0.9_stat.txt:CLS_DONOR_VITAL_STAT:	cl:68	10	cl:30	6	9	1	6	0	1	Counter({'CTNNB1|BTRC': 6, 'CTNNB1|FBXW11': 6, 'CTNNB1|HLA-A': 5, 'PTEN|CHEM_Organic': 4, 'CTCF|DNA/RNA': 2, 'FGFR2|FGF7': 2, 'FGFR2|FGF2': 2, 'FGFR2|FGF1': 2, 'FGFR2|CHEM_Metal': 2, 'FGFR2|FGF10': 2, 'OR7C1|CHEM_Organic': 2, 'ZNF184|DNA/RNA': 2, 'PIK3CA|PIK3R2': 2, 'FGFR2|FGF9': 2, 'POLE|DNA/RNA': 2, 'OPRK1|CHEM_Zn+': 2, 'IL2|CHEM_Zn+': 1, 'MYBL2|DNA/RNA': 1, 'SPTAN1|SPTB': 1, 'OR2T34|CHEM_Organ…	Counter({'PPP2R1A|PPP2R5B': 6, 'PPP2R1A|PPP2R5C': 6, 'PPP2R1A|PPP2R5A': 6, 'PPP2R1A|PPP2R5D': 6, 'PPP2R1A|PPP2R5E': 6, 'KRT15|PRPH': 1, 'ZNF823|DNA/RNA': 1, 'PIK3CA|PIK3R1': 1, 'PIK3CA|PIK3R3': 1, 'PIK3CA|PIK3R2': 1, 'ZNF808|CHEM_Zn+': 1, 'DICER1|CHEM_Mg++': 1, 'NTSR1|CHEM_Zn+': 1, 'KRT15|KRT81': 1, 'KRT15|DES': 1, 'KRT15|KRT85': 1, 'MDH2|CHEM_NAD-like': 1, 'KRT15|KRT86': 1, 'CAMK2B|CAMK2G': 1, '…
endometrium+NS+carcinoma+endometrioid_carcinoma_clus0.9_stat.txt:CLS_DONOR_VITAL_STAT:	cl:68	10	cl:1	5	9	1	5	0	1	Counter({'CTNNB1|BTRC': 6, 'CTNNB1|FBXW11': 6, 'CTNNB1|HLA-A': 5, 'PTEN|CHEM_Organic': 4, 'CTCF|DNA/RNA': 2, 'FGFR2|FGF7': 2, 'FGFR2|FGF2': 2, 'FGFR2|FGF1': 2, 'FGFR2|CHEM_Metal': 2, 'FGFR2|FGF10': 2, 'OR7C1|CHEM_Organic': 2, 'ZNF184|DNA/RNA': 2, 'PIK3CA|PIK3R2': 2, 'FGFR2|FGF9': 2, 'POLE|DNA/RNA': 2, 'OPRK1|CHEM_Zn+': 2, 'IL2|CHEM_Zn+': 1, 'MYBL2|DNA/RNA': 1, 'SPTAN1|SPTB': 1, 'OR2T34|CHEM_Organ…	Counter({'CTNNB1|FBXW11': 5, 'CTNNB1|BTRC': 5, 'PTEN|CHEM_Organic': 3, 'FGFR2|FGF9': 2, 'FGFR2|FGF7': 2, 'FGFR2|FGF2': 2, 'FGFR2|FGF1': 2, 'FGFR2|CHEM_Metal': 2, 'FGFR2|FGF10': 2, 'GSTA2|CHEM_Ca++': 1, 'KCND2|KCNB2': 1, 'KCND2|KCNB1': 1, 'GSTA2|CHEM_Mg++': 1, 'ZNF3|CHEM_Metabolite': 1, 'PLA2G2D|CHEM_Organic': 1, 'HIST1H2BN|HIST1H2AJ': 1, 'HIST1H2BN|HIST2H2AA3': 1, 'CYP4F2|CHEM_Zn+': 1, 'ICK|CHEM_…
endometrium+NS+carcinoma+endometrioid_carcinoma_clus0.9_stat.txt:CLS_DONOR_VITAL_STAT:	cl:17	7	cl:30	6	6	1	6	0	1	Counter({'CTNNB1|HLA-A': 7, 'CTNNB1|FBXW11': 7, 'CTNNB1|BTRC': 7, 'PTEN|CHEM_Organic': 2, 'ZNF749|DNA/RNA': 1, 'HRH4|CHEM_Organic': 1, 'ZNF57|CHEM_Zn+': 1, 'MYO16|CHEM_Organic': 1, 'ZNF433|CHEM_Organic': 1, 'ATP7A|CHEM_Cu+': 1, 'MGST1|CHEM_Metabolite': 1, 'PIK3CA|PIK3R1': 1, 'RAC1|CHEM_Organic': 1, 'PIK3CA|PIK3R3': 1, 'PIK3CA|PIK3R2': 1, 'PRSS8|CHEM_Sugar': 1, 'ZIC3|DNA/RNA': 1, 'ZNF174|DNA/RNA':…	Counter({'PPP2R1A|PPP2R5B': 6, 'PPP2R1A|PPP2R5C': 6, 'PPP2R1A|PPP2R5A': 6, 'PPP2R1A|PPP2R5D': 6, 'PPP2R1A|PPP2R5E': 6, 'KRT15|PRPH': 1, 'ZNF823|DNA/RNA': 1, 'PIK3CA|PIK3R1': 1, 'PIK3CA|PIK3R3': 1, 'PIK3CA|PIK3R2': 1, 'ZNF808|CHEM_Zn+': 1, 'DICER1|CHEM_Mg++': 1, 'NTSR1|CHEM_Zn+': 1, 'KRT15|KRT81': 1, 'KRT15|DES': 1, 'KRT15|KRT85': 1, 'MDH2|CHEM_NAD-like': 1, 'KRT15|KRT86': 1, 'CAMK2B|CAMK2G': 1, '…
endometrium+NS+carcinoma+endometrioid_carcinoma_clus0.9_stat.txt:CLS_DONOR_VITAL_STAT:	cl:17	7	cl:1	5	6	1	5	0	1	Counter({'CTNNB1|HLA-A': 7, 'CTNNB1|FBXW11': 7, 'CTNNB1|BTRC': 7, 'PTEN|CHEM_Organic': 2, 'ZNF749|DNA/RNA': 1, 'HRH4|CHEM_Organic': 1, 'ZNF57|CHEM_Zn+': 1, 'MYO16|CHEM_Organic': 1, 'ZNF433|CHEM_Organic': 1, 'ATP7A|CHEM_Cu+': 1, 'MGST1|CHEM_Metabolite': 1, 'PIK3CA|PIK3R1': 1, 'RAC1|CHEM_Organic': 1, 'PIK3CA|PIK3R3': 1, 'PIK3CA|PIK3R2': 1, 'PRSS8|CHEM_Sugar': 1, 'ZIC3|DNA/RNA': 1, 'ZNF174|DNA/RNA':…	Counter({'CTNNB1|FBXW11': 5, 'CTNNB1|BTRC': 5, 'PTEN|CHEM_Organic': 3, 'FGFR2|FGF9': 2, 'FGFR2|FGF7': 2, 'FGFR2|FGF2': 2, 'FGFR2|FGF1': 2, 'FGFR2|CHEM_Metal': 2, 'FGFR2|FGF10': 2, 'GSTA2|CHEM_Ca++': 1, 'KCND2|KCNB2': 1, 'KCND2|KCNB1': 1, 'GSTA2|CHEM_Mg++': 1, 'ZNF3|CHEM_Metabolite': 1, 'PLA2G2D|CHEM_Organic': 1, 'HIST1H2BN|HIST1H2AJ': 1, 'HIST1H2BN|HIST2H2AA3': 1, 'CYP4F2|CHEM_Zn+': 1, 'ICK|CHEM_…
endometrium+NS+carcinoma+endometrioid_carcinoma_clus0.9_stat.txt:CLS_DONOR_VITAL_STAT:	cl:30	6	cl:1	5	6	0	5	0	1	Counter({'PPP2R1A|PPP2R5B': 6, 'PPP2R1A|PPP2R5C': 6, 'PPP2R1A|PPP2R5A': 6, 'PPP2R1A|PPP2R5D': 6, 'PPP2R1A|PPP2R5E': 6, 'KRT15|PRPH': 1, 'ZNF823|DNA/RNA': 1, 'PIK3CA|PIK3R1': 1, 'PIK3CA|PIK3R3': 1, 'PIK3CA|PIK3R2': 1, 'ZNF808|CHEM_Zn+': 1, 'DICER1|CHEM_Mg++': 1, 'NTSR1|CHEM_Zn+': 1, 'KRT15|KRT81': 1, 'KRT15|DES': 1, 'KRT15|KRT85': 1, 'MDH2|CHEM_NAD-like': 1, 'KRT15|KRT86': 1, 'CAMK2B|CAMK2G': 1, '…	Counter({'CTNNB1|FBXW11': 5, 'CTNNB1|BTRC': 5, 'PTEN|CHEM_Organic': 3, 'FGFR2|FGF9': 2, 'FGFR2|FGF7': 2, 'FGFR2|FGF2': 2, 'FGFR2|FGF1': 2, 'FGFR2|CHEM_Metal': 2, 'FGFR2|FGF10': 2, 'GSTA2|CHEM_Ca++': 1, 'KCND2|KCNB2': 1, 'KCND2|KCNB1': 1, 'GSTA2|CHEM_Mg++': 1, 'ZNF3|CHEM_Metabolite': 1, 'PLA2G2D|CHEM_Organic': 1, 'HIST1H2BN|HIST1H2AJ': 1, 'HIST1H2BN|HIST2H2AA3': 1, 'CYP4F2|CHEM_Zn+': 1, 'ICK|CHEM_…
haematopoietic_and_lymphoid_tissue+NS+haematopoietic_neoplasm+acute_myeloid_leukaemia_clus0.9_stat.txt:CLS_DONOR_VITAL_STAT:	cl:30	21	cl:5	6	10	11	3	3	1	Counter({'IDH2|CHEM_NAD-like': 13, 'IDH2|CHEM_Organic': 13, 'IDH2|CHEM_Metabolite': 13, 'KRAS|CHEM_Organic': 2, 'KRAS|CHEM_Inorganic': 2, 'KRAS|CHEM_Mg++': 2, 'KRAS|CHEM_GTP-like': 2, 'AURKB|CHEM_Organic': 1, 'AURKB|CHEM_Drug-like': 1, 'ABCG8|CHEM_ATP-like': 1, 'OSBPL9|CHEM_Plipid': 1, 'ROBO2|CHEM_Organic': 1, 'HTR5A|CHEM_Metabolite': 1, 'AURKB|CHEM_Nat-mod': 1, 'HTR5A|CHEM_Organic': 1, 'PCDHGA3|…	Counter({'IDH1|CHEM_Mn++': 6, 'IDH1|CHEM_Ca++': 6, 'IDH1|CHEM_Metabolite': 6, 'IDH1|CHEM_Mg++': 6, 'IDH1|IDH1': 6, 'IDH1|CHEM_Organic': 6, 'KIT|CHEM_Mg++': 1, 'ELANE|CHEM_Arg-like': 1, 'KIT|CHEM_ATP-like': 1, 'ELANE|CHEM_Zn+': 1, 'KIT|CHEM_Organic': 1, 'ELANE|CHEM_Mg++': 1, 'ELANE|CHEM_Drug-like': 1, 'FLT3|CHEM_Organic': 1, 'FLT3|CHEM_ATP-like': 1, 'NONO|CHEM_Metabolite': 1, 'ELANE|CHEM_Organic':…
haematopoietic_and_lymphoid_tissue+NS+haematopoietic_neoplasm+acute_myeloid_leukaemia_clus0.9_stat.txt:CLS_DONOR_VITAL_STAT:	cl:20	9	cl:6	6	3	6	2	4	1	Counter({'FLT3|CHEM_Organic': 9, 'FLT3|CHEM_ATP-like': 9, 'FLT3|CHEM_Ca++': 9, 'NRAS|CHEM_GTP-like': 1, 'RAB17|CHEM_GTP-like': 1, 'RAB17|CHEM_Organic': 1, 'BECN1|BECN1': 1, 'NRAS|CHEM_Inorganic': 1, 'NRAS|CHEM_Mg++': 1})	Counter({'IDH1|CHEM_Metabolite': 6, 'IDH1|CHEM_Mg++': 6, 'IDH1|CHEM_Mn++': 6, 'IDH1|IDH1': 6, 'IDH1|CHEM_Ca++': 6, 'IDH1|CHEM_Organic': 6, 'CYP4F2|CHEM_Drug-like': 1})
haematopoietic_and_lymphoid_tissue+NS+haematopoietic_neoplasm+acute_myeloid_leukaemia_clus0.9_stat.txt:CLS_DONOR_VITAL_STAT:	cl:5	6	cl:6	6	3	3	2	4	1	Counter({'IDH1|CHEM_Mn++': 6, 'IDH1|CHEM_Ca++': 6, 'IDH1|CHEM_Metabolite': 6, 'IDH1|CHEM_Mg++': 6, 'IDH1|IDH1': 6, 'IDH1|CHEM_Organic': 6, 'KIT|CHEM_Mg++': 1, 'ELANE|CHEM_Arg-like': 1, 'KIT|CHEM_ATP-like': 1, 'ELANE|CHEM_Zn+': 1, 'KIT|CHEM_Organic': 1, 'ELANE|CHEM_Mg++': 1, 'ELANE|CHEM_Drug-like': 1, 'FLT3|CHEM_Organic': 1, 'FLT3|CHEM_ATP-like': 1, 'NONO|CHEM_Metabolite': 1, 'ELANE|CHEM_Organic':…	Counter({'IDH1|CHEM_Metabolite': 6, 'IDH1|CHEM_Mg++': 6, 'IDH1|CHEM_Mn++': 6, 'IDH1|IDH1': 6, 'IDH1|CHEM_Ca++': 6, 'IDH1|CHEM_Organic': 6, 'CYP4F2|CHEM_Drug-like': 1})
kidney+NS+carcinoma+clear_cell_renal_cell_carcinoma_clus0.9_stat.txt:CLS_DONOR_VITAL_STAT:	cl:93	33	cl:7	10	20	13	6	4	1	Counter({'ZNF350|DNA/RNA': 2, 'VHL|TCEB1': 2, 'RBAK|DNA/RNA': 2, 'RBAK|CHEM_Zn+': 1, 'ABL1|CHEM_pST-like': 1, 'RPH3A|RAB27A': 1, 'RPH3A|RAB27B': 1, 'EIF4A2|DNA/RNA': 1, 'FREM1|CHEM_Zn+': 1, 'KIF24|CHEM_ATP-like': 1, 'ZNF570|DNA/RNA': 1, 'PKN3|CHEM_Ca++': 1, 'CD1E|CHEM_Plipid': 1, 'TCEB1|SOCS2': 1, 'MARK1|CHEM_Mg++': 1, 'TCEB1|SOCS4': 1, 'GNB1|GNG12': 1, 'GNG11|GNB1': 1, 'CENPE|CHEM_ATP-like': 1, …	Counter({'KLK10|CHEM_Ca++': 2, 'KLK10|CHEM_Mg++': 2, 'KLK10|DNA/RNA': 2, 'VHL|TCEB1': 2, 'KLK10|CHEM_Zn+': 2, 'KLK10|CHEM_pTyr-like': 2, 'KLK10|CHEM_Organic': 2, 'PABPC1|DNA/RNA': 2, 'PROC|CHEM_Zn+': 1, 'SERPIND1|SERPIND1': 1, 'YES1|CHEM_Drug-like': 1, 'UBC|HUWE1': 1, 'UBC|CHEM_Zn+': 1, 'UBC|UBR5': 1, 'TAAR2|CHEM_Organic': 1, 'PPP2CA|CHEM_Mn++': 1, 'UBC|USP15': 1, 'UBC|USP11': 1, 'UBC|UEVLD': 1, …
kidney+NS+carcinoma+clear_cell_renal_cell_carcinoma_clus0.9_stat.txt:CLS_DONOR_VITAL_STAT:	cl:43	18	cl:7	10	12	6	6	4	1	Counter({'UBA5|CHEM_ATP-like': 1, 'RAB1A|DNA/RNA': 1, 'TNIK|CHEM_Organic': 1, 'KRT15|PRPH': 1, 'ZAP70|CHEM_Organic': 1, 'NTRK1|SHC2': 1, 'NTRK1|SHC3': 1, 'LRRC33|CHEM_Glycos': 1, 'NTRK1|SHC1': 1, 'APLP2|CHEM_Metal': 1, 'ZNF214|CHEM_Zn+': 1, 'GTF2A2|GTF2A1': 1, 'MPO|MPO': 1, 'NUAK1|CHEM_Mn++': 1, 'MBNL1|CHEM_Zn+': 1, 'MAP3K10|CHEM_ATP-like': 1, 'CMA1|DNA/RNA': 1, 'NOS1|CHEM_NAD-like': 1, 'CYP2A13|…	Counter({'KLK10|CHEM_Ca++': 2, 'KLK10|CHEM_Mg++': 2, 'KLK10|DNA/RNA': 2, 'VHL|TCEB1': 2, 'KLK10|CHEM_Zn+': 2, 'KLK10|CHEM_pTyr-like': 2, 'KLK10|CHEM_Organic': 2, 'PABPC1|DNA/RNA': 2, 'PROC|CHEM_Zn+': 1, 'SERPIND1|SERPIND1': 1, 'YES1|CHEM_Drug-like': 1, 'UBC|HUWE1': 1, 'UBC|CHEM_Zn+': 1, 'UBC|UBR5': 1, 'TAAR2|CHEM_Organic': 1, 'PPP2CA|CHEM_Mn++': 1, 'UBC|USP15': 1, 'UBC|USP11': 1, 'UBC|UEVLD': 1, …
kidney+NS+carcinoma+clear_cell_renal_cell_carcinoma_clus0.9_stat.txt:CLS_DONOR_VITAL_STAT:	cl:7	10	cl:3	6	6	4	3	3	1	Counter({'KLK10|CHEM_Ca++': 2, 'KLK10|CHEM_Mg++': 2, 'KLK10|DNA/RNA': 2, 'VHL|TCEB1': 2, 'KLK10|CHEM_Zn+': 2, 'KLK10|CHEM_pTyr-like': 2, 'KLK10|CHEM_Organic': 2, 'PABPC1|DNA/RNA': 2, 'PROC|CHEM_Zn+': 1, 'SERPIND1|SERPIND1': 1, 'YES1|CHEM_Drug-like': 1, 'UBC|HUWE1': 1, 'UBC|CHEM_Zn+': 1, 'UBC|UBR5': 1, 'TAAR2|CHEM_Organic': 1, 'PPP2CA|CHEM_Mn++': 1, 'UBC|USP15': 1, 'UBC|USP11': 1, 'UBC|UEVLD': 1, …	Counter({'PIK3CA|PIK3R1': 5, 'PIK3CA|PIK3R3': 5, 'DLD|CHEM_NAD-like': 1, 'SOX4|DNA/RNA': 1, 'ACP1|CHEM_Metal': 1, 'JAK2|CHEM_Organic': 1, 'KLRD1|HLA-E': 1, 'RAB5A|CHEM_GTP-like': 1, 'F2RL1|CHEM_Organic': 1, 'ACP1|CHEM_Organic': 1, 'HIST1H4A|HIST1H2BL': 1, 'HIST1H4A|HIST1H2BN': 1, 'RAB5A|OCRL': 1, 'ZBTB38|DNA/RNA': 1, 'HIST1H4A|HIST1H2BK': 1, 'HIST1H4A|HIST1H2BJ': 1, 'HIST1H4A|HIST1H2BD': 1, 'F2RL…
large_intestine+colon+carcinoma+adenocarcinoma_clus0.9_stat.txt:CLS_DONOR_VITAL_STAT:	cl:218	26	cl:232	8	19	7	6	2	1	Counter({'PIK3CA|PIK3R1': 26, 'PIK3CA|PIK3R3': 26, 'KRAS|CHEM_GTP-like': 11, 'KRAS|CHEM_Inorganic': 9, 'KRAS|CHEM_Mg++': 9, 'KRAS|CHEM_Organic': 7, 'TP53|TP53': 4, 'TP53|TP73': 4, 'TP53|CHEM_Zn+': 4, 'TP53|TP63': 4, 'FBXW7|CHEM_pST-like': 3, 'TP53|PPP1R13B': 3, 'TP53|TP53BP2': 3, 'FBXW7|CHEM_Organic': 3, 'BRAF|CHEM_Organic': 2, 'PIK3CA|PIK3R2': 2, 'FBXW7|CHEM_Nat-mod': 2, 'ZNF189|DNA/RNA': 2, 'FB…	Counter({'TP53|PPP1R13B': 8, 'TP53|PPP1R13L': 8, 'TP53|DNA/RNA': 8, 'TP53|TP53BP2': 8, 'TP53|TP53BP1': 8, 'KIT|KIT': 2, 'KRAS|CHEM_GTP-like': 2, 'KIT|YES1': 2, 'KIT|SRC': 2, 'KIT|HCK': 2, 'KIT|FYN': 2, 'KIT|FGR': 2, 'PTEN|CHEM_Organic': 2, 'KIT|FER': 2, 'KRAS|CHEM_Organic': 2, 'KIT|LYN': 2, 'KIT|PDGFRA': 2, 'CCKAR|CHEM_Metabolite': 1, 'KLK6|CHEM_Organic': 1, 'POTEF|CHEM_Organic': 1, 'PUS1|DNA/RNA…
large_intestine+colon+carcinoma+adenocarcinoma_clus0.9_stat.txt:CLS_DONOR_VITAL_STAT:	cl:218	26	cl:137	7	19	7	5	2	1	Counter({'PIK3CA|PIK3R1': 26, 'PIK3CA|PIK3R3': 26, 'KRAS|CHEM_GTP-like': 11, 'KRAS|CHEM_Inorganic': 9, 'KRAS|CHEM_Mg++': 9, 'KRAS|CHEM_Organic': 7, 'TP53|TP53': 4, 'TP53|TP73': 4, 'TP53|CHEM_Zn+': 4, 'TP53|TP63': 4, 'FBXW7|CHEM_pST-like': 3, 'TP53|PPP1R13B': 3, 'TP53|TP53BP2': 3, 'FBXW7|CHEM_Organic': 3, 'BRAF|CHEM_Organic': 2, 'PIK3CA|PIK3R2': 2, 'FBXW7|CHEM_Nat-mod': 2, 'ZNF189|DNA/RNA': 2, 'FB…	Counter({'KRAS|CHEM_Inorganic': 2, 'BRAF|CHEM_Organic': 2, 'KRAS|SOS2': 2, 'KRAS|SOS1': 2, 'KRAS|CHEM_GTP-like': 2, 'KRAS|CHEM_Zn+': 2, 'KRAS|RASA1': 2, 'KRAS|CHEM_Organic': 2, 'KRAS|CHEM_Mg++': 2, 'CCRL1|CHEM_Metabolite': 1, 'CCRL1|CHEM_Zn+': 1, 'FBN2|CHEM_Ca++': 1, 'TPSD1|CHEM_Organic': 1, 'PRSS37|CHEM_Metal': 1, 'RAB1B|CHEM_Organic': 1, 'OR4F6|CHEM_Metal': 1, 'MCTS1|MCTS1': 1, 'ADAMTS1|CHEM_Me…
large_intestine+colon+carcinoma+adenocarcinoma_clus0.9_stat.txt:CLS_DONOR_VITAL_STAT:	cl:25	13	cl:121	11	12	1	10	1	1	Counter({'OPRK1|CHEM_Metabolite': 1, 'OR2M2|CHEM_Organic': 1, 'NMBR|CHEM_Organic': 1, 'OR14I1|CHEM_Organic': 1, 'CAMK2D|CHEM_ATP-like': 1, 'OR14I1|CHEM_Drug-like': 1, 'SULT1C4|CHEM_Inorganic': 1, 'MAPK6|CHEM_Organic': 1, 'PPIB|CHEM_Metabolite': 1, 'SLC5A6|CHEM_Sugar': 1, 'OR10G9|CHEM_Metabolite': 1, 'EPHB1|CHEM_Inorganic': 1, 'RHOQ|CHEM_GTP-like': 1, 'HK3|CHEM_ATP-like': 1, 'SULT1C4|CHEM_Metaboli…	Counter({'SMAD4|SMAD2': 2, 'KRAS|CHEM_GTP-like': 2, 'KRAS|CHEM_Organic': 2, 'SMAD4|SMAD5': 2, 'SMAD4|SMAD3': 2, 'SMAD4|SMAD1': 2, 'SMAD4|SMAD9': 2, 'ZNF669|CHEM_Metabolite': 1, 'EPHA3|CHEM_Mg++': 1, 'H2AFX|HIST3H3': 1, 'ZNF334|CHEM_Metabolite': 1, 'CYP2J2|CHEM_Drug-like': 1, 'GSTM4|CHEM_Organic': 1, 'ZNF543|DNA/RNA': 1, 'PRSS3|CHEM_pTyr-like': 1, 'NRAS|CHEM_GTP-like': 1, 'KRAS|CHEM_Inorganic': 1,…
large_intestine+colon+carcinoma+adenocarcinoma_clus0.9_stat.txt:CLS_DONOR_VITAL_STAT:	cl:25	13	cl:142	8	12	1	8	0	1	Counter({'OPRK1|CHEM_Metabolite': 1, 'OR2M2|CHEM_Organic': 1, 'NMBR|CHEM_Organic': 1, 'OR14I1|CHEM_Organic': 1, 'CAMK2D|CHEM_ATP-like': 1, 'OR14I1|CHEM_Drug-like': 1, 'SULT1C4|CHEM_Inorganic': 1, 'MAPK6|CHEM_Organic': 1, 'PPIB|CHEM_Metabolite': 1, 'SLC5A6|CHEM_Sugar': 1, 'OR10G9|CHEM_Metabolite': 1, 'EPHB1|CHEM_Inorganic': 1, 'RHOQ|CHEM_GTP-like': 1, 'HK3|CHEM_ATP-like': 1, 'SULT1C4|CHEM_Metaboli…	Counter({'TP53|TP73': 5, 'TP53|DNA/RNA': 5, 'TP53|PPP1R13B': 5, 'TP53|PPP1R13L': 5, 'TP53|TP53BP2': 5, 'PIK3CA|PIK3R1': 3, 'KRAS|CHEM_Inorganic': 2, 'KRAS|CHEM_GTP-like': 2, 'FBXW7|CHEM_pST-like': 2, 'KRAS|CHEM_Organic': 2, 'KRAS|CHEM_Mg++': 2, 'PIK3R1|PIK3CD': 1, 'ZNF443|DNA/RNA': 1, 'PIK3R1|PIK3CB': 1, 'HTR5A|CHEM_Lipid': 1, 'ZNF354B|DNA/RNA': 1, 'KIT|CHEM_Organic': 1, 'CLIC1|CHEM_Metabolite': …
large_intestine+colon+carcinoma+adenocarcinoma_clus0.9_stat.txt:CLS_DONOR_VITAL_STAT:	cl:25	13	cl:21	7	12	1	6	1	1	Counter({'OPRK1|CHEM_Metabolite': 1, 'OR2M2|CHEM_Organic': 1, 'NMBR|CHEM_Organic': 1, 'OR14I1|CHEM_Organic': 1, 'CAMK2D|CHEM_ATP-like': 1, 'OR14I1|CHEM_Drug-like': 1, 'SULT1C4|CHEM_Inorganic': 1, 'MAPK6|CHEM_Organic': 1, 'PPIB|CHEM_Metabolite': 1, 'SLC5A6|CHEM_Sugar': 1, 'OR10G9|CHEM_Metabolite': 1, 'EPHB1|CHEM_Inorganic': 1, 'RHOQ|CHEM_GTP-like': 1, 'HK3|CHEM_ATP-like': 1, 'SULT1C4|CHEM_Metaboli…	Counter({'KRAS|CHEM_GTP-like': 7, 'KRAS|CHEM_Inorganic': 7, 'KRAS|CHEM_Mg++': 7, 'KRAS|CHEM_Organic': 5, 'PTEN|CHEM_Organic': 2, 'TP53|CHEM_Organic': 2, 'BRAF|CHEM_ATP-like': 1, 'F2RL3|CHEM_Drug-like': 1, 'ZKSCAN3|CHEM_Zn+': 1, 'F2RL3|CHEM_Organic': 1, 'CPE|CHEM_Organic': 1, 'F2RL3|CHEM_Metabolite': 1, 'BRAF|CHEM_Drug-like': 1, 'ZNF502|CHEM_Metabolite': 1, 'DAPK1|CHEM_Organic': 1, 'CD58|CD2': 1, …
large_intestine+colon+carcinoma+adenocarcinoma_clus0.9_stat.txt:CLS_DONOR_VITAL_STAT:	cl:25	13	cl:2	5	12	1	5	0	1	Counter({'OPRK1|CHEM_Metabolite': 1, 'OR2M2|CHEM_Organic': 1, 'NMBR|CHEM_Organic': 1, 'OR14I1|CHEM_Organic': 1, 'CAMK2D|CHEM_ATP-like': 1, 'OR14I1|CHEM_Drug-like': 1, 'SULT1C4|CHEM_Inorganic': 1, 'MAPK6|CHEM_Organic': 1, 'PPIB|CHEM_Metabolite': 1, 'SLC5A6|CHEM_Sugar': 1, 'OR10G9|CHEM_Metabolite': 1, 'EPHB1|CHEM_Inorganic': 1, 'RHOQ|CHEM_GTP-like': 1, 'HK3|CHEM_ATP-like': 1, 'SULT1C4|CHEM_Metaboli…	Counter({'TP53|DNA/RNA': 5, 'TP53|PPP1R13B': 5, 'TP53|PPP1R13L': 5, 'TP53|TP53BP2': 5, 'TP53|TP53BP1': 3, 'ZNF443|DNA/RNA': 1, 'FLT4|CHEM_pTyr-like': 1, 'NGLY1|RAD23B': 1, 'NGLY1|RAD23A': 1, 'ALX4|DLX2': 1, 'FLT4|CHEM_Metabolite': 1, 'ZNF91|DNA/RNA': 1, 'HRH3|CHEM_Organic': 1, 'TPSD1|CHEM_Organic': 1, 'ZFP91|DNA/RNA': 1, 'NRAS|CHEM_GTP-like': 1, 'OBP2A|CHEM_Metabolite': 1, 'ALX4|DNA/RNA': 1, 'PRS…
large_intestine+colon+carcinoma+adenocarcinoma_clus0.9_stat.txt:CLS_DONOR_VITAL_STAT:	cl:25	13	cl:10	5	12	1	5	0	1	Counter({'OPRK1|CHEM_Metabolite': 1, 'OR2M2|CHEM_Organic': 1, 'NMBR|CHEM_Organic': 1, 'OR14I1|CHEM_Organic': 1, 'CAMK2D|CHEM_ATP-like': 1, 'OR14I1|CHEM_Drug-like': 1, 'SULT1C4|CHEM_Inorganic': 1, 'MAPK6|CHEM_Organic': 1, 'PPIB|CHEM_Metabolite': 1, 'SLC5A6|CHEM_Sugar': 1, 'OR10G9|CHEM_Metabolite': 1, 'EPHB1|CHEM_Inorganic': 1, 'RHOQ|CHEM_GTP-like': 1, 'HK3|CHEM_ATP-like': 1, 'SULT1C4|CHEM_Metaboli…	Counter({'TP53|TP63': 4, 'TP53|TP73': 4, 'TP53|TP53': 4, 'BMP2K|CHEM_Drug-like': 1, 'DCLK3|CHEM_Ca++': 1, 'BMP2K|CHEM_Organic': 1, 'LRP1|LRPAP1': 1, 'KIT|CHEM_Mg++': 1, 'MMP3|CHEM_Organic': 1, 'INSRR|CHEM_Glycos': 1, 'KRAS|CHEM_GTP-like': 1, 'FBXW7|CHEM_Arg-like': 1, 'KIT|CHEM_ATP-like': 1, 'PIK3CA|PIK3R1': 1, 'MAFK|MAFG': 1, 'FBXW7|CHEM_Nat-mod': 1, 'KIT|CHEM_Organic': 1, 'DCLK3|CHEM_Organic': 1…
large_intestine+colon+carcinoma+adenocarcinoma_clus0.9_stat.txt:CLS_DONOR_VITAL_STAT:	cl:25	13	cl:231	5	12	1	5	0	1	Counter({'OPRK1|CHEM_Metabolite': 1, 'OR2M2|CHEM_Organic': 1, 'NMBR|CHEM_Organic': 1, 'OR14I1|CHEM_Organic': 1, 'CAMK2D|CHEM_ATP-like': 1, 'OR14I1|CHEM_Drug-like': 1, 'SULT1C4|CHEM_Inorganic': 1, 'MAPK6|CHEM_Organic': 1, 'PPIB|CHEM_Metabolite': 1, 'SLC5A6|CHEM_Sugar': 1, 'OR10G9|CHEM_Metabolite': 1, 'EPHB1|CHEM_Inorganic': 1, 'RHOQ|CHEM_GTP-like': 1, 'HK3|CHEM_ATP-like': 1, 'SULT1C4|CHEM_Metaboli…	Counter({'TP53|PPP1R13B': 5, 'TP53|PPP1R13L': 5, 'TP53|DNA/RNA': 5, 'TP53|TP53BP2': 5, 'TP53|TP53BP1': 5, 'ADORA2B|CHEM_Organic': 1, 'CDC7|CHEM_Organic': 1, 'KRAS|CHEM_GTP-like': 1, 'RRP9|CHEM_Organic': 1, 'REG3A|CHEM_Zn+': 1, 'RBM39|DNA/RNA': 1, 'SCN1A|SCN2A': 1, 'PRKAG1|CHEM_Organic': 1, 'RB1|RBL1': 1, 'REG3A|CHEM_Ca++': 1, 'DDC|DDC': 1, 'FBXW8|CHEM_Arg-like': 1, 'PRKAG1|CHEM_ATP-like': 1, 'NEK…
large_intestine+colon+carcinoma+adenocarcinoma_clus0.9_stat.txt:CLS_DONOR_VITAL_STAT:	cl:121	11	cl:142	8	10	1	8	0	1	Counter({'SMAD4|SMAD2': 2, 'KRAS|CHEM_GTP-like': 2, 'KRAS|CHEM_Organic': 2, 'SMAD4|SMAD5': 2, 'SMAD4|SMAD3': 2, 'SMAD4|SMAD1': 2, 'SMAD4|SMAD9': 2, 'ZNF669|CHEM_Metabolite': 1, 'EPHA3|CHEM_Mg++': 1, 'H2AFX|HIST3H3': 1, 'ZNF334|CHEM_Metabolite': 1, 'CYP2J2|CHEM_Drug-like': 1, 'GSTM4|CHEM_Organic': 1, 'ZNF543|DNA/RNA': 1, 'PRSS3|CHEM_pTyr-like': 1, 'NRAS|CHEM_GTP-like': 1, 'KRAS|CHEM_Inorganic': 1,…	Counter({'TP53|TP73': 5, 'TP53|DNA/RNA': 5, 'TP53|PPP1R13B': 5, 'TP53|PPP1R13L': 5, 'TP53|TP53BP2': 5, 'PIK3CA|PIK3R1': 3, 'KRAS|CHEM_Inorganic': 2, 'KRAS|CHEM_GTP-like': 2, 'FBXW7|CHEM_pST-like': 2, 'KRAS|CHEM_Organic': 2, 'KRAS|CHEM_Mg++': 2, 'PIK3R1|PIK3CD': 1, 'ZNF443|DNA/RNA': 1, 'PIK3R1|PIK3CB': 1, 'HTR5A|CHEM_Lipid': 1, 'ZNF354B|DNA/RNA': 1, 'KIT|CHEM_Organic': 1, 'CLIC1|CHEM_Metabolite': …
large_intestine+colon+carcinoma+adenocarcinoma_clus0.9_stat.txt:CLS_DONOR_VITAL_STAT:	cl:121	11	cl:21	7	10	1	6	1	1	Counter({'SMAD4|SMAD2': 2, 'KRAS|CHEM_GTP-like': 2, 'KRAS|CHEM_Organic': 2, 'SMAD4|SMAD5': 2, 'SMAD4|SMAD3': 2, 'SMAD4|SMAD1': 2, 'SMAD4|SMAD9': 2, 'ZNF669|CHEM_Metabolite': 1, 'EPHA3|CHEM_Mg++': 1, 'H2AFX|HIST3H3': 1, 'ZNF334|CHEM_Metabolite': 1, 'CYP2J2|CHEM_Drug-like': 1, 'GSTM4|CHEM_Organic': 1, 'ZNF543|DNA/RNA': 1, 'PRSS3|CHEM_pTyr-like': 1, 'NRAS|CHEM_GTP-like': 1, 'KRAS|CHEM_Inorganic': 1,…	Counter({'KRAS|CHEM_GTP-like': 7, 'KRAS|CHEM_Inorganic': 7, 'KRAS|CHEM_Mg++': 7, 'KRAS|CHEM_Organic': 5, 'PTEN|CHEM_Organic': 2, 'TP53|CHEM_Organic': 2, 'BRAF|CHEM_ATP-like': 1, 'F2RL3|CHEM_Drug-like': 1, 'ZKSCAN3|CHEM_Zn+': 1, 'F2RL3|CHEM_Organic': 1, 'CPE|CHEM_Organic': 1, 'F2RL3|CHEM_Metabolite': 1, 'BRAF|CHEM_Drug-like': 1, 'ZNF502|CHEM_Metabolite': 1, 'DAPK1|CHEM_Organic': 1, 'CD58|CD2': 1, …
large_intestine+colon+carcinoma+adenocarcinoma_clus0.9_stat.txt:CLS_DONOR_VITAL_STAT:	cl:121	11	cl:2	5	10	1	5	0	1	Counter({'SMAD4|SMAD2': 2, 'KRAS|CHEM_GTP-like': 2, 'KRAS|CHEM_Organic': 2, 'SMAD4|SMAD5': 2, 'SMAD4|SMAD3': 2, 'SMAD4|SMAD1': 2, 'SMAD4|SMAD9': 2, 'ZNF669|CHEM_Metabolite': 1, 'EPHA3|CHEM_Mg++': 1, 'H2AFX|HIST3H3': 1, 'ZNF334|CHEM_Metabolite': 1, 'CYP2J2|CHEM_Drug-like': 1, 'GSTM4|CHEM_Organic': 1, 'ZNF543|DNA/RNA': 1, 'PRSS3|CHEM_pTyr-like': 1, 'NRAS|CHEM_GTP-like': 1, 'KRAS|CHEM_Inorganic': 1,…	Counter({'TP53|DNA/RNA': 5, 'TP53|PPP1R13B': 5, 'TP53|PPP1R13L': 5, 'TP53|TP53BP2': 5, 'TP53|TP53BP1': 3, 'ZNF443|DNA/RNA': 1, 'FLT4|CHEM_pTyr-like': 1, 'NGLY1|RAD23B': 1, 'NGLY1|RAD23A': 1, 'ALX4|DLX2': 1, 'FLT4|CHEM_Metabolite': 1, 'ZNF91|DNA/RNA': 1, 'HRH3|CHEM_Organic': 1, 'TPSD1|CHEM_Organic': 1, 'ZFP91|DNA/RNA': 1, 'NRAS|CHEM_GTP-like': 1, 'OBP2A|CHEM_Metabolite': 1, 'ALX4|DNA/RNA': 1, 'PRS…
large_intestine+colon+carcinoma+adenocarcinoma_clus0.9_stat.txt:CLS_DONOR_VITAL_STAT:	cl:121	11	cl:10	5	10	1	5	0	1	Counter({'SMAD4|SMAD2': 2, 'KRAS|CHEM_GTP-like': 2, 'KRAS|CHEM_Organic': 2, 'SMAD4|SMAD5': 2, 'SMAD4|SMAD3': 2, 'SMAD4|SMAD1': 2, 'SMAD4|SMAD9': 2, 'ZNF669|CHEM_Metabolite': 1, 'EPHA3|CHEM_Mg++': 1, 'H2AFX|HIST3H3': 1, 'ZNF334|CHEM_Metabolite': 1, 'CYP2J2|CHEM_Drug-like': 1, 'GSTM4|CHEM_Organic': 1, 'ZNF543|DNA/RNA': 1, 'PRSS3|CHEM_pTyr-like': 1, 'NRAS|CHEM_GTP-like': 1, 'KRAS|CHEM_Inorganic': 1,…	Counter({'TP53|TP63': 4, 'TP53|TP73': 4, 'TP53|TP53': 4, 'BMP2K|CHEM_Drug-like': 1, 'DCLK3|CHEM_Ca++': 1, 'BMP2K|CHEM_Organic': 1, 'LRP1|LRPAP1': 1, 'KIT|CHEM_Mg++': 1, 'MMP3|CHEM_Organic': 1, 'INSRR|CHEM_Glycos': 1, 'KRAS|CHEM_GTP-like': 1, 'FBXW7|CHEM_Arg-like': 1, 'KIT|CHEM_ATP-like': 1, 'PIK3CA|PIK3R1': 1, 'MAFK|MAFG': 1, 'FBXW7|CHEM_Nat-mod': 1, 'KIT|CHEM_Organic': 1, 'DCLK3|CHEM_Organic': 1…
large_intestine+colon+carcinoma+adenocarcinoma_clus0.9_stat.txt:CLS_DONOR_VITAL_STAT:	cl:121	11	cl:231	5	10	1	5	0	1	Counter({'SMAD4|SMAD2': 2, 'KRAS|CHEM_GTP-like': 2, 'KRAS|CHEM_Organic': 2, 'SMAD4|SMAD5': 2, 'SMAD4|SMAD3': 2, 'SMAD4|SMAD1': 2, 'SMAD4|SMAD9': 2, 'ZNF669|CHEM_Metabolite': 1, 'EPHA3|CHEM_Mg++': 1, 'H2AFX|HIST3H3': 1, 'ZNF334|CHEM_Metabolite': 1, 'CYP2J2|CHEM_Drug-like': 1, 'GSTM4|CHEM_Organic': 1, 'ZNF543|DNA/RNA': 1, 'PRSS3|CHEM_pTyr-like': 1, 'NRAS|CHEM_GTP-like': 1, 'KRAS|CHEM_Inorganic': 1,…	Counter({'TP53|PPP1R13B': 5, 'TP53|PPP1R13L': 5, 'TP53|DNA/RNA': 5, 'TP53|TP53BP2': 5, 'TP53|TP53BP1': 5, 'ADORA2B|CHEM_Organic': 1, 'CDC7|CHEM_Organic': 1, 'KRAS|CHEM_GTP-like': 1, 'RRP9|CHEM_Organic': 1, 'REG3A|CHEM_Zn+': 1, 'RBM39|DNA/RNA': 1, 'SCN1A|SCN2A': 1, 'PRKAG1|CHEM_Organic': 1, 'RB1|RBL1': 1, 'REG3A|CHEM_Ca++': 1, 'DDC|DDC': 1, 'FBXW8|CHEM_Arg-like': 1, 'PRKAG1|CHEM_ATP-like': 1, 'NEK…
large_intestine+colon+carcinoma+adenocarcinoma_clus0.9_stat.txt:CLS_DONOR_VITAL_STAT:	cl:142	8	cl:2	5	8	0	5	0	1	Counter({'TP53|TP73': 5, 'TP53|DNA/RNA': 5, 'TP53|PPP1R13B': 5, 'TP53|PPP1R13L': 5, 'TP53|TP53BP2': 5, 'PIK3CA|PIK3R1': 3, 'KRAS|CHEM_Inorganic': 2, 'KRAS|CHEM_GTP-like': 2, 'FBXW7|CHEM_pST-like': 2, 'KRAS|CHEM_Organic': 2, 'KRAS|CHEM_Mg++': 2, 'PIK3R1|PIK3CD': 1, 'ZNF443|DNA/RNA': 1, 'PIK3R1|PIK3CB': 1, 'HTR5A|CHEM_Lipid': 1, 'ZNF354B|DNA/RNA': 1, 'KIT|CHEM_Organic': 1, 'CLIC1|CHEM_Metabolite': …	Counter({'TP53|DNA/RNA': 5, 'TP53|PPP1R13B': 5, 'TP53|PPP1R13L': 5, 'TP53|TP53BP2': 5, 'TP53|TP53BP1': 3, 'ZNF443|DNA/RNA': 1, 'FLT4|CHEM_pTyr-like': 1, 'NGLY1|RAD23B': 1, 'NGLY1|RAD23A': 1, 'ALX4|DLX2': 1, 'FLT4|CHEM_Metabolite': 1, 'ZNF91|DNA/RNA': 1, 'HRH3|CHEM_Organic': 1, 'TPSD1|CHEM_Organic': 1, 'ZFP91|DNA/RNA': 1, 'NRAS|CHEM_GTP-like': 1, 'OBP2A|CHEM_Metabolite': 1, 'ALX4|DNA/RNA': 1, 'PRS…
large_intestine+colon+carcinoma+adenocarcinoma_clus0.9_stat.txt:CLS_DONOR_VITAL_STAT:	cl:142	8	cl:10	5	8	0	5	0	1	Counter({'TP53|TP73': 5, 'TP53|DNA/RNA': 5, 'TP53|PPP1R13B': 5, 'TP53|PPP1R13L': 5, 'TP53|TP53BP2': 5, 'PIK3CA|PIK3R1': 3, 'KRAS|CHEM_Inorganic': 2, 'KRAS|CHEM_GTP-like': 2, 'FBXW7|CHEM_pST-like': 2, 'KRAS|CHEM_Organic': 2, 'KRAS|CHEM_Mg++': 2, 'PIK3R1|PIK3CD': 1, 'ZNF443|DNA/RNA': 1, 'PIK3R1|PIK3CB': 1, 'HTR5A|CHEM_Lipid': 1, 'ZNF354B|DNA/RNA': 1, 'KIT|CHEM_Organic': 1, 'CLIC1|CHEM_Metabolite': …	Counter({'TP53|TP63': 4, 'TP53|TP73': 4, 'TP53|TP53': 4, 'BMP2K|CHEM_Drug-like': 1, 'DCLK3|CHEM_Ca++': 1, 'BMP2K|CHEM_Organic': 1, 'LRP1|LRPAP1': 1, 'KIT|CHEM_Mg++': 1, 'MMP3|CHEM_Organic': 1, 'INSRR|CHEM_Glycos': 1, 'KRAS|CHEM_GTP-like': 1, 'FBXW7|CHEM_Arg-like': 1, 'KIT|CHEM_ATP-like': 1, 'PIK3CA|PIK3R1': 1, 'MAFK|MAFG': 1, 'FBXW7|CHEM_Nat-mod': 1, 'KIT|CHEM_Organic': 1, 'DCLK3|CHEM_Organic': 1…
large_intestine+colon+carcinoma+adenocarcinoma_clus0.9_stat.txt:CLS_DONOR_VITAL_STAT:	cl:142	8	cl:231	5	8	0	5	0	1	Counter({'TP53|TP73': 5, 'TP53|DNA/RNA': 5, 'TP53|PPP1R13B': 5, 'TP53|PPP1R13L': 5, 'TP53|TP53BP2': 5, 'PIK3CA|PIK3R1': 3, 'KRAS|CHEM_Inorganic': 2, 'KRAS|CHEM_GTP-like': 2, 'FBXW7|CHEM_pST-like': 2, 'KRAS|CHEM_Organic': 2, 'KRAS|CHEM_Mg++': 2, 'PIK3R1|PIK3CD': 1, 'ZNF443|DNA/RNA': 1, 'PIK3R1|PIK3CB': 1, 'HTR5A|CHEM_Lipid': 1, 'ZNF354B|DNA/RNA': 1, 'KIT|CHEM_Organic': 1, 'CLIC1|CHEM_Metabolite': …	Counter({'TP53|PPP1R13B': 5, 'TP53|PPP1R13L': 5, 'TP53|DNA/RNA': 5, 'TP53|TP53BP2': 5, 'TP53|TP53BP1': 5, 'ADORA2B|CHEM_Organic': 1, 'CDC7|CHEM_Organic': 1, 'KRAS|CHEM_GTP-like': 1, 'RRP9|CHEM_Organic': 1, 'REG3A|CHEM_Zn+': 1, 'RBM39|DNA/RNA': 1, 'SCN1A|SCN2A': 1, 'PRKAG1|CHEM_Organic': 1, 'RB1|RBL1': 1, 'REG3A|CHEM_Ca++': 1, 'DDC|DDC': 1, 'FBXW8|CHEM_Arg-like': 1, 'PRKAG1|CHEM_ATP-like': 1, 'NEK…
large_intestine+colon+carcinoma+adenocarcinoma_clus0.9_stat.txt:CLS_DONOR_VITAL_STAT:	cl:232	8	cl:21	7	6	2	6	1	1	Counter({'TP53|PPP1R13B': 8, 'TP53|PPP1R13L': 8, 'TP53|DNA/RNA': 8, 'TP53|TP53BP2': 8, 'TP53|TP53BP1': 8, 'KIT|KIT': 2, 'KRAS|CHEM_GTP-like': 2, 'KIT|YES1': 2, 'KIT|SRC': 2, 'KIT|HCK': 2, 'KIT|FYN': 2, 'KIT|FGR': 2, 'PTEN|CHEM_Organic': 2, 'KIT|FER': 2, 'KRAS|CHEM_Organic': 2, 'KIT|LYN': 2, 'KIT|PDGFRA': 2, 'CCKAR|CHEM_Metabolite': 1, 'KLK6|CHEM_Organic': 1, 'POTEF|CHEM_Organic': 1, 'PUS1|DNA/RNA…	Counter({'KRAS|CHEM_GTP-like': 7, 'KRAS|CHEM_Inorganic': 7, 'KRAS|CHEM_Mg++': 7, 'KRAS|CHEM_Organic': 5, 'PTEN|CHEM_Organic': 2, 'TP53|CHEM_Organic': 2, 'BRAF|CHEM_ATP-like': 1, 'F2RL3|CHEM_Drug-like': 1, 'ZKSCAN3|CHEM_Zn+': 1, 'F2RL3|CHEM_Organic': 1, 'CPE|CHEM_Organic': 1, 'F2RL3|CHEM_Metabolite': 1, 'BRAF|CHEM_Drug-like': 1, 'ZNF502|CHEM_Metabolite': 1, 'DAPK1|CHEM_Organic': 1, 'CD58|CD2': 1, …
large_intestine+colon+carcinoma+adenocarcinoma_clus0.9_stat.txt:CLS_DONOR_VITAL_STAT:	cl:232	8	cl:137	7	6	2	5	2	1	Counter({'TP53|PPP1R13B': 8, 'TP53|PPP1R13L': 8, 'TP53|DNA/RNA': 8, 'TP53|TP53BP2': 8, 'TP53|TP53BP1': 8, 'KIT|KIT': 2, 'KRAS|CHEM_GTP-like': 2, 'KIT|YES1': 2, 'KIT|SRC': 2, 'KIT|HCK': 2, 'KIT|FYN': 2, 'KIT|FGR': 2, 'PTEN|CHEM_Organic': 2, 'KIT|FER': 2, 'KRAS|CHEM_Organic': 2, 'KIT|LYN': 2, 'KIT|PDGFRA': 2, 'CCKAR|CHEM_Metabolite': 1, 'KLK6|CHEM_Organic': 1, 'POTEF|CHEM_Organic': 1, 'PUS1|DNA/RNA…	Counter({'KRAS|CHEM_Inorganic': 2, 'BRAF|CHEM_Organic': 2, 'KRAS|SOS2': 2, 'KRAS|SOS1': 2, 'KRAS|CHEM_GTP-like': 2, 'KRAS|CHEM_Zn+': 2, 'KRAS|RASA1': 2, 'KRAS|CHEM_Organic': 2, 'KRAS|CHEM_Mg++': 2, 'CCRL1|CHEM_Metabolite': 1, 'CCRL1|CHEM_Zn+': 1, 'FBN2|CHEM_Ca++': 1, 'TPSD1|CHEM_Organic': 1, 'PRSS37|CHEM_Metal': 1, 'RAB1B|CHEM_Organic': 1, 'OR4F6|CHEM_Metal': 1, 'MCTS1|MCTS1': 1, 'ADAMTS1|CHEM_Me…
large_intestine+colon+carcinoma+adenocarcinoma_clus0.9_stat.txt:CLS_DONOR_VITAL_STAT:	cl:21	7	cl:137	7	6	1	5	2	1	Counter({'KRAS|CHEM_GTP-like': 7, 'KRAS|CHEM_Inorganic': 7, 'KRAS|CHEM_Mg++': 7, 'KRAS|CHEM_Organic': 5, 'PTEN|CHEM_Organic': 2, 'TP53|CHEM_Organic': 2, 'BRAF|CHEM_ATP-like': 1, 'F2RL3|CHEM_Drug-like': 1, 'ZKSCAN3|CHEM_Zn+': 1, 'F2RL3|CHEM_Organic': 1, 'CPE|CHEM_Organic': 1, 'F2RL3|CHEM_Metabolite': 1, 'BRAF|CHEM_Drug-like': 1, 'ZNF502|CHEM_Metabolite': 1, 'DAPK1|CHEM_Organic': 1, 'CD58|CD2': 1, …	Counter({'KRAS|CHEM_Inorganic': 2, 'BRAF|CHEM_Organic': 2, 'KRAS|SOS2': 2, 'KRAS|SOS1': 2, 'KRAS|CHEM_GTP-like': 2, 'KRAS|CHEM_Zn+': 2, 'KRAS|RASA1': 2, 'KRAS|CHEM_Organic': 2, 'KRAS|CHEM_Mg++': 2, 'CCRL1|CHEM_Metabolite': 1, 'CCRL1|CHEM_Zn+': 1, 'FBN2|CHEM_Ca++': 1, 'TPSD1|CHEM_Organic': 1, 'PRSS37|CHEM_Metal': 1, 'RAB1B|CHEM_Organic': 1, 'OR4F6|CHEM_Metal': 1, 'MCTS1|MCTS1': 1, 'ADAMTS1|CHEM_Me…
large_intestine+colon+carcinoma+adenocarcinoma_clus0.9_stat.txt:CLS_DONOR_VITAL_STAT:	cl:21	7	cl:2	5	6	1	5	0	1	Counter({'KRAS|CHEM_GTP-like': 7, 'KRAS|CHEM_Inorganic': 7, 'KRAS|CHEM_Mg++': 7, 'KRAS|CHEM_Organic': 5, 'PTEN|CHEM_Organic': 2, 'TP53|CHEM_Organic': 2, 'BRAF|CHEM_ATP-like': 1, 'F2RL3|CHEM_Drug-like': 1, 'ZKSCAN3|CHEM_Zn+': 1, 'F2RL3|CHEM_Organic': 1, 'CPE|CHEM_Organic': 1, 'F2RL3|CHEM_Metabolite': 1, 'BRAF|CHEM_Drug-like': 1, 'ZNF502|CHEM_Metabolite': 1, 'DAPK1|CHEM_Organic': 1, 'CD58|CD2': 1, …	Counter({'TP53|DNA/RNA': 5, 'TP53|PPP1R13B': 5, 'TP53|PPP1R13L': 5, 'TP53|TP53BP2': 5, 'TP53|TP53BP1': 3, 'ZNF443|DNA/RNA': 1, 'FLT4|CHEM_pTyr-like': 1, 'NGLY1|RAD23B': 1, 'NGLY1|RAD23A': 1, 'ALX4|DLX2': 1, 'FLT4|CHEM_Metabolite': 1, 'ZNF91|DNA/RNA': 1, 'HRH3|CHEM_Organic': 1, 'TPSD1|CHEM_Organic': 1, 'ZFP91|DNA/RNA': 1, 'NRAS|CHEM_GTP-like': 1, 'OBP2A|CHEM_Metabolite': 1, 'ALX4|DNA/RNA': 1, 'PRS…
large_intestine+colon+carcinoma+adenocarcinoma_clus0.9_stat.txt:CLS_DONOR_VITAL_STAT:	cl:21	7	cl:10	5	6	1	5	0	1	Counter({'KRAS|CHEM_GTP-like': 7, 'KRAS|CHEM_Inorganic': 7, 'KRAS|CHEM_Mg++': 7, 'KRAS|CHEM_Organic': 5, 'PTEN|CHEM_Organic': 2, 'TP53|CHEM_Organic': 2, 'BRAF|CHEM_ATP-like': 1, 'F2RL3|CHEM_Drug-like': 1, 'ZKSCAN3|CHEM_Zn+': 1, 'F2RL3|CHEM_Organic': 1, 'CPE|CHEM_Organic': 1, 'F2RL3|CHEM_Metabolite': 1, 'BRAF|CHEM_Drug-like': 1, 'ZNF502|CHEM_Metabolite': 1, 'DAPK1|CHEM_Organic': 1, 'CD58|CD2': 1, …	Counter({'TP53|TP63': 4, 'TP53|TP73': 4, 'TP53|TP53': 4, 'BMP2K|CHEM_Drug-like': 1, 'DCLK3|CHEM_Ca++': 1, 'BMP2K|CHEM_Organic': 1, 'LRP1|LRPAP1': 1, 'KIT|CHEM_Mg++': 1, 'MMP3|CHEM_Organic': 1, 'INSRR|CHEM_Glycos': 1, 'KRAS|CHEM_GTP-like': 1, 'FBXW7|CHEM_Arg-like': 1, 'KIT|CHEM_ATP-like': 1, 'PIK3CA|PIK3R1': 1, 'MAFK|MAFG': 1, 'FBXW7|CHEM_Nat-mod': 1, 'KIT|CHEM_Organic': 1, 'DCLK3|CHEM_Organic': 1…
large_intestine+colon+carcinoma+adenocarcinoma_clus0.9_stat.txt:CLS_DONOR_VITAL_STAT:	cl:21	7	cl:231	5	6	1	5	0	1	Counter({'KRAS|CHEM_GTP-like': 7, 'KRAS|CHEM_Inorganic': 7, 'KRAS|CHEM_Mg++': 7, 'KRAS|CHEM_Organic': 5, 'PTEN|CHEM_Organic': 2, 'TP53|CHEM_Organic': 2, 'BRAF|CHEM_ATP-like': 1, 'F2RL3|CHEM_Drug-like': 1, 'ZKSCAN3|CHEM_Zn+': 1, 'F2RL3|CHEM_Organic': 1, 'CPE|CHEM_Organic': 1, 'F2RL3|CHEM_Metabolite': 1, 'BRAF|CHEM_Drug-like': 1, 'ZNF502|CHEM_Metabolite': 1, 'DAPK1|CHEM_Organic': 1, 'CD58|CD2': 1, …	Counter({'TP53|PPP1R13B': 5, 'TP53|PPP1R13L': 5, 'TP53|DNA/RNA': 5, 'TP53|TP53BP2': 5, 'TP53|TP53BP1': 5, 'ADORA2B|CHEM_Organic': 1, 'CDC7|CHEM_Organic': 1, 'KRAS|CHEM_GTP-like': 1, 'RRP9|CHEM_Organic': 1, 'REG3A|CHEM_Zn+': 1, 'RBM39|DNA/RNA': 1, 'SCN1A|SCN2A': 1, 'PRKAG1|CHEM_Organic': 1, 'RB1|RBL1': 1, 'REG3A|CHEM_Ca++': 1, 'DDC|DDC': 1, 'FBXW8|CHEM_Arg-like': 1, 'PRKAG1|CHEM_ATP-like': 1, 'NEK…
large_intestine+colon+carcinoma+adenocarcinoma_clus0.9_stat.txt:CLS_DONOR_VITAL_STAT:	cl:2	5	cl:10	5	5	0	5	0	1	Counter({'TP53|DNA/RNA': 5, 'TP53|PPP1R13B': 5, 'TP53|PPP1R13L': 5, 'TP53|TP53BP2': 5, 'TP53|TP53BP1': 3, 'ZNF443|DNA/RNA': 1, 'FLT4|CHEM_pTyr-like': 1, 'NGLY1|RAD23B': 1, 'NGLY1|RAD23A': 1, 'ALX4|DLX2': 1, 'FLT4|CHEM_Metabolite': 1, 'ZNF91|DNA/RNA': 1, 'HRH3|CHEM_Organic': 1, 'TPSD1|CHEM_Organic': 1, 'ZFP91|DNA/RNA': 1, 'NRAS|CHEM_GTP-like': 1, 'OBP2A|CHEM_Metabolite': 1, 'ALX4|DNA/RNA': 1, 'PRS…	Counter({'TP53|TP63': 4, 'TP53|TP73': 4, 'TP53|TP53': 4, 'BMP2K|CHEM_Drug-like': 1, 'DCLK3|CHEM_Ca++': 1, 'BMP2K|CHEM_Organic': 1, 'LRP1|LRPAP1': 1, 'KIT|CHEM_Mg++': 1, 'MMP3|CHEM_Organic': 1, 'INSRR|CHEM_Glycos': 1, 'KRAS|CHEM_GTP-like': 1, 'FBXW7|CHEM_Arg-like': 1, 'KIT|CHEM_ATP-like': 1, 'PIK3CA|PIK3R1': 1, 'MAFK|MAFG': 1, 'FBXW7|CHEM_Nat-mod': 1, 'KIT|CHEM_Organic': 1, 'DCLK3|CHEM_Organic': 1…
large_intestine+colon+carcinoma+adenocarcinoma_clus0.9_stat.txt:CLS_DONOR_VITAL_STAT:	cl:2	5	cl:231	5	5	0	5	0	1	Counter({'TP53|DNA/RNA': 5, 'TP53|PPP1R13B': 5, 'TP53|PPP1R13L': 5, 'TP53|TP53BP2': 5, 'TP53|TP53BP1': 3, 'ZNF443|DNA/RNA': 1, 'FLT4|CHEM_pTyr-like': 1, 'NGLY1|RAD23B': 1, 'NGLY1|RAD23A': 1, 'ALX4|DLX2': 1, 'FLT4|CHEM_Metabolite': 1, 'ZNF91|DNA/RNA': 1, 'HRH3|CHEM_Organic': 1, 'TPSD1|CHEM_Organic': 1, 'ZFP91|DNA/RNA': 1, 'NRAS|CHEM_GTP-like': 1, 'OBP2A|CHEM_Metabolite': 1, 'ALX4|DNA/RNA': 1, 'PRS…	Counter({'TP53|PPP1R13B': 5, 'TP53|PPP1R13L': 5, 'TP53|DNA/RNA': 5, 'TP53|TP53BP2': 5, 'TP53|TP53BP1': 5, 'ADORA2B|CHEM_Organic': 1, 'CDC7|CHEM_Organic': 1, 'KRAS|CHEM_GTP-like': 1, 'RRP9|CHEM_Organic': 1, 'REG3A|CHEM_Zn+': 1, 'RBM39|DNA/RNA': 1, 'SCN1A|SCN2A': 1, 'PRKAG1|CHEM_Organic': 1, 'RB1|RBL1': 1, 'REG3A|CHEM_Ca++': 1, 'DDC|DDC': 1, 'FBXW8|CHEM_Arg-like': 1, 'PRKAG1|CHEM_ATP-like': 1, 'NEK…
large_intestine+colon+carcinoma+adenocarcinoma_clus0.9_stat.txt:CLS_DONOR_VITAL_STAT:	cl:10	5	cl:231	5	5	0	5	0	1	Counter({'TP53|TP63': 4, 'TP53|TP73': 4, 'TP53|TP53': 4, 'BMP2K|CHEM_Drug-like': 1, 'DCLK3|CHEM_Ca++': 1, 'BMP2K|CHEM_Organic': 1, 'LRP1|LRPAP1': 1, 'KIT|CHEM_Mg++': 1, 'MMP3|CHEM_Organic': 1, 'INSRR|CHEM_Glycos': 1, 'KRAS|CHEM_GTP-like': 1, 'FBXW7|CHEM_Arg-like': 1, 'KIT|CHEM_ATP-like': 1, 'PIK3CA|PIK3R1': 1, 'MAFK|MAFG': 1, 'FBXW7|CHEM_Nat-mod': 1, 'KIT|CHEM_Organic': 1, 'DCLK3|CHEM_Organic': 1…	Counter({'TP53|PPP1R13B': 5, 'TP53|PPP1R13L': 5, 'TP53|DNA/RNA': 5, 'TP53|TP53BP2': 5, 'TP53|TP53BP1': 5, 'ADORA2B|CHEM_Organic': 1, 'CDC7|CHEM_Organic': 1, 'KRAS|CHEM_GTP-like': 1, 'RRP9|CHEM_Organic': 1, 'REG3A|CHEM_Zn+': 1, 'RBM39|DNA/RNA': 1, 'SCN1A|SCN2A': 1, 'PRKAG1|CHEM_Organic': 1, 'RB1|RBL1': 1, 'REG3A|CHEM_Ca++': 1, 'DDC|DDC': 1, 'FBXW8|CHEM_Arg-like': 1, 'PRKAG1|CHEM_ATP-like': 1, 'NEK…
large_intestine+rectum+carcinoma+adenocarcinoma_clus0.9_stat.txt:CLS_DONOR_VITAL_STAT:	cl:21	31	cl:15	5	28	3	5	0	1	Counter({'KRAS|CHEM_Inorganic': 9, 'KRAS|CHEM_GTP-like': 9, 'KRAS|CHEM_Mg++': 9, 'KRAS|CHEM_Organic': 7, 'TP53|CHEM_Zn+': 7, 'ZNF498|DNA/RNA': 2, 'ZNF420|DNA/RNA': 2, 'INVS|CHEM_Organic': 1, 'DAPK1|DNA/RNA': 1, 'DTYMK|CHEM_ATP-like': 1, 'NF1|CHEM_Mg++': 1, 'CD1E|CHEM_Met-like': 1, 'BRAF|CHEM_Mg++': 1, 'CD1E|CHEM_Plipid': 1, 'ANXA7|CHEM_Organic': 1, 'CD1C|CHEM_Sugar': 1, 'SOX12|DNA/RNA': 1, 'HNF4A…	Counter({'TP53|PPP1R13B': 5, 'TP53|PPP1R13L': 5, 'TP53|TP73': 5, 'TP53|DNA/RNA': 5, 'TP53|TP53BP2': 5, 'RHOJ|PAK3': 1, 'KRAS|CHEM_GTP-like': 1, 'PABPC5|DNA/RNA': 1, 'RHOJ|CHEM_Organic': 1, 'THNSL1|CHEM_Metabolite': 1, 'ACTN2|CHEM_Metal': 1, 'RAB11B|CHEM_Mg++': 1, 'ERBB2|CHEM_Drug-like': 1, 'SLIT3|CHEM_pTyr-like': 1, 'CLOCK|ARNTL2': 1, 'ERBB2|CHEM_Organic': 1, 'SLIT3|CHEM_Sugar': 1, 'RHOJ|CHEM_Mg+…
liver+NS+carcinoma+hepatocellular_carcinoma_clus0.9_stat.txt:CLS_DONOR_VITAL_STAT:	cl:34	119	cl:5	6	57	55	3	2	1	Counter({'PAK7|CHEM_Organic': 3, 'ZNF77|DNA/RNA': 2, 'PCDHA3|CHEM_Ca++': 2, 'JAK3|CHEM_Organic': 2, 'GRIA4|CHEM_Organic': 2, 'GZMA|CHEM_Metabolite': 2, 'PAK7|CHEM_Drug-like': 2, 'CA4|CHEM_Organic': 2, 'ZNF260|DNA/RNA': 2, 'ZNF77|CHEM_Metabolite': 2, 'PAK7|CHEM_ATP-like': 2, 'PAK7|CHEM_Mg++': 2, 'ZFP2|DNA/RNA': 2, 'PAK7|CHEM_Metabolite': 2, 'ZNF793|CHEM_Metabolite': 1, 'GPR61|CHEM_Organic': 1, 'PR…	Counter({'CTNNB1|CDH15': 6, 'CTNNB1|CDH12': 6, 'CTNNB1|CDH10': 6, 'CTNNB1|CDH11': 6, 'CTNNB1|CDH18': 6, 'CTNNB1|JUP': 6, 'CTNNB1|LEF1': 6, 'CTNNB1|APC': 6, 'CTNNB1|TCF7': 6, 'CTNNB1|CDH4': 6, 'CTNNB1|CDH5': 6, 'CTNNB1|CDH6': 6, 'CTNNB1|CDH7': 6, 'CTNNB1|CDH1': 6, 'CTNNB1|CDH2': 6, 'CTNNB1|CDH3': 6, 'CTNNB1|TCF7L1': 6, 'CTNNB1|TCF7L2': 6, 'CTNNB1|CDH8': 6, 'CTNNB1|CDH9': 6, 'CTNNB1|CHEM_pST-like':…
liver+NS+carcinoma+hepatocellular_carcinoma_clus0.9_stat.txt:CLS_DONOR_VITAL_STAT:	cl:35	13	cl:17	8	7	5	5	3	1	Counter({'ZNF606|CHEM_Zn+': 2, 'TP53|CHEM_Zn+': 2, 'PRDM5|DNA/RNA': 1, 'EPHA5|EFNA2': 1, 'HDAC6|CHEM_Zn+': 1, 'HUNK|CHEM_Metabolite': 1, 'ZNF441|CHEM_Zn+': 1, 'AAK1|CHEM_ATP-like': 1, 'FBN2|CHEM_Ca++': 1, 'KLF15|DNA/RNA': 1, 'OSBPL2|CHEM_Plipid': 1, 'AMACR|CHEM_Organic': 1, 'HDAC6|CHEM_Lys-like': 1, 'ZNF566|DNA/RNA': 1, 'NOVA2|DNA/RNA': 1, 'ADAT1|CHEM_Metabolite': 1, 'BTRC|CHEM_pST-like': 1, 'ZNF…	Counter({'TP53|TP73': 4, 'TP53|TP53': 3, 'CTNNB1|LEF1': 3, 'TP53|TP63': 3, 'CTNNB1|APC': 3, 'CTNNB1|NR5A1': 3, 'CTNNB1|NR5A2': 3, 'CTNNB1|CTNNBIP1': 3, 'CTNNB1|TCF7L2': 3, 'SLIT3|ROBO1': 1, 'SLIT3|ROBO4': 1, 'MAST3|CHEM_Ca++': 1, 'FBN2|CHEM_Ca++': 1, 'KDM8|CHEM_Zn+': 1, 'KDM8|CHEM_Metal': 1, 'SEMA6A|PLXNA4': 1, 'SEMA6A|PLXNA3': 1, 'SEMA6A|PLXNA2': 1, 'SEMA6A|PLXNA1': 1, 'GRK6|CHEM_Metabolite': 1,…
liver+NS+carcinoma+hepatocellular_carcinoma_clus0.9_stat.txt:CLS_DONOR_VITAL_STAT:	cl:35	13	cl:189	8	7	5	5	3	1	Counter({'ZNF606|CHEM_Zn+': 2, 'TP53|CHEM_Zn+': 2, 'PRDM5|DNA/RNA': 1, 'EPHA5|EFNA2': 1, 'HDAC6|CHEM_Zn+': 1, 'HUNK|CHEM_Metabolite': 1, 'ZNF441|CHEM_Zn+': 1, 'AAK1|CHEM_ATP-like': 1, 'FBN2|CHEM_Ca++': 1, 'KLF15|DNA/RNA': 1, 'OSBPL2|CHEM_Plipid': 1, 'AMACR|CHEM_Organic': 1, 'HDAC6|CHEM_Lys-like': 1, 'ZNF566|DNA/RNA': 1, 'NOVA2|DNA/RNA': 1, 'ADAT1|CHEM_Metabolite': 1, 'BTRC|CHEM_pST-like': 1, 'ZNF…	Counter({'CTNNB1|HLA-A': 8, 'CTNNB1|BTRC': 8, 'CTNNB1|FBXW11': 8, 'ZNF417|DNA/RNA': 2, 'ZNF813|DNA/RNA': 1, 'SALL4|CHEM_Zn+': 1, 'CSNK1G1|CHEM_Organic': 1, 'KCNIP1|CHEM_Mn++': 1, 'TPO|CHEM_Drug-like': 1, 'TPSD1|CHEM_Organic': 1, 'ZNF37A|CHEM_Metabolite': 1, 'CXCR4|CHEM_Metabolite': 1, 'CSNK1G1|CHEM_Drug-like': 1, 'PRSS38|CHEM_Zn+': 1, 'CIRBP|CHEM_Organic': 1, 'ZNF417|CHEM_Zn+': 1, 'CD46|CHEM_Meta…
liver+NS+carcinoma+hepatocellular_carcinoma_clus0.9_stat.txt:CLS_DONOR_VITAL_STAT:	cl:35	13	cl:5	6	7	5	3	2	1	Counter({'ZNF606|CHEM_Zn+': 2, 'TP53|CHEM_Zn+': 2, 'PRDM5|DNA/RNA': 1, 'EPHA5|EFNA2': 1, 'HDAC6|CHEM_Zn+': 1, 'HUNK|CHEM_Metabolite': 1, 'ZNF441|CHEM_Zn+': 1, 'AAK1|CHEM_ATP-like': 1, 'FBN2|CHEM_Ca++': 1, 'KLF15|DNA/RNA': 1, 'OSBPL2|CHEM_Plipid': 1, 'AMACR|CHEM_Organic': 1, 'HDAC6|CHEM_Lys-like': 1, 'ZNF566|DNA/RNA': 1, 'NOVA2|DNA/RNA': 1, 'ADAT1|CHEM_Metabolite': 1, 'BTRC|CHEM_pST-like': 1, 'ZNF…	Counter({'CTNNB1|CDH15': 6, 'CTNNB1|CDH12': 6, 'CTNNB1|CDH10': 6, 'CTNNB1|CDH11': 6, 'CTNNB1|CDH18': 6, 'CTNNB1|JUP': 6, 'CTNNB1|LEF1': 6, 'CTNNB1|APC': 6, 'CTNNB1|TCF7': 6, 'CTNNB1|CDH4': 6, 'CTNNB1|CDH5': 6, 'CTNNB1|CDH6': 6, 'CTNNB1|CDH7': 6, 'CTNNB1|CDH1': 6, 'CTNNB1|CDH2': 6, 'CTNNB1|CDH3': 6, 'CTNNB1|TCF7L1': 6, 'CTNNB1|TCF7L2': 6, 'CTNNB1|CDH8': 6, 'CTNNB1|CDH9': 6, 'CTNNB1|CHEM_pST-like':…
liver+NS+carcinoma+hepatocellular_carcinoma_clus0.9_stat.txt:CLS_DONOR_VITAL_STAT:	cl:17	8	cl:189	8	5	3	5	3	1	Counter({'TP53|TP73': 4, 'TP53|TP53': 3, 'CTNNB1|LEF1': 3, 'TP53|TP63': 3, 'CTNNB1|APC': 3, 'CTNNB1|NR5A1': 3, 'CTNNB1|NR5A2': 3, 'CTNNB1|CTNNBIP1': 3, 'CTNNB1|TCF7L2': 3, 'SLIT3|ROBO1': 1, 'SLIT3|ROBO4': 1, 'MAST3|CHEM_Ca++': 1, 'FBN2|CHEM_Ca++': 1, 'KDM8|CHEM_Zn+': 1, 'KDM8|CHEM_Metal': 1, 'SEMA6A|PLXNA4': 1, 'SEMA6A|PLXNA3': 1, 'SEMA6A|PLXNA2': 1, 'SEMA6A|PLXNA1': 1, 'GRK6|CHEM_Metabolite': 1,…	Counter({'CTNNB1|HLA-A': 8, 'CTNNB1|BTRC': 8, 'CTNNB1|FBXW11': 8, 'ZNF417|DNA/RNA': 2, 'ZNF813|DNA/RNA': 1, 'SALL4|CHEM_Zn+': 1, 'CSNK1G1|CHEM_Organic': 1, 'KCNIP1|CHEM_Mn++': 1, 'TPO|CHEM_Drug-like': 1, 'TPSD1|CHEM_Organic': 1, 'ZNF37A|CHEM_Metabolite': 1, 'CXCR4|CHEM_Metabolite': 1, 'CSNK1G1|CHEM_Drug-like': 1, 'PRSS38|CHEM_Zn+': 1, 'CIRBP|CHEM_Organic': 1, 'ZNF417|CHEM_Zn+': 1, 'CD46|CHEM_Meta…
liver+NS+carcinoma+hepatocellular_carcinoma_clus0.9_stat.txt:CLS_DONOR_VITAL_STAT:	cl:17	8	cl:2	7	5	3	5	2	1	Counter({'TP53|TP73': 4, 'TP53|TP53': 3, 'CTNNB1|LEF1': 3, 'TP53|TP63': 3, 'CTNNB1|APC': 3, 'CTNNB1|NR5A1': 3, 'CTNNB1|NR5A2': 3, 'CTNNB1|CTNNBIP1': 3, 'CTNNB1|TCF7L2': 3, 'SLIT3|ROBO1': 1, 'SLIT3|ROBO4': 1, 'MAST3|CHEM_Ca++': 1, 'FBN2|CHEM_Ca++': 1, 'KDM8|CHEM_Zn+': 1, 'KDM8|CHEM_Metal': 1, 'SEMA6A|PLXNA4': 1, 'SEMA6A|PLXNA3': 1, 'SEMA6A|PLXNA2': 1, 'SEMA6A|PLXNA1': 1, 'GRK6|CHEM_Metabolite': 1,…	Counter({'CTNNB1|FBXW11': 7, 'CTNNB1|BTRC': 7, 'DDX41|CHEM_Ca++': 1, 'FREM1|CHEM_Zn+': 1, 'TP53|TP53BP1': 1, 'HIST1H4A|HIST2H3A': 1, 'THRB|DNA/RNA': 1, 'JAK2|CHEM_Organic': 1, 'ZNF543|CHEM_Metabolite': 1, 'PSMB10|PSMB3': 1, 'EFEMP2|CHEM_Metal': 1, 'GAD2|GAD1': 1, 'HIST1H4A|CENPA': 1, 'EFEMP2|CHEM_Ca++': 1, 'HPGD|CHEM_NAD-like': 1, 'FAT4|CHEM_Ca++': 1, 'ZNF543|DNA/RNA': 1, 'HIST1H4A|HIST3H3': 1, '…
liver+NS+carcinoma+hepatocellular_carcinoma_clus0.9_stat.txt:CLS_DONOR_VITAL_STAT:	cl:17	8	cl:5	6	5	3	3	2	1	Counter({'TP53|TP73': 4, 'TP53|TP53': 3, 'CTNNB1|LEF1': 3, 'TP53|TP63': 3, 'CTNNB1|APC': 3, 'CTNNB1|NR5A1': 3, 'CTNNB1|NR5A2': 3, 'CTNNB1|CTNNBIP1': 3, 'CTNNB1|TCF7L2': 3, 'SLIT3|ROBO1': 1, 'SLIT3|ROBO4': 1, 'MAST3|CHEM_Ca++': 1, 'FBN2|CHEM_Ca++': 1, 'KDM8|CHEM_Zn+': 1, 'KDM8|CHEM_Metal': 1, 'SEMA6A|PLXNA4': 1, 'SEMA6A|PLXNA3': 1, 'SEMA6A|PLXNA2': 1, 'SEMA6A|PLXNA1': 1, 'GRK6|CHEM_Metabolite': 1,…	Counter({'CTNNB1|CDH15': 6, 'CTNNB1|CDH12': 6, 'CTNNB1|CDH10': 6, 'CTNNB1|CDH11': 6, 'CTNNB1|CDH18': 6, 'CTNNB1|JUP': 6, 'CTNNB1|LEF1': 6, 'CTNNB1|APC': 6, 'CTNNB1|TCF7': 6, 'CTNNB1|CDH4': 6, 'CTNNB1|CDH5': 6, 'CTNNB1|CDH6': 6, 'CTNNB1|CDH7': 6, 'CTNNB1|CDH1': 6, 'CTNNB1|CDH2': 6, 'CTNNB1|CDH3': 6, 'CTNNB1|TCF7L1': 6, 'CTNNB1|TCF7L2': 6, 'CTNNB1|CDH8': 6, 'CTNNB1|CDH9': 6, 'CTNNB1|CHEM_pST-like':…
liver+NS+carcinoma+hepatocellular_carcinoma_clus0.9_stat.txt:CLS_DONOR_VITAL_STAT:	cl:189	8	cl:2	7	5	3	5	2	1	Counter({'CTNNB1|HLA-A': 8, 'CTNNB1|BTRC': 8, 'CTNNB1|FBXW11': 8, 'ZNF417|DNA/RNA': 2, 'ZNF813|DNA/RNA': 1, 'SALL4|CHEM_Zn+': 1, 'CSNK1G1|CHEM_Organic': 1, 'KCNIP1|CHEM_Mn++': 1, 'TPO|CHEM_Drug-like': 1, 'TPSD1|CHEM_Organic': 1, 'ZNF37A|CHEM_Metabolite': 1, 'CXCR4|CHEM_Metabolite': 1, 'CSNK1G1|CHEM_Drug-like': 1, 'PRSS38|CHEM_Zn+': 1, 'CIRBP|CHEM_Organic': 1, 'ZNF417|CHEM_Zn+': 1, 'CD46|CHEM_Meta…	Counter({'CTNNB1|FBXW11': 7, 'CTNNB1|BTRC': 7, 'DDX41|CHEM_Ca++': 1, 'FREM1|CHEM_Zn+': 1, 'TP53|TP53BP1': 1, 'HIST1H4A|HIST2H3A': 1, 'THRB|DNA/RNA': 1, 'JAK2|CHEM_Organic': 1, 'ZNF543|CHEM_Metabolite': 1, 'PSMB10|PSMB3': 1, 'EFEMP2|CHEM_Metal': 1, 'GAD2|GAD1': 1, 'HIST1H4A|CENPA': 1, 'EFEMP2|CHEM_Ca++': 1, 'HPGD|CHEM_NAD-like': 1, 'FAT4|CHEM_Ca++': 1, 'ZNF543|DNA/RNA': 1, 'HIST1H4A|HIST3H3': 1, '…
liver+NS+carcinoma+hepatocellular_carcinoma_clus0.9_stat.txt:CLS_DONOR_VITAL_STAT:	cl:189	8	cl:5	6	5	3	3	2	1	Counter({'CTNNB1|HLA-A': 8, 'CTNNB1|BTRC': 8, 'CTNNB1|FBXW11': 8, 'ZNF417|DNA/RNA': 2, 'ZNF813|DNA/RNA': 1, 'SALL4|CHEM_Zn+': 1, 'CSNK1G1|CHEM_Organic': 1, 'KCNIP1|CHEM_Mn++': 1, 'TPO|CHEM_Drug-like': 1, 'TPSD1|CHEM_Organic': 1, 'ZNF37A|CHEM_Metabolite': 1, 'CXCR4|CHEM_Metabolite': 1, 'CSNK1G1|CHEM_Drug-like': 1, 'PRSS38|CHEM_Zn+': 1, 'CIRBP|CHEM_Organic': 1, 'ZNF417|CHEM_Zn+': 1, 'CD46|CHEM_Meta…	Counter({'CTNNB1|CDH15': 6, 'CTNNB1|CDH12': 6, 'CTNNB1|CDH10': 6, 'CTNNB1|CDH11': 6, 'CTNNB1|CDH18': 6, 'CTNNB1|JUP': 6, 'CTNNB1|LEF1': 6, 'CTNNB1|APC': 6, 'CTNNB1|TCF7': 6, 'CTNNB1|CDH4': 6, 'CTNNB1|CDH5': 6, 'CTNNB1|CDH6': 6, 'CTNNB1|CDH7': 6, 'CTNNB1|CDH1': 6, 'CTNNB1|CDH2': 6, 'CTNNB1|CDH3': 6, 'CTNNB1|TCF7L1': 6, 'CTNNB1|TCF7L2': 6, 'CTNNB1|CDH8': 6, 'CTNNB1|CDH9': 6, 'CTNNB1|CHEM_pST-like':…
liver+NS+carcinoma+hepatocellular_carcinoma_clus0.9_stat.txt:CLS_DONOR_VITAL_STAT:	cl:2	7	cl:29	7	5	2	6	1	1	Counter({'CTNNB1|FBXW11': 7, 'CTNNB1|BTRC': 7, 'DDX41|CHEM_Ca++': 1, 'FREM1|CHEM_Zn+': 1, 'TP53|TP53BP1': 1, 'HIST1H4A|HIST2H3A': 1, 'THRB|DNA/RNA': 1, 'JAK2|CHEM_Organic': 1, 'ZNF543|CHEM_Metabolite': 1, 'PSMB10|PSMB3': 1, 'EFEMP2|CHEM_Metal': 1, 'GAD2|GAD1': 1, 'HIST1H4A|CENPA': 1, 'EFEMP2|CHEM_Ca++': 1, 'HPGD|CHEM_NAD-like': 1, 'FAT4|CHEM_Ca++': 1, 'ZNF543|DNA/RNA': 1, 'HIST1H4A|HIST3H3': 1, '…	Counter({'TP53|TP73': 7, 'TP53|PPP1R13B': 7, 'TP53|PPP1R13L': 7, 'TP53|TP53BP2': 7, 'TP53|TP63': 6, 'TP53|TP53': 6, 'TP53|TP53BP1': 6, 'ZNF813|DNA/RNA': 1, 'CTNNB1|HLA-A': 1, 'C1RL|CHEM_Arg-like': 1, 'LINGO1|CHEM_Cu+': 1, 'ZFP91|DNA/RNA': 1, 'CTNNB1|FBXW11': 1, 'ESPNL|CHEM_ATP-like': 1, 'HIBCH|CHEM_Mg++': 1, 'EEF1A1|CHEM_Mg++': 1, 'CDH7|CHEM_Ca++': 1, 'ELANE|CHEM_Organic': 1, 'TMPRSS11D|CHEM_Inor…
liver+NS+carcinoma+hepatocellular_carcinoma_clus0.9_stat.txt:CLS_DONOR_VITAL_STAT:	cl:2	7	cl:5	6	5	2	3	2	1	Counter({'CTNNB1|FBXW11': 7, 'CTNNB1|BTRC': 7, 'DDX41|CHEM_Ca++': 1, 'FREM1|CHEM_Zn+': 1, 'TP53|TP53BP1': 1, 'HIST1H4A|HIST2H3A': 1, 'THRB|DNA/RNA': 1, 'JAK2|CHEM_Organic': 1, 'ZNF543|CHEM_Metabolite': 1, 'PSMB10|PSMB3': 1, 'EFEMP2|CHEM_Metal': 1, 'GAD2|GAD1': 1, 'HIST1H4A|CENPA': 1, 'EFEMP2|CHEM_Ca++': 1, 'HPGD|CHEM_NAD-like': 1, 'FAT4|CHEM_Ca++': 1, 'ZNF543|DNA/RNA': 1, 'HIST1H4A|HIST3H3': 1, '…	Counter({'CTNNB1|CDH15': 6, 'CTNNB1|CDH12': 6, 'CTNNB1|CDH10': 6, 'CTNNB1|CDH11': 6, 'CTNNB1|CDH18': 6, 'CTNNB1|JUP': 6, 'CTNNB1|LEF1': 6, 'CTNNB1|APC': 6, 'CTNNB1|TCF7': 6, 'CTNNB1|CDH4': 6, 'CTNNB1|CDH5': 6, 'CTNNB1|CDH6': 6, 'CTNNB1|CDH7': 6, 'CTNNB1|CDH1': 6, 'CTNNB1|CDH2': 6, 'CTNNB1|CDH3': 6, 'CTNNB1|TCF7L1': 6, 'CTNNB1|TCF7L2': 6, 'CTNNB1|CDH8': 6, 'CTNNB1|CDH9': 6, 'CTNNB1|CHEM_pST-like':…
liver+NS+carcinoma+hepatocellular_carcinoma_clus0.9_stat.txt:CLS_DONOR_VITAL_STAT:	cl:2	7	cl:14	6	5	2	5	1	1	Counter({'CTNNB1|FBXW11': 7, 'CTNNB1|BTRC': 7, 'DDX41|CHEM_Ca++': 1, 'FREM1|CHEM_Zn+': 1, 'TP53|TP53BP1': 1, 'HIST1H4A|HIST2H3A': 1, 'THRB|DNA/RNA': 1, 'JAK2|CHEM_Organic': 1, 'ZNF543|CHEM_Metabolite': 1, 'PSMB10|PSMB3': 1, 'EFEMP2|CHEM_Metal': 1, 'GAD2|GAD1': 1, 'HIST1H4A|CENPA': 1, 'EFEMP2|CHEM_Ca++': 1, 'HPGD|CHEM_NAD-like': 1, 'FAT4|CHEM_Ca++': 1, 'ZNF543|DNA/RNA': 1, 'HIST1H4A|HIST3H3': 1, '…	Counter({'CTNNB1|APC': 3, 'CTNNB1|LEF1': 2, 'CTNNB1|TCF7L2': 2, 'ZNF85|DNA/RNA': 2, 'CABP5|CHEM_Mg++': 1, 'NT5C3|CHEM_Metal': 1, 'XPNPEP2|CHEM_Organic': 1, 'VSIG4|C3': 1, 'SPACA3|CHEM_Inorganic': 1, 'ZNF823|DNA/RNA': 1, 'BMPR1B|CHEM_Mg++': 1, 'CELA3B|CHEM_Mg++': 1, 'LAMC3|LAMA5': 1, 'LAMC3|LAMA2': 1, 'CTNNB1|JUP': 1, 'KLF15|CHEM_Zn+': 1, 'CRYBA1|CRYBA1': 1, 'MYO6|CHEM_ATP-like': 1, 'CRYBA1|CRYBA4…
liver+NS+carcinoma+hepatocellular_carcinoma_clus0.9_stat.txt:CLS_DONOR_VITAL_STAT:	cl:29	7	cl:14	6	6	1	5	1	1	Counter({'TP53|TP73': 7, 'TP53|PPP1R13B': 7, 'TP53|PPP1R13L': 7, 'TP53|TP53BP2': 7, 'TP53|TP63': 6, 'TP53|TP53': 6, 'TP53|TP53BP1': 6, 'ZNF813|DNA/RNA': 1, 'CTNNB1|HLA-A': 1, 'C1RL|CHEM_Arg-like': 1, 'LINGO1|CHEM_Cu+': 1, 'ZFP91|DNA/RNA': 1, 'CTNNB1|FBXW11': 1, 'ESPNL|CHEM_ATP-like': 1, 'HIBCH|CHEM_Mg++': 1, 'EEF1A1|CHEM_Mg++': 1, 'CDH7|CHEM_Ca++': 1, 'ELANE|CHEM_Organic': 1, 'TMPRSS11D|CHEM_Inor…	Counter({'CTNNB1|APC': 3, 'CTNNB1|LEF1': 2, 'CTNNB1|TCF7L2': 2, 'ZNF85|DNA/RNA': 2, 'CABP5|CHEM_Mg++': 1, 'NT5C3|CHEM_Metal': 1, 'XPNPEP2|CHEM_Organic': 1, 'VSIG4|C3': 1, 'SPACA3|CHEM_Inorganic': 1, 'ZNF823|DNA/RNA': 1, 'BMPR1B|CHEM_Mg++': 1, 'CELA3B|CHEM_Mg++': 1, 'LAMC3|LAMA5': 1, 'LAMC3|LAMA2': 1, 'CTNNB1|JUP': 1, 'KLF15|CHEM_Zn+': 1, 'CRYBA1|CRYBA1': 1, 'MYO6|CHEM_ATP-like': 1, 'CRYBA1|CRYBA4…
liver+NS+carcinoma+NS_clus0.9_stat.txt:CLS_DONOR_VITAL_STAT:	cl:188	27	cl:2	6	26	1	6	0	1	Counter({'AKR1C4|CHEM_Organic': 2, 'SBK2|CHEM_Organic': 2, 'RDH16|CHEM_Organic': 2, 'DNM1|CHEM_Metabolite': 2, 'PXDN|CHEM_Organic': 2, 'RAP2C|CHEM_GTP-like': 2, 'DDX4|CHEM_ATP-like': 2, 'OR2A2|CHEM_Organic': 2, 'HMCN1|CHEM_Metabolite': 2, 'DNM1|CHEM_GTP-like': 2, 'TEC|CHEM_Organic': 1, 'OR2M3|CHEM_Organic': 1, 'NR2F2|CHEM_Metabolite': 1, 'RPS6KB2|CHEM_Organic': 1, 'TEC|CHEM_Drug-like': 1, 'PDE6H|…	Counter({'CTNNB1|FBXW11': 6, 'CTNNB1|BTRC': 6, 'ZKSCAN5|CHEM_Organic': 2, 'ITSN2|CHEM_Ca++': 2, 'ZKSCAN5|DNA/RNA': 2, 'ZKSCAN5|CHEM_Metabolite': 2, 'FLRT2|CHEM_pTyr-like': 2, 'ALX3|DNA/RNA': 2, 'ANKRA2|CHEM_Organic': 2, 'FLRT2|CHEM_Mg++': 2, 'SALL4|CHEM_Zn+': 1, 'KLHL23|CHEM_Zn+': 1, 'STRBP|DNA/RNA': 1, 'ANXA1|CHEM_Ca++': 1, 'ZNF367|DNA/RNA': 1, 'ADH5|CHEM_Metal': 1, 'ADH5|CHEM_Cu+': 1, 'KLK2|CHE…
liver+NS+carcinoma+NS_clus0.9_stat.txt:CLS_DONOR_VITAL_STAT:	cl:188	27	cl:22	6	26	1	6	0	1	Counter({'AKR1C4|CHEM_Organic': 2, 'SBK2|CHEM_Organic': 2, 'RDH16|CHEM_Organic': 2, 'DNM1|CHEM_Metabolite': 2, 'PXDN|CHEM_Organic': 2, 'RAP2C|CHEM_GTP-like': 2, 'DDX4|CHEM_ATP-like': 2, 'OR2A2|CHEM_Organic': 2, 'HMCN1|CHEM_Metabolite': 2, 'DNM1|CHEM_GTP-like': 2, 'TEC|CHEM_Organic': 1, 'OR2M3|CHEM_Organic': 1, 'NR2F2|CHEM_Metabolite': 1, 'RPS6KB2|CHEM_Organic': 1, 'TEC|CHEM_Drug-like': 1, 'PDE6H|…	Counter({'GSTM5|CHEM_Metabolite': 2, 'CTNNB1|CDH12': 2, 'CTNNB1|CDH10': 2, 'CTNNB1|CDH11': 2, 'RPL12|DNA/RNA': 2, 'ADH1A|CHEM_Fatty-acid': 2, 'CTNNB1|CDH15': 2, 'QARS|DNA/RNA': 2, 'LINGO2|DNA/RNA': 2, 'CTNNB1|LEF1': 2, 'ADH1A|CHEM_Zn+': 2, 'CTNNB1|APC': 2, 'NOS2|CHEM_Metabolite': 2, 'CTNNB1|CDH4': 2, 'CTNNB1|CDH5': 2, 'CTNNB1|CDH6': 2, 'GSTM5|CHEM_Ca++': 2, 'CTNNB1|CDH1': 2, 'CTNNB1|CDH2': 2, 'CT…
liver+NS+carcinoma+NS_clus0.9_stat.txt:CLS_DONOR_VITAL_STAT:	cl:188	27	cl:19	5	26	1	5	0	1	Counter({'AKR1C4|CHEM_Organic': 2, 'SBK2|CHEM_Organic': 2, 'RDH16|CHEM_Organic': 2, 'DNM1|CHEM_Metabolite': 2, 'PXDN|CHEM_Organic': 2, 'RAP2C|CHEM_GTP-like': 2, 'DDX4|CHEM_ATP-like': 2, 'OR2A2|CHEM_Organic': 2, 'HMCN1|CHEM_Metabolite': 2, 'DNM1|CHEM_GTP-like': 2, 'TEC|CHEM_Organic': 1, 'OR2M3|CHEM_Organic': 1, 'NR2F2|CHEM_Metabolite': 1, 'RPS6KB2|CHEM_Organic': 1, 'TEC|CHEM_Drug-like': 1, 'PDE6H|…	Counter({'TP53|PPP1R13B': 5, 'TP53|PPP1R13L': 5, 'TP53|DNA/RNA': 5, 'TP53|TP53BP2': 5, 'CTNNB1|LEF1': 2, 'CTNNB1|APC': 2, 'CTNNB1|CTNNBIP1': 2, 'SMOX|CHEM_FAD-like': 2, 'RPS6KA3|CHEM_Mg++': 2, 'GCM2|DNA/RNA': 2, 'RPS6KA3|CHEM_Organic': 2, 'SMOX|CHEM_Organic': 2, 'CTNNB1|TCF7L2': 2, 'CTNNB1|NR5A1': 2, 'CTNNB1|NR5A2': 2, 'RPS6KA3|CHEM_Drug-like': 2, 'ZNF100|DNA/RNA': 1, 'STK32B|CHEM_Drug-like': 1, …
liver+NS+carcinoma+NS_clus0.9_stat.txt:CLS_DONOR_VITAL_STAT:	cl:68	22	cl:17	6	16	6	4	2	1	Counter({'TP53|TP53': 6, 'TP53|TP63': 6, 'TP53|TP73': 6, 'FGF12|CHEM_Organic': 2, 'YBX1|DNA/RNA': 2, 'DDX55|CHEM_ATP-like': 2, 'APAF1|CHEM_pST-like': 2, 'VCAM1|VCAM1': 2, 'KDM6A|CHEM_Metal': 2, 'ZNF853|DNA/RNA': 2, 'H2AFJ|HIST3H3': 2, 'BIRC2|UBE2N': 2, 'DECR1|CHEM_NAD-like': 2, 'SYK|CHEM_Drug-like': 2, 'OTC|CHEM_Organic': 2, 'SYK|ERBB2': 2, 'ANXA3|CHEM_Ca++': 2, 'SYK|ERBB4': 2, 'COL5A1|COL5A1': 2…	Counter({'CTNNB1|HLA-A': 6, 'CTNNB1|FBXW11': 6, 'CTNNB1|BTRC': 6, 'PRKACG|CHEM_pTyr-like': 2, 'PRKACG|DNA/RNA': 2, 'PRKACG|PKIA': 2, 'PRKACG|GSK3B': 2, 'PRKACG|CHEM_Mn++': 2, 'PRKACG|CHEM_Inorganic': 2, 'PRKACG|CHEM_Metabolite': 2, 'PRKACG|CHEM_ATP-like': 2, 'PRKACG|PRKAR2A': 2, 'PRKACG|PRKAR2B': 2, 'POLR2I|POLR2A': 2, 'PRKACG|CHEM_Arg-like': 2, 'PRKACG|CHEM_Organic': 2, 'SALL1|DNA/RNA': 2, 'PRKA…
liver+NS+carcinoma+NS_clus0.9_stat.txt:CLS_DONOR_VITAL_STAT:	cl:3	13	cl:17	6	8	5	4	2	1	Counter({'CTNNB1|FBXW11': 13, 'CTNNB1|BTRC': 13, 'CDK8|CHEM_Drug-like': 2, 'EIF4E1B|EIF4EBP1': 2, 'MAPK13|CHEM_Metal': 2, 'EIF4E1B|EIF4EBP3': 2, 'EIF4E1B|EIF4EBP2': 2, 'ARF3|CHEM_Ca++': 2, 'ZBTB46|DNA/RNA': 2, 'IGSF10|CHEM_pTyr-like': 2, 'ZNF880|CHEM_Metabolite': 2, 'CDK8|CHEM_Organic': 2, 'C3|CFH': 2, 'OR2AJ1|CHEM_Organic': 2, 'KIDINS220|CHEM_ATP-like': 2, 'NMUR2|CHEM_Metabolite': 2, 'CYP4F22|CH…	Counter({'CTNNB1|HLA-A': 6, 'CTNNB1|FBXW11': 6, 'CTNNB1|BTRC': 6, 'PRKACG|CHEM_pTyr-like': 2, 'PRKACG|DNA/RNA': 2, 'PRKACG|PKIA': 2, 'PRKACG|GSK3B': 2, 'PRKACG|CHEM_Mn++': 2, 'PRKACG|CHEM_Inorganic': 2, 'PRKACG|CHEM_Metabolite': 2, 'PRKACG|CHEM_ATP-like': 2, 'PRKACG|PRKAR2A': 2, 'PRKACG|PRKAR2B': 2, 'POLR2I|POLR2A': 2, 'PRKACG|CHEM_Arg-like': 2, 'PRKACG|CHEM_Organic': 2, 'SALL1|DNA/RNA': 2, 'PRKA…
liver+NS+carcinoma+NS_clus0.9_stat.txt:CLS_DONOR_VITAL_STAT:	cl:2	6	cl:22	6	6	0	6	0	1	Counter({'CTNNB1|FBXW11': 6, 'CTNNB1|BTRC': 6, 'ZKSCAN5|CHEM_Organic': 2, 'ITSN2|CHEM_Ca++': 2, 'ZKSCAN5|DNA/RNA': 2, 'ZKSCAN5|CHEM_Metabolite': 2, 'FLRT2|CHEM_pTyr-like': 2, 'ALX3|DNA/RNA': 2, 'ANKRA2|CHEM_Organic': 2, 'FLRT2|CHEM_Mg++': 2, 'SALL4|CHEM_Zn+': 1, 'KLHL23|CHEM_Zn+': 1, 'STRBP|DNA/RNA': 1, 'ANXA1|CHEM_Ca++': 1, 'ZNF367|DNA/RNA': 1, 'ADH5|CHEM_Metal': 1, 'ADH5|CHEM_Cu+': 1, 'KLK2|CHE…	Counter({'GSTM5|CHEM_Metabolite': 2, 'CTNNB1|CDH12': 2, 'CTNNB1|CDH10': 2, 'CTNNB1|CDH11': 2, 'RPL12|DNA/RNA': 2, 'ADH1A|CHEM_Fatty-acid': 2, 'CTNNB1|CDH15': 2, 'QARS|DNA/RNA': 2, 'LINGO2|DNA/RNA': 2, 'CTNNB1|LEF1': 2, 'ADH1A|CHEM_Zn+': 2, 'CTNNB1|APC': 2, 'NOS2|CHEM_Metabolite': 2, 'CTNNB1|CDH4': 2, 'CTNNB1|CDH5': 2, 'CTNNB1|CDH6': 2, 'GSTM5|CHEM_Ca++': 2, 'CTNNB1|CDH1': 2, 'CTNNB1|CDH2': 2, 'CT…
liver+NS+carcinoma+NS_clus0.9_stat.txt:CLS_DONOR_VITAL_STAT:	cl:2	6	cl:19	5	6	0	5	0	1	Counter({'CTNNB1|FBXW11': 6, 'CTNNB1|BTRC': 6, 'ZKSCAN5|CHEM_Organic': 2, 'ITSN2|CHEM_Ca++': 2, 'ZKSCAN5|DNA/RNA': 2, 'ZKSCAN5|CHEM_Metabolite': 2, 'FLRT2|CHEM_pTyr-like': 2, 'ALX3|DNA/RNA': 2, 'ANKRA2|CHEM_Organic': 2, 'FLRT2|CHEM_Mg++': 2, 'SALL4|CHEM_Zn+': 1, 'KLHL23|CHEM_Zn+': 1, 'STRBP|DNA/RNA': 1, 'ANXA1|CHEM_Ca++': 1, 'ZNF367|DNA/RNA': 1, 'ADH5|CHEM_Metal': 1, 'ADH5|CHEM_Cu+': 1, 'KLK2|CHE…	Counter({'TP53|PPP1R13B': 5, 'TP53|PPP1R13L': 5, 'TP53|DNA/RNA': 5, 'TP53|TP53BP2': 5, 'CTNNB1|LEF1': 2, 'CTNNB1|APC': 2, 'CTNNB1|CTNNBIP1': 2, 'SMOX|CHEM_FAD-like': 2, 'RPS6KA3|CHEM_Mg++': 2, 'GCM2|DNA/RNA': 2, 'RPS6KA3|CHEM_Organic': 2, 'SMOX|CHEM_Organic': 2, 'CTNNB1|TCF7L2': 2, 'CTNNB1|NR5A1': 2, 'CTNNB1|NR5A2': 2, 'RPS6KA3|CHEM_Drug-like': 2, 'ZNF100|DNA/RNA': 1, 'STK32B|CHEM_Drug-like': 1, …
liver+NS+carcinoma+NS_clus0.9_stat.txt:CLS_DONOR_VITAL_STAT:	cl:22	6	cl:19	5	6	0	5	0	1	Counter({'GSTM5|CHEM_Metabolite': 2, 'CTNNB1|CDH12': 2, 'CTNNB1|CDH10': 2, 'CTNNB1|CDH11': 2, 'RPL12|DNA/RNA': 2, 'ADH1A|CHEM_Fatty-acid': 2, 'CTNNB1|CDH15': 2, 'QARS|DNA/RNA': 2, 'LINGO2|DNA/RNA': 2, 'CTNNB1|LEF1': 2, 'ADH1A|CHEM_Zn+': 2, 'CTNNB1|APC': 2, 'NOS2|CHEM_Metabolite': 2, 'CTNNB1|CDH4': 2, 'CTNNB1|CDH5': 2, 'CTNNB1|CDH6': 2, 'GSTM5|CHEM_Ca++': 2, 'CTNNB1|CDH1': 2, 'CTNNB1|CDH2': 2, 'CT…	Counter({'TP53|PPP1R13B': 5, 'TP53|PPP1R13L': 5, 'TP53|DNA/RNA': 5, 'TP53|TP53BP2': 5, 'CTNNB1|LEF1': 2, 'CTNNB1|APC': 2, 'CTNNB1|CTNNBIP1': 2, 'SMOX|CHEM_FAD-like': 2, 'RPS6KA3|CHEM_Mg++': 2, 'GCM2|DNA/RNA': 2, 'RPS6KA3|CHEM_Organic': 2, 'SMOX|CHEM_Organic': 2, 'CTNNB1|TCF7L2': 2, 'CTNNB1|NR5A1': 2, 'CTNNB1|NR5A2': 2, 'RPS6KA3|CHEM_Drug-like': 2, 'ZNF100|DNA/RNA': 1, 'STK32B|CHEM_Drug-like': 1, …
lung+NS+carcinoma+adenocarcinoma_clus0.9_stat.txt:CLS_DONOR_VITAL_STAT:	cl:31	15	cl:195	5	9	6	3	2	1	Counter({'OR7D2|CHEM_Organic': 1, 'NPBWR1|CHEM_Metabolite': 1, 'CXCR6|CHEM_Organic': 1, 'LRRC32|CHEM_Organic': 1, 'CHRNA6|CHEM_Organic': 1, 'OR2S2|CHEM_Metabolite': 1, 'KLB|CHEM_Organic': 1, 'OR7D2|CHEM_Metabolite': 1, 'FBXW7|CHEM_Organic': 1, 'RNASEL|CHEM_Organic': 1, 'RPS6KA4|CHEM_Organic': 1, 'OR4D1|CHEM_Metabolite': 1, 'FBXW7|CHEM_Arg-like': 1, 'HARS2|CHEM_ATP-like': 1, 'ERO1L|CHEM_FAD-like':…	Counter({'KRAS|CHEM_GTP-like': 3, 'KRAS|CHEM_Inorganic': 3, 'KRAS|CHEM_Organic': 3, 'KRAS|CHEM_Mg++': 3, 'CTNNB1|HLA-A': 2, 'KRAS|RASA1': 2, 'CTNNB1|FBXW11': 2, 'KRAS|CHEM_Zn+': 2, 'KRAS|SOS2': 2, 'KRAS|SOS1': 2, 'CTNNB1|BTRC': 2, 'PABPC3|DNA/RNA': 1, 'HIST1H2AG|HIST1H2BB': 1, 'ZNF93|DNA/RNA': 1, 'HIST1H2BN|H2AFV': 1, 'ZNF479|DNA/RNA': 1, 'HIST1H2AG|HIST2H2BF': 1, 'HIST1H2AG|HIST2H2BE': 1, 'ZNF60…
lung+NS+carcinoma+adenocarcinoma_clus0.9_stat.txt:CLS_DONOR_VITAL_STAT:	cl:10	5	cl:195	5	2	3	3	2	1	Counter({'PIK3CA|PIK3R1': 5, 'PIK3CA|PIK3R3': 5, 'ZNF571|CHEM_Metabolite': 1, 'KRAS|CHEM_GTP-like': 1, 'ZNF320|CHEM_Metabolite': 1, 'ZNF391|CHEM_Zn+': 1, 'CTSD|CHEM_Metal': 1, 'RB1|RBL1': 1, 'ZNF391|DNA/RNA': 1, 'AVPR1B|CHEM_Metabolite': 1, 'HIST1H4A|DNA/RNA': 1, 'KRAS|CHEM_Inorganic': 1, 'THBS2|CHEM_Ca++': 1, 'ZFP112|DNA/RNA': 1, 'ZNF320|DNA/RNA': 1, 'ACTRT3|CHEM_Ca++': 1, 'ANKRA2|CHEM_ATP-like'…	Counter({'KRAS|CHEM_GTP-like': 3, 'KRAS|CHEM_Inorganic': 3, 'KRAS|CHEM_Organic': 3, 'KRAS|CHEM_Mg++': 3, 'CTNNB1|HLA-A': 2, 'KRAS|RASA1': 2, 'CTNNB1|FBXW11': 2, 'KRAS|CHEM_Zn+': 2, 'KRAS|SOS2': 2, 'KRAS|SOS1': 2, 'CTNNB1|BTRC': 2, 'PABPC3|DNA/RNA': 1, 'HIST1H2AG|HIST1H2BB': 1, 'ZNF93|DNA/RNA': 1, 'HIST1H2BN|H2AFV': 1, 'ZNF479|DNA/RNA': 1, 'HIST1H2AG|HIST2H2BF': 1, 'HIST1H2AG|HIST2H2BE': 1, 'ZNF60…
ovary+NS+carcinoma+serous_carcinoma_clus0.9_stat.txt:CLS_DONOR_VITAL_STAT:	cl:30	182	cl:20	9	85	97	4	5	1	Counter({'TP53|CHEM_Zn+': 16, 'TP53|CHEM_Organic': 13, 'TP53|TP73': 5, 'TP53|DNA/RNA': 4, 'BDKRB1|CHEM_Organic': 3, 'ZNF582|DNA/RNA': 3, 'TP53|TP53BP1': 3, 'COLEC10|CHEM_Mg++': 2, 'FBXW7|CHEM_Organic': 2, 'BDKRB1|CHEM_Metabolite': 2, 'KRAS|CHEM_Organic': 2, 'PRKCZ|CHEM_Drug-like': 2, 'TP53|PPP1R13L': 2, 'BCHE|CHEM_Drug-like': 2, 'TP53|PPP1R13B': 2, 'KRAS|CHEM_GTP-like': 2, 'TP53|CHEM_Metal': 2, '…	Counter({'TP53|PPP1R13B': 9, 'TP53|PPP1R13L': 9, 'TP53|DNA/RNA': 9, 'TP53|TP53BP2': 9, 'TP53|TP73': 9, 'MAP3K13|CHEM_pTyr-like': 1, 'NOTCH2|CHEM_Organic': 1, 'DLG2|CHEM_GTP-like': 1, 'LRP1B|CHEM_Inorganic': 1, 'DLG2|CHEM_Metabolite': 1, 'NDST2|CHEM_Metabolite': 1, 'MAP3K13|CHEM_pST-like': 1, 'NDST2|CHEM_Organic': 1, 'HSPG2|CHEM_Metal': 1, 'F2R|CHEM_Organic': 1, 'SERPINB1|CHEM_Organic': 1, 'F2R|CH…
ovary+NS+carcinoma+serous_carcinoma_clus0.9_stat.txt:CLS_DONOR_VITAL_STAT:	cl:5	9	cl:20	9	5	4	4	5	1	Counter({'TP53|PPP1R13B': 9, 'TP53|PPP1R13L': 9, 'TP53|DNA/RNA': 9, 'TP53|TP53BP2': 9, 'TP53|TP53BP1': 7, 'TP53|TP73': 2, 'MTNR1A|CHEM_Metabolite': 1, 'ABCG1|CHEM_ATP-like': 1, 'PDE10A|PDE10A': 1, 'ZNF425|DNA/RNA': 1, 'ZFP112|CHEM_Zn+': 1, 'MTNR1A|CHEM_Drug-like': 1, 'MRRF|DNA/RNA': 1, 'LAMC1|LAMC1': 1, 'LAMC1|LAMA4': 1, 'LAMC1|LAMA5': 1, 'LAMC1|LAMA1': 1, 'LAMC1|LAMA2': 1, 'PARP12|PARP12': 1, 'I…	Counter({'TP53|PPP1R13B': 9, 'TP53|PPP1R13L': 9, 'TP53|DNA/RNA': 9, 'TP53|TP53BP2': 9, 'TP53|TP73': 9, 'MAP3K13|CHEM_pTyr-like': 1, 'NOTCH2|CHEM_Organic': 1, 'DLG2|CHEM_GTP-like': 1, 'LRP1B|CHEM_Inorganic': 1, 'DLG2|CHEM_Metabolite': 1, 'NDST2|CHEM_Metabolite': 1, 'MAP3K13|CHEM_pST-like': 1, 'NDST2|CHEM_Organic': 1, 'HSPG2|CHEM_Metal': 1, 'F2R|CHEM_Organic': 1, 'SERPINB1|CHEM_Organic': 1, 'F2R|CH…
ovary+NS+carcinoma+serous_carcinoma_clus0.9_stat.txt:CLS_DONOR_VITAL_STAT:	cl:5	9	cl:55	5	5	4	3	2	1	Counter({'TP53|PPP1R13B': 9, 'TP53|PPP1R13L': 9, 'TP53|DNA/RNA': 9, 'TP53|TP53BP2': 9, 'TP53|TP53BP1': 7, 'TP53|TP73': 2, 'MTNR1A|CHEM_Metabolite': 1, 'ABCG1|CHEM_ATP-like': 1, 'PDE10A|PDE10A': 1, 'ZNF425|DNA/RNA': 1, 'ZFP112|CHEM_Zn+': 1, 'MTNR1A|CHEM_Drug-like': 1, 'MRRF|DNA/RNA': 1, 'LAMC1|LAMC1': 1, 'LAMC1|LAMA4': 1, 'LAMC1|LAMA5': 1, 'LAMC1|LAMA1': 1, 'LAMC1|LAMA2': 1, 'PARP12|PARP12': 1, 'I…	Counter({'TP53|CHEM_Zn+': 5, 'TP53|TP73': 4, 'ZNF615|DNA/RNA': 1, 'LGALS12|CHEM_Sugar': 1, 'HDAC6|CHEM_Cys-like': 1, 'ZFP112|DNA/RNA': 1, 'VHLL|CHEM_Organic': 1, 'SEC61A2|DNA/RNA': 1, 'HDAC6|CHEM_Organic': 1, 'ZFP112|CHEM_Zn+': 1, 'HDAC6|CHEM_Lys-like': 1, 'ACADVL|ACADVL': 1, 'VHLL|CHEM_Pro-like': 1, 'VHLL|HIF1A': 1, 'ACADVL|CHEM_FAD-like': 1, 'ARPC1A|ARPC4': 1, 'F13A1|F13A1': 1})
ovary+NS+carcinoma+serous_carcinoma_clus0.9_stat.txt:CLS_DONOR_VITAL_STAT:	cl:16	9	cl:20	9	3	6	4	5	1	Counter({'TP53|TP73': 7, 'TP53|TP63': 4, 'TP53|PPP1R13B': 4, 'TP53|DNA/RNA': 4, 'TP53|TP53BP2': 4, 'TP53|TP53': 4, 'TP53|PPP1R13L': 3, 'TP53|CHEM_Zn+': 2, 'TKT|TKTL2': 1, 'TNIK|CHEM_Organic': 1, 'NEU1|CHEM_Organic': 1, 'E4F1|CHEM_Zn+': 1, 'RELB|NFKB2': 1, 'RELB|NFKB1': 1, 'ARHGAP20|RHOC': 1, 'ARHGAP20|RHOA': 1, 'TKT|TKT': 1, 'KLF15|CHEM_Zn+': 1, 'KLF15|DNA/RNA': 1, 'PRKCI|CHEM_Drug-like': 1, 'TFR…	Counter({'TP53|PPP1R13B': 9, 'TP53|PPP1R13L': 9, 'TP53|DNA/RNA': 9, 'TP53|TP53BP2': 9, 'TP53|TP73': 9, 'MAP3K13|CHEM_pTyr-like': 1, 'NOTCH2|CHEM_Organic': 1, 'DLG2|CHEM_GTP-like': 1, 'LRP1B|CHEM_Inorganic': 1, 'DLG2|CHEM_Metabolite': 1, 'NDST2|CHEM_Metabolite': 1, 'MAP3K13|CHEM_pST-like': 1, 'NDST2|CHEM_Organic': 1, 'HSPG2|CHEM_Metal': 1, 'F2R|CHEM_Organic': 1, 'SERPINB1|CHEM_Organic': 1, 'F2R|CH…
ovary+NS+carcinoma+serous_carcinoma_clus0.9_stat.txt:CLS_DONOR_VITAL_STAT:	cl:20	9	cl:55	5	4	5	3	2	1	Counter({'TP53|PPP1R13B': 9, 'TP53|PPP1R13L': 9, 'TP53|DNA/RNA': 9, 'TP53|TP53BP2': 9, 'TP53|TP73': 9, 'MAP3K13|CHEM_pTyr-like': 1, 'NOTCH2|CHEM_Organic': 1, 'DLG2|CHEM_GTP-like': 1, 'LRP1B|CHEM_Inorganic': 1, 'DLG2|CHEM_Metabolite': 1, 'NDST2|CHEM_Metabolite': 1, 'MAP3K13|CHEM_pST-like': 1, 'NDST2|CHEM_Organic': 1, 'HSPG2|CHEM_Metal': 1, 'F2R|CHEM_Organic': 1, 'SERPINB1|CHEM_Organic': 1, 'F2R|CH…	Counter({'TP53|CHEM_Zn+': 5, 'TP53|TP73': 4, 'ZNF615|DNA/RNA': 1, 'LGALS12|CHEM_Sugar': 1, 'HDAC6|CHEM_Cys-like': 1, 'ZFP112|DNA/RNA': 1, 'VHLL|CHEM_Organic': 1, 'SEC61A2|DNA/RNA': 1, 'HDAC6|CHEM_Organic': 1, 'ZFP112|CHEM_Zn+': 1, 'HDAC6|CHEM_Lys-like': 1, 'ACADVL|ACADVL': 1, 'VHLL|CHEM_Pro-like': 1, 'VHLL|HIF1A': 1, 'ACADVL|CHEM_FAD-like': 1, 'ARPC1A|ARPC4': 1, 'F13A1|F13A1': 1})
ovary+NS+other+neoplasm_clus0.9_stat.txt:CLS_DONOR_VITAL_STAT:	cl:2	6	cl:14	6	4	2	3	3	1	Counter({'TP53|PPP1R13B': 6, 'TP53|PPP1R13L': 6, 'TP53|DNA/RNA': 6, 'TP53|TP53BP2': 6, 'TP53|TP53BP1': 5, 'ACADS|CHEM_CoA-like': 4, 'ACADS|CHEM_Organic': 4, 'ZNF19|CHEM_Metabolite': 4, 'CHRNB1|CHEM_Organic': 4, 'ZNF19|DNA/RNA': 4, 'OR10AG1|CHEM_Metal': 4, 'TYMS|TYMS': 3, 'HRH2|CHEM_Organic': 2, 'CCR6|CHEM_Lipid': 2, 'CCR6|CHEM_Organic': 2, 'OSBPL1A|CHEM_Metal': 2, 'KRT75|KRT84': 2, 'DDX3X|DNA/RNA…	Counter({'OR10H1|CHEM_Organic': 2, 'CSNK1G1|CHEM_Organic': 2, 'STK40|CHEM_ATP-like': 1, 'TXNRD2|CHEM_FAD-like': 1, 'CYP4F11|CHEM_Drug-like': 1, 'OR10W1|CHEM_Organic': 1, 'GNB2L1|CHEM_Arg-like': 1, 'PRKAA2|CHEM_ATP-like': 1, 'ATP13A5|CHEM_Metabolite': 1, 'PRKAA2|CHEM_Metabolite': 1, 'OPN1LW|CHEM_Drug-like': 1, 'OPN1LW|CHEM_Metabolite': 1, 'PRKAA2|CHEM_Drug-like': 1, 'PRSS53|CHEM_Organic': 1, 'PRKA…
pancreas+NS+carcinoma+NS_clus0.9_stat.txt:CLS_DONOR_VITAL_STAT:	cl:144	16	cl:18	5	6	10	2	3	1	Counter({'KRAS|CHEM_GTP-like': 16, 'KRAS|CHEM_Inorganic': 16, 'KRAS|CHEM_Organic': 16, 'KRAS|CHEM_Mg++': 16, 'FABP1|CHEM_Metabolite': 2, 'GNAS|CHEM_GTP-like': 2, 'FABP1|CHEM_Drug-like': 2, 'FABP1|CHEM_Organic': 2, 'IKBKB|CHEM_Metal': 2, 'GNAS|CHEM_Metabolite': 2, 'IKBKB|CHEM_Organic': 2, 'GNAS|CHEM_Ca++': 2, 'IKBKB|CHEM_Drug-like': 2, 'GNAS|CHEM_Mg++': 2, 'GSTA5|CHEM_Metabolite': 1, 'ZNF607|CHEM_…	Counter({'KRAS|CHEM_GTP-like': 5, 'KRAS|RASA1': 5, 'KRAS|CHEM_Inorganic': 5, 'KRAS|CHEM_Zn+': 5, 'KRAS|CHEM_Organic': 5, 'KRAS|CHEM_Mg++': 5, 'KRAS|SOS2': 5, 'KRAS|SOS1': 5, 'ERBB4|EGFR': 1, 'ZNF140|CHEM_Metabolite': 1, 'ULK3|CHEM_Mg++': 1, 'ULK3|CHEM_Drug-like': 1, 'ULK3|CHEM_Organic': 1, 'NEK9|CHEM_Mg++': 1, 'ULK3|CHEM_ATP-like': 1, 'ZNF552|CHEM_Metabolite': 1, 'ULK3|CHEM_Metabolite': 1, 'ZNF32…
pancreas+NS+carcinoma+NS_clus0.9_stat.txt:CLS_DONOR_VITAL_STAT:	cl:114	7	cl:18	5	4	3	2	3	1	Counter({'KRAS|CHEM_Organic': 7, 'KRAS|CHEM_GTP-like': 7, 'KRAS|CHEM_Inorganic': 7, 'KRAS|CHEM_Mg++': 7, 'RORC|CHEM_Organic': 2, 'RORC|CHEM_Drug-like': 2, 'EPHB1|CHEM_Organic': 2})	Counter({'KRAS|CHEM_GTP-like': 5, 'KRAS|RASA1': 5, 'KRAS|CHEM_Inorganic': 5, 'KRAS|CHEM_Zn+': 5, 'KRAS|CHEM_Organic': 5, 'KRAS|CHEM_Mg++': 5, 'KRAS|SOS2': 5, 'KRAS|SOS1': 5, 'ERBB4|EGFR': 1, 'ZNF140|CHEM_Metabolite': 1, 'ULK3|CHEM_Mg++': 1, 'ULK3|CHEM_Drug-like': 1, 'ULK3|CHEM_Organic': 1, 'NEK9|CHEM_Mg++': 1, 'ULK3|CHEM_ATP-like': 1, 'ZNF552|CHEM_Metabolite': 1, 'ULK3|CHEM_Metabolite': 1, 'ZNF32…
prostate+NS+carcinoma+adenocarcinoma_clus0.9_stat.txt:CLS_DONOR_VITAL_STAT:	cl:17	81	cl:30	10	81	0	10	0	1	Counter({'SPOP|CHEM_Nat-mod': 11, 'ZNF208|DNA/RNA': 4, 'TIE1|CHEM_Organic': 2, 'CR1L|CHEM_Metabolite': 2, 'HAO1|HAO1': 2, 'ZNF749|CHEM_Zn+': 2, 'KREMEN2|CHEM_Metabolite': 2, 'ZNF208|CHEM_Zn+': 2, 'ENOSF1|ENOSF1': 1, 'AMBRA1|CHEM_Nat-mod': 1, 'ZNF443|DNA/RNA': 1, 'ZNF165|DNA/RNA': 1, 'ADRB2|CHEM_Organic': 1, 'SULT4A1|CHEM_Drug-like': 1, 'ZAP70|CHEM_Organic': 1, 'ZAP70|CHEM_pTyr-like': 1, 'PRKCZ|CH…	Counter({'ZNF845|DNA/RNA': 2, 'RAB27B|CHEM_Mg++': 1, 'PCDHA5|CHEM_Ca++': 1, 'CCNC|CDK1': 1, 'ZNF805|DNA/RNA': 1, 'MC4R|CHEM_Organic': 1, 'ZNF479|DNA/RNA': 1, 'PPARG|RXRA': 1, 'AXIN2|AXIN1': 1, 'RAB34|CHEM_Metal': 1, 'RAB27B|CHEM_Metal': 1, 'RAB27B|RAB27B': 1, 'RAB27B|CHEM_Mn++': 1, 'RAB27B|CHEM_Zn+': 1, 'PPARG|RXRG': 1, 'DCHS1|CHEM_Ca++': 1, 'CCNC|CDK3': 1, 'MMP24|CHEM_Organic': 1, 'PPARG|RXRB': …
prostate+NS+carcinoma+adenocarcinoma_clus0.9_stat.txt:CLS_DONOR_VITAL_STAT:	cl:17	81	cl:7	8	81	0	8	0	1	Counter({'SPOP|CHEM_Nat-mod': 11, 'ZNF208|DNA/RNA': 4, 'TIE1|CHEM_Organic': 2, 'CR1L|CHEM_Metabolite': 2, 'HAO1|HAO1': 2, 'ZNF749|CHEM_Zn+': 2, 'KREMEN2|CHEM_Metabolite': 2, 'ZNF208|CHEM_Zn+': 2, 'ENOSF1|ENOSF1': 1, 'AMBRA1|CHEM_Nat-mod': 1, 'ZNF443|DNA/RNA': 1, 'ZNF165|DNA/RNA': 1, 'ADRB2|CHEM_Organic': 1, 'SULT4A1|CHEM_Drug-like': 1, 'ZAP70|CHEM_Organic': 1, 'ZAP70|CHEM_pTyr-like': 1, 'PRKCZ|CH…	Counter({'SPOP|CHEM_Nat-mod': 3, 'SALL1|DNA/RNA': 1, 'BRAF|CHEM_ATP-like': 1, 'CTNNB1|CDH15': 1, 'PRKD1|CHEM_Organic': 1, 'CTNNB1|CDH10': 1, 'CTNNB1|CDH11': 1, 'RAB24|CHEM_Organic': 1, 'BRAF|CHEM_Mg++': 1, 'CTNNB1|HLA-A': 1, 'CTNNB1|CDH18': 1, 'RAB24|CHEM_GTP-like': 1, 'PRKD1|CHEM_Drug-like': 1, 'RPS11|DNA/RNA': 1, 'PRKD1|CHEM_Metal': 1, 'SALL1|CHEM_Metabolite': 1, 'TP53|TP63': 1, 'KRT1|CHEM_Meta…
prostate+NS+carcinoma+adenocarcinoma_clus0.9_stat.txt:CLS_DONOR_VITAL_STAT:	cl:17	81	cl:10	5	81	0	5	0	1	Counter({'SPOP|CHEM_Nat-mod': 11, 'ZNF208|DNA/RNA': 4, 'TIE1|CHEM_Organic': 2, 'CR1L|CHEM_Metabolite': 2, 'HAO1|HAO1': 2, 'ZNF749|CHEM_Zn+': 2, 'KREMEN2|CHEM_Metabolite': 2, 'ZNF208|CHEM_Zn+': 2, 'ENOSF1|ENOSF1': 1, 'AMBRA1|CHEM_Nat-mod': 1, 'ZNF443|DNA/RNA': 1, 'ZNF165|DNA/RNA': 1, 'ADRB2|CHEM_Organic': 1, 'SULT4A1|CHEM_Drug-like': 1, 'ZAP70|CHEM_Organic': 1, 'ZAP70|CHEM_pTyr-like': 1, 'PRKCZ|CH…	Counter({'COL6A3|CHEM_Ca++': 1, 'KLHL7|CHEM_Zn+': 1, 'ANG|CHEM_UTP-like': 1, 'OR4D9|CHEM_Organic': 1, 'ZFP28|CHEM_Zn+': 1, 'ZNF432|DNA/RNA': 1, 'RPL8|DNA/RNA': 1, 'AKR1A1|CHEM_Metabolite': 1, 'ZFP28|DNA/RNA': 1, 'NKX3-1|DNA/RNA': 1, 'ZNF676|DNA/RNA': 1, 'AKR1A1|CHEM_Steroid-like': 1, 'ZNF208|DNA/RNA': 1, 'OR4D9|CHEM_Metabolite': 1, 'GRK1|CHEM_Organic': 1, 'ETV3|DNA/RNA': 1, 'GRID2|CHEM_Zn+': 1, '…
prostate+NS+carcinoma+adenocarcinoma_clus0.9_stat.txt:CLS_DONOR_VITAL_STAT:	cl:17	81	cl:84	5	81	0	5	0	1	Counter({'SPOP|CHEM_Nat-mod': 11, 'ZNF208|DNA/RNA': 4, 'TIE1|CHEM_Organic': 2, 'CR1L|CHEM_Metabolite': 2, 'HAO1|HAO1': 2, 'ZNF749|CHEM_Zn+': 2, 'KREMEN2|CHEM_Metabolite': 2, 'ZNF208|CHEM_Zn+': 2, 'ENOSF1|ENOSF1': 1, 'AMBRA1|CHEM_Nat-mod': 1, 'ZNF443|DNA/RNA': 1, 'ZNF165|DNA/RNA': 1, 'ADRB2|CHEM_Organic': 1, 'SULT4A1|CHEM_Drug-like': 1, 'ZAP70|CHEM_Organic': 1, 'ZAP70|CHEM_pTyr-like': 1, 'PRKCZ|CH…	Counter({'NKX3-1|DNA/RNA': 2, 'ZNF528|DNA/RNA': 2, 'POLR1A|CHEM_GTP-like': 1, 'PTPRD|CHEM_Metabolite': 1, 'KLK3|CHEM_Metabolite': 1, 'PTPRD|PTPRF': 1, 'PTPRD|PTPRD': 1, 'NF2|CHEM_Metabolite': 1, 'PTPRD|PTPRS': 1, 'PTPRD|CHEM_Organic': 1, 'ANKRD50|CHEM_Lys-like': 1, 'JAK1|CHEM_ATP-like': 1, 'SPOP|CHEM_Nat-mod': 1, 'ANKRD50|CHEM_Mg++': 1, 'ZFP37|DNA/RNA': 1, 'POLR1A|DNA/RNA': 1, 'POLR1A|CHEM_Organi…
prostate+NS+carcinoma+adenocarcinoma_clus0.9_stat.txt:CLS_DONOR_VITAL_STAT:	cl:30	10	cl:7	8	10	0	8	0	1	Counter({'ZNF845|DNA/RNA': 2, 'RAB27B|CHEM_Mg++': 1, 'PCDHA5|CHEM_Ca++': 1, 'CCNC|CDK1': 1, 'ZNF805|DNA/RNA': 1, 'MC4R|CHEM_Organic': 1, 'ZNF479|DNA/RNA': 1, 'PPARG|RXRA': 1, 'AXIN2|AXIN1': 1, 'RAB34|CHEM_Metal': 1, 'RAB27B|CHEM_Metal': 1, 'RAB27B|RAB27B': 1, 'RAB27B|CHEM_Mn++': 1, 'RAB27B|CHEM_Zn+': 1, 'PPARG|RXRG': 1, 'DCHS1|CHEM_Ca++': 1, 'CCNC|CDK3': 1, 'MMP24|CHEM_Organic': 1, 'PPARG|RXRB': …	Counter({'SPOP|CHEM_Nat-mod': 3, 'SALL1|DNA/RNA': 1, 'BRAF|CHEM_ATP-like': 1, 'CTNNB1|CDH15': 1, 'PRKD1|CHEM_Organic': 1, 'CTNNB1|CDH10': 1, 'CTNNB1|CDH11': 1, 'RAB24|CHEM_Organic': 1, 'BRAF|CHEM_Mg++': 1, 'CTNNB1|HLA-A': 1, 'CTNNB1|CDH18': 1, 'RAB24|CHEM_GTP-like': 1, 'PRKD1|CHEM_Drug-like': 1, 'RPS11|DNA/RNA': 1, 'PRKD1|CHEM_Metal': 1, 'SALL1|CHEM_Metabolite': 1, 'TP53|TP63': 1, 'KRT1|CHEM_Meta…
prostate+NS+carcinoma+adenocarcinoma_clus0.9_stat.txt:CLS_DONOR_VITAL_STAT:	cl:30	10	cl:10	5	10	0	5	0	1	Counter({'ZNF845|DNA/RNA': 2, 'RAB27B|CHEM_Mg++': 1, 'PCDHA5|CHEM_Ca++': 1, 'CCNC|CDK1': 1, 'ZNF805|DNA/RNA': 1, 'MC4R|CHEM_Organic': 1, 'ZNF479|DNA/RNA': 1, 'PPARG|RXRA': 1, 'AXIN2|AXIN1': 1, 'RAB34|CHEM_Metal': 1, 'RAB27B|CHEM_Metal': 1, 'RAB27B|RAB27B': 1, 'RAB27B|CHEM_Mn++': 1, 'RAB27B|CHEM_Zn+': 1, 'PPARG|RXRG': 1, 'DCHS1|CHEM_Ca++': 1, 'CCNC|CDK3': 1, 'MMP24|CHEM_Organic': 1, 'PPARG|RXRB': …	Counter({'COL6A3|CHEM_Ca++': 1, 'KLHL7|CHEM_Zn+': 1, 'ANG|CHEM_UTP-like': 1, 'OR4D9|CHEM_Organic': 1, 'ZFP28|CHEM_Zn+': 1, 'ZNF432|DNA/RNA': 1, 'RPL8|DNA/RNA': 1, 'AKR1A1|CHEM_Metabolite': 1, 'ZFP28|DNA/RNA': 1, 'NKX3-1|DNA/RNA': 1, 'ZNF676|DNA/RNA': 1, 'AKR1A1|CHEM_Steroid-like': 1, 'ZNF208|DNA/RNA': 1, 'OR4D9|CHEM_Metabolite': 1, 'GRK1|CHEM_Organic': 1, 'ETV3|DNA/RNA': 1, 'GRID2|CHEM_Zn+': 1, '…
prostate+NS+carcinoma+adenocarcinoma_clus0.9_stat.txt:CLS_DONOR_VITAL_STAT:	cl:30	10	cl:84	5	10	0	5	0	1	Counter({'ZNF845|DNA/RNA': 2, 'RAB27B|CHEM_Mg++': 1, 'PCDHA5|CHEM_Ca++': 1, 'CCNC|CDK1': 1, 'ZNF805|DNA/RNA': 1, 'MC4R|CHEM_Organic': 1, 'ZNF479|DNA/RNA': 1, 'PPARG|RXRA': 1, 'AXIN2|AXIN1': 1, 'RAB34|CHEM_Metal': 1, 'RAB27B|CHEM_Metal': 1, 'RAB27B|RAB27B': 1, 'RAB27B|CHEM_Mn++': 1, 'RAB27B|CHEM_Zn+': 1, 'PPARG|RXRG': 1, 'DCHS1|CHEM_Ca++': 1, 'CCNC|CDK3': 1, 'MMP24|CHEM_Organic': 1, 'PPARG|RXRB': …	Counter({'NKX3-1|DNA/RNA': 2, 'ZNF528|DNA/RNA': 2, 'POLR1A|CHEM_GTP-like': 1, 'PTPRD|CHEM_Metabolite': 1, 'KLK3|CHEM_Metabolite': 1, 'PTPRD|PTPRF': 1, 'PTPRD|PTPRD': 1, 'NF2|CHEM_Metabolite': 1, 'PTPRD|PTPRS': 1, 'PTPRD|CHEM_Organic': 1, 'ANKRD50|CHEM_Lys-like': 1, 'JAK1|CHEM_ATP-like': 1, 'SPOP|CHEM_Nat-mod': 1, 'ANKRD50|CHEM_Mg++': 1, 'ZFP37|DNA/RNA': 1, 'POLR1A|DNA/RNA': 1, 'POLR1A|CHEM_Organi…
prostate+NS+carcinoma+adenocarcinoma_clus0.9_stat.txt:CLS_DONOR_VITAL_STAT:	cl:7	8	cl:10	5	8	0	5	0	1	Counter({'SPOP|CHEM_Nat-mod': 3, 'SALL1|DNA/RNA': 1, 'BRAF|CHEM_ATP-like': 1, 'CTNNB1|CDH15': 1, 'PRKD1|CHEM_Organic': 1, 'CTNNB1|CDH10': 1, 'CTNNB1|CDH11': 1, 'RAB24|CHEM_Organic': 1, 'BRAF|CHEM_Mg++': 1, 'CTNNB1|HLA-A': 1, 'CTNNB1|CDH18': 1, 'RAB24|CHEM_GTP-like': 1, 'PRKD1|CHEM_Drug-like': 1, 'RPS11|DNA/RNA': 1, 'PRKD1|CHEM_Metal': 1, 'SALL1|CHEM_Metabolite': 1, 'TP53|TP63': 1, 'KRT1|CHEM_Meta…	Counter({'COL6A3|CHEM_Ca++': 1, 'KLHL7|CHEM_Zn+': 1, 'ANG|CHEM_UTP-like': 1, 'OR4D9|CHEM_Organic': 1, 'ZFP28|CHEM_Zn+': 1, 'ZNF432|DNA/RNA': 1, 'RPL8|DNA/RNA': 1, 'AKR1A1|CHEM_Metabolite': 1, 'ZFP28|DNA/RNA': 1, 'NKX3-1|DNA/RNA': 1, 'ZNF676|DNA/RNA': 1, 'AKR1A1|CHEM_Steroid-like': 1, 'ZNF208|DNA/RNA': 1, 'OR4D9|CHEM_Metabolite': 1, 'GRK1|CHEM_Organic': 1, 'ETV3|DNA/RNA': 1, 'GRID2|CHEM_Zn+': 1, '…
prostate+NS+carcinoma+adenocarcinoma_clus0.9_stat.txt:CLS_DONOR_VITAL_STAT:	cl:7	8	cl:84	5	8	0	5	0	1	Counter({'SPOP|CHEM_Nat-mod': 3, 'SALL1|DNA/RNA': 1, 'BRAF|CHEM_ATP-like': 1, 'CTNNB1|CDH15': 1, 'PRKD1|CHEM_Organic': 1, 'CTNNB1|CDH10': 1, 'CTNNB1|CDH11': 1, 'RAB24|CHEM_Organic': 1, 'BRAF|CHEM_Mg++': 1, 'CTNNB1|HLA-A': 1, 'CTNNB1|CDH18': 1, 'RAB24|CHEM_GTP-like': 1, 'PRKD1|CHEM_Drug-like': 1, 'RPS11|DNA/RNA': 1, 'PRKD1|CHEM_Metal': 1, 'SALL1|CHEM_Metabolite': 1, 'TP53|TP63': 1, 'KRT1|CHEM_Meta…	Counter({'NKX3-1|DNA/RNA': 2, 'ZNF528|DNA/RNA': 2, 'POLR1A|CHEM_GTP-like': 1, 'PTPRD|CHEM_Metabolite': 1, 'KLK3|CHEM_Metabolite': 1, 'PTPRD|PTPRF': 1, 'PTPRD|PTPRD': 1, 'NF2|CHEM_Metabolite': 1, 'PTPRD|PTPRS': 1, 'PTPRD|CHEM_Organic': 1, 'ANKRD50|CHEM_Lys-like': 1, 'JAK1|CHEM_ATP-like': 1, 'SPOP|CHEM_Nat-mod': 1, 'ANKRD50|CHEM_Mg++': 1, 'ZFP37|DNA/RNA': 1, 'POLR1A|DNA/RNA': 1, 'POLR1A|CHEM_Organi…
prostate+NS+carcinoma+adenocarcinoma_clus0.9_stat.txt:CLS_DONOR_VITAL_STAT:	cl:10	5	cl:84	5	5	0	5	0	1	Counter({'COL6A3|CHEM_Ca++': 1, 'KLHL7|CHEM_Zn+': 1, 'ANG|CHEM_UTP-like': 1, 'OR4D9|CHEM_Organic': 1, 'ZFP28|CHEM_Zn+': 1, 'ZNF432|DNA/RNA': 1, 'RPL8|DNA/RNA': 1, 'AKR1A1|CHEM_Metabolite': 1, 'ZFP28|DNA/RNA': 1, 'NKX3-1|DNA/RNA': 1, 'ZNF676|DNA/RNA': 1, 'AKR1A1|CHEM_Steroid-like': 1, 'ZNF208|DNA/RNA': 1, 'OR4D9|CHEM_Metabolite': 1, 'GRK1|CHEM_Organic': 1, 'ETV3|DNA/RNA': 1, 'GRID2|CHEM_Zn+': 1, '…	Counter({'NKX3-1|DNA/RNA': 2, 'ZNF528|DNA/RNA': 2, 'POLR1A|CHEM_GTP-like': 1, 'PTPRD|CHEM_Metabolite': 1, 'KLK3|CHEM_Metabolite': 1, 'PTPRD|PTPRF': 1, 'PTPRD|PTPRD': 1, 'NF2|CHEM_Metabolite': 1, 'PTPRD|PTPRS': 1, 'PTPRD|CHEM_Organic': 1, 'ANKRD50|CHEM_Lys-like': 1, 'JAK1|CHEM_ATP-like': 1, 'SPOP|CHEM_Nat-mod': 1, 'ANKRD50|CHEM_Mg++': 1, 'ZFP37|DNA/RNA': 1, 'POLR1A|DNA/RNA': 1, 'POLR1A|CHEM_Organi…
stomach+NS+carcinoma+adenocarcinoma_clus0.9_stat.txt:CLS_DONOR_VITAL_STAT:	cl:20	20	cl:8	13	18	2	12	1	1	Counter({'GTPBP1|CHEM_Organic': 1, 'GIMAP8|CHEM_GTP-like': 1, 'HDC|HDC': 1, 'BRDT|CHEM_Organic': 1, 'COL12A1|CHEM_Nat-mod': 1, 'KCNH8|CHEM_ATP-like': 1, 'HBG2|CHEM_Organic': 1, 'SPACA3|CHEM_Inorganic': 1, 'CSNK1A1L|CHEM_ATP-like': 1, 'LRP1B|CHEM_Inorganic': 1, 'HTR1A|CHEM_Drug-like': 1, 'NRAS|CHEM_Mg++': 1, 'F12|CHEM_Ca++': 1, 'ZNF484|DNA/RNA': 1, 'FBXW7|CHEM_Nat-mod': 1, 'RET|CHEM_pST-like': 1, …	Counter({'PIK3CA|PIK3R1': 10, 'PIK3CA|PIK3R3': 10, 'TP53|CHEM_Zn+': 2, 'TUBA1A|STMN4': 1, 'RBBP7|ZFPM1': 1, 'TUBA1A|STMN1': 1, 'ZNF813|DNA/RNA': 1, 'ZNF569|CHEM_Metabolite': 1, 'RPS6KA1|CHEM_pST-like': 1, 'PTPRZ1|CHEM_pTyr-like': 1, 'HIST1H4A|HIST1H2BM': 1, 'HIST1H4A|HIST1H2BL': 1, 'HIST1H4A|HIST1H2BO': 1, 'HIST1H4A|HIST1H2BN': 1, 'HIST1H4A|HIST1H2BH': 1, 'HIST1H4A|HIST1H2BK': 1, 'ZNF175|CHEM_Met…
stomach+NS+carcinoma+adenocarcinoma_clus0.9_stat.txt:CLS_DONOR_VITAL_STAT:	cl:20	20	cl:177	9	18	2	9	0	1	Counter({'GTPBP1|CHEM_Organic': 1, 'GIMAP8|CHEM_GTP-like': 1, 'HDC|HDC': 1, 'BRDT|CHEM_Organic': 1, 'COL12A1|CHEM_Nat-mod': 1, 'KCNH8|CHEM_ATP-like': 1, 'HBG2|CHEM_Organic': 1, 'SPACA3|CHEM_Inorganic': 1, 'CSNK1A1L|CHEM_ATP-like': 1, 'LRP1B|CHEM_Inorganic': 1, 'HTR1A|CHEM_Drug-like': 1, 'NRAS|CHEM_Mg++': 1, 'F12|CHEM_Ca++': 1, 'ZNF484|DNA/RNA': 1, 'FBXW7|CHEM_Nat-mod': 1, 'RET|CHEM_pST-like': 1, …	Counter({'PIK3CA|PIK3R1': 7, 'PIK3CA|PIK3R3': 7, 'GPR45|CHEM_Organic': 3, 'KRAS|CHEM_GTP-like': 3, 'KRAS|CHEM_Inorganic': 3, 'KRAS|CHEM_Mg++': 3, 'RHOA|VAV1': 2, 'RHOA|MCF2L': 2, 'RHOA|ARHGEF25': 2, 'RHOA|ARHGEF1': 2, 'RHOA|ARHGEF4': 2, 'RHOA|ARHGEF9': 2, 'ZFP42|DNA/RNA': 2, 'HLA-DRA|HLA-DRB5': 2, 'HLA-DRA|HLA-DRB4': 2, 'HLA-DRA|HLA-DRB1': 2, 'HLA-DRA|HLA-DRB3': 2, 'RHOA|TRIO': 2, 'RHOA|ARHGEF12'…
stomach+NS+carcinoma+adenocarcinoma_clus0.9_stat.txt:CLS_DONOR_VITAL_STAT:	cl:20	20	cl:48	6	18	2	6	0	1	Counter({'GTPBP1|CHEM_Organic': 1, 'GIMAP8|CHEM_GTP-like': 1, 'HDC|HDC': 1, 'BRDT|CHEM_Organic': 1, 'COL12A1|CHEM_Nat-mod': 1, 'KCNH8|CHEM_ATP-like': 1, 'HBG2|CHEM_Organic': 1, 'SPACA3|CHEM_Inorganic': 1, 'CSNK1A1L|CHEM_ATP-like': 1, 'LRP1B|CHEM_Inorganic': 1, 'HTR1A|CHEM_Drug-like': 1, 'NRAS|CHEM_Mg++': 1, 'F12|CHEM_Ca++': 1, 'ZNF484|DNA/RNA': 1, 'FBXW7|CHEM_Nat-mod': 1, 'RET|CHEM_pST-like': 1, …	Counter({'GPR101|CHEM_Metabolite': 2, 'ZNF420|DNA/RNA': 2, 'RBBP7|ZFPM1': 1, 'RPH3A|CHEM_Ca++': 1, 'ZNF420|CHEM_Metabolite': 1, 'GALNT13|CHEM_UTP-like': 1, 'ACACB|CHEM_ATP-like': 1, 'KIF22|CHEM_ATP-like': 1, 'ACACB|CHEM_Organic': 1, 'PIK3CA|PIK3R2': 1, 'PCYT1A|PCYT1A': 1, 'RBBP7|CHEM_Organic': 1, 'PSKH1|CHEM_pST-like': 1, 'RPS6KA6|CHEM_Ca++': 1, 'ITGA4|CHEM_Organic': 1, 'CCNA1|CDK1': 1, 'CCNA1|CD…
stomach+NS+carcinoma+adenocarcinoma_clus0.9_stat.txt:CLS_DONOR_VITAL_STAT:	cl:20	20	cl:107	6	18	2	6	0	1	Counter({'GTPBP1|CHEM_Organic': 1, 'GIMAP8|CHEM_GTP-like': 1, 'HDC|HDC': 1, 'BRDT|CHEM_Organic': 1, 'COL12A1|CHEM_Nat-mod': 1, 'KCNH8|CHEM_ATP-like': 1, 'HBG2|CHEM_Organic': 1, 'SPACA3|CHEM_Inorganic': 1, 'CSNK1A1L|CHEM_ATP-like': 1, 'LRP1B|CHEM_Inorganic': 1, 'HTR1A|CHEM_Drug-like': 1, 'NRAS|CHEM_Mg++': 1, 'F12|CHEM_Ca++': 1, 'ZNF484|DNA/RNA': 1, 'FBXW7|CHEM_Nat-mod': 1, 'RET|CHEM_pST-like': 1, …	Counter({'TP53|TP73': 6, 'TP53|DNA/RNA': 6, 'TP53|PPP1R13B': 6, 'TP53|PPP1R13L': 6, 'TP53|TP53BP2': 6, 'HMCN1|CHEM_Organic': 2, 'CENPA|HIST1H3A': 1, 'ESRRB|DNA/RNA': 1, 'ZNF71|CHEM_Zn+': 1, 'ZNF613|CHEM_Zn+': 1, 'RPL23A|RPL35': 1, 'ZNF169|DNA/RNA': 1, 'NRP1|CHEM_Pro-like': 1, 'RXFP2|CHEM_Metal': 1, 'ZNF404|CHEM_Zn+': 1, 'OLIG3|DNA/RNA': 1, 'CTSL1|CHEM_Metabolite': 1, 'ADCY3|CHEM_Ca++': 1, 'ESR1|C…
stomach+NS+carcinoma+adenocarcinoma_clus0.9_stat.txt:CLS_DONOR_VITAL_STAT:	cl:8	13	cl:177	9	12	1	9	0	1	Counter({'PIK3CA|PIK3R1': 10, 'PIK3CA|PIK3R3': 10, 'TP53|CHEM_Zn+': 2, 'TUBA1A|STMN4': 1, 'RBBP7|ZFPM1': 1, 'TUBA1A|STMN1': 1, 'ZNF813|DNA/RNA': 1, 'ZNF569|CHEM_Metabolite': 1, 'RPS6KA1|CHEM_pST-like': 1, 'PTPRZ1|CHEM_pTyr-like': 1, 'HIST1H4A|HIST1H2BM': 1, 'HIST1H4A|HIST1H2BL': 1, 'HIST1H4A|HIST1H2BO': 1, 'HIST1H4A|HIST1H2BN': 1, 'HIST1H4A|HIST1H2BH': 1, 'HIST1H4A|HIST1H2BK': 1, 'ZNF175|CHEM_Met…	Counter({'PIK3CA|PIK3R1': 7, 'PIK3CA|PIK3R3': 7, 'GPR45|CHEM_Organic': 3, 'KRAS|CHEM_GTP-like': 3, 'KRAS|CHEM_Inorganic': 3, 'KRAS|CHEM_Mg++': 3, 'RHOA|VAV1': 2, 'RHOA|MCF2L': 2, 'RHOA|ARHGEF25': 2, 'RHOA|ARHGEF1': 2, 'RHOA|ARHGEF4': 2, 'RHOA|ARHGEF9': 2, 'ZFP42|DNA/RNA': 2, 'HLA-DRA|HLA-DRB5': 2, 'HLA-DRA|HLA-DRB4': 2, 'HLA-DRA|HLA-DRB1': 2, 'HLA-DRA|HLA-DRB3': 2, 'RHOA|TRIO': 2, 'RHOA|ARHGEF12'…
stomach+NS+carcinoma+adenocarcinoma_clus0.9_stat.txt:CLS_DONOR_VITAL_STAT:	cl:8	13	cl:48	6	12	1	6	0	1	Counter({'PIK3CA|PIK3R1': 10, 'PIK3CA|PIK3R3': 10, 'TP53|CHEM_Zn+': 2, 'TUBA1A|STMN4': 1, 'RBBP7|ZFPM1': 1, 'TUBA1A|STMN1': 1, 'ZNF813|DNA/RNA': 1, 'ZNF569|CHEM_Metabolite': 1, 'RPS6KA1|CHEM_pST-like': 1, 'PTPRZ1|CHEM_pTyr-like': 1, 'HIST1H4A|HIST1H2BM': 1, 'HIST1H4A|HIST1H2BL': 1, 'HIST1H4A|HIST1H2BO': 1, 'HIST1H4A|HIST1H2BN': 1, 'HIST1H4A|HIST1H2BH': 1, 'HIST1H4A|HIST1H2BK': 1, 'ZNF175|CHEM_Met…	Counter({'GPR101|CHEM_Metabolite': 2, 'ZNF420|DNA/RNA': 2, 'RBBP7|ZFPM1': 1, 'RPH3A|CHEM_Ca++': 1, 'ZNF420|CHEM_Metabolite': 1, 'GALNT13|CHEM_UTP-like': 1, 'ACACB|CHEM_ATP-like': 1, 'KIF22|CHEM_ATP-like': 1, 'ACACB|CHEM_Organic': 1, 'PIK3CA|PIK3R2': 1, 'PCYT1A|PCYT1A': 1, 'RBBP7|CHEM_Organic': 1, 'PSKH1|CHEM_pST-like': 1, 'RPS6KA6|CHEM_Ca++': 1, 'ITGA4|CHEM_Organic': 1, 'CCNA1|CDK1': 1, 'CCNA1|CD…
stomach+NS+carcinoma+adenocarcinoma_clus0.9_stat.txt:CLS_DONOR_VITAL_STAT:	cl:8	13	cl:107	6	12	1	6	0	1	Counter({'PIK3CA|PIK3R1': 10, 'PIK3CA|PIK3R3': 10, 'TP53|CHEM_Zn+': 2, 'TUBA1A|STMN4': 1, 'RBBP7|ZFPM1': 1, 'TUBA1A|STMN1': 1, 'ZNF813|DNA/RNA': 1, 'ZNF569|CHEM_Metabolite': 1, 'RPS6KA1|CHEM_pST-like': 1, 'PTPRZ1|CHEM_pTyr-like': 1, 'HIST1H4A|HIST1H2BM': 1, 'HIST1H4A|HIST1H2BL': 1, 'HIST1H4A|HIST1H2BO': 1, 'HIST1H4A|HIST1H2BN': 1, 'HIST1H4A|HIST1H2BH': 1, 'HIST1H4A|HIST1H2BK': 1, 'ZNF175|CHEM_Met…	Counter({'TP53|TP73': 6, 'TP53|DNA/RNA': 6, 'TP53|PPP1R13B': 6, 'TP53|PPP1R13L': 6, 'TP53|TP53BP2': 6, 'HMCN1|CHEM_Organic': 2, 'CENPA|HIST1H3A': 1, 'ESRRB|DNA/RNA': 1, 'ZNF71|CHEM_Zn+': 1, 'ZNF613|CHEM_Zn+': 1, 'RPL23A|RPL35': 1, 'ZNF169|DNA/RNA': 1, 'NRP1|CHEM_Pro-like': 1, 'RXFP2|CHEM_Metal': 1, 'ZNF404|CHEM_Zn+': 1, 'OLIG3|DNA/RNA': 1, 'CTSL1|CHEM_Metabolite': 1, 'ADCY3|CHEM_Ca++': 1, 'ESR1|C…
stomach+NS+carcinoma+adenocarcinoma_clus0.9_stat.txt:CLS_DONOR_VITAL_STAT:	cl:177	9	cl:48	6	9	0	6	0	1	Counter({'PIK3CA|PIK3R1': 7, 'PIK3CA|PIK3R3': 7, 'GPR45|CHEM_Organic': 3, 'KRAS|CHEM_GTP-like': 3, 'KRAS|CHEM_Inorganic': 3, 'KRAS|CHEM_Mg++': 3, 'RHOA|VAV1': 2, 'RHOA|MCF2L': 2, 'RHOA|ARHGEF25': 2, 'RHOA|ARHGEF1': 2, 'RHOA|ARHGEF4': 2, 'RHOA|ARHGEF9': 2, 'ZFP42|DNA/RNA': 2, 'HLA-DRA|HLA-DRB5': 2, 'HLA-DRA|HLA-DRB4': 2, 'HLA-DRA|HLA-DRB1': 2, 'HLA-DRA|HLA-DRB3': 2, 'RHOA|TRIO': 2, 'RHOA|ARHGEF12'…	Counter({'GPR101|CHEM_Metabolite': 2, 'ZNF420|DNA/RNA': 2, 'RBBP7|ZFPM1': 1, 'RPH3A|CHEM_Ca++': 1, 'ZNF420|CHEM_Metabolite': 1, 'GALNT13|CHEM_UTP-like': 1, 'ACACB|CHEM_ATP-like': 1, 'KIF22|CHEM_ATP-like': 1, 'ACACB|CHEM_Organic': 1, 'PIK3CA|PIK3R2': 1, 'PCYT1A|PCYT1A': 1, 'RBBP7|CHEM_Organic': 1, 'PSKH1|CHEM_pST-like': 1, 'RPS6KA6|CHEM_Ca++': 1, 'ITGA4|CHEM_Organic': 1, 'CCNA1|CDK1': 1, 'CCNA1|CD…
stomach+NS+carcinoma+adenocarcinoma_clus0.9_stat.txt:CLS_DONOR_VITAL_STAT:	cl:177	9	cl:107	6	9	0	6	0	1	Counter({'PIK3CA|PIK3R1': 7, 'PIK3CA|PIK3R3': 7, 'GPR45|CHEM_Organic': 3, 'KRAS|CHEM_GTP-like': 3, 'KRAS|CHEM_Inorganic': 3, 'KRAS|CHEM_Mg++': 3, 'RHOA|VAV1': 2, 'RHOA|MCF2L': 2, 'RHOA|ARHGEF25': 2, 'RHOA|ARHGEF1': 2, 'RHOA|ARHGEF4': 2, 'RHOA|ARHGEF9': 2, 'ZFP42|DNA/RNA': 2, 'HLA-DRA|HLA-DRB5': 2, 'HLA-DRA|HLA-DRB4': 2, 'HLA-DRA|HLA-DRB1': 2, 'HLA-DRA|HLA-DRB3': 2, 'RHOA|TRIO': 2, 'RHOA|ARHGEF12'…	Counter({'TP53|TP73': 6, 'TP53|DNA/RNA': 6, 'TP53|PPP1R13B': 6, 'TP53|PPP1R13L': 6, 'TP53|TP53BP2': 6, 'HMCN1|CHEM_Organic': 2, 'CENPA|HIST1H3A': 1, 'ESRRB|DNA/RNA': 1, 'ZNF71|CHEM_Zn+': 1, 'ZNF613|CHEM_Zn+': 1, 'RPL23A|RPL35': 1, 'ZNF169|DNA/RNA': 1, 'NRP1|CHEM_Pro-like': 1, 'RXFP2|CHEM_Metal': 1, 'ZNF404|CHEM_Zn+': 1, 'OLIG3|DNA/RNA': 1, 'CTSL1|CHEM_Metabolite': 1, 'ADCY3|CHEM_Ca++': 1, 'ESR1|C…
stomach+NS+carcinoma+adenocarcinoma_clus0.9_stat.txt:CLS_DONOR_VITAL_STAT:	cl:2	8	cl:1	5	6	2	4	1	1	Counter({'TP53|PPP1R13B': 8, 'TP53|PPP1R13L': 8, 'TP53|DNA/RNA': 8, 'TP53|TP53BP2': 8, 'TP53|TP53BP1': 4, 'PDE7A|CHEM_Organic': 2, 'FBXW7|CHEM_Organic': 2, 'FBP2|CHEM_Metal': 2, 'FBXW7|CHEM_Nat-mod': 2, 'FBXW7|CHEM_pST-like': 2, 'PABPC3|DNA/RNA': 2, 'ADCY5|ADCY6': 2, 'TMPRSS15|CHEM_Metabolite': 2, 'ZNF169|DNA/RNA': 2, 'ZNF169|CHEM_Metabolite': 2, 'CYGB|CHEM_Heme-like': 1, 'EXOC6|EXOC6': 1, 'CAMKK…	Counter({'TP53|PPP1R13B': 3, 'TP53|PPP1R13L': 3, 'TP53|DNA/RNA': 3, 'TP53|TP53BP2': 3, 'MAP2K7|CHEM_Organic': 2, 'APOA1|CHEM_Organic': 2, 'RALGDS|RIT1': 2, 'RALGDS|RIT2': 2, 'RALGDS|KRAS': 2, 'HIST1H2AD|DNA/RNA': 2, 'RALGDS|RRAS': 2, 'PLAG1|DNA/RNA': 2, 'NCBP2|DNA/RNA': 2, 'RALGDS|NRAS': 2, 'KLK5|CHEM_Organic': 2, 'RALGDS|RRAS2': 2, 'ZNF16|DNA/RNA': 2, 'RALGDS|RAP1A': 2, 'RALGDS|RAP1B': 2, 'SOX11…
stomach+NS+carcinoma+adenocarcinoma_clus0.9_stat.txt:CLS_DONOR_VITAL_STAT:	cl:48	6	cl:107	6	6	0	6	0	1	Counter({'GPR101|CHEM_Metabolite': 2, 'ZNF420|DNA/RNA': 2, 'RBBP7|ZFPM1': 1, 'RPH3A|CHEM_Ca++': 1, 'ZNF420|CHEM_Metabolite': 1, 'GALNT13|CHEM_UTP-like': 1, 'ACACB|CHEM_ATP-like': 1, 'KIF22|CHEM_ATP-like': 1, 'ACACB|CHEM_Organic': 1, 'PIK3CA|PIK3R2': 1, 'PCYT1A|PCYT1A': 1, 'RBBP7|CHEM_Organic': 1, 'PSKH1|CHEM_pST-like': 1, 'RPS6KA6|CHEM_Ca++': 1, 'ITGA4|CHEM_Organic': 1, 'CCNA1|CDK1': 1, 'CCNA1|CD…	Counter({'TP53|TP73': 6, 'TP53|DNA/RNA': 6, 'TP53|PPP1R13B': 6, 'TP53|PPP1R13L': 6, 'TP53|TP53BP2': 6, 'HMCN1|CHEM_Organic': 2, 'CENPA|HIST1H3A': 1, 'ESRRB|DNA/RNA': 1, 'ZNF71|CHEM_Zn+': 1, 'ZNF613|CHEM_Zn+': 1, 'RPL23A|RPL35': 1, 'ZNF169|DNA/RNA': 1, 'NRP1|CHEM_Pro-like': 1, 'RXFP2|CHEM_Metal': 1, 'ZNF404|CHEM_Zn+': 1, 'OLIG3|DNA/RNA': 1, 'CTSL1|CHEM_Metabolite': 1, 'ADCY3|CHEM_Ca++': 1, 'ESR1|C…
thyroid+NS+carcinoma+NS_clus0.9_stat.txt:CLS_DONOR_VITAL_STAT:	cl:4	295	cl:1	25	286	9	25	0	1	Counter({'BRAF|CHEM_Organic': 230, 'HRAS|RASA1': 13, 'HRAS|CHEM_Zn+': 13, 'HRAS|CHEM_Inorganic': 13, 'HRAS|CHEM_Organic': 13, 'HRAS|CHEM_Mg++': 13, 'HRAS|CHEM_GTP-like': 13, 'HRAS|SOS1': 13, 'HRAS|SOS2': 13, 'ZNF234|DNA/RNA': 2, 'KRAS|CHEM_Organic': 2, 'DICER1|CHEM_Mg++': 2, 'KRAS|CHEM_GTP-like': 2, 'KSR2|CHEM_Organic': 2, 'AKT1|CHEM_Organic': 2, 'MSI1|DNA/RNA': 2, 'KRAS|CHEM_Inorganic': 2, 'KSR2…	Counter({'NRAS|CHEM_Organic': 25, 'NRAS|CHEM_Zn+': 25, 'NRAS|CHEM_GTP-like': 25, 'NRAS|RASA1': 25, 'NRAS|SOS1': 25, 'NRAS|CHEM_Mg++': 25, 'NRAS|CHEM_Inorganic': 25, 'KIF4B|CHEM_Organic': 1, 'AMDHD1|CHEM_Fe++': 1, 'LPAR4|CHEM_Organic': 1, 'PCDHGB4|CHEM_Ca++': 1, 'FCN2|CHEM_Pro-like': 1, 'LRP1|LRPAP1': 1, 'NR4A2|CHEM_Ca++': 1, 'ZNF225|DNA/RNA': 1, 'XRCC5|XRCC6': 1, 'HS3ST2|CHEM_ATP-like': 1, 'ZNF22…
thyroid+NS+carcinoma+NS_clus0.9_stat.txt:CLS_DONOR_VITAL_STAT:	cl:4	295	cl:2	7	286	9	7	0	1	Counter({'BRAF|CHEM_Organic': 230, 'HRAS|RASA1': 13, 'HRAS|CHEM_Zn+': 13, 'HRAS|CHEM_Inorganic': 13, 'HRAS|CHEM_Organic': 13, 'HRAS|CHEM_Mg++': 13, 'HRAS|CHEM_GTP-like': 13, 'HRAS|SOS1': 13, 'HRAS|SOS2': 13, 'ZNF234|DNA/RNA': 2, 'KRAS|CHEM_Organic': 2, 'DICER1|CHEM_Mg++': 2, 'KRAS|CHEM_GTP-like': 2, 'KSR2|CHEM_Organic': 2, 'AKT1|CHEM_Organic': 2, 'MSI1|DNA/RNA': 2, 'KRAS|CHEM_Inorganic': 2, 'KSR2…	Counter({'NRAS|CHEM_Organic': 7, 'NRAS|CHEM_Zn+': 7, 'NRAS|CHEM_Inorganic': 7, 'NRAS|CHEM_GTP-like': 7, 'NRAS|RASA1': 7, 'NRAS|SOS1': 7, 'NRAS|CHEM_Mg++': 7, 'CABP5|CHEM_Nat-mod': 1, 'TUBA3C|TUBB4A': 1, 'TUBA3C|TUBB4B': 1, 'TUBA3C|STMN4': 1, 'TUBA3C|STMN1': 1, 'GAB4|CHEM_Organic': 1, 'RAB5C|OCRL': 1, 'TUBA3C|TUBB': 1, 'RAB5C|RAB7A': 1, 'S100A7|CHEM_Ca++': 1, 'TUBA3C|YI016_HUMAN': 1, 'TUBA3C|TBB8L…
thyroid+NS+carcinoma+NS_clus0.9_stat.txt:CLS_DONOR_VITAL_STAT:	cl:1	25	cl:2	7	25	0	7	0	1	Counter({'NRAS|CHEM_Organic': 25, 'NRAS|CHEM_Zn+': 25, 'NRAS|CHEM_GTP-like': 25, 'NRAS|RASA1': 25, 'NRAS|SOS1': 25, 'NRAS|CHEM_Mg++': 25, 'NRAS|CHEM_Inorganic': 25, 'KIF4B|CHEM_Organic': 1, 'AMDHD1|CHEM_Fe++': 1, 'LPAR4|CHEM_Organic': 1, 'PCDHGB4|CHEM_Ca++': 1, 'FCN2|CHEM_Pro-like': 1, 'LRP1|LRPAP1': 1, 'NR4A2|CHEM_Ca++': 1, 'ZNF225|DNA/RNA': 1, 'XRCC5|XRCC6': 1, 'HS3ST2|CHEM_ATP-like': 1, 'ZNF22…	Counter({'NRAS|CHEM_Organic': 7, 'NRAS|CHEM_Zn+': 7, 'NRAS|CHEM_Inorganic': 7, 'NRAS|CHEM_GTP-like': 7, 'NRAS|RASA1': 7, 'NRAS|SOS1': 7, 'NRAS|CHEM_Mg++': 7, 'CABP5|CHEM_Nat-mod': 1, 'TUBA3C|TUBB4A': 1, 'TUBA3C|TUBB4B': 1, 'TUBA3C|STMN4': 1, 'TUBA3C|STMN1': 1, 'GAB4|CHEM_Organic': 1, 'RAB5C|OCRL': 1, 'TUBA3C|TUBB': 1, 'RAB5C|RAB7A': 1, 'S100A7|CHEM_Ca++': 1, 'TUBA3C|YI016_HUMAN': 1, 'TUBA3C|TBB8L…

## Sheet: b
Table S3b: Cancer type specific mechsimo analysis clustering - desease status association analysis.
Cancer Type	CLA ID	CLA Pop.	CLB ID	CLB Pop.	CLA Rem	CLA NoRem	CLB Rem	CLB NoRem	P	CL.A composition	CL.B composition
central_nervous_system+brain+glioma+NS_clus0.9_stat.txt:CLS_DONOR_STATUS_STAT:	cl:6	14	cl:19	10	2	12	8	2	0.00267023	Counter({'IDH1|CHEM_Mn++': 14, 'IDH1|CHEM_Ca++': 14, 'IDH1|CHEM_Metabolite': 14, 'TP53|PPP1R13B': 14, 'TP53|PPP1R13L': 14, 'IDH1|CHEM_Mg++': 14, 'IDH1|IDH1': 14, 'TP53|DNA/RNA': 14, 'IDH1|CHEM_Organic': 14, 'TP53|TP53BP2': 14, 'GRPR|CHEM_Metabolite': 1, 'MLL3|WDR5': 1, 'HSD17B4|HSD17B4': 1, 'ZNF208|DNA/RNA': 1, 'AFP|CHEM_Organic': 1, 'PRKAR1A|PRKACG': 1, 'PROKR1|CHEM_Metal': 1, 'PRKAR1A|PRKACB': …	Counter({'IDH1|CHEM_Mn++': 10, 'IDH1|CHEM_Ca++': 10, 'IDH1|CHEM_Metabolite': 10, 'IDH1|CHEM_Mg++': 10, 'IDH1|IDH1': 10, 'IDH1|CHEM_Organic': 10, 'ZNF642|CHEM_Zn+': 1, 'ACTR10|CHEM_Metal': 1, 'OR51V1|CHEM_Organic': 1, 'TP53|TP63': 1, 'VSIG4|C3': 1, 'OR51V1|CHEM_Metabolite': 1, 'LONRF2|CHEM_Metabolite': 1, 'TP63|PPP1R13B': 1, 'TBX22|DNA/RNA': 1, 'TBX22|CHEM_Mg++': 1, 'TRIT1|DNA/RNA': 1, 'TP63|DNA/R…
central_nervous_system+brain+glioma+NS_clus0.9_stat.txt:CLS_DONOR_STATUS_STAT:	cl:19	10	cl:17	6	8	2	0	6	0.00699301	Counter({'IDH1|CHEM_Mn++': 10, 'IDH1|CHEM_Ca++': 10, 'IDH1|CHEM_Metabolite': 10, 'IDH1|CHEM_Mg++': 10, 'IDH1|IDH1': 10, 'IDH1|CHEM_Organic': 10, 'ZNF642|CHEM_Zn+': 1, 'ACTR10|CHEM_Metal': 1, 'OR51V1|CHEM_Organic': 1, 'TP53|TP63': 1, 'VSIG4|C3': 1, 'OR51V1|CHEM_Metabolite': 1, 'LONRF2|CHEM_Metabolite': 1, 'TP63|PPP1R13B': 1, 'TBX22|DNA/RNA': 1, 'TBX22|CHEM_Mg++': 1, 'TRIT1|DNA/RNA': 1, 'TP63|DNA/R…	Counter({'IDH1|CHEM_Mn++': 6, 'PIK3CA|PIK3R1': 6, 'PIK3CA|PIK3R3': 6, 'IDH1|CHEM_Metabolite': 6, 'IDH1|CHEM_Mg++': 6, 'IDH1|IDH1': 6, 'IDH1|CHEM_Organic': 6, 'IDH1|CHEM_Ca++': 6, 'LILRA2|LILRA2': 1, 'ZNF91|DNA/RNA': 1, 'MMP9|CHEM_Organic': 1, 'TLR5|CHEM_Cu+': 1, 'POTEE|CHEM_ATP-like': 1, 'CAD|CHEM_Mn++': 1, 'GPR83|CHEM_Organic': 1, 'GGA1|SORL1': 1, 'GPR83|CHEM_Drug-like': 1, 'FBXO40|CHEM_Zn+': 1,…
central_nervous_system+brain+glioma+NS_clus0.9_stat.txt:CLS_DONOR_STATUS_STAT:	cl:17	6	cl:45	5	0	6	4	1	0.0151515	Counter({'IDH1|CHEM_Mn++': 6, 'PIK3CA|PIK3R1': 6, 'PIK3CA|PIK3R3': 6, 'IDH1|CHEM_Metabolite': 6, 'IDH1|CHEM_Mg++': 6, 'IDH1|IDH1': 6, 'IDH1|CHEM_Organic': 6, 'IDH1|CHEM_Ca++': 6, 'LILRA2|LILRA2': 1, 'ZNF91|DNA/RNA': 1, 'MMP9|CHEM_Organic': 1, 'TLR5|CHEM_Cu+': 1, 'POTEE|CHEM_ATP-like': 1, 'CAD|CHEM_Mn++': 1, 'GPR83|CHEM_Organic': 1, 'GGA1|SORL1': 1, 'GPR83|CHEM_Drug-like': 1, 'FBXO40|CHEM_Zn+': 1,…	Counter({'IDH1|CHEM_Mn++': 5, 'IDH1|CHEM_Ca++': 5, 'IDH1|CHEM_Metabolite': 5, 'IDH1|CHEM_Mg++': 5, 'IDH1|IDH1': 5, 'IDH1|CHEM_Organic': 5, 'TP53|PPP1R13B': 2, 'TP53|TP53BP2': 2, 'TP53|CHEM_Zn+': 2, 'TP53|TP73': 2, 'COL6A3|CHEM_Ca++': 1, 'DIS3|DNA/RNA': 1, 'GNB2|RGS6': 1, 'TTR|CHEM_Drug-like': 1, 'TP53|TP63': 1, 'ZNF600|CHEM_Metabolite': 1, 'ZNF600|DNA/RNA': 1, 'GNB2|PDC': 1, 'MUSK|CHEM_Organic': …
central_nervous_system+brain+glioma+NS_clus0.9_stat.txt:CLS_DONOR_STATUS_STAT:	cl:6	14	cl:45	5	2	12	4	1	0.0172859	Counter({'IDH1|CHEM_Mn++': 14, 'IDH1|CHEM_Ca++': 14, 'IDH1|CHEM_Metabolite': 14, 'TP53|PPP1R13B': 14, 'TP53|PPP1R13L': 14, 'IDH1|CHEM_Mg++': 14, 'IDH1|IDH1': 14, 'TP53|DNA/RNA': 14, 'IDH1|CHEM_Organic': 14, 'TP53|TP53BP2': 14, 'GRPR|CHEM_Metabolite': 1, 'MLL3|WDR5': 1, 'HSD17B4|HSD17B4': 1, 'ZNF208|DNA/RNA': 1, 'AFP|CHEM_Organic': 1, 'PRKAR1A|PRKACG': 1, 'PROKR1|CHEM_Metal': 1, 'PRKAR1A|PRKACB': …	Counter({'IDH1|CHEM_Mn++': 5, 'IDH1|CHEM_Ca++': 5, 'IDH1|CHEM_Metabolite': 5, 'IDH1|CHEM_Mg++': 5, 'IDH1|IDH1': 5, 'IDH1|CHEM_Organic': 5, 'TP53|PPP1R13B': 2, 'TP53|TP53BP2': 2, 'TP53|CHEM_Zn+': 2, 'TP53|TP73': 2, 'COL6A3|CHEM_Ca++': 1, 'DIS3|DNA/RNA': 1, 'GNB2|RGS6': 1, 'TTR|CHEM_Drug-like': 1, 'TP53|TP63': 1, 'ZNF600|CHEM_Metabolite': 1, 'ZNF600|DNA/RNA': 1, 'GNB2|PDC': 1, 'MUSK|CHEM_Organic': …
breast+NS+carcinoma+NS_clus0.9_stat.txt:CLS_DONOR_STATUS_STAT:	cl:17	54	cl:10	7	46	8	3	4	0.0231447	Counter({'PIK3CA|PIK3R1': 54, 'PIK3CA|PIK3R3': 54, 'KRAS|CHEM_GTP-like': 2, 'KRAS|CHEM_Inorganic': 2, 'KRAS|CHEM_Organic': 2, 'KRAS|CHEM_Mg++': 2, 'TMPRSS4|CHEM_Organic': 2, 'POU4F2|DNA/RNA': 2, 'NLGN4X|CHEM_Mg++': 1, 'GSTA3|CHEM_Drug-like': 1, 'DIRAS2|CHEM_Mg++': 1, 'RFC5|RFC4': 1, 'DIRAS2|CHEM_Organic': 1, 'ITGA10|CHEM_Ca++': 1, 'ZBTB37|DNA/RNA': 1, 'TMPRSS4|CHEM_Drug-like': 1, 'DIRAS2|CHEM_Mn+…	Counter({'TP53|TP53BP2': 7, 'TP53|DNA/RNA': 7, 'TP53|PPP1R13B': 7, 'TP53|PPP1R13L': 7, 'TP53|TP53BP1': 2, 'PIK3CA|PIK3R2': 2, 'ZNF510|CHEM_Zn+': 1, 'MAST1|CHEM_Metal': 1, 'PPFIA2|CASK': 1, 'PTPRB|CHEM_Organic': 1, 'PTPRB|CHEM_Mg++': 1, 'HIST1H2BK|H2AFY': 1, 'CYP24A1|CHEM_Zn+': 1, 'PTPRR|CHEM_Organic': 1, 'MAST1|CHEM_Organic': 1})
endometrium+NS+carcinoma+endometrioid_carcinoma_clus0.9_stat.txt:CLS_DONOR_STATUS_STAT:	cl:18	11	cl:30	6	11	0	3	3	0.0294118	Counter({'PIK3CA|PIK3R1': 11, 'PIK3CA|PIK3R3': 11, 'KRAS|CHEM_GTP-like': 4, 'KRAS|CHEM_Inorganic': 4, 'KRAS|CHEM_Mg++': 4, 'CTNNB1|HLA-A': 2, 'NRAS|CHEM_GTP-like': 2, 'CTCF|DNA/RNA': 2, 'CTNNB1|BTRC': 2, 'FBXW7|CHEM_Organic': 2, 'CTNNB1|FBXW11': 2, 'NRAS|CHEM_Organic': 2, 'FBXW7|CHEM_Arg-like': 2, 'FBXW7|CHEM_pST-like': 2, 'PTEN|CHEM_Organic': 2, 'NRAS|CHEM_Mg++': 2, 'NRAS|CHEM_Inorganic': 2, 'PR…	Counter({'PPP2R1A|PPP2R5B': 6, 'PPP2R1A|PPP2R5C': 6, 'PPP2R1A|PPP2R5A': 6, 'PPP2R1A|PPP2R5D': 6, 'PPP2R1A|PPP2R5E': 6, 'KRT15|PRPH': 1, 'ZNF823|DNA/RNA': 1, 'PIK3CA|PIK3R1': 1, 'PIK3CA|PIK3R3': 1, 'PIK3CA|PIK3R2': 1, 'ZNF808|CHEM_Zn+': 1, 'DICER1|CHEM_Mg++': 1, 'NTSR1|CHEM_Zn+': 1, 'KRT15|KRT81': 1, 'KRT15|DES': 1, 'KRT15|KRT85': 1, 'MDH2|CHEM_NAD-like': 1, 'KRT15|KRT86': 1, 'CAMK2B|CAMK2G': 1, '…
endometrium+NS+carcinoma+endometrioid_carcinoma_clus0.9_stat.txt:CLS_DONOR_STATUS_STAT:	cl:19	10	cl:30	6	10	0	3	3	0.0357143	Counter({'FGFR2|CHEM_Metal': 9, 'FGFR2|FGF9': 9, 'FGFR2|FGF7': 9, 'FGFR2|FGF2': 9, 'FGFR2|FGF1': 9, 'FGFR2|FGF10': 9, 'CTNNB1|HLA-A': 4, 'CTNNB1|BTRC': 4, 'CTNNB1|FBXW11': 4, 'PTEN|CHEM_Organic': 4, 'MBD1|DNA/RNA': 2, 'KRAS|CHEM_Inorganic': 2, 'KRAS|CHEM_GTP-like': 2, 'KRAS|CHEM_Organic': 2, 'KRAS|CHEM_Mg++': 2, 'ZFAND2B|CHEM_Zn+': 1, 'RBBP7|ZFPM1': 1, 'OR2M3|CHEM_Organic': 1, 'PIK3R1|PIK3CD': 1,…	Counter({'PPP2R1A|PPP2R5B': 6, 'PPP2R1A|PPP2R5C': 6, 'PPP2R1A|PPP2R5A': 6, 'PPP2R1A|PPP2R5D': 6, 'PPP2R1A|PPP2R5E': 6, 'KRT15|PRPH': 1, 'ZNF823|DNA/RNA': 1, 'PIK3CA|PIK3R1': 1, 'PIK3CA|PIK3R3': 1, 'PIK3CA|PIK3R2': 1, 'ZNF808|CHEM_Zn+': 1, 'DICER1|CHEM_Mg++': 1, 'NTSR1|CHEM_Zn+': 1, 'KRT15|KRT81': 1, 'KRT15|DES': 1, 'KRT15|KRT85': 1, 'MDH2|CHEM_NAD-like': 1, 'KRT15|KRT86': 1, 'CAMK2B|CAMK2G': 1, '…
prostate+NS+carcinoma+adenocarcinoma_clus0.9_stat.txt:CLS_DONOR_STATUS_STAT:	cl:30	10	cl:7	8	5	5	8	0	0.0359477	Counter({'ZNF845|DNA/RNA': 2, 'RAB27B|CHEM_Mg++': 1, 'PCDHA5|CHEM_Ca++': 1, 'CCNC|CDK1': 1, 'ZNF805|DNA/RNA': 1, 'MC4R|CHEM_Organic': 1, 'ZNF479|DNA/RNA': 1, 'PPARG|RXRA': 1, 'AXIN2|AXIN1': 1, 'RAB34|CHEM_Metal': 1, 'RAB27B|CHEM_Metal': 1, 'RAB27B|RAB27B': 1, 'RAB27B|CHEM_Mn++': 1, 'RAB27B|CHEM_Zn+': 1, 'PPARG|RXRG': 1, 'DCHS1|CHEM_Ca++': 1, 'CCNC|CDK3': 1, 'MMP24|CHEM_Organic': 1, 'PPARG|RXRB': …	Counter({'SPOP|CHEM_Nat-mod': 3, 'SALL1|DNA/RNA': 1, 'BRAF|CHEM_ATP-like': 1, 'CTNNB1|CDH15': 1, 'PRKD1|CHEM_Organic': 1, 'CTNNB1|CDH10': 1, 'CTNNB1|CDH11': 1, 'RAB24|CHEM_Organic': 1, 'BRAF|CHEM_Mg++': 1, 'CTNNB1|HLA-A': 1, 'CTNNB1|CDH18': 1, 'RAB24|CHEM_GTP-like': 1, 'PRKD1|CHEM_Drug-like': 1, 'RPS11|DNA/RNA': 1, 'PRKD1|CHEM_Metal': 1, 'SALL1|CHEM_Metabolite': 1, 'TP53|TP63': 1, 'KRT1|CHEM_Meta…
breast+NS+carcinoma+NS_clus0.9_stat.txt:CLS_DONOR_STATUS_STAT:	cl:57	274	cl:10	7	218	56	3	4	0.039659	Counter({'PIK3CA|PIK3R2': 99, 'AKT1|CHEM_Organic': 17, 'TP53|CHEM_Organic': 7, 'SCN1A|CHEM_Organic': 4, 'TP53|CHEM_Zn+': 4, 'PTEN|CHEM_Organic': 3, 'FGFR2|CHEM_Organic': 3, 'FGFR2|CHEM_ATP-like': 3, 'FGFR2|CHEM_Ca++': 3, 'PIK3CA|PIK3R1': 3, 'ERBB2|CHEM_Organic': 3, 'FGFR2|CHEM_Drug-like': 3, 'MAP2K4|CHEM_Drug-like': 2, 'CDH1|CHEM_Ca++': 2, 'FOXA1|FOXA2': 2, 'ZNF81|DNA/RNA': 2, 'PGR|CHEM_Organic':…	Counter({'TP53|TP53BP2': 7, 'TP53|DNA/RNA': 7, 'TP53|PPP1R13B': 7, 'TP53|PPP1R13L': 7, 'TP53|TP53BP1': 2, 'PIK3CA|PIK3R2': 2, 'ZNF510|CHEM_Zn+': 1, 'MAST1|CHEM_Metal': 1, 'PPFIA2|CASK': 1, 'PTPRB|CHEM_Organic': 1, 'PTPRB|CHEM_Mg++': 1, 'HIST1H2BK|H2AFY': 1, 'CYP24A1|CHEM_Zn+': 1, 'PTPRR|CHEM_Organic': 1, 'MAST1|CHEM_Organic': 1})
central_nervous_system+brain+glioma+NS_clus0.9_stat.txt:CLS_DONOR_STATUS_STAT:	cl:18	137	cl:17	6	59	78	0	6	0.0422827	Counter({'IDH1|CHEM_Metabolite': 136, 'IDH1|IDH1': 136, 'IDH1|CHEM_Ca++': 136, 'IDH1|CHEM_Mg++': 136, 'IDH1|CHEM_Mn++': 136, 'IDH1|CHEM_Organic': 136, 'TP53|TP73': 19, 'TP53|PPP1R13B': 14, 'TP53|TP53BP2': 14, 'TP53|CHEM_Zn+': 14, 'TP53|DNA/RNA': 13, 'TP53|PPP1R13L': 9, 'TP53|TP53': 7, 'TP53|TP63': 7, 'TP53|CHEM_Organic': 5, 'ZBTB20|CHEM_Metabolite': 3, 'ZBTB20|DNA/RNA': 3, 'PRDM9|CHEM_Zn+': 2, 'M…	Counter({'IDH1|CHEM_Mn++': 6, 'PIK3CA|PIK3R1': 6, 'PIK3CA|PIK3R3': 6, 'IDH1|CHEM_Metabolite': 6, 'IDH1|CHEM_Mg++': 6, 'IDH1|IDH1': 6, 'IDH1|CHEM_Organic': 6, 'IDH1|CHEM_Ca++': 6, 'LILRA2|LILRA2': 1, 'ZNF91|DNA/RNA': 1, 'MMP9|CHEM_Organic': 1, 'TLR5|CHEM_Cu+': 1, 'POTEE|CHEM_ATP-like': 1, 'CAD|CHEM_Mn++': 1, 'GPR83|CHEM_Organic': 1, 'GGA1|SORL1': 1, 'GPR83|CHEM_Drug-like': 1, 'FBXO40|CHEM_Zn+': 1,…
large_intestine+colon+carcinoma+adenocarcinoma_clus0.9_stat.txt:CLS_DONOR_STATUS_STAT:	cl:218	26	cl:2	5	11	15	5	0	0.0433815	Counter({'PIK3CA|PIK3R1': 26, 'PIK3CA|PIK3R3': 26, 'KRAS|CHEM_GTP-like': 11, 'KRAS|CHEM_Inorganic': 9, 'KRAS|CHEM_Mg++': 9, 'KRAS|CHEM_Organic': 7, 'TP53|TP53': 4, 'TP53|TP73': 4, 'TP53|CHEM_Zn+': 4, 'TP53|TP63': 4, 'FBXW7|CHEM_pST-like': 3, 'TP53|PPP1R13B': 3, 'TP53|TP53BP2': 3, 'FBXW7|CHEM_Organic': 3, 'BRAF|CHEM_Organic': 2, 'PIK3CA|PIK3R2': 2, 'FBXW7|CHEM_Nat-mod': 2, 'ZNF189|DNA/RNA': 2, 'FB…	Counter({'TP53|DNA/RNA': 5, 'TP53|PPP1R13B': 5, 'TP53|PPP1R13L': 5, 'TP53|TP53BP2': 5, 'TP53|TP53BP1': 3, 'ZNF443|DNA/RNA': 1, 'FLT4|CHEM_pTyr-like': 1, 'NGLY1|RAD23B': 1, 'NGLY1|RAD23A': 1, 'ALX4|DLX2': 1, 'FLT4|CHEM_Metabolite': 1, 'ZNF91|DNA/RNA': 1, 'HRH3|CHEM_Organic': 1, 'TPSD1|CHEM_Organic': 1, 'ZFP91|DNA/RNA': 1, 'NRAS|CHEM_GTP-like': 1, 'OBP2A|CHEM_Metabolite': 1, 'ALX4|DNA/RNA': 1, 'PRS…
central_nervous_system+brain+glioma+NS_clus0.9_stat.txt:CLS_DONOR_STATUS_STAT:	cl:18	137	cl:19	10	59	78	8	2	0.0436675	Counter({'IDH1|CHEM_Metabolite': 136, 'IDH1|IDH1': 136, 'IDH1|CHEM_Ca++': 136, 'IDH1|CHEM_Mg++': 136, 'IDH1|CHEM_Mn++': 136, 'IDH1|CHEM_Organic': 136, 'TP53|TP73': 19, 'TP53|PPP1R13B': 14, 'TP53|TP53BP2': 14, 'TP53|CHEM_Zn+': 14, 'TP53|DNA/RNA': 13, 'TP53|PPP1R13L': 9, 'TP53|TP53': 7, 'TP53|TP63': 7, 'TP53|CHEM_Organic': 5, 'ZBTB20|CHEM_Metabolite': 3, 'ZBTB20|DNA/RNA': 3, 'PRDM9|CHEM_Zn+': 2, 'M…	Counter({'IDH1|CHEM_Mn++': 10, 'IDH1|CHEM_Ca++': 10, 'IDH1|CHEM_Metabolite': 10, 'IDH1|CHEM_Mg++': 10, 'IDH1|IDH1': 10, 'IDH1|CHEM_Organic': 10, 'ZNF642|CHEM_Zn+': 1, 'ACTR10|CHEM_Metal': 1, 'OR51V1|CHEM_Organic': 1, 'TP53|TP63': 1, 'VSIG4|C3': 1, 'OR51V1|CHEM_Metabolite': 1, 'LONRF2|CHEM_Metabolite': 1, 'TP63|PPP1R13B': 1, 'TBX22|DNA/RNA': 1, 'TBX22|CHEM_Mg++': 1, 'TRIT1|DNA/RNA': 1, 'TP63|DNA/R…
central_nervous_system+brain+glioma+NS_clus0.9_stat.txt:CLS_DONOR_STATUS_STAT:	cl:18	137	cl:6	14	59	78	2	12	0.0454706	Counter({'IDH1|CHEM_Metabolite': 136, 'IDH1|IDH1': 136, 'IDH1|CHEM_Ca++': 136, 'IDH1|CHEM_Mg++': 136, 'IDH1|CHEM_Mn++': 136, 'IDH1|CHEM_Organic': 136, 'TP53|TP73': 19, 'TP53|PPP1R13B': 14, 'TP53|TP53BP2': 14, 'TP53|CHEM_Zn+': 14, 'TP53|DNA/RNA': 13, 'TP53|PPP1R13L': 9, 'TP53|TP53': 7, 'TP53|TP63': 7, 'TP53|CHEM_Organic': 5, 'ZBTB20|CHEM_Metabolite': 3, 'ZBTB20|DNA/RNA': 3, 'PRDM9|CHEM_Zn+': 2, 'M…	Counter({'IDH1|CHEM_Mn++': 14, 'IDH1|CHEM_Ca++': 14, 'IDH1|CHEM_Metabolite': 14, 'TP53|PPP1R13B': 14, 'TP53|PPP1R13L': 14, 'IDH1|CHEM_Mg++': 14, 'IDH1|IDH1': 14, 'TP53|DNA/RNA': 14, 'IDH1|CHEM_Organic': 14, 'TP53|TP53BP2': 14, 'GRPR|CHEM_Metabolite': 1, 'MLL3|WDR5': 1, 'HSD17B4|HSD17B4': 1, 'ZNF208|DNA/RNA': 1, 'AFP|CHEM_Organic': 1, 'PRKAR1A|PRKACG': 1, 'PROKR1|CHEM_Metal': 1, 'PRKAR1A|PRKACB': …
large_intestine+colon+carcinoma+adenocarcinoma_clus0.9_stat.txt:CLS_DONOR_STATUS_STAT:	cl:2	5	cl:231	5	5	0	1	4	0.047619	Counter({'TP53|DNA/RNA': 5, 'TP53|PPP1R13B': 5, 'TP53|PPP1R13L': 5, 'TP53|TP53BP2': 5, 'TP53|TP53BP1': 3, 'ZNF443|DNA/RNA': 1, 'FLT4|CHEM_pTyr-like': 1, 'NGLY1|RAD23B': 1, 'NGLY1|RAD23A': 1, 'ALX4|DLX2': 1, 'FLT4|CHEM_Metabolite': 1, 'ZNF91|DNA/RNA': 1, 'HRH3|CHEM_Organic': 1, 'TPSD1|CHEM_Organic': 1, 'ZFP91|DNA/RNA': 1, 'NRAS|CHEM_GTP-like': 1, 'OBP2A|CHEM_Metabolite': 1, 'ALX4|DNA/RNA': 1, 'PRS…	Counter({'TP53|PPP1R13B': 5, 'TP53|PPP1R13L': 5, 'TP53|DNA/RNA': 5, 'TP53|TP53BP2': 5, 'TP53|TP53BP1': 5, 'ADORA2B|CHEM_Organic': 1, 'CDC7|CHEM_Organic': 1, 'KRAS|CHEM_GTP-like': 1, 'RRP9|CHEM_Organic': 1, 'REG3A|CHEM_Zn+': 1, 'RBM39|DNA/RNA': 1, 'SCN1A|SCN2A': 1, 'PRKAG1|CHEM_Organic': 1, 'RB1|RBL1': 1, 'REG3A|CHEM_Ca++': 1, 'DDC|DDC': 1, 'FBXW8|CHEM_Arg-like': 1, 'PRKAG1|CHEM_ATP-like': 1, 'NEK…
prostate+NS+carcinoma+adenocarcinoma_clus0.9_stat.txt:CLS_DONOR_STATUS_STAT:	cl:17	81	cl:7	8	52	29	8	0	0.0495198	Counter({'SPOP|CHEM_Nat-mod': 11, 'ZNF208|DNA/RNA': 4, 'TIE1|CHEM_Organic': 2, 'CR1L|CHEM_Metabolite': 2, 'HAO1|HAO1': 2, 'ZNF749|CHEM_Zn+': 2, 'KREMEN2|CHEM_Metabolite': 2, 'ZNF208|CHEM_Zn+': 2, 'ENOSF1|ENOSF1': 1, 'AMBRA1|CHEM_Nat-mod': 1, 'ZNF443|DNA/RNA': 1, 'ZNF165|DNA/RNA': 1, 'ADRB2|CHEM_Organic': 1, 'SULT4A1|CHEM_Drug-like': 1, 'ZAP70|CHEM_Organic': 1, 'ZAP70|CHEM_pTyr-like': 1, 'PRKCZ|CH…	Counter({'SPOP|CHEM_Nat-mod': 3, 'SALL1|DNA/RNA': 1, 'BRAF|CHEM_ATP-like': 1, 'CTNNB1|CDH15': 1, 'PRKD1|CHEM_Organic': 1, 'CTNNB1|CDH10': 1, 'CTNNB1|CDH11': 1, 'RAB24|CHEM_Organic': 1, 'BRAF|CHEM_Mg++': 1, 'CTNNB1|HLA-A': 1, 'CTNNB1|CDH18': 1, 'RAB24|CHEM_GTP-like': 1, 'PRKD1|CHEM_Drug-like': 1, 'RPS11|DNA/RNA': 1, 'PRKD1|CHEM_Metal': 1, 'SALL1|CHEM_Metabolite': 1, 'TP53|TP63': 1, 'KRT1|CHEM_Meta…
central_nervous_system+brain+glioma+NS_clus0.9_stat.txt:CLS_DONOR_STATUS_STAT:	cl:25	16	cl:19	10	6	10	8	2	0.0510971	Counter({'DCLK2|CHEM_Drug-like': 1, 'ACTN4|ACTN4': 1, 'ACTN4|ACTN3': 1, 'ACTN4|ACTN2': 1, 'ACTN4|ACTN1': 1, 'ZNF682|CHEM_Zn+': 1, 'ZNF91|CHEM_Metabolite': 1, 'SPACA3|CHEM_Inorganic': 1, 'TYK2|CHEM_Organic': 1, 'RRAS|CHEM_GTP-like': 1, 'EGFR|CHEM_Glycos': 1, 'HTR5A|CHEM_Organic': 1, 'AFM|CHEM_Metabolite': 1, 'FAT2|CHEM_Mn++': 1, 'ACVRL1|CHEM_Organic': 1, 'NMUR2|CHEM_Zn+': 1, 'CYP2C19|CHEM_Organic'…	Counter({'IDH1|CHEM_Mn++': 10, 'IDH1|CHEM_Ca++': 10, 'IDH1|CHEM_Metabolite': 10, 'IDH1|CHEM_Mg++': 10, 'IDH1|IDH1': 10, 'IDH1|CHEM_Organic': 10, 'ZNF642|CHEM_Zn+': 1, 'ACTR10|CHEM_Metal': 1, 'OR51V1|CHEM_Organic': 1, 'TP53|TP63': 1, 'VSIG4|C3': 1, 'OR51V1|CHEM_Metabolite': 1, 'LONRF2|CHEM_Metabolite': 1, 'TP63|PPP1R13B': 1, 'TBX22|DNA/RNA': 1, 'TBX22|CHEM_Mg++': 1, 'TRIT1|DNA/RNA': 1, 'TP63|DNA/R…
stomach+NS+carcinoma+adenocarcinoma_clus0.9_stat.txt:CLS_DONOR_STATUS_STAT:	cl:20	20	cl:107	6	10	10	6	0	0.0532077	Counter({'GTPBP1|CHEM_Organic': 1, 'GIMAP8|CHEM_GTP-like': 1, 'HDC|HDC': 1, 'BRDT|CHEM_Organic': 1, 'COL12A1|CHEM_Nat-mod': 1, 'KCNH8|CHEM_ATP-like': 1, 'HBG2|CHEM_Organic': 1, 'SPACA3|CHEM_Inorganic': 1, 'CSNK1A1L|CHEM_ATP-like': 1, 'LRP1B|CHEM_Inorganic': 1, 'HTR1A|CHEM_Drug-like': 1, 'NRAS|CHEM_Mg++': 1, 'F12|CHEM_Ca++': 1, 'ZNF484|DNA/RNA': 1, 'FBXW7|CHEM_Nat-mod': 1, 'RET|CHEM_pST-like': 1, …	Counter({'TP53|TP73': 6, 'TP53|DNA/RNA': 6, 'TP53|PPP1R13B': 6, 'TP53|PPP1R13L': 6, 'TP53|TP53BP2': 6, 'HMCN1|CHEM_Organic': 2, 'CENPA|HIST1H3A': 1, 'ESRRB|DNA/RNA': 1, 'ZNF71|CHEM_Zn+': 1, 'ZNF613|CHEM_Zn+': 1, 'RPL23A|RPL35': 1, 'ZNF169|DNA/RNA': 1, 'NRP1|CHEM_Pro-like': 1, 'RXFP2|CHEM_Metal': 1, 'ZNF404|CHEM_Zn+': 1, 'OLIG3|DNA/RNA': 1, 'CTSL1|CHEM_Metabolite': 1, 'ADCY3|CHEM_Ca++': 1, 'ESR1|C…
central_nervous_system+brain+glioma+NS_clus0.9_stat.txt:CLS_DONOR_STATUS_STAT:	cl:19	10	cl:2	7	8	2	2	5	0.0584122	Counter({'IDH1|CHEM_Mn++': 10, 'IDH1|CHEM_Ca++': 10, 'IDH1|CHEM_Metabolite': 10, 'IDH1|CHEM_Mg++': 10, 'IDH1|IDH1': 10, 'IDH1|CHEM_Organic': 10, 'ZNF642|CHEM_Zn+': 1, 'ACTR10|CHEM_Metal': 1, 'OR51V1|CHEM_Organic': 1, 'TP53|TP63': 1, 'VSIG4|C3': 1, 'OR51V1|CHEM_Metabolite': 1, 'LONRF2|CHEM_Metabolite': 1, 'TP63|PPP1R13B': 1, 'TBX22|DNA/RNA': 1, 'TBX22|CHEM_Mg++': 1, 'TRIT1|DNA/RNA': 1, 'TP63|DNA/R…	Counter({'TP53|PPP1R13B': 7, 'TP53|PPP1R13L': 7, 'TP53|DNA/RNA': 7, 'TP53|TP53BP2': 7, 'TP53|TP53BP1': 7, 'IDH1|CHEM_Mn++': 6, 'IDH1|CHEM_Ca++': 6, 'IDH1|CHEM_Mg++': 6, 'IDH1|IDH1': 6, 'IDH1|CHEM_Organic': 6, 'IDH1|CHEM_Metabolite': 6, 'ADAMTS5|CHEM_Metal': 1, 'ALDH1A3|ALDH1A3': 1, 'IDH2|CHEM_Organometalic': 1, 'CETN1|CHEM_Mn++': 1, 'PTGR2|CHEM_Drug-like': 1, 'ZNF675|CHEM_Zn+': 1, 'IDH2|CHEM_Ca++…
endometrium+NS+carcinoma+endometrioid_carcinoma_clus0.9_stat.txt:CLS_DONOR_STATUS_STAT:	cl:17	7	cl:30	6	7	0	3	3	0.0699301	Counter({'CTNNB1|HLA-A': 7, 'CTNNB1|FBXW11': 7, 'CTNNB1|BTRC': 7, 'PTEN|CHEM_Organic': 2, 'ZNF749|DNA/RNA': 1, 'HRH4|CHEM_Organic': 1, 'ZNF57|CHEM_Zn+': 1, 'MYO16|CHEM_Organic': 1, 'ZNF433|CHEM_Organic': 1, 'ATP7A|CHEM_Cu+': 1, 'MGST1|CHEM_Metabolite': 1, 'PIK3CA|PIK3R1': 1, 'RAC1|CHEM_Organic': 1, 'PIK3CA|PIK3R3': 1, 'PIK3CA|PIK3R2': 1, 'PRSS8|CHEM_Sugar': 1, 'ZIC3|DNA/RNA': 1, 'ZNF174|DNA/RNA':…	Counter({'PPP2R1A|PPP2R5B': 6, 'PPP2R1A|PPP2R5C': 6, 'PPP2R1A|PPP2R5A': 6, 'PPP2R1A|PPP2R5D': 6, 'PPP2R1A|PPP2R5E': 6, 'KRT15|PRPH': 1, 'ZNF823|DNA/RNA': 1, 'PIK3CA|PIK3R1': 1, 'PIK3CA|PIK3R3': 1, 'PIK3CA|PIK3R2': 1, 'ZNF808|CHEM_Zn+': 1, 'DICER1|CHEM_Mg++': 1, 'NTSR1|CHEM_Zn+': 1, 'KRT15|KRT81': 1, 'KRT15|DES': 1, 'KRT15|KRT85': 1, 'MDH2|CHEM_NAD-like': 1, 'KRT15|KRT86': 1, 'CAMK2B|CAMK2G': 1, '…
liver+NS+carcinoma+hepatocellular_carcinoma_clus0.9_stat.txt:CLS_DONOR_STATUS_STAT:	cl:34	119	cl:189	8	48	71	6	2	0.0710896	Counter({'PAK7|CHEM_Organic': 3, 'ZNF77|DNA/RNA': 2, 'PCDHA3|CHEM_Ca++': 2, 'JAK3|CHEM_Organic': 2, 'GRIA4|CHEM_Organic': 2, 'GZMA|CHEM_Metabolite': 2, 'PAK7|CHEM_Drug-like': 2, 'CA4|CHEM_Organic': 2, 'ZNF260|DNA/RNA': 2, 'ZNF77|CHEM_Metabolite': 2, 'PAK7|CHEM_ATP-like': 2, 'PAK7|CHEM_Mg++': 2, 'ZFP2|DNA/RNA': 2, 'PAK7|CHEM_Metabolite': 2, 'ZNF793|CHEM_Metabolite': 1, 'GPR61|CHEM_Organic': 1, 'PR…	Counter({'CTNNB1|HLA-A': 8, 'CTNNB1|BTRC': 8, 'CTNNB1|FBXW11': 8, 'ZNF417|DNA/RNA': 2, 'ZNF813|DNA/RNA': 1, 'SALL4|CHEM_Zn+': 1, 'CSNK1G1|CHEM_Organic': 1, 'KCNIP1|CHEM_Mn++': 1, 'TPO|CHEM_Drug-like': 1, 'TPSD1|CHEM_Organic': 1, 'ZNF37A|CHEM_Metabolite': 1, 'CXCR4|CHEM_Metabolite': 1, 'CSNK1G1|CHEM_Drug-like': 1, 'PRSS38|CHEM_Zn+': 1, 'CIRBP|CHEM_Organic': 1, 'ZNF417|CHEM_Zn+': 1, 'CD46|CHEM_Meta…
breast+NS+carcinoma+NS_clus0.9_stat.txt:CLS_DONOR_STATUS_STAT:	cl:16	37	cl:10	7	29	8	3	4	0.0751135	Counter({'PIK3CA|PIK3R1': 37, 'PIK3CA|PIK3R3': 37, 'TP53|CHEM_Zn+': 2, 'MAP2K4|CHEM_Organic': 2, 'ANKRD35|CHEM_Organic': 1, 'ANKRD35|CHEM_ATP-like': 1, 'ABCA10|CHEM_ATP-like': 1, 'ERBB2|CHEM_pTyr-like': 1, 'ERBB2|CHEM_Mg++': 1, 'ZNF334|CHEM_Metabolite': 1, 'ZNF334|DNA/RNA': 1, 'CDK17|CHEM_Organic': 1, 'AVPR1B|CHEM_Organic': 1, 'ZNF396|CHEM_Zn+': 1, 'ELAC2|DNA/RNA': 1, 'GRID1|CHEM_Glu-like': 1, 'E…	Counter({'TP53|TP53BP2': 7, 'TP53|DNA/RNA': 7, 'TP53|PPP1R13B': 7, 'TP53|PPP1R13L': 7, 'TP53|TP53BP1': 2, 'PIK3CA|PIK3R2': 2, 'ZNF510|CHEM_Zn+': 1, 'MAST1|CHEM_Metal': 1, 'PPFIA2|CASK': 1, 'PTPRB|CHEM_Organic': 1, 'PTPRB|CHEM_Mg++': 1, 'HIST1H2BK|H2AFY': 1, 'CYP24A1|CHEM_Zn+': 1, 'PTPRR|CHEM_Organic': 1, 'MAST1|CHEM_Organic': 1})
large_intestine+colon+carcinoma+adenocarcinoma_clus0.9_stat.txt:CLS_DONOR_STATUS_STAT:	cl:142	8	cl:2	5	3	5	5	0	0.0753691	Counter({'TP53|TP73': 5, 'TP53|DNA/RNA': 5, 'TP53|PPP1R13B': 5, 'TP53|PPP1R13L': 5, 'TP53|TP53BP2': 5, 'PIK3CA|PIK3R1': 3, 'KRAS|CHEM_Inorganic': 2, 'KRAS|CHEM_GTP-like': 2, 'FBXW7|CHEM_pST-like': 2, 'KRAS|CHEM_Organic': 2, 'KRAS|CHEM_Mg++': 2, 'PIK3R1|PIK3CD': 1, 'ZNF443|DNA/RNA': 1, 'PIK3R1|PIK3CB': 1, 'HTR5A|CHEM_Lipid': 1, 'ZNF354B|DNA/RNA': 1, 'KIT|CHEM_Organic': 1, 'CLIC1|CHEM_Metabolite': …	Counter({'TP53|DNA/RNA': 5, 'TP53|PPP1R13B': 5, 'TP53|PPP1R13L': 5, 'TP53|TP53BP2': 5, 'TP53|TP53BP1': 3, 'ZNF443|DNA/RNA': 1, 'FLT4|CHEM_pTyr-like': 1, 'NGLY1|RAD23B': 1, 'NGLY1|RAD23A': 1, 'ALX4|DLX2': 1, 'FLT4|CHEM_Metabolite': 1, 'ZNF91|DNA/RNA': 1, 'HRH3|CHEM_Organic': 1, 'TPSD1|CHEM_Organic': 1, 'ZFP91|DNA/RNA': 1, 'NRAS|CHEM_GTP-like': 1, 'OBP2A|CHEM_Metabolite': 1, 'ALX4|DNA/RNA': 1, 'PRS…
kidney+NS+carcinoma+clear_cell_renal_cell_carcinoma_clus0.9_stat.txt:CLS_DONOR_STATUS_STAT:	cl:42	171	cl:7	10	118	53	4	6	0.0807819	Counter({'VHL|CHEM_Organic': 6, 'VHL|CHEM_Pro-like': 5, 'VHL|TCEB1': 4, 'VHL|HIF1A': 3, 'SETD2|CHEM_Lys-like': 3, 'ZNF479|DNA/RNA': 2, 'SERPINB5|CHEM_Organic': 2, 'ACTRT1|CHEM_Organic': 2, 'RPS6KB2|CHEM_Drug-like': 2, 'RPS6KB2|CHEM_ATP-like': 2, 'RPS6KB2|CHEM_Organic': 2, 'KRAS|CHEM_Organic': 2, 'ZNF844|DNA/RNA': 2, 'KRAS|CHEM_GTP-like': 2, 'CXCR7|CHEM_Organic': 2, 'ZNF155|DNA/RNA': 2, 'CYP46A1|C…	Counter({'KLK10|CHEM_Ca++': 2, 'KLK10|CHEM_Mg++': 2, 'KLK10|DNA/RNA': 2, 'VHL|TCEB1': 2, 'KLK10|CHEM_Zn+': 2, 'KLK10|CHEM_pTyr-like': 2, 'KLK10|CHEM_Organic': 2, 'PABPC1|DNA/RNA': 2, 'PROC|CHEM_Zn+': 1, 'SERPIND1|SERPIND1': 1, 'YES1|CHEM_Drug-like': 1, 'UBC|HUWE1': 1, 'UBC|CHEM_Zn+': 1, 'UBC|UBR5': 1, 'TAAR2|CHEM_Organic': 1, 'PPP2CA|CHEM_Mn++': 1, 'UBC|USP15': 1, 'UBC|USP11': 1, 'UBC|UEVLD': 1, …
large_intestine+colon+carcinoma+adenocarcinoma_clus0.9_stat.txt:CLS_DONOR_STATUS_STAT:	cl:21	7	cl:2	5	3	4	5	0	0.0808081	Counter({'KRAS|CHEM_GTP-like': 7, 'KRAS|CHEM_Inorganic': 7, 'KRAS|CHEM_Mg++': 7, 'KRAS|CHEM_Organic': 5, 'PTEN|CHEM_Organic': 2, 'TP53|CHEM_Organic': 2, 'BRAF|CHEM_ATP-like': 1, 'F2RL3|CHEM_Drug-like': 1, 'ZKSCAN3|CHEM_Zn+': 1, 'F2RL3|CHEM_Organic': 1, 'CPE|CHEM_Organic': 1, 'F2RL3|CHEM_Metabolite': 1, 'BRAF|CHEM_Drug-like': 1, 'ZNF502|CHEM_Metabolite': 1, 'DAPK1|CHEM_Organic': 1, 'CD58|CD2': 1, …	Counter({'TP53|DNA/RNA': 5, 'TP53|PPP1R13B': 5, 'TP53|PPP1R13L': 5, 'TP53|TP53BP2': 5, 'TP53|TP53BP1': 3, 'ZNF443|DNA/RNA': 1, 'FLT4|CHEM_pTyr-like': 1, 'NGLY1|RAD23B': 1, 'NGLY1|RAD23A': 1, 'ALX4|DLX2': 1, 'FLT4|CHEM_Metabolite': 1, 'ZNF91|DNA/RNA': 1, 'HRH3|CHEM_Organic': 1, 'TPSD1|CHEM_Organic': 1, 'ZFP91|DNA/RNA': 1, 'NRAS|CHEM_GTP-like': 1, 'OBP2A|CHEM_Metabolite': 1, 'ALX4|DNA/RNA': 1, 'PRS…
large_intestine+colon+carcinoma+adenocarcinoma_clus0.9_stat.txt:CLS_DONOR_STATUS_STAT:	cl:137	7	cl:2	5	3	4	5	0	0.0808081	Counter({'KRAS|CHEM_Inorganic': 2, 'BRAF|CHEM_Organic': 2, 'KRAS|SOS2': 2, 'KRAS|SOS1': 2, 'KRAS|CHEM_GTP-like': 2, 'KRAS|CHEM_Zn+': 2, 'KRAS|RASA1': 2, 'KRAS|CHEM_Organic': 2, 'KRAS|CHEM_Mg++': 2, 'CCRL1|CHEM_Metabolite': 1, 'CCRL1|CHEM_Zn+': 1, 'FBN2|CHEM_Ca++': 1, 'TPSD1|CHEM_Organic': 1, 'PRSS37|CHEM_Metal': 1, 'RAB1B|CHEM_Organic': 1, 'OR4F6|CHEM_Metal': 1, 'MCTS1|MCTS1': 1, 'ADAMTS1|CHEM_Me…	Counter({'TP53|DNA/RNA': 5, 'TP53|PPP1R13B': 5, 'TP53|PPP1R13L': 5, 'TP53|TP53BP2': 5, 'TP53|TP53BP1': 3, 'ZNF443|DNA/RNA': 1, 'FLT4|CHEM_pTyr-like': 1, 'NGLY1|RAD23B': 1, 'NGLY1|RAD23A': 1, 'ALX4|DLX2': 1, 'FLT4|CHEM_Metabolite': 1, 'ZNF91|DNA/RNA': 1, 'HRH3|CHEM_Organic': 1, 'TPSD1|CHEM_Organic': 1, 'ZFP91|DNA/RNA': 1, 'NRAS|CHEM_GTP-like': 1, 'OBP2A|CHEM_Metabolite': 1, 'ALX4|DNA/RNA': 1, 'PRS…
stomach+NS+carcinoma+adenocarcinoma_clus0.9_stat.txt:CLS_DONOR_STATUS_STAT:	cl:2	8	cl:107	6	4	4	6	0	0.0849151	Counter({'TP53|PPP1R13B': 8, 'TP53|PPP1R13L': 8, 'TP53|DNA/RNA': 8, 'TP53|TP53BP2': 8, 'TP53|TP53BP1': 4, 'PDE7A|CHEM_Organic': 2, 'FBXW7|CHEM_Organic': 2, 'FBP2|CHEM_Metal': 2, 'FBXW7|CHEM_Nat-mod': 2, 'FBXW7|CHEM_pST-like': 2, 'PABPC3|DNA/RNA': 2, 'ADCY5|ADCY6': 2, 'TMPRSS15|CHEM_Metabolite': 2, 'ZNF169|DNA/RNA': 2, 'ZNF169|CHEM_Metabolite': 2, 'CYGB|CHEM_Heme-like': 1, 'EXOC6|EXOC6': 1, 'CAMKK…	Counter({'TP53|TP73': 6, 'TP53|DNA/RNA': 6, 'TP53|PPP1R13B': 6, 'TP53|PPP1R13L': 6, 'TP53|TP53BP2': 6, 'HMCN1|CHEM_Organic': 2, 'CENPA|HIST1H3A': 1, 'ESRRB|DNA/RNA': 1, 'ZNF71|CHEM_Zn+': 1, 'ZNF613|CHEM_Zn+': 1, 'RPL23A|RPL35': 1, 'ZNF169|DNA/RNA': 1, 'NRP1|CHEM_Pro-like': 1, 'RXFP2|CHEM_Metal': 1, 'ZNF404|CHEM_Zn+': 1, 'OLIG3|DNA/RNA': 1, 'CTSL1|CHEM_Metabolite': 1, 'ADCY3|CHEM_Ca++': 1, 'ESR1|C…
central_nervous_system+brain+glioma+NS_clus0.9_stat.txt:CLS_DONOR_STATUS_STAT:	cl:19	10	cl:3	5	8	2	1	4	0.0889111	Counter({'IDH1|CHEM_Mn++': 10, 'IDH1|CHEM_Ca++': 10, 'IDH1|CHEM_Metabolite': 10, 'IDH1|CHEM_Mg++': 10, 'IDH1|IDH1': 10, 'IDH1|CHEM_Organic': 10, 'ZNF642|CHEM_Zn+': 1, 'ACTR10|CHEM_Metal': 1, 'OR51V1|CHEM_Organic': 1, 'TP53|TP63': 1, 'VSIG4|C3': 1, 'OR51V1|CHEM_Metabolite': 1, 'LONRF2|CHEM_Metabolite': 1, 'TP63|PPP1R13B': 1, 'TBX22|DNA/RNA': 1, 'TBX22|CHEM_Mg++': 1, 'TRIT1|DNA/RNA': 1, 'TP63|DNA/R…	Counter({'IDH1|CHEM_Mn++': 5, 'IDH1|CHEM_Ca++': 5, 'IDH1|CHEM_Metabolite': 5, 'IDH1|CHEM_Mg++': 5, 'TP53|PPP1R13B': 5, 'TP53|PPP1R13L': 5, 'IDH1|IDH1': 5, 'TP53|DNA/RNA': 5, 'IDH1|CHEM_Organic': 5, 'TP53|TP53BP2': 5, 'DHRSX|CHEM_Organic': 1, 'ATRX|CHEM_Metal': 1, 'MAP3K1|CHEM_Organic': 1, 'MAP3K1|CHEM_Drug-like': 1, 'MAP3K1|CHEM_Metabolite': 1, 'DHRSX|CHEM_NAD-like': 1, 'EPHA3|CHEM_Organic': 1, '…
central_nervous_system+brain+glioma+NS_clus0.9_stat.txt:CLS_DONOR_STATUS_STAT:	cl:19	10	cl:39	5	8	2	1	4	0.0889111	Counter({'IDH1|CHEM_Mn++': 10, 'IDH1|CHEM_Ca++': 10, 'IDH1|CHEM_Metabolite': 10, 'IDH1|CHEM_Mg++': 10, 'IDH1|IDH1': 10, 'IDH1|CHEM_Organic': 10, 'ZNF642|CHEM_Zn+': 1, 'ACTR10|CHEM_Metal': 1, 'OR51V1|CHEM_Organic': 1, 'TP53|TP63': 1, 'VSIG4|C3': 1, 'OR51V1|CHEM_Metabolite': 1, 'LONRF2|CHEM_Metabolite': 1, 'TP63|PPP1R13B': 1, 'TBX22|DNA/RNA': 1, 'TBX22|CHEM_Mg++': 1, 'TRIT1|DNA/RNA': 1, 'TP63|DNA/R…	Counter({'IDH2|CHEM_Mn++': 4, 'IDH2|CHEM_Organic': 4, 'IDH2|CHEM_Organometalic': 4, 'IDH2|CHEM_Metabolite': 4, 'IDH2|CHEM_Ca++': 4, 'IDH2|CHEM_Mg++': 4, 'TTK|CHEM_Organic': 1, 'ZNF276|CHEM_Zn+': 1, 'TTK|TTK': 1, 'GRPR|CHEM_Organic': 1, 'NOS1AP|CHEM_pTyr-like': 1, 'TTK|CHEM_Mn++': 1, 'APOA4|CHEM_Organometalic': 1, 'TTK|CHEM_Drug-like': 1, 'APOA4|CHEM_Organic': 1, 'TTK|CHEM_ATP-like': 1})
lung+NS+carcinoma+adenocarcinoma_clus0.9_stat.txt:CLS_DONOR_STATUS_STAT:	cl:31	15	cl:28	9	5	10	7	2	0.0893795	Counter({'OR7D2|CHEM_Organic': 1, 'NPBWR1|CHEM_Metabolite': 1, 'CXCR6|CHEM_Organic': 1, 'LRRC32|CHEM_Organic': 1, 'CHRNA6|CHEM_Organic': 1, 'OR2S2|CHEM_Metabolite': 1, 'KLB|CHEM_Organic': 1, 'OR7D2|CHEM_Metabolite': 1, 'FBXW7|CHEM_Organic': 1, 'RNASEL|CHEM_Organic': 1, 'RPS6KA4|CHEM_Organic': 1, 'OR4D1|CHEM_Metabolite': 1, 'FBXW7|CHEM_Arg-like': 1, 'HARS2|CHEM_ATP-like': 1, 'ERO1L|CHEM_FAD-like':…	Counter({'KRAS|CHEM_GTP-like': 9, 'KRAS|CHEM_Inorganic': 9, 'KRAS|CHEM_Mg++': 9, 'KRAS|CHEM_Organic': 8, 'PABPC3|DNA/RNA': 1, 'RERGL|CHEM_Ca++': 1, 'CPB1|CPB1': 1, 'OR51A2|CHEM_Metabolite': 1, 'TTC32|CHEM_Metal': 1, 'ZFP112|CHEM_Organic': 1, 'RERGL|CHEM_Organic': 1, 'GRK5|CHEM_Drug-like': 1, 'ZFP112|CHEM_Metabolite': 1, 'ZFP112|DNA/RNA': 1, 'RERGL|CHEM_GTP-like': 1, 'GRK5|CHEM_Organic': 1})
large_intestine+colon+carcinoma+adenocarcinoma_clus0.9_stat.txt:CLS_DONOR_STATUS_STAT:	cl:121	11	cl:2	5	5	6	5	0	0.0934066	Counter({'SMAD4|SMAD2': 2, 'KRAS|CHEM_GTP-like': 2, 'KRAS|CHEM_Organic': 2, 'SMAD4|SMAD5': 2, 'SMAD4|SMAD3': 2, 'SMAD4|SMAD1': 2, 'SMAD4|SMAD9': 2, 'ZNF669|CHEM_Metabolite': 1, 'EPHA3|CHEM_Mg++': 1, 'H2AFX|HIST3H3': 1, 'ZNF334|CHEM_Metabolite': 1, 'CYP2J2|CHEM_Drug-like': 1, 'GSTM4|CHEM_Organic': 1, 'ZNF543|DNA/RNA': 1, 'PRSS3|CHEM_pTyr-like': 1, 'NRAS|CHEM_GTP-like': 1, 'KRAS|CHEM_Inorganic': 1,…	Counter({'TP53|DNA/RNA': 5, 'TP53|PPP1R13B': 5, 'TP53|PPP1R13L': 5, 'TP53|TP53BP2': 5, 'TP53|TP53BP1': 3, 'ZNF443|DNA/RNA': 1, 'FLT4|CHEM_pTyr-like': 1, 'NGLY1|RAD23B': 1, 'NGLY1|RAD23A': 1, 'ALX4|DLX2': 1, 'FLT4|CHEM_Metabolite': 1, 'ZNF91|DNA/RNA': 1, 'HRH3|CHEM_Organic': 1, 'TPSD1|CHEM_Organic': 1, 'ZFP91|DNA/RNA': 1, 'NRAS|CHEM_GTP-like': 1, 'OBP2A|CHEM_Metabolite': 1, 'ALX4|DNA/RNA': 1, 'PRS…
pancreas+NS+carcinoma+NS_clus0.9_stat.txt:CLS_DONOR_STATUS_STAT:	cl:50	9	cl:18	5	1	8	3	2	0.0949051	Counter({'KRAS|CHEM_Organic': 9, 'KRAS|CHEM_GTP-like': 9, 'KRAS|CHEM_Inorganic': 9, 'KRAS|CHEM_Mg++': 9, 'TP53|CHEM_Zn+': 2, 'TMPRSS11D|CHEM_Arg-like': 1, 'TP53|CHEM_Metal': 1, 'TP53|DNA/RNA': 1, 'SCN7A|CHEM_Organic': 1, 'TMPRSS11D|CHEM_Drug-like': 1, 'ZNF785|CHEM_Zn+': 1, 'GNAS|CHEM_Metabolite': 1, 'GNAS|CHEM_GTP-like': 1, 'GNAS|CHEM_Ca++': 1, 'TMPRSS11D|CHEM_Organic': 1, 'TP53|TP73': 1, 'GNAS|C…	Counter({'KRAS|CHEM_GTP-like': 5, 'KRAS|RASA1': 5, 'KRAS|CHEM_Inorganic': 5, 'KRAS|CHEM_Zn+': 5, 'KRAS|CHEM_Organic': 5, 'KRAS|CHEM_Mg++': 5, 'KRAS|SOS2': 5, 'KRAS|SOS1': 5, 'ERBB4|EGFR': 1, 'ZNF140|CHEM_Metabolite': 1, 'ULK3|CHEM_Mg++': 1, 'ULK3|CHEM_Drug-like': 1, 'ULK3|CHEM_Organic': 1, 'NEK9|CHEM_Mg++': 1, 'ULK3|CHEM_ATP-like': 1, 'ZNF552|CHEM_Metabolite': 1, 'ULK3|CHEM_Metabolite': 1, 'ZNF32…
stomach+NS+carcinoma+adenocarcinoma_clus0.9_stat.txt:CLS_DONOR_STATUS_STAT:	cl:20	20	cl:177	9	10	10	8	1	0.0959026	Counter({'GTPBP1|CHEM_Organic': 1, 'GIMAP8|CHEM_GTP-like': 1, 'HDC|HDC': 1, 'BRDT|CHEM_Organic': 1, 'COL12A1|CHEM_Nat-mod': 1, 'KCNH8|CHEM_ATP-like': 1, 'HBG2|CHEM_Organic': 1, 'SPACA3|CHEM_Inorganic': 1, 'CSNK1A1L|CHEM_ATP-like': 1, 'LRP1B|CHEM_Inorganic': 1, 'HTR1A|CHEM_Drug-like': 1, 'NRAS|CHEM_Mg++': 1, 'F12|CHEM_Ca++': 1, 'ZNF484|DNA/RNA': 1, 'FBXW7|CHEM_Nat-mod': 1, 'RET|CHEM_pST-like': 1, …	Counter({'PIK3CA|PIK3R1': 7, 'PIK3CA|PIK3R3': 7, 'GPR45|CHEM_Organic': 3, 'KRAS|CHEM_GTP-like': 3, 'KRAS|CHEM_Inorganic': 3, 'KRAS|CHEM_Mg++': 3, 'RHOA|VAV1': 2, 'RHOA|MCF2L': 2, 'RHOA|ARHGEF25': 2, 'RHOA|ARHGEF1': 2, 'RHOA|ARHGEF4': 2, 'RHOA|ARHGEF9': 2, 'ZFP42|DNA/RNA': 2, 'HLA-DRA|HLA-DRB5': 2, 'HLA-DRA|HLA-DRB4': 2, 'HLA-DRA|HLA-DRB1': 2, 'HLA-DRA|HLA-DRB3': 2, 'RHOA|TRIO': 2, 'RHOA|ARHGEF12'…
breast+NS+carcinoma+NS_clus0.9_stat.txt:CLS_DONOR_STATUS_STAT:	cl:17	54	cl:127	18	46	8	12	6	0.0987041	Counter({'PIK3CA|PIK3R1': 54, 'PIK3CA|PIK3R3': 54, 'KRAS|CHEM_GTP-like': 2, 'KRAS|CHEM_Inorganic': 2, 'KRAS|CHEM_Organic': 2, 'KRAS|CHEM_Mg++': 2, 'TMPRSS4|CHEM_Organic': 2, 'POU4F2|DNA/RNA': 2, 'NLGN4X|CHEM_Mg++': 1, 'GSTA3|CHEM_Drug-like': 1, 'DIRAS2|CHEM_Mg++': 1, 'RFC5|RFC4': 1, 'DIRAS2|CHEM_Organic': 1, 'ITGA10|CHEM_Ca++': 1, 'ZBTB37|DNA/RNA': 1, 'TMPRSS4|CHEM_Drug-like': 1, 'DIRAS2|CHEM_Mn+…	Counter({'PIK3CA|PIK3R1': 18, 'PIK3CA|PIK3R3': 17, 'TP53|CHEM_Zn+': 2, 'GNB1|RGS6': 1, 'HOXB5|DNA/RNA': 1, 'PGR|CHEM_Organic': 1, 'MLL3|CHEM_Zn+': 1, 'PGR|CHEM_Steroid-like': 1, 'NCOA3|PGR': 1, 'ZBTB32|CHEM_Mg++': 1, 'PGR|CHEM_Drug-like': 1, 'ITSN1|CDC42': 1})
large_intestine+colon+carcinoma+adenocarcinoma_clus0.9_stat.txt:CLS_DONOR_STATUS_STAT:	cl:232	8	cl:231	5	6	2	1	4	0.102564	Counter({'TP53|PPP1R13B': 8, 'TP53|PPP1R13L': 8, 'TP53|DNA/RNA': 8, 'TP53|TP53BP2': 8, 'TP53|TP53BP1': 8, 'KIT|KIT': 2, 'KRAS|CHEM_GTP-like': 2, 'KIT|YES1': 2, 'KIT|SRC': 2, 'KIT|HCK': 2, 'KIT|FYN': 2, 'KIT|FGR': 2, 'PTEN|CHEM_Organic': 2, 'KIT|FER': 2, 'KRAS|CHEM_Organic': 2, 'KIT|LYN': 2, 'KIT|PDGFRA': 2, 'CCKAR|CHEM_Metabolite': 1, 'KLK6|CHEM_Organic': 1, 'POTEF|CHEM_Organic': 1, 'PUS1|DNA/RNA…	Counter({'TP53|PPP1R13B': 5, 'TP53|PPP1R13L': 5, 'TP53|DNA/RNA': 5, 'TP53|TP53BP2': 5, 'TP53|TP53BP1': 5, 'ADORA2B|CHEM_Organic': 1, 'CDC7|CHEM_Organic': 1, 'KRAS|CHEM_GTP-like': 1, 'RRP9|CHEM_Organic': 1, 'REG3A|CHEM_Zn+': 1, 'RBM39|DNA/RNA': 1, 'SCN1A|SCN2A': 1, 'PRKAG1|CHEM_Organic': 1, 'RB1|RBL1': 1, 'REG3A|CHEM_Ca++': 1, 'DDC|DDC': 1, 'FBXW8|CHEM_Arg-like': 1, 'PRKAG1|CHEM_ATP-like': 1, 'NEK…
endometrium+NS+carcinoma+endometrioid_carcinoma_clus0.9_stat.txt:CLS_DONOR_STATUS_STAT:	cl:18	11	cl:28	6	11	0	4	2	0.110294	Counter({'PIK3CA|PIK3R1': 11, 'PIK3CA|PIK3R3': 11, 'KRAS|CHEM_GTP-like': 4, 'KRAS|CHEM_Inorganic': 4, 'KRAS|CHEM_Mg++': 4, 'CTNNB1|HLA-A': 2, 'NRAS|CHEM_GTP-like': 2, 'CTCF|DNA/RNA': 2, 'CTNNB1|BTRC': 2, 'FBXW7|CHEM_Organic': 2, 'CTNNB1|FBXW11': 2, 'NRAS|CHEM_Organic': 2, 'FBXW7|CHEM_Arg-like': 2, 'FBXW7|CHEM_pST-like': 2, 'PTEN|CHEM_Organic': 2, 'NRAS|CHEM_Mg++': 2, 'NRAS|CHEM_Inorganic': 2, 'PR…	Counter({'KRAS|CHEM_Inorganic': 2, 'KRAS|CHEM_GTP-like': 2, 'HKR1|CHEM_Zn+': 2, 'HIST1H2BC|HIST1H4A': 2, 'HKR1|DNA/RNA': 2, 'KRAS|CHEM_Mg++': 2, 'P2RY10|CHEM_Metabolite': 1, 'RPS6KA2|CHEM_pST-like': 1, 'TNK2|CHEM_Mn++': 1, 'SULT1B1|CHEM_Drug-like': 1, 'TNK2|CHEM_pST-like': 1, 'CA6|CHEM_Organic': 1, 'GSX1|DNA/RNA': 1, 'PCDHGB4|CHEM_Ca++': 1, 'MCHR1|CHEM_Drug-like': 1, 'PSMD7|PSMD14': 1, 'CDK9|CHEM…
endometrium+NS+carcinoma+endometrioid_carcinoma_clus0.9_stat.txt:CLS_DONOR_STATUS_STAT:	cl:35	77	cl:18	11	59	18	11	0	0.110717	Counter({'PTEN|CHEM_Organic': 12, 'KRAS|CHEM_GTP-like': 12, 'KRAS|CHEM_Organic': 12, 'KRAS|CHEM_Inorganic': 12, 'KRAS|CHEM_Mg++': 12, 'PIK3CA|PIK3R1': 8, 'PIK3CA|PIK3R2': 7, 'TP53|TP73': 7, 'TP53|PPP1R13B': 6, 'PIK3CA|PIK3R3': 6, 'TP53|TP53BP2': 6, 'TP53|PPP1R13L': 5, 'FBXW7|CHEM_pST-like': 5, 'TP53|CHEM_Zn+': 5, 'CTCF|DNA/RNA': 4, 'FBXW7|CHEM_Organic': 4, 'TP53|DNA/RNA': 4, 'MAX|DNA/RNA': 3, 'TP…	Counter({'PIK3CA|PIK3R1': 11, 'PIK3CA|PIK3R3': 11, 'KRAS|CHEM_GTP-like': 4, 'KRAS|CHEM_Inorganic': 4, 'KRAS|CHEM_Mg++': 4, 'CTNNB1|HLA-A': 2, 'NRAS|CHEM_GTP-like': 2, 'CTCF|DNA/RNA': 2, 'CTNNB1|BTRC': 2, 'FBXW7|CHEM_Organic': 2, 'CTNNB1|FBXW11': 2, 'NRAS|CHEM_Organic': 2, 'FBXW7|CHEM_Arg-like': 2, 'FBXW7|CHEM_pST-like': 2, 'PTEN|CHEM_Organic': 2, 'NRAS|CHEM_Mg++': 2, 'NRAS|CHEM_Inorganic': 2, 'PR…
endometrium+NS+carcinoma+endometrioid_carcinoma_clus0.9_stat.txt:CLS_DONOR_STATUS_STAT:	cl:35	77	cl:19	10	59	18	10	0	0.113515	Counter({'PTEN|CHEM_Organic': 12, 'KRAS|CHEM_GTP-like': 12, 'KRAS|CHEM_Organic': 12, 'KRAS|CHEM_Inorganic': 12, 'KRAS|CHEM_Mg++': 12, 'PIK3CA|PIK3R1': 8, 'PIK3CA|PIK3R2': 7, 'TP53|TP73': 7, 'TP53|PPP1R13B': 6, 'PIK3CA|PIK3R3': 6, 'TP53|TP53BP2': 6, 'TP53|PPP1R13L': 5, 'FBXW7|CHEM_pST-like': 5, 'TP53|CHEM_Zn+': 5, 'CTCF|DNA/RNA': 4, 'FBXW7|CHEM_Organic': 4, 'TP53|DNA/RNA': 4, 'MAX|DNA/RNA': 3, 'TP…	Counter({'FGFR2|CHEM_Metal': 9, 'FGFR2|FGF9': 9, 'FGFR2|FGF7': 9, 'FGFR2|FGF2': 9, 'FGFR2|FGF1': 9, 'FGFR2|FGF10': 9, 'CTNNB1|HLA-A': 4, 'CTNNB1|BTRC': 4, 'CTNNB1|FBXW11': 4, 'PTEN|CHEM_Organic': 4, 'MBD1|DNA/RNA': 2, 'KRAS|CHEM_Inorganic': 2, 'KRAS|CHEM_GTP-like': 2, 'KRAS|CHEM_Organic': 2, 'KRAS|CHEM_Mg++': 2, 'ZFAND2B|CHEM_Zn+': 1, 'RBBP7|ZFPM1': 1, 'OR2M3|CHEM_Organic': 1, 'PIK3R1|PIK3CD': 1,…
endometrium+NS+carcinoma+endometrioid_carcinoma_clus0.9_stat.txt:CLS_DONOR_STATUS_STAT:	cl:19	10	cl:28	6	10	0	4	2	0.125	Counter({'FGFR2|CHEM_Metal': 9, 'FGFR2|FGF9': 9, 'FGFR2|FGF7': 9, 'FGFR2|FGF2': 9, 'FGFR2|FGF1': 9, 'FGFR2|FGF10': 9, 'CTNNB1|HLA-A': 4, 'CTNNB1|BTRC': 4, 'CTNNB1|FBXW11': 4, 'PTEN|CHEM_Organic': 4, 'MBD1|DNA/RNA': 2, 'KRAS|CHEM_Inorganic': 2, 'KRAS|CHEM_GTP-like': 2, 'KRAS|CHEM_Organic': 2, 'KRAS|CHEM_Mg++': 2, 'ZFAND2B|CHEM_Zn+': 1, 'RBBP7|ZFPM1': 1, 'OR2M3|CHEM_Organic': 1, 'PIK3R1|PIK3CD': 1,…	Counter({'KRAS|CHEM_Inorganic': 2, 'KRAS|CHEM_GTP-like': 2, 'HKR1|CHEM_Zn+': 2, 'HIST1H2BC|HIST1H4A': 2, 'HKR1|DNA/RNA': 2, 'KRAS|CHEM_Mg++': 2, 'P2RY10|CHEM_Metabolite': 1, 'RPS6KA2|CHEM_pST-like': 1, 'TNK2|CHEM_Mn++': 1, 'SULT1B1|CHEM_Drug-like': 1, 'TNK2|CHEM_pST-like': 1, 'CA6|CHEM_Organic': 1, 'GSX1|DNA/RNA': 1, 'PCDHGB4|CHEM_Ca++': 1, 'MCHR1|CHEM_Drug-like': 1, 'PSMD7|PSMD14': 1, 'CDK9|CHEM…
stomach+NS+carcinoma+adenocarcinoma_clus0.9_stat.txt:CLS_DONOR_STATUS_STAT:	cl:8	13	cl:107	6	8	5	6	0	0.127967	Counter({'PIK3CA|PIK3R1': 10, 'PIK3CA|PIK3R3': 10, 'TP53|CHEM_Zn+': 2, 'TUBA1A|STMN4': 1, 'RBBP7|ZFPM1': 1, 'TUBA1A|STMN1': 1, 'ZNF813|DNA/RNA': 1, 'ZNF569|CHEM_Metabolite': 1, 'RPS6KA1|CHEM_pST-like': 1, 'PTPRZ1|CHEM_pTyr-like': 1, 'HIST1H4A|HIST1H2BM': 1, 'HIST1H4A|HIST1H2BL': 1, 'HIST1H4A|HIST1H2BO': 1, 'HIST1H4A|HIST1H2BN': 1, 'HIST1H4A|HIST1H2BH': 1, 'HIST1H4A|HIST1H2BK': 1, 'ZNF175|CHEM_Met…	Counter({'TP53|TP73': 6, 'TP53|DNA/RNA': 6, 'TP53|PPP1R13B': 6, 'TP53|PPP1R13L': 6, 'TP53|TP53BP2': 6, 'HMCN1|CHEM_Organic': 2, 'CENPA|HIST1H3A': 1, 'ESRRB|DNA/RNA': 1, 'ZNF71|CHEM_Zn+': 1, 'ZNF613|CHEM_Zn+': 1, 'RPL23A|RPL35': 1, 'ZNF169|DNA/RNA': 1, 'NRP1|CHEM_Pro-like': 1, 'RXFP2|CHEM_Metal': 1, 'ZNF404|CHEM_Zn+': 1, 'OLIG3|DNA/RNA': 1, 'CTSL1|CHEM_Metabolite': 1, 'ADCY3|CHEM_Ca++': 1, 'ESR1|C…
liver+NS+carcinoma+hepatocellular_carcinoma_clus0.9_stat.txt:CLS_DONOR_STATUS_STAT:	cl:34	119	cl:2	7	48	71	5	2	0.130294	Counter({'PAK7|CHEM_Organic': 3, 'ZNF77|DNA/RNA': 2, 'PCDHA3|CHEM_Ca++': 2, 'JAK3|CHEM_Organic': 2, 'GRIA4|CHEM_Organic': 2, 'GZMA|CHEM_Metabolite': 2, 'PAK7|CHEM_Drug-like': 2, 'CA4|CHEM_Organic': 2, 'ZNF260|DNA/RNA': 2, 'ZNF77|CHEM_Metabolite': 2, 'PAK7|CHEM_ATP-like': 2, 'PAK7|CHEM_Mg++': 2, 'ZFP2|DNA/RNA': 2, 'PAK7|CHEM_Metabolite': 2, 'ZNF793|CHEM_Metabolite': 1, 'GPR61|CHEM_Organic': 1, 'PR…	Counter({'CTNNB1|FBXW11': 7, 'CTNNB1|BTRC': 7, 'DDX41|CHEM_Ca++': 1, 'FREM1|CHEM_Zn+': 1, 'TP53|TP53BP1': 1, 'HIST1H4A|HIST2H3A': 1, 'THRB|DNA/RNA': 1, 'JAK2|CHEM_Organic': 1, 'ZNF543|CHEM_Metabolite': 1, 'PSMB10|PSMB3': 1, 'EFEMP2|CHEM_Metal': 1, 'GAD2|GAD1': 1, 'HIST1H4A|CENPA': 1, 'EFEMP2|CHEM_Ca++': 1, 'HPGD|CHEM_NAD-like': 1, 'FAT4|CHEM_Ca++': 1, 'ZNF543|DNA/RNA': 1, 'HIST1H4A|HIST3H3': 1, '…
liver+NS+carcinoma+hepatocellular_carcinoma_clus0.9_stat.txt:CLS_DONOR_STATUS_STAT:	cl:34	119	cl:29	7	48	71	5	2	0.130294	Counter({'PAK7|CHEM_Organic': 3, 'ZNF77|DNA/RNA': 2, 'PCDHA3|CHEM_Ca++': 2, 'JAK3|CHEM_Organic': 2, 'GRIA4|CHEM_Organic': 2, 'GZMA|CHEM_Metabolite': 2, 'PAK7|CHEM_Drug-like': 2, 'CA4|CHEM_Organic': 2, 'ZNF260|DNA/RNA': 2, 'ZNF77|CHEM_Metabolite': 2, 'PAK7|CHEM_ATP-like': 2, 'PAK7|CHEM_Mg++': 2, 'ZFP2|DNA/RNA': 2, 'PAK7|CHEM_Metabolite': 2, 'ZNF793|CHEM_Metabolite': 1, 'GPR61|CHEM_Organic': 1, 'PR…	Counter({'TP53|TP73': 7, 'TP53|PPP1R13B': 7, 'TP53|PPP1R13L': 7, 'TP53|TP53BP2': 7, 'TP53|TP63': 6, 'TP53|TP53': 6, 'TP53|TP53BP1': 6, 'ZNF813|DNA/RNA': 1, 'CTNNB1|HLA-A': 1, 'C1RL|CHEM_Arg-like': 1, 'LINGO1|CHEM_Cu+': 1, 'ZFP91|DNA/RNA': 1, 'CTNNB1|FBXW11': 1, 'ESPNL|CHEM_ATP-like': 1, 'HIBCH|CHEM_Mg++': 1, 'EEF1A1|CHEM_Mg++': 1, 'CDH7|CHEM_Ca++': 1, 'ELANE|CHEM_Organic': 1, 'TMPRSS11D|CHEM_Inor…
stomach+NS+carcinoma+adenocarcinoma_clus0.9_stat.txt:CLS_DONOR_STATUS_STAT:	cl:177	9	cl:2	8	8	1	4	4	0.131222	Counter({'PIK3CA|PIK3R1': 7, 'PIK3CA|PIK3R3': 7, 'GPR45|CHEM_Organic': 3, 'KRAS|CHEM_GTP-like': 3, 'KRAS|CHEM_Inorganic': 3, 'KRAS|CHEM_Mg++': 3, 'RHOA|VAV1': 2, 'RHOA|MCF2L': 2, 'RHOA|ARHGEF25': 2, 'RHOA|ARHGEF1': 2, 'RHOA|ARHGEF4': 2, 'RHOA|ARHGEF9': 2, 'ZFP42|DNA/RNA': 2, 'HLA-DRA|HLA-DRB5': 2, 'HLA-DRA|HLA-DRB4': 2, 'HLA-DRA|HLA-DRB1': 2, 'HLA-DRA|HLA-DRB3': 2, 'RHOA|TRIO': 2, 'RHOA|ARHGEF12'…	Counter({'TP53|PPP1R13B': 8, 'TP53|PPP1R13L': 8, 'TP53|DNA/RNA': 8, 'TP53|TP53BP2': 8, 'TP53|TP53BP1': 4, 'PDE7A|CHEM_Organic': 2, 'FBXW7|CHEM_Organic': 2, 'FBP2|CHEM_Metal': 2, 'FBXW7|CHEM_Nat-mod': 2, 'FBXW7|CHEM_pST-like': 2, 'PABPC3|DNA/RNA': 2, 'ADCY5|ADCY6': 2, 'TMPRSS15|CHEM_Metabolite': 2, 'ZNF169|DNA/RNA': 2, 'ZNF169|CHEM_Metabolite': 2, 'CYGB|CHEM_Heme-like': 1, 'EXOC6|EXOC6': 1, 'CAMKK…
central_nervous_system+brain+glioma+NS_clus0.9_stat.txt:CLS_DONOR_STATUS_STAT:	cl:6	14	cl:24	6	2	12	3	3	0.131321	Counter({'IDH1|CHEM_Mn++': 14, 'IDH1|CHEM_Ca++': 14, 'IDH1|CHEM_Metabolite': 14, 'TP53|PPP1R13B': 14, 'TP53|PPP1R13L': 14, 'IDH1|CHEM_Mg++': 14, 'IDH1|IDH1': 14, 'TP53|DNA/RNA': 14, 'IDH1|CHEM_Organic': 14, 'TP53|TP53BP2': 14, 'GRPR|CHEM_Metabolite': 1, 'MLL3|WDR5': 1, 'HSD17B4|HSD17B4': 1, 'ZNF208|DNA/RNA': 1, 'AFP|CHEM_Organic': 1, 'PRKAR1A|PRKACG': 1, 'PROKR1|CHEM_Metal': 1, 'PRKAR1A|PRKACB': …	Counter({'IDH2|CHEM_Mn++': 6, 'IDH2|CHEM_Organic': 6, 'IDH2|CHEM_Organometalic': 6, 'IDH2|CHEM_Metabolite': 6, 'IDH2|CHEM_Ca++': 6, 'IDH2|CHEM_Mg++': 6, 'LATS2|DNA/RNA': 1, 'WNK3|CHEM_Organic': 1, 'SERPINB3|CHEM_Organic': 1, 'NOTCH1|CHEM_Ca++': 1, 'LATS2|CHEM_Drug-like': 1, 'OXER1|CHEM_Zn+': 1, 'WNK3|CHEM_pST-like': 1, 'LATS2|CHEM_Mg++': 1, 'CUBN|CHEM_Glycos': 1, 'WNK3|CHEM_Drug-like': 1, 'OXER1|…
liver+NS+carcinoma+hepatocellular_carcinoma_clus0.9_stat.txt:CLS_DONOR_STATUS_STAT:	cl:17	8	cl:189	8	2	6	6	2	0.131935	Counter({'TP53|TP73': 4, 'TP53|TP53': 3, 'CTNNB1|LEF1': 3, 'TP53|TP63': 3, 'CTNNB1|APC': 3, 'CTNNB1|NR5A1': 3, 'CTNNB1|NR5A2': 3, 'CTNNB1|CTNNBIP1': 3, 'CTNNB1|TCF7L2': 3, 'SLIT3|ROBO1': 1, 'SLIT3|ROBO4': 1, 'MAST3|CHEM_Ca++': 1, 'FBN2|CHEM_Ca++': 1, 'KDM8|CHEM_Zn+': 1, 'KDM8|CHEM_Metal': 1, 'SEMA6A|PLXNA4': 1, 'SEMA6A|PLXNA3': 1, 'SEMA6A|PLXNA2': 1, 'SEMA6A|PLXNA1': 1, 'GRK6|CHEM_Metabolite': 1,…	Counter({'CTNNB1|HLA-A': 8, 'CTNNB1|BTRC': 8, 'CTNNB1|FBXW11': 8, 'ZNF417|DNA/RNA': 2, 'ZNF813|DNA/RNA': 1, 'SALL4|CHEM_Zn+': 1, 'CSNK1G1|CHEM_Organic': 1, 'KCNIP1|CHEM_Mn++': 1, 'TPO|CHEM_Drug-like': 1, 'TPSD1|CHEM_Organic': 1, 'ZNF37A|CHEM_Metabolite': 1, 'CXCR4|CHEM_Metabolite': 1, 'CSNK1G1|CHEM_Drug-like': 1, 'PRSS38|CHEM_Zn+': 1, 'CIRBP|CHEM_Organic': 1, 'ZNF417|CHEM_Zn+': 1, 'CD46|CHEM_Meta…
liver+NS+carcinoma+hepatocellular_carcinoma_clus0.9_stat.txt:CLS_DONOR_STATUS_STAT:	cl:17	8	cl:2	7	2	6	5	2	0.131935	Counter({'TP53|TP73': 4, 'TP53|TP53': 3, 'CTNNB1|LEF1': 3, 'TP53|TP63': 3, 'CTNNB1|APC': 3, 'CTNNB1|NR5A1': 3, 'CTNNB1|NR5A2': 3, 'CTNNB1|CTNNBIP1': 3, 'CTNNB1|TCF7L2': 3, 'SLIT3|ROBO1': 1, 'SLIT3|ROBO4': 1, 'MAST3|CHEM_Ca++': 1, 'FBN2|CHEM_Ca++': 1, 'KDM8|CHEM_Zn+': 1, 'KDM8|CHEM_Metal': 1, 'SEMA6A|PLXNA4': 1, 'SEMA6A|PLXNA3': 1, 'SEMA6A|PLXNA2': 1, 'SEMA6A|PLXNA1': 1, 'GRK6|CHEM_Metabolite': 1,…	Counter({'CTNNB1|FBXW11': 7, 'CTNNB1|BTRC': 7, 'DDX41|CHEM_Ca++': 1, 'FREM1|CHEM_Zn+': 1, 'TP53|TP53BP1': 1, 'HIST1H4A|HIST2H3A': 1, 'THRB|DNA/RNA': 1, 'JAK2|CHEM_Organic': 1, 'ZNF543|CHEM_Metabolite': 1, 'PSMB10|PSMB3': 1, 'EFEMP2|CHEM_Metal': 1, 'GAD2|GAD1': 1, 'HIST1H4A|CENPA': 1, 'EFEMP2|CHEM_Ca++': 1, 'HPGD|CHEM_NAD-like': 1, 'FAT4|CHEM_Ca++': 1, 'ZNF543|DNA/RNA': 1, 'HIST1H4A|HIST3H3': 1, '…
liver+NS+carcinoma+hepatocellular_carcinoma_clus0.9_stat.txt:CLS_DONOR_STATUS_STAT:	cl:17	8	cl:29	7	2	6	5	2	0.131935	Counter({'TP53|TP73': 4, 'TP53|TP53': 3, 'CTNNB1|LEF1': 3, 'TP53|TP63': 3, 'CTNNB1|APC': 3, 'CTNNB1|NR5A1': 3, 'CTNNB1|NR5A2': 3, 'CTNNB1|CTNNBIP1': 3, 'CTNNB1|TCF7L2': 3, 'SLIT3|ROBO1': 1, 'SLIT3|ROBO4': 1, 'MAST3|CHEM_Ca++': 1, 'FBN2|CHEM_Ca++': 1, 'KDM8|CHEM_Zn+': 1, 'KDM8|CHEM_Metal': 1, 'SEMA6A|PLXNA4': 1, 'SEMA6A|PLXNA3': 1, 'SEMA6A|PLXNA2': 1, 'SEMA6A|PLXNA1': 1, 'GRK6|CHEM_Metabolite': 1,…	Counter({'TP53|TP73': 7, 'TP53|PPP1R13B': 7, 'TP53|PPP1R13L': 7, 'TP53|TP53BP2': 7, 'TP53|TP63': 6, 'TP53|TP53': 6, 'TP53|TP53BP1': 6, 'ZNF813|DNA/RNA': 1, 'CTNNB1|HLA-A': 1, 'C1RL|CHEM_Arg-like': 1, 'LINGO1|CHEM_Cu+': 1, 'ZFP91|DNA/RNA': 1, 'CTNNB1|FBXW11': 1, 'ESPNL|CHEM_ATP-like': 1, 'HIBCH|CHEM_Mg++': 1, 'EEF1A1|CHEM_Mg++': 1, 'CDH7|CHEM_Ca++': 1, 'ELANE|CHEM_Organic': 1, 'TMPRSS11D|CHEM_Inor…
central_nervous_system+brain+glioma+NS_clus0.9_stat.txt:CLS_DONOR_STATUS_STAT:	cl:25	16	cl:17	6	6	10	0	6	0.132752	Counter({'DCLK2|CHEM_Drug-like': 1, 'ACTN4|ACTN4': 1, 'ACTN4|ACTN3': 1, 'ACTN4|ACTN2': 1, 'ACTN4|ACTN1': 1, 'ZNF682|CHEM_Zn+': 1, 'ZNF91|CHEM_Metabolite': 1, 'SPACA3|CHEM_Inorganic': 1, 'TYK2|CHEM_Organic': 1, 'RRAS|CHEM_GTP-like': 1, 'EGFR|CHEM_Glycos': 1, 'HTR5A|CHEM_Organic': 1, 'AFM|CHEM_Metabolite': 1, 'FAT2|CHEM_Mn++': 1, 'ACVRL1|CHEM_Organic': 1, 'NMUR2|CHEM_Zn+': 1, 'CYP2C19|CHEM_Organic'…	Counter({'IDH1|CHEM_Mn++': 6, 'PIK3CA|PIK3R1': 6, 'PIK3CA|PIK3R3': 6, 'IDH1|CHEM_Metabolite': 6, 'IDH1|CHEM_Mg++': 6, 'IDH1|IDH1': 6, 'IDH1|CHEM_Organic': 6, 'IDH1|CHEM_Ca++': 6, 'LILRA2|LILRA2': 1, 'ZNF91|DNA/RNA': 1, 'MMP9|CHEM_Organic': 1, 'TLR5|CHEM_Cu+': 1, 'POTEE|CHEM_ATP-like': 1, 'CAD|CHEM_Mn++': 1, 'GPR83|CHEM_Organic': 1, 'GGA1|SORL1': 1, 'GPR83|CHEM_Drug-like': 1, 'FBXO40|CHEM_Zn+': 1,…
central_nervous_system+brain+glioma+NS_clus0.9_stat.txt:CLS_DONOR_STATUS_STAT:	cl:25	16	cl:45	5	6	10	4	1	0.148607	Counter({'DCLK2|CHEM_Drug-like': 1, 'ACTN4|ACTN4': 1, 'ACTN4|ACTN3': 1, 'ACTN4|ACTN2': 1, 'ACTN4|ACTN1': 1, 'ZNF682|CHEM_Zn+': 1, 'ZNF91|CHEM_Metabolite': 1, 'SPACA3|CHEM_Inorganic': 1, 'TYK2|CHEM_Organic': 1, 'RRAS|CHEM_GTP-like': 1, 'EGFR|CHEM_Glycos': 1, 'HTR5A|CHEM_Organic': 1, 'AFM|CHEM_Metabolite': 1, 'FAT2|CHEM_Mn++': 1, 'ACVRL1|CHEM_Organic': 1, 'NMUR2|CHEM_Zn+': 1, 'CYP2C19|CHEM_Organic'…	Counter({'IDH1|CHEM_Mn++': 5, 'IDH1|CHEM_Ca++': 5, 'IDH1|CHEM_Metabolite': 5, 'IDH1|CHEM_Mg++': 5, 'IDH1|IDH1': 5, 'IDH1|CHEM_Organic': 5, 'TP53|PPP1R13B': 2, 'TP53|TP53BP2': 2, 'TP53|CHEM_Zn+': 2, 'TP53|TP73': 2, 'COL6A3|CHEM_Ca++': 1, 'DIS3|DNA/RNA': 1, 'GNB2|RGS6': 1, 'TTR|CHEM_Drug-like': 1, 'TP53|TP63': 1, 'ZNF600|CHEM_Metabolite': 1, 'ZNF600|DNA/RNA': 1, 'GNB2|PDC': 1, 'MUSK|CHEM_Organic': …
endometrium+NS+carcinoma+endometrioid_carcinoma_clus0.9_stat.txt:CLS_DONOR_STATUS_STAT:	cl:35	77	cl:30	6	59	18	3	3	0.166736	Counter({'PTEN|CHEM_Organic': 12, 'KRAS|CHEM_GTP-like': 12, 'KRAS|CHEM_Organic': 12, 'KRAS|CHEM_Inorganic': 12, 'KRAS|CHEM_Mg++': 12, 'PIK3CA|PIK3R1': 8, 'PIK3CA|PIK3R2': 7, 'TP53|TP73': 7, 'TP53|PPP1R13B': 6, 'PIK3CA|PIK3R3': 6, 'TP53|TP53BP2': 6, 'TP53|PPP1R13L': 5, 'FBXW7|CHEM_pST-like': 5, 'TP53|CHEM_Zn+': 5, 'CTCF|DNA/RNA': 4, 'FBXW7|CHEM_Organic': 4, 'TP53|DNA/RNA': 4, 'MAX|DNA/RNA': 3, 'TP…	Counter({'PPP2R1A|PPP2R5B': 6, 'PPP2R1A|PPP2R5C': 6, 'PPP2R1A|PPP2R5A': 6, 'PPP2R1A|PPP2R5D': 6, 'PPP2R1A|PPP2R5E': 6, 'KRT15|PRPH': 1, 'ZNF823|DNA/RNA': 1, 'PIK3CA|PIK3R1': 1, 'PIK3CA|PIK3R3': 1, 'PIK3CA|PIK3R2': 1, 'ZNF808|CHEM_Zn+': 1, 'DICER1|CHEM_Mg++': 1, 'NTSR1|CHEM_Zn+': 1, 'KRT15|KRT81': 1, 'KRT15|DES': 1, 'KRT15|KRT85': 1, 'MDH2|CHEM_NAD-like': 1, 'KRT15|KRT86': 1, 'CAMK2B|CAMK2G': 1, '…
central_nervous_system+brain+glioma+NS_clus0.9_stat.txt:CLS_DONOR_STATUS_STAT:	cl:18	137	cl:45	5	59	78	4	1	0.171008	Counter({'IDH1|CHEM_Metabolite': 136, 'IDH1|IDH1': 136, 'IDH1|CHEM_Ca++': 136, 'IDH1|CHEM_Mg++': 136, 'IDH1|CHEM_Mn++': 136, 'IDH1|CHEM_Organic': 136, 'TP53|TP73': 19, 'TP53|PPP1R13B': 14, 'TP53|TP53BP2': 14, 'TP53|CHEM_Zn+': 14, 'TP53|DNA/RNA': 13, 'TP53|PPP1R13L': 9, 'TP53|TP53': 7, 'TP53|TP63': 7, 'TP53|CHEM_Organic': 5, 'ZBTB20|CHEM_Metabolite': 3, 'ZBTB20|DNA/RNA': 3, 'PRDM9|CHEM_Zn+': 2, 'M…	Counter({'IDH1|CHEM_Mn++': 5, 'IDH1|CHEM_Ca++': 5, 'IDH1|CHEM_Metabolite': 5, 'IDH1|CHEM_Mg++': 5, 'IDH1|IDH1': 5, 'IDH1|CHEM_Organic': 5, 'TP53|PPP1R13B': 2, 'TP53|TP53BP2': 2, 'TP53|CHEM_Zn+': 2, 'TP53|TP73': 2, 'COL6A3|CHEM_Ca++': 1, 'DIS3|DNA/RNA': 1, 'GNB2|RGS6': 1, 'TTR|CHEM_Drug-like': 1, 'TP53|TP63': 1, 'ZNF600|CHEM_Metabolite': 1, 'ZNF600|DNA/RNA': 1, 'GNB2|PDC': 1, 'MUSK|CHEM_Organic': …
large_intestine+colon+carcinoma+adenocarcinoma_clus0.9_stat.txt:CLS_DONOR_STATUS_STAT:	cl:218	26	cl:10	5	11	15	4	1	0.171919	Counter({'PIK3CA|PIK3R1': 26, 'PIK3CA|PIK3R3': 26, 'KRAS|CHEM_GTP-like': 11, 'KRAS|CHEM_Inorganic': 9, 'KRAS|CHEM_Mg++': 9, 'KRAS|CHEM_Organic': 7, 'TP53|TP53': 4, 'TP53|TP73': 4, 'TP53|CHEM_Zn+': 4, 'TP53|TP63': 4, 'FBXW7|CHEM_pST-like': 3, 'TP53|PPP1R13B': 3, 'TP53|TP53BP2': 3, 'FBXW7|CHEM_Organic': 3, 'BRAF|CHEM_Organic': 2, 'PIK3CA|PIK3R2': 2, 'FBXW7|CHEM_Nat-mod': 2, 'ZNF189|DNA/RNA': 2, 'FB…	Counter({'TP53|TP63': 4, 'TP53|TP73': 4, 'TP53|TP53': 4, 'BMP2K|CHEM_Drug-like': 1, 'DCLK3|CHEM_Ca++': 1, 'BMP2K|CHEM_Organic': 1, 'LRP1|LRPAP1': 1, 'KIT|CHEM_Mg++': 1, 'MMP3|CHEM_Organic': 1, 'INSRR|CHEM_Glycos': 1, 'KRAS|CHEM_GTP-like': 1, 'FBXW7|CHEM_Arg-like': 1, 'KIT|CHEM_ATP-like': 1, 'PIK3CA|PIK3R1': 1, 'MAFK|MAFG': 1, 'FBXW7|CHEM_Nat-mod': 1, 'KIT|CHEM_Organic': 1, 'DCLK3|CHEM_Organic': 1…
central_nervous_system+brain+glioma+NS_clus0.9_stat.txt:CLS_DONOR_STATUS_STAT:	cl:17	6	cl:24	6	0	6	3	3	0.181818	Counter({'IDH1|CHEM_Mn++': 6, 'PIK3CA|PIK3R1': 6, 'PIK3CA|PIK3R3': 6, 'IDH1|CHEM_Metabolite': 6, 'IDH1|CHEM_Mg++': 6, 'IDH1|IDH1': 6, 'IDH1|CHEM_Organic': 6, 'IDH1|CHEM_Ca++': 6, 'LILRA2|LILRA2': 1, 'ZNF91|DNA/RNA': 1, 'MMP9|CHEM_Organic': 1, 'TLR5|CHEM_Cu+': 1, 'POTEE|CHEM_ATP-like': 1, 'CAD|CHEM_Mn++': 1, 'GPR83|CHEM_Organic': 1, 'GGA1|SORL1': 1, 'GPR83|CHEM_Drug-like': 1, 'FBXO40|CHEM_Zn+': 1,…	Counter({'IDH2|CHEM_Mn++': 6, 'IDH2|CHEM_Organic': 6, 'IDH2|CHEM_Organometalic': 6, 'IDH2|CHEM_Metabolite': 6, 'IDH2|CHEM_Ca++': 6, 'IDH2|CHEM_Mg++': 6, 'LATS2|DNA/RNA': 1, 'WNK3|CHEM_Organic': 1, 'SERPINB3|CHEM_Organic': 1, 'NOTCH1|CHEM_Ca++': 1, 'LATS2|CHEM_Drug-like': 1, 'OXER1|CHEM_Zn+': 1, 'WNK3|CHEM_pST-like': 1, 'LATS2|CHEM_Mg++': 1, 'CUBN|CHEM_Glycos': 1, 'WNK3|CHEM_Drug-like': 1, 'OXER1|…
endometrium+NS+carcinoma+endometrioid_carcinoma_clus0.9_stat.txt:CLS_DONOR_STATUS_STAT:	cl:30	6	cl:1	5	3	3	5	0	0.181818	Counter({'PPP2R1A|PPP2R5B': 6, 'PPP2R1A|PPP2R5C': 6, 'PPP2R1A|PPP2R5A': 6, 'PPP2R1A|PPP2R5D': 6, 'PPP2R1A|PPP2R5E': 6, 'KRT15|PRPH': 1, 'ZNF823|DNA/RNA': 1, 'PIK3CA|PIK3R1': 1, 'PIK3CA|PIK3R3': 1, 'PIK3CA|PIK3R2': 1, 'ZNF808|CHEM_Zn+': 1, 'DICER1|CHEM_Mg++': 1, 'NTSR1|CHEM_Zn+': 1, 'KRT15|KRT81': 1, 'KRT15|DES': 1, 'KRT15|KRT85': 1, 'MDH2|CHEM_NAD-like': 1, 'KRT15|KRT86': 1, 'CAMK2B|CAMK2G': 1, '…	Counter({'CTNNB1|FBXW11': 5, 'CTNNB1|BTRC': 5, 'PTEN|CHEM_Organic': 3, 'FGFR2|FGF9': 2, 'FGFR2|FGF7': 2, 'FGFR2|FGF2': 2, 'FGFR2|FGF1': 2, 'FGFR2|CHEM_Metal': 2, 'FGFR2|FGF10': 2, 'GSTA2|CHEM_Ca++': 1, 'KCND2|KCNB2': 1, 'KCND2|KCNB1': 1, 'GSTA2|CHEM_Mg++': 1, 'ZNF3|CHEM_Metabolite': 1, 'PLA2G2D|CHEM_Organic': 1, 'HIST1H2BN|HIST1H2AJ': 1, 'HIST1H2BN|HIST2H2AA3': 1, 'CYP4F2|CHEM_Zn+': 1, 'ICK|CHEM_…
stomach+NS+carcinoma+adenocarcinoma_clus0.9_stat.txt:CLS_DONOR_STATUS_STAT:	cl:48	6	cl:107	6	3	3	6	0	0.181818	Counter({'GPR101|CHEM_Metabolite': 2, 'ZNF420|DNA/RNA': 2, 'RBBP7|ZFPM1': 1, 'RPH3A|CHEM_Ca++': 1, 'ZNF420|CHEM_Metabolite': 1, 'GALNT13|CHEM_UTP-like': 1, 'ACACB|CHEM_ATP-like': 1, 'KIF22|CHEM_ATP-like': 1, 'ACACB|CHEM_Organic': 1, 'PIK3CA|PIK3R2': 1, 'PCYT1A|PCYT1A': 1, 'RBBP7|CHEM_Organic': 1, 'PSKH1|CHEM_pST-like': 1, 'RPS6KA6|CHEM_Ca++': 1, 'ITGA4|CHEM_Organic': 1, 'CCNA1|CDK1': 1, 'CCNA1|CD…	Counter({'TP53|TP73': 6, 'TP53|DNA/RNA': 6, 'TP53|PPP1R13B': 6, 'TP53|PPP1R13L': 6, 'TP53|TP53BP2': 6, 'HMCN1|CHEM_Organic': 2, 'CENPA|HIST1H3A': 1, 'ESRRB|DNA/RNA': 1, 'ZNF71|CHEM_Zn+': 1, 'ZNF613|CHEM_Zn+': 1, 'RPL23A|RPL35': 1, 'ZNF169|DNA/RNA': 1, 'NRP1|CHEM_Pro-like': 1, 'RXFP2|CHEM_Metal': 1, 'ZNF404|CHEM_Zn+': 1, 'OLIG3|DNA/RNA': 1, 'CTSL1|CHEM_Metabolite': 1, 'ADCY3|CHEM_Ca++': 1, 'ESR1|C…
pancreas+NS+carcinoma+NS_clus0.9_stat.txt:CLS_DONOR_STATUS_STAT:	cl:144	16	cl:50	9	7	9	1	8	0.182193	Counter({'KRAS|CHEM_GTP-like': 16, 'KRAS|CHEM_Inorganic': 16, 'KRAS|CHEM_Organic': 16, 'KRAS|CHEM_Mg++': 16, 'FABP1|CHEM_Metabolite': 2, 'GNAS|CHEM_GTP-like': 2, 'FABP1|CHEM_Drug-like': 2, 'FABP1|CHEM_Organic': 2, 'IKBKB|CHEM_Metal': 2, 'GNAS|CHEM_Metabolite': 2, 'IKBKB|CHEM_Organic': 2, 'GNAS|CHEM_Ca++': 2, 'IKBKB|CHEM_Drug-like': 2, 'GNAS|CHEM_Mg++': 2, 'GSTA5|CHEM_Metabolite': 1, 'ZNF607|CHEM_…	Counter({'KRAS|CHEM_Organic': 9, 'KRAS|CHEM_GTP-like': 9, 'KRAS|CHEM_Inorganic': 9, 'KRAS|CHEM_Mg++': 9, 'TP53|CHEM_Zn+': 2, 'TMPRSS11D|CHEM_Arg-like': 1, 'TP53|CHEM_Metal': 1, 'TP53|DNA/RNA': 1, 'SCN7A|CHEM_Organic': 1, 'TMPRSS11D|CHEM_Drug-like': 1, 'ZNF785|CHEM_Zn+': 1, 'GNAS|CHEM_Metabolite': 1, 'GNAS|CHEM_GTP-like': 1, 'GNAS|CHEM_Ca++': 1, 'TMPRSS11D|CHEM_Organic': 1, 'TP53|TP73': 1, 'GNAS|C…
endometrium+NS+carcinoma+endometrioid_carcinoma_clus0.9_stat.txt:CLS_DONOR_STATUS_STAT:	cl:17	7	cl:28	6	7	0	4	2	0.192308	Counter({'CTNNB1|HLA-A': 7, 'CTNNB1|FBXW11': 7, 'CTNNB1|BTRC': 7, 'PTEN|CHEM_Organic': 2, 'ZNF749|DNA/RNA': 1, 'HRH4|CHEM_Organic': 1, 'ZNF57|CHEM_Zn+': 1, 'MYO16|CHEM_Organic': 1, 'ZNF433|CHEM_Organic': 1, 'ATP7A|CHEM_Cu+': 1, 'MGST1|CHEM_Metabolite': 1, 'PIK3CA|PIK3R1': 1, 'RAC1|CHEM_Organic': 1, 'PIK3CA|PIK3R3': 1, 'PIK3CA|PIK3R2': 1, 'PRSS8|CHEM_Sugar': 1, 'ZIC3|DNA/RNA': 1, 'ZNF174|DNA/RNA':…	Counter({'KRAS|CHEM_Inorganic': 2, 'KRAS|CHEM_GTP-like': 2, 'HKR1|CHEM_Zn+': 2, 'HIST1H2BC|HIST1H4A': 2, 'HKR1|DNA/RNA': 2, 'KRAS|CHEM_Mg++': 2, 'P2RY10|CHEM_Metabolite': 1, 'RPS6KA2|CHEM_pST-like': 1, 'TNK2|CHEM_Mn++': 1, 'SULT1B1|CHEM_Drug-like': 1, 'TNK2|CHEM_pST-like': 1, 'CA6|CHEM_Organic': 1, 'GSX1|DNA/RNA': 1, 'PCDHGB4|CHEM_Ca++': 1, 'MCHR1|CHEM_Drug-like': 1, 'PSMD7|PSMD14': 1, 'CDK9|CHEM…
lung+NS+carcinoma+squamous_cell_carcinoma_clus0.9_stat.txt:CLS_DONOR_STATUS_STAT:	cl:19	67	cl:4	5	36	31	1	4	0.19282	Counter({'ZNF91|CHEM_Zn+': 3, 'ZNF267|DNA/RNA': 3, 'ZNF10|DNA/RNA': 3, 'TP53|TP53': 3, 'ZNF91|DNA/RNA': 3, 'TP53|TP63': 3, 'OR2AG2|CHEM_Organic': 3, 'ZNF569|DNA/RNA': 3, 'TP53|TP73': 3, 'ZNF254|DNA/RNA': 2, 'NPY1R|CHEM_Metabolite': 2, 'ZNF813|CHEM_Metabolite': 2, 'PRSS3|CHEM_Organic': 2, 'ZNF676|CHEM_Zn+': 2, 'CFH|CHEM_Metabolite': 2, 'LRRC4C|NTNG2': 2, 'OR2M3|CHEM_Metal': 2, 'ZNF3|DNA/RNA': 2, '…	Counter({'CDKN2A|TUBA3C': 5, 'CDKN2A|TUBA3E': 5, 'CDKN2A|CHEM_Metabolite': 5, 'CDKN2A|TUBA1C': 5, 'CDKN2A|TUBA1B': 5, 'CDKN2A|TUBA1A': 5, 'CDKN2A|TUBA8': 5, 'CDKN2A|TUBAL3': 5, 'CDKN2A|TUBB4B': 5, 'CDKN2A|TUBB6': 5, 'CDKN2A|TUBB3': 5, 'CDKN2A|TUBB8': 5, 'CDKN2A|TUBA4A': 5, 'CDKN2A|TUBB2A': 5, 'CDKN2A|TUBB2B': 5, 'CDKN2A|TUBB': 5, 'NPBWR1|CHEM_Nat-mod': 1, 'ACTL9|CHEM_Organic': 1, 'NEK5|CHEM_Metal…
breast+NS+carcinoma+NS_clus0.9_stat.txt:CLS_DONOR_STATUS_STAT:	cl:17	54	cl:24	5	46	8	3	2	0.195898	Counter({'PIK3CA|PIK3R1': 54, 'PIK3CA|PIK3R3': 54, 'KRAS|CHEM_GTP-like': 2, 'KRAS|CHEM_Inorganic': 2, 'KRAS|CHEM_Organic': 2, 'KRAS|CHEM_Mg++': 2, 'TMPRSS4|CHEM_Organic': 2, 'POU4F2|DNA/RNA': 2, 'NLGN4X|CHEM_Mg++': 1, 'GSTA3|CHEM_Drug-like': 1, 'DIRAS2|CHEM_Mg++': 1, 'RFC5|RFC4': 1, 'DIRAS2|CHEM_Organic': 1, 'ITGA10|CHEM_Ca++': 1, 'ZBTB37|DNA/RNA': 1, 'TMPRSS4|CHEM_Drug-like': 1, 'DIRAS2|CHEM_Mn+…	Counter({'ZNF643|DNA/RNA': 1, 'CYB5R1|CHEM_NAD-like': 1, 'HPR|CHEM_Organic': 1, 'OR13H1|CHEM_Drug-like': 1, 'GABRA2|CHEM_Organic': 1, 'STK3|CHEM_Drug-like': 1, 'PRTG|CHEM_Ca++': 1, 'KDM5B|CHEM_Gly-like': 1, 'MLL2|CHEM_Zn+': 1, 'CYP26B1|CHEM_Organic': 1, 'COL6A6|CHEM_Metal': 1, 'HPR|CHEM_Nat-mod': 1, 'MRPS12|DNA/RNA': 1, 'DDX47|CHEM_ATP-like': 1, 'ZNF175|DNA/RNA': 1, 'MAST2|CHEM_Organic': 1, 'ZNF7…
breast+NS+carcinoma+NS_clus0.9_stat.txt:CLS_DONOR_STATUS_STAT:	cl:17	54	cl:99	5	46	8	3	2	0.195898	Counter({'PIK3CA|PIK3R1': 54, 'PIK3CA|PIK3R3': 54, 'KRAS|CHEM_GTP-like': 2, 'KRAS|CHEM_Inorganic': 2, 'KRAS|CHEM_Organic': 2, 'KRAS|CHEM_Mg++': 2, 'TMPRSS4|CHEM_Organic': 2, 'POU4F2|DNA/RNA': 2, 'NLGN4X|CHEM_Mg++': 1, 'GSTA3|CHEM_Drug-like': 1, 'DIRAS2|CHEM_Mg++': 1, 'RFC5|RFC4': 1, 'DIRAS2|CHEM_Organic': 1, 'ITGA10|CHEM_Ca++': 1, 'ZBTB37|DNA/RNA': 1, 'TMPRSS4|CHEM_Drug-like': 1, 'DIRAS2|CHEM_Mn+…	Counter({'TP53|CHEM_Zn+': 4, 'TP53|TP73': 3, 'TP53|TP53BP2': 2, 'TP53|TP63': 2, 'TP53|PPP1R13B': 2, 'TP53|TP53': 2, 'TP53|DNA/RNA': 1, 'LIMK2|CHEM_Zn+': 1, 'EDNRA|CHEM_Metabolite': 1, 'EDNRA|CHEM_Organic': 1, 'NTRK1|NTRK2': 1, 'CELA1|PI3': 1, 'PIK3CA|PIK3R2': 1, 'TP53|CHEM_Metal': 1, 'NTRK1|NTRK1': 1})
central_nervous_system+brain+glioma+NS_clus0.9_stat.txt:CLS_DONOR_STATUS_STAT:	cl:3	5	cl:45	5	1	4	4	1	0.206349	Counter({'IDH1|CHEM_Mn++': 5, 'IDH1|CHEM_Ca++': 5, 'IDH1|CHEM_Metabolite': 5, 'IDH1|CHEM_Mg++': 5, 'TP53|PPP1R13B': 5, 'TP53|PPP1R13L': 5, 'IDH1|IDH1': 5, 'TP53|DNA/RNA': 5, 'IDH1|CHEM_Organic': 5, 'TP53|TP53BP2': 5, 'DHRSX|CHEM_Organic': 1, 'ATRX|CHEM_Metal': 1, 'MAP3K1|CHEM_Organic': 1, 'MAP3K1|CHEM_Drug-like': 1, 'MAP3K1|CHEM_Metabolite': 1, 'DHRSX|CHEM_NAD-like': 1, 'EPHA3|CHEM_Organic': 1, '…	Counter({'IDH1|CHEM_Mn++': 5, 'IDH1|CHEM_Ca++': 5, 'IDH1|CHEM_Metabolite': 5, 'IDH1|CHEM_Mg++': 5, 'IDH1|IDH1': 5, 'IDH1|CHEM_Organic': 5, 'TP53|PPP1R13B': 2, 'TP53|TP53BP2': 2, 'TP53|CHEM_Zn+': 2, 'TP53|TP73': 2, 'COL6A3|CHEM_Ca++': 1, 'DIS3|DNA/RNA': 1, 'GNB2|RGS6': 1, 'TTR|CHEM_Drug-like': 1, 'TP53|TP63': 1, 'ZNF600|CHEM_Metabolite': 1, 'ZNF600|DNA/RNA': 1, 'GNB2|PDC': 1, 'MUSK|CHEM_Organic': …
central_nervous_system+brain+glioma+NS_clus0.9_stat.txt:CLS_DONOR_STATUS_STAT:	cl:39	5	cl:45	5	1	4	4	1	0.206349	Counter({'IDH2|CHEM_Mn++': 4, 'IDH2|CHEM_Organic': 4, 'IDH2|CHEM_Organometalic': 4, 'IDH2|CHEM_Metabolite': 4, 'IDH2|CHEM_Ca++': 4, 'IDH2|CHEM_Mg++': 4, 'TTK|CHEM_Organic': 1, 'ZNF276|CHEM_Zn+': 1, 'TTK|TTK': 1, 'GRPR|CHEM_Organic': 1, 'NOS1AP|CHEM_pTyr-like': 1, 'TTK|CHEM_Mn++': 1, 'APOA4|CHEM_Organometalic': 1, 'TTK|CHEM_Drug-like': 1, 'APOA4|CHEM_Organic': 1, 'TTK|CHEM_ATP-like': 1})	Counter({'IDH1|CHEM_Mn++': 5, 'IDH1|CHEM_Ca++': 5, 'IDH1|CHEM_Metabolite': 5, 'IDH1|CHEM_Mg++': 5, 'IDH1|IDH1': 5, 'IDH1|CHEM_Organic': 5, 'TP53|PPP1R13B': 2, 'TP53|TP53BP2': 2, 'TP53|CHEM_Zn+': 2, 'TP53|TP73': 2, 'COL6A3|CHEM_Ca++': 1, 'DIS3|DNA/RNA': 1, 'GNB2|RGS6': 1, 'TTR|CHEM_Drug-like': 1, 'TP53|TP63': 1, 'ZNF600|CHEM_Metabolite': 1, 'ZNF600|DNA/RNA': 1, 'GNB2|PDC': 1, 'MUSK|CHEM_Organic': …
large_intestine+colon+carcinoma+adenocarcinoma_clus0.9_stat.txt:CLS_DONOR_STATUS_STAT:	cl:10	5	cl:231	5	4	1	1	4	0.206349	Counter({'TP53|TP63': 4, 'TP53|TP73': 4, 'TP53|TP53': 4, 'BMP2K|CHEM_Drug-like': 1, 'DCLK3|CHEM_Ca++': 1, 'BMP2K|CHEM_Organic': 1, 'LRP1|LRPAP1': 1, 'KIT|CHEM_Mg++': 1, 'MMP3|CHEM_Organic': 1, 'INSRR|CHEM_Glycos': 1, 'KRAS|CHEM_GTP-like': 1, 'FBXW7|CHEM_Arg-like': 1, 'KIT|CHEM_ATP-like': 1, 'PIK3CA|PIK3R1': 1, 'MAFK|MAFG': 1, 'FBXW7|CHEM_Nat-mod': 1, 'KIT|CHEM_Organic': 1, 'DCLK3|CHEM_Organic': 1…	Counter({'TP53|PPP1R13B': 5, 'TP53|PPP1R13L': 5, 'TP53|DNA/RNA': 5, 'TP53|TP53BP2': 5, 'TP53|TP53BP1': 5, 'ADORA2B|CHEM_Organic': 1, 'CDC7|CHEM_Organic': 1, 'KRAS|CHEM_GTP-like': 1, 'RRP9|CHEM_Organic': 1, 'REG3A|CHEM_Zn+': 1, 'RBM39|DNA/RNA': 1, 'SCN1A|SCN2A': 1, 'PRKAG1|CHEM_Organic': 1, 'RB1|RBL1': 1, 'REG3A|CHEM_Ca++': 1, 'DDC|DDC': 1, 'FBXW8|CHEM_Arg-like': 1, 'PRKAG1|CHEM_ATP-like': 1, 'NEK…
endometrium+NS+carcinoma+endometrioid_carcinoma_clus0.9_stat.txt:CLS_DONOR_STATUS_STAT:	cl:18	11	cl:68	10	11	0	8	2	0.214286	Counter({'PIK3CA|PIK3R1': 11, 'PIK3CA|PIK3R3': 11, 'KRAS|CHEM_GTP-like': 4, 'KRAS|CHEM_Inorganic': 4, 'KRAS|CHEM_Mg++': 4, 'CTNNB1|HLA-A': 2, 'NRAS|CHEM_GTP-like': 2, 'CTCF|DNA/RNA': 2, 'CTNNB1|BTRC': 2, 'FBXW7|CHEM_Organic': 2, 'CTNNB1|FBXW11': 2, 'NRAS|CHEM_Organic': 2, 'FBXW7|CHEM_Arg-like': 2, 'FBXW7|CHEM_pST-like': 2, 'PTEN|CHEM_Organic': 2, 'NRAS|CHEM_Mg++': 2, 'NRAS|CHEM_Inorganic': 2, 'PR…	Counter({'CTNNB1|BTRC': 6, 'CTNNB1|FBXW11': 6, 'CTNNB1|HLA-A': 5, 'PTEN|CHEM_Organic': 4, 'CTCF|DNA/RNA': 2, 'FGFR2|FGF7': 2, 'FGFR2|FGF2': 2, 'FGFR2|FGF1': 2, 'FGFR2|CHEM_Metal': 2, 'FGFR2|FGF10': 2, 'OR7C1|CHEM_Organic': 2, 'ZNF184|DNA/RNA': 2, 'PIK3CA|PIK3R2': 2, 'FGFR2|FGF9': 2, 'POLE|DNA/RNA': 2, 'OPRK1|CHEM_Zn+': 2, 'IL2|CHEM_Zn+': 1, 'MYBL2|DNA/RNA': 1, 'SPTAN1|SPTB': 1, 'OR2T34|CHEM_Organ…
large_intestine+colon+carcinoma+adenocarcinoma_clus0.9_stat.txt:CLS_DONOR_STATUS_STAT:	cl:218	26	cl:232	8	11	15	6	2	0.224503	Counter({'PIK3CA|PIK3R1': 26, 'PIK3CA|PIK3R3': 26, 'KRAS|CHEM_GTP-like': 11, 'KRAS|CHEM_Inorganic': 9, 'KRAS|CHEM_Mg++': 9, 'KRAS|CHEM_Organic': 7, 'TP53|TP53': 4, 'TP53|TP73': 4, 'TP53|CHEM_Zn+': 4, 'TP53|TP63': 4, 'FBXW7|CHEM_pST-like': 3, 'TP53|PPP1R13B': 3, 'TP53|TP53BP2': 3, 'FBXW7|CHEM_Organic': 3, 'BRAF|CHEM_Organic': 2, 'PIK3CA|PIK3R2': 2, 'FBXW7|CHEM_Nat-mod': 2, 'ZNF189|DNA/RNA': 2, 'FB…	Counter({'TP53|PPP1R13B': 8, 'TP53|PPP1R13L': 8, 'TP53|DNA/RNA': 8, 'TP53|TP53BP2': 8, 'TP53|TP53BP1': 8, 'KIT|KIT': 2, 'KRAS|CHEM_GTP-like': 2, 'KIT|YES1': 2, 'KIT|SRC': 2, 'KIT|HCK': 2, 'KIT|FYN': 2, 'KIT|FGR': 2, 'PTEN|CHEM_Organic': 2, 'KIT|FER': 2, 'KRAS|CHEM_Organic': 2, 'KIT|LYN': 2, 'KIT|PDGFRA': 2, 'CCKAR|CHEM_Metabolite': 1, 'KLK6|CHEM_Organic': 1, 'POTEF|CHEM_Organic': 1, 'PUS1|DNA/RNA…
central_nervous_system+brain+glioma+NS_clus0.9_stat.txt:CLS_DONOR_STATUS_STAT:	cl:25	16	cl:6	14	6	10	2	12	0.225534	Counter({'DCLK2|CHEM_Drug-like': 1, 'ACTN4|ACTN4': 1, 'ACTN4|ACTN3': 1, 'ACTN4|ACTN2': 1, 'ACTN4|ACTN1': 1, 'ZNF682|CHEM_Zn+': 1, 'ZNF91|CHEM_Metabolite': 1, 'SPACA3|CHEM_Inorganic': 1, 'TYK2|CHEM_Organic': 1, 'RRAS|CHEM_GTP-like': 1, 'EGFR|CHEM_Glycos': 1, 'HTR5A|CHEM_Organic': 1, 'AFM|CHEM_Metabolite': 1, 'FAT2|CHEM_Mn++': 1, 'ACVRL1|CHEM_Organic': 1, 'NMUR2|CHEM_Zn+': 1, 'CYP2C19|CHEM_Organic'…	Counter({'IDH1|CHEM_Mn++': 14, 'IDH1|CHEM_Ca++': 14, 'IDH1|CHEM_Metabolite': 14, 'TP53|PPP1R13B': 14, 'TP53|PPP1R13L': 14, 'IDH1|CHEM_Mg++': 14, 'IDH1|IDH1': 14, 'TP53|DNA/RNA': 14, 'IDH1|CHEM_Organic': 14, 'TP53|TP53BP2': 14, 'GRPR|CHEM_Metabolite': 1, 'MLL3|WDR5': 1, 'HSD17B4|HSD17B4': 1, 'ZNF208|DNA/RNA': 1, 'AFP|CHEM_Organic': 1, 'PRKAR1A|PRKACG': 1, 'PROKR1|CHEM_Metal': 1, 'PRKAR1A|PRKACB': …
breast+NS+carcinoma+NS_clus0.9_stat.txt:CLS_DONOR_STATUS_STAT:	cl:57	274	cl:127	18	218	56	12	6	0.23142	Counter({'PIK3CA|PIK3R2': 99, 'AKT1|CHEM_Organic': 17, 'TP53|CHEM_Organic': 7, 'SCN1A|CHEM_Organic': 4, 'TP53|CHEM_Zn+': 4, 'PTEN|CHEM_Organic': 3, 'FGFR2|CHEM_Organic': 3, 'FGFR2|CHEM_ATP-like': 3, 'FGFR2|CHEM_Ca++': 3, 'PIK3CA|PIK3R1': 3, 'ERBB2|CHEM_Organic': 3, 'FGFR2|CHEM_Drug-like': 3, 'MAP2K4|CHEM_Drug-like': 2, 'CDH1|CHEM_Ca++': 2, 'FOXA1|FOXA2': 2, 'ZNF81|DNA/RNA': 2, 'PGR|CHEM_Organic':…	Counter({'PIK3CA|PIK3R1': 18, 'PIK3CA|PIK3R3': 17, 'TP53|CHEM_Zn+': 2, 'GNB1|RGS6': 1, 'HOXB5|DNA/RNA': 1, 'PGR|CHEM_Organic': 1, 'MLL3|CHEM_Zn+': 1, 'PGR|CHEM_Steroid-like': 1, 'NCOA3|PGR': 1, 'ZBTB32|CHEM_Mg++': 1, 'PGR|CHEM_Drug-like': 1, 'ITSN1|CDC42': 1})
liver+NS+carcinoma+hepatocellular_carcinoma_clus0.9_stat.txt:CLS_DONOR_STATUS_STAT:	cl:34	119	cl:14	6	48	71	4	2	0.232758	Counter({'PAK7|CHEM_Organic': 3, 'ZNF77|DNA/RNA': 2, 'PCDHA3|CHEM_Ca++': 2, 'JAK3|CHEM_Organic': 2, 'GRIA4|CHEM_Organic': 2, 'GZMA|CHEM_Metabolite': 2, 'PAK7|CHEM_Drug-like': 2, 'CA4|CHEM_Organic': 2, 'ZNF260|DNA/RNA': 2, 'ZNF77|CHEM_Metabolite': 2, 'PAK7|CHEM_ATP-like': 2, 'PAK7|CHEM_Mg++': 2, 'ZFP2|DNA/RNA': 2, 'PAK7|CHEM_Metabolite': 2, 'ZNF793|CHEM_Metabolite': 1, 'GPR61|CHEM_Organic': 1, 'PR…	Counter({'CTNNB1|APC': 3, 'CTNNB1|LEF1': 2, 'CTNNB1|TCF7L2': 2, 'ZNF85|DNA/RNA': 2, 'CABP5|CHEM_Mg++': 1, 'NT5C3|CHEM_Metal': 1, 'XPNPEP2|CHEM_Organic': 1, 'VSIG4|C3': 1, 'SPACA3|CHEM_Inorganic': 1, 'ZNF823|DNA/RNA': 1, 'BMPR1B|CHEM_Mg++': 1, 'CELA3B|CHEM_Mg++': 1, 'LAMC3|LAMA5': 1, 'LAMC3|LAMA2': 1, 'CTNNB1|JUP': 1, 'KLF15|CHEM_Zn+': 1, 'CRYBA1|CRYBA1': 1, 'MYO6|CHEM_ATP-like': 1, 'CRYBA1|CRYBA4…
stomach+NS+carcinoma+adenocarcinoma_clus0.9_stat.txt:CLS_DONOR_STATUS_STAT:	cl:177	9	cl:48	6	8	1	3	3	0.235165	Counter({'PIK3CA|PIK3R1': 7, 'PIK3CA|PIK3R3': 7, 'GPR45|CHEM_Organic': 3, 'KRAS|CHEM_GTP-like': 3, 'KRAS|CHEM_Inorganic': 3, 'KRAS|CHEM_Mg++': 3, 'RHOA|VAV1': 2, 'RHOA|MCF2L': 2, 'RHOA|ARHGEF25': 2, 'RHOA|ARHGEF1': 2, 'RHOA|ARHGEF4': 2, 'RHOA|ARHGEF9': 2, 'ZFP42|DNA/RNA': 2, 'HLA-DRA|HLA-DRB5': 2, 'HLA-DRA|HLA-DRB4': 2, 'HLA-DRA|HLA-DRB1': 2, 'HLA-DRA|HLA-DRB3': 2, 'RHOA|TRIO': 2, 'RHOA|ARHGEF12'…	Counter({'GPR101|CHEM_Metabolite': 2, 'ZNF420|DNA/RNA': 2, 'RBBP7|ZFPM1': 1, 'RPH3A|CHEM_Ca++': 1, 'ZNF420|CHEM_Metabolite': 1, 'GALNT13|CHEM_UTP-like': 1, 'ACACB|CHEM_ATP-like': 1, 'KIF22|CHEM_ATP-like': 1, 'ACACB|CHEM_Organic': 1, 'PIK3CA|PIK3R2': 1, 'PCYT1A|PCYT1A': 1, 'RBBP7|CHEM_Organic': 1, 'PSKH1|CHEM_pST-like': 1, 'RPS6KA6|CHEM_Ca++': 1, 'ITGA4|CHEM_Organic': 1, 'CCNA1|CDK1': 1, 'CCNA1|CD…
central_nervous_system+brain+glioma+NS_clus0.9_stat.txt:CLS_DONOR_STATUS_STAT:	cl:2	7	cl:45	5	2	5	4	1	0.242424	Counter({'TP53|PPP1R13B': 7, 'TP53|PPP1R13L': 7, 'TP53|DNA/RNA': 7, 'TP53|TP53BP2': 7, 'TP53|TP53BP1': 7, 'IDH1|CHEM_Mn++': 6, 'IDH1|CHEM_Ca++': 6, 'IDH1|CHEM_Mg++': 6, 'IDH1|IDH1': 6, 'IDH1|CHEM_Organic': 6, 'IDH1|CHEM_Metabolite': 6, 'ADAMTS5|CHEM_Metal': 1, 'ALDH1A3|ALDH1A3': 1, 'IDH2|CHEM_Organometalic': 1, 'CETN1|CHEM_Mn++': 1, 'PTGR2|CHEM_Drug-like': 1, 'ZNF675|CHEM_Zn+': 1, 'IDH2|CHEM_Ca++…	Counter({'IDH1|CHEM_Mn++': 5, 'IDH1|CHEM_Ca++': 5, 'IDH1|CHEM_Metabolite': 5, 'IDH1|CHEM_Mg++': 5, 'IDH1|IDH1': 5, 'IDH1|CHEM_Organic': 5, 'TP53|PPP1R13B': 2, 'TP53|TP53BP2': 2, 'TP53|CHEM_Zn+': 2, 'TP53|TP73': 2, 'COL6A3|CHEM_Ca++': 1, 'DIS3|DNA/RNA': 1, 'GNB2|RGS6': 1, 'TTR|CHEM_Drug-like': 1, 'TP53|TP63': 1, 'ZNF600|CHEM_Metabolite': 1, 'ZNF600|DNA/RNA': 1, 'GNB2|PDC': 1, 'MUSK|CHEM_Organic': …
kidney+NS+carcinoma+clear_cell_renal_cell_carcinoma_clus0.9_stat.txt:CLS_DONOR_STATUS_STAT:	cl:43	18	cl:7	10	12	6	4	6	0.242541	Counter({'UBA5|CHEM_ATP-like': 1, 'RAB1A|DNA/RNA': 1, 'TNIK|CHEM_Organic': 1, 'KRT15|PRPH': 1, 'ZAP70|CHEM_Organic': 1, 'NTRK1|SHC2': 1, 'NTRK1|SHC3': 1, 'LRRC33|CHEM_Glycos': 1, 'NTRK1|SHC1': 1, 'APLP2|CHEM_Metal': 1, 'ZNF214|CHEM_Zn+': 1, 'GTF2A2|GTF2A1': 1, 'MPO|MPO': 1, 'NUAK1|CHEM_Mn++': 1, 'MBNL1|CHEM_Zn+': 1, 'MAP3K10|CHEM_ATP-like': 1, 'CMA1|DNA/RNA': 1, 'NOS1|CHEM_NAD-like': 1, 'CYP2A13|…	Counter({'KLK10|CHEM_Ca++': 2, 'KLK10|CHEM_Mg++': 2, 'KLK10|DNA/RNA': 2, 'VHL|TCEB1': 2, 'KLK10|CHEM_Zn+': 2, 'KLK10|CHEM_pTyr-like': 2, 'KLK10|CHEM_Organic': 2, 'PABPC1|DNA/RNA': 2, 'PROC|CHEM_Zn+': 1, 'SERPIND1|SERPIND1': 1, 'YES1|CHEM_Drug-like': 1, 'UBC|HUWE1': 1, 'UBC|CHEM_Zn+': 1, 'UBC|UBR5': 1, 'TAAR2|CHEM_Organic': 1, 'PPP2CA|CHEM_Mn++': 1, 'UBC|USP15': 1, 'UBC|USP11': 1, 'UBC|UEVLD': 1, …
large_intestine+colon+carcinoma+adenocarcinoma_clus0.9_stat.txt:CLS_DONOR_STATUS_STAT:	cl:25	13	cl:2	5	8	5	5	0	0.24895	Counter({'OPRK1|CHEM_Metabolite': 1, 'OR2M2|CHEM_Organic': 1, 'NMBR|CHEM_Organic': 1, 'OR14I1|CHEM_Organic': 1, 'CAMK2D|CHEM_ATP-like': 1, 'OR14I1|CHEM_Drug-like': 1, 'SULT1C4|CHEM_Inorganic': 1, 'MAPK6|CHEM_Organic': 1, 'PPIB|CHEM_Metabolite': 1, 'SLC5A6|CHEM_Sugar': 1, 'OR10G9|CHEM_Metabolite': 1, 'EPHB1|CHEM_Inorganic': 1, 'RHOQ|CHEM_GTP-like': 1, 'HK3|CHEM_ATP-like': 1, 'SULT1C4|CHEM_Metaboli…	Counter({'TP53|DNA/RNA': 5, 'TP53|PPP1R13B': 5, 'TP53|PPP1R13L': 5, 'TP53|TP53BP2': 5, 'TP53|TP53BP1': 3, 'ZNF443|DNA/RNA': 1, 'FLT4|CHEM_pTyr-like': 1, 'NGLY1|RAD23B': 1, 'NGLY1|RAD23A': 1, 'ALX4|DLX2': 1, 'FLT4|CHEM_Metabolite': 1, 'ZNF91|DNA/RNA': 1, 'HRH3|CHEM_Organic': 1, 'TPSD1|CHEM_Organic': 1, 'ZFP91|DNA/RNA': 1, 'NRAS|CHEM_GTP-like': 1, 'OBP2A|CHEM_Metabolite': 1, 'ALX4|DNA/RNA': 1, 'PRS…
breast+NS+carcinoma+NS_clus0.9_stat.txt:CLS_DONOR_STATUS_STAT:	cl:17	54	cl:48	6	46	8	4	2	0.25938	Counter({'PIK3CA|PIK3R1': 54, 'PIK3CA|PIK3R3': 54, 'KRAS|CHEM_GTP-like': 2, 'KRAS|CHEM_Inorganic': 2, 'KRAS|CHEM_Organic': 2, 'KRAS|CHEM_Mg++': 2, 'TMPRSS4|CHEM_Organic': 2, 'POU4F2|DNA/RNA': 2, 'NLGN4X|CHEM_Mg++': 1, 'GSTA3|CHEM_Drug-like': 1, 'DIRAS2|CHEM_Mg++': 1, 'RFC5|RFC4': 1, 'DIRAS2|CHEM_Organic': 1, 'ITGA10|CHEM_Ca++': 1, 'ZBTB37|DNA/RNA': 1, 'TMPRSS4|CHEM_Drug-like': 1, 'DIRAS2|CHEM_Mn+…	Counter({'TP53|CHEM_Zn+': 6, 'GPR1|CHEM_Drug-like': 1, 'GPR1|CHEM_Organic': 1})
breast+NS+carcinoma+NS_clus0.9_stat.txt:CLS_DONOR_STATUS_STAT:	cl:10	7	cl:9	6	3	4	5	1	0.265734	Counter({'TP53|TP53BP2': 7, 'TP53|DNA/RNA': 7, 'TP53|PPP1R13B': 7, 'TP53|PPP1R13L': 7, 'TP53|TP53BP1': 2, 'PIK3CA|PIK3R2': 2, 'ZNF510|CHEM_Zn+': 1, 'MAST1|CHEM_Metal': 1, 'PPFIA2|CASK': 1, 'PTPRB|CHEM_Organic': 1, 'PTPRB|CHEM_Mg++': 1, 'HIST1H2BK|H2AFY': 1, 'CYP24A1|CHEM_Zn+': 1, 'PTPRR|CHEM_Organic': 1, 'MAST1|CHEM_Organic': 1})	Counter({'TP53|TP53BP2': 6, 'TP53|PPP1R13B': 6, 'TP53|PPP1R13L': 6, 'TP53|DNA/RNA': 6, 'TP53|TP53BP1': 4, 'TP53|TP73': 2, 'PIK3CA|PIK3R2': 2, 'SFPQ|NONO': 1, 'FGFR2|CHEM_Organic': 1, 'FGFR2|CHEM_Drug-like': 1, 'SFPQ|PSPC1': 1, 'CSMD3|CHEM_Drug-like': 1, 'SFPQ|SFPQ': 1, 'FGFR2|CHEM_Ca++': 1, 'PCDH7|CHEM_Ca++': 1, 'SULT1E1|CHEM_Steroid-like': 1, 'FGFR2|CHEM_ATP-like': 1, 'CSMD3|CHEM_Metabolite': 1,…
large_intestine+colon+carcinoma+adenocarcinoma_clus0.9_stat.txt:CLS_DONOR_STATUS_STAT:	cl:142	8	cl:10	5	3	5	4	1	0.265734	Counter({'TP53|TP73': 5, 'TP53|DNA/RNA': 5, 'TP53|PPP1R13B': 5, 'TP53|PPP1R13L': 5, 'TP53|TP53BP2': 5, 'PIK3CA|PIK3R1': 3, 'KRAS|CHEM_Inorganic': 2, 'KRAS|CHEM_GTP-like': 2, 'FBXW7|CHEM_pST-like': 2, 'KRAS|CHEM_Organic': 2, 'KRAS|CHEM_Mg++': 2, 'PIK3R1|PIK3CD': 1, 'ZNF443|DNA/RNA': 1, 'PIK3R1|PIK3CB': 1, 'HTR5A|CHEM_Lipid': 1, 'ZNF354B|DNA/RNA': 1, 'KIT|CHEM_Organic': 1, 'CLIC1|CHEM_Metabolite': …	Counter({'TP53|TP63': 4, 'TP53|TP73': 4, 'TP53|TP53': 4, 'BMP2K|CHEM_Drug-like': 1, 'DCLK3|CHEM_Ca++': 1, 'BMP2K|CHEM_Organic': 1, 'LRP1|LRPAP1': 1, 'KIT|CHEM_Mg++': 1, 'MMP3|CHEM_Organic': 1, 'INSRR|CHEM_Glycos': 1, 'KRAS|CHEM_GTP-like': 1, 'FBXW7|CHEM_Arg-like': 1, 'KIT|CHEM_ATP-like': 1, 'PIK3CA|PIK3R1': 1, 'MAFK|MAFG': 1, 'FBXW7|CHEM_Nat-mod': 1, 'KIT|CHEM_Organic': 1, 'DCLK3|CHEM_Organic': 1…
lung+NS+carcinoma+adenocarcinoma_clus0.9_stat.txt:CLS_DONOR_STATUS_STAT:	cl:28	9	cl:10	5	7	2	2	3	0.265734	Counter({'KRAS|CHEM_GTP-like': 9, 'KRAS|CHEM_Inorganic': 9, 'KRAS|CHEM_Mg++': 9, 'KRAS|CHEM_Organic': 8, 'PABPC3|DNA/RNA': 1, 'RERGL|CHEM_Ca++': 1, 'CPB1|CPB1': 1, 'OR51A2|CHEM_Metabolite': 1, 'TTC32|CHEM_Metal': 1, 'ZFP112|CHEM_Organic': 1, 'RERGL|CHEM_Organic': 1, 'GRK5|CHEM_Drug-like': 1, 'ZFP112|CHEM_Metabolite': 1, 'ZFP112|DNA/RNA': 1, 'RERGL|CHEM_GTP-like': 1, 'GRK5|CHEM_Organic': 1})	Counter({'PIK3CA|PIK3R1': 5, 'PIK3CA|PIK3R3': 5, 'ZNF571|CHEM_Metabolite': 1, 'KRAS|CHEM_GTP-like': 1, 'ZNF320|CHEM_Metabolite': 1, 'ZNF391|CHEM_Zn+': 1, 'CTSD|CHEM_Metal': 1, 'RB1|RBL1': 1, 'ZNF391|DNA/RNA': 1, 'AVPR1B|CHEM_Metabolite': 1, 'HIST1H4A|DNA/RNA': 1, 'KRAS|CHEM_Inorganic': 1, 'THBS2|CHEM_Ca++': 1, 'ZFP112|DNA/RNA': 1, 'ZNF320|DNA/RNA': 1, 'ACTRT3|CHEM_Ca++': 1, 'ANKRA2|CHEM_ATP-like'…
lung+NS+carcinoma+adenocarcinoma_clus0.9_stat.txt:CLS_DONOR_STATUS_STAT:	cl:28	9	cl:195	5	7	2	2	3	0.265734	Counter({'KRAS|CHEM_GTP-like': 9, 'KRAS|CHEM_Inorganic': 9, 'KRAS|CHEM_Mg++': 9, 'KRAS|CHEM_Organic': 8, 'PABPC3|DNA/RNA': 1, 'RERGL|CHEM_Ca++': 1, 'CPB1|CPB1': 1, 'OR51A2|CHEM_Metabolite': 1, 'TTC32|CHEM_Metal': 1, 'ZFP112|CHEM_Organic': 1, 'RERGL|CHEM_Organic': 1, 'GRK5|CHEM_Drug-like': 1, 'ZFP112|CHEM_Metabolite': 1, 'ZFP112|DNA/RNA': 1, 'RERGL|CHEM_GTP-like': 1, 'GRK5|CHEM_Organic': 1})	Counter({'KRAS|CHEM_GTP-like': 3, 'KRAS|CHEM_Inorganic': 3, 'KRAS|CHEM_Organic': 3, 'KRAS|CHEM_Mg++': 3, 'CTNNB1|HLA-A': 2, 'KRAS|RASA1': 2, 'CTNNB1|FBXW11': 2, 'KRAS|CHEM_Zn+': 2, 'KRAS|SOS2': 2, 'KRAS|SOS1': 2, 'CTNNB1|BTRC': 2, 'PABPC3|DNA/RNA': 1, 'HIST1H2AG|HIST1H2BB': 1, 'ZNF93|DNA/RNA': 1, 'HIST1H2BN|H2AFV': 1, 'ZNF479|DNA/RNA': 1, 'HIST1H2AG|HIST2H2BF': 1, 'HIST1H2AG|HIST2H2BE': 1, 'ZNF60…
liver+NS+carcinoma+hepatocellular_carcinoma_clus0.9_stat.txt:CLS_DONOR_STATUS_STAT:	cl:17	8	cl:14	6	2	6	4	2	0.277389	Counter({'TP53|TP73': 4, 'TP53|TP53': 3, 'CTNNB1|LEF1': 3, 'TP53|TP63': 3, 'CTNNB1|APC': 3, 'CTNNB1|NR5A1': 3, 'CTNNB1|NR5A2': 3, 'CTNNB1|CTNNBIP1': 3, 'CTNNB1|TCF7L2': 3, 'SLIT3|ROBO1': 1, 'SLIT3|ROBO4': 1, 'MAST3|CHEM_Ca++': 1, 'FBN2|CHEM_Ca++': 1, 'KDM8|CHEM_Zn+': 1, 'KDM8|CHEM_Metal': 1, 'SEMA6A|PLXNA4': 1, 'SEMA6A|PLXNA3': 1, 'SEMA6A|PLXNA2': 1, 'SEMA6A|PLXNA1': 1, 'GRK6|CHEM_Metabolite': 1,…	Counter({'CTNNB1|APC': 3, 'CTNNB1|LEF1': 2, 'CTNNB1|TCF7L2': 2, 'ZNF85|DNA/RNA': 2, 'CABP5|CHEM_Mg++': 1, 'NT5C3|CHEM_Metal': 1, 'XPNPEP2|CHEM_Organic': 1, 'VSIG4|C3': 1, 'SPACA3|CHEM_Inorganic': 1, 'ZNF823|DNA/RNA': 1, 'BMPR1B|CHEM_Mg++': 1, 'CELA3B|CHEM_Mg++': 1, 'LAMC3|LAMA5': 1, 'LAMC3|LAMA2': 1, 'CTNNB1|JUP': 1, 'KLF15|CHEM_Zn+': 1, 'CRYBA1|CRYBA1': 1, 'MYO6|CHEM_ATP-like': 1, 'CRYBA1|CRYBA4…
liver+NS+carcinoma+hepatocellular_carcinoma_clus0.9_stat.txt:CLS_DONOR_STATUS_STAT:	cl:189	8	cl:5	6	6	2	2	4	0.277389	Counter({'CTNNB1|HLA-A': 8, 'CTNNB1|BTRC': 8, 'CTNNB1|FBXW11': 8, 'ZNF417|DNA/RNA': 2, 'ZNF813|DNA/RNA': 1, 'SALL4|CHEM_Zn+': 1, 'CSNK1G1|CHEM_Organic': 1, 'KCNIP1|CHEM_Mn++': 1, 'TPO|CHEM_Drug-like': 1, 'TPSD1|CHEM_Organic': 1, 'ZNF37A|CHEM_Metabolite': 1, 'CXCR4|CHEM_Metabolite': 1, 'CSNK1G1|CHEM_Drug-like': 1, 'PRSS38|CHEM_Zn+': 1, 'CIRBP|CHEM_Organic': 1, 'ZNF417|CHEM_Zn+': 1, 'CD46|CHEM_Meta…	Counter({'CTNNB1|CDH15': 6, 'CTNNB1|CDH12': 6, 'CTNNB1|CDH10': 6, 'CTNNB1|CDH11': 6, 'CTNNB1|CDH18': 6, 'CTNNB1|JUP': 6, 'CTNNB1|LEF1': 6, 'CTNNB1|APC': 6, 'CTNNB1|TCF7': 6, 'CTNNB1|CDH4': 6, 'CTNNB1|CDH5': 6, 'CTNNB1|CDH6': 6, 'CTNNB1|CDH7': 6, 'CTNNB1|CDH1': 6, 'CTNNB1|CDH2': 6, 'CTNNB1|CDH3': 6, 'CTNNB1|TCF7L1': 6, 'CTNNB1|TCF7L2': 6, 'CTNNB1|CDH8': 6, 'CTNNB1|CDH9': 6, 'CTNNB1|CHEM_pST-like':…
breast+NS+carcinoma+NS_clus0.9_stat.txt:CLS_DONOR_STATUS_STAT:	cl:57	274	cl:24	5	218	56	3	2	0.278306	Counter({'PIK3CA|PIK3R2': 99, 'AKT1|CHEM_Organic': 17, 'TP53|CHEM_Organic': 7, 'SCN1A|CHEM_Organic': 4, 'TP53|CHEM_Zn+': 4, 'PTEN|CHEM_Organic': 3, 'FGFR2|CHEM_Organic': 3, 'FGFR2|CHEM_ATP-like': 3, 'FGFR2|CHEM_Ca++': 3, 'PIK3CA|PIK3R1': 3, 'ERBB2|CHEM_Organic': 3, 'FGFR2|CHEM_Drug-like': 3, 'MAP2K4|CHEM_Drug-like': 2, 'CDH1|CHEM_Ca++': 2, 'FOXA1|FOXA2': 2, 'ZNF81|DNA/RNA': 2, 'PGR|CHEM_Organic':…	Counter({'ZNF643|DNA/RNA': 1, 'CYB5R1|CHEM_NAD-like': 1, 'HPR|CHEM_Organic': 1, 'OR13H1|CHEM_Drug-like': 1, 'GABRA2|CHEM_Organic': 1, 'STK3|CHEM_Drug-like': 1, 'PRTG|CHEM_Ca++': 1, 'KDM5B|CHEM_Gly-like': 1, 'MLL2|CHEM_Zn+': 1, 'CYP26B1|CHEM_Organic': 1, 'COL6A6|CHEM_Metal': 1, 'HPR|CHEM_Nat-mod': 1, 'MRPS12|DNA/RNA': 1, 'DDX47|CHEM_ATP-like': 1, 'ZNF175|DNA/RNA': 1, 'MAST2|CHEM_Organic': 1, 'ZNF7…
breast+NS+carcinoma+NS_clus0.9_stat.txt:CLS_DONOR_STATUS_STAT:	cl:57	274	cl:99	5	218	56	3	2	0.278306	Counter({'PIK3CA|PIK3R2': 99, 'AKT1|CHEM_Organic': 17, 'TP53|CHEM_Organic': 7, 'SCN1A|CHEM_Organic': 4, 'TP53|CHEM_Zn+': 4, 'PTEN|CHEM_Organic': 3, 'FGFR2|CHEM_Organic': 3, 'FGFR2|CHEM_ATP-like': 3, 'FGFR2|CHEM_Ca++': 3, 'PIK3CA|PIK3R1': 3, 'ERBB2|CHEM_Organic': 3, 'FGFR2|CHEM_Drug-like': 3, 'MAP2K4|CHEM_Drug-like': 2, 'CDH1|CHEM_Ca++': 2, 'FOXA1|FOXA2': 2, 'ZNF81|DNA/RNA': 2, 'PGR|CHEM_Organic':…	Counter({'TP53|CHEM_Zn+': 4, 'TP53|TP73': 3, 'TP53|TP53BP2': 2, 'TP53|TP63': 2, 'TP53|PPP1R13B': 2, 'TP53|TP53': 2, 'TP53|DNA/RNA': 1, 'LIMK2|CHEM_Zn+': 1, 'EDNRA|CHEM_Metabolite': 1, 'EDNRA|CHEM_Organic': 1, 'NTRK1|NTRK2': 1, 'CELA1|PI3': 1, 'PIK3CA|PIK3R2': 1, 'TP53|CHEM_Metal': 1, 'NTRK1|NTRK1': 1})
liver+NS+carcinoma+hepatocellular_carcinoma_clus0.9_stat.txt:CLS_DONOR_STATUS_STAT:	cl:2	7	cl:5	6	5	2	2	4	0.286131	Counter({'CTNNB1|FBXW11': 7, 'CTNNB1|BTRC': 7, 'DDX41|CHEM_Ca++': 1, 'FREM1|CHEM_Zn+': 1, 'TP53|TP53BP1': 1, 'HIST1H4A|HIST2H3A': 1, 'THRB|DNA/RNA': 1, 'JAK2|CHEM_Organic': 1, 'ZNF543|CHEM_Metabolite': 1, 'PSMB10|PSMB3': 1, 'EFEMP2|CHEM_Metal': 1, 'GAD2|GAD1': 1, 'HIST1H4A|CENPA': 1, 'EFEMP2|CHEM_Ca++': 1, 'HPGD|CHEM_NAD-like': 1, 'FAT4|CHEM_Ca++': 1, 'ZNF543|DNA/RNA': 1, 'HIST1H4A|HIST3H3': 1, '…	Counter({'CTNNB1|CDH15': 6, 'CTNNB1|CDH12': 6, 'CTNNB1|CDH10': 6, 'CTNNB1|CDH11': 6, 'CTNNB1|CDH18': 6, 'CTNNB1|JUP': 6, 'CTNNB1|LEF1': 6, 'CTNNB1|APC': 6, 'CTNNB1|TCF7': 6, 'CTNNB1|CDH4': 6, 'CTNNB1|CDH5': 6, 'CTNNB1|CDH6': 6, 'CTNNB1|CDH7': 6, 'CTNNB1|CDH1': 6, 'CTNNB1|CDH2': 6, 'CTNNB1|CDH3': 6, 'CTNNB1|TCF7L1': 6, 'CTNNB1|TCF7L2': 6, 'CTNNB1|CDH8': 6, 'CTNNB1|CDH9': 6, 'CTNNB1|CHEM_pST-like':…
[truncated: 288 more rows]

## Sheet: c
Table S3c: Cancer type specific mechsimo analysis clustering - survival time association analysis.
Cancer Type	CLA ID	CLB ID	CLA Pop	CLB Pop.	CLA Survival Time (Median)	CLB Survival Time (Median)	P	CL.A composition	CL.B composition
[truncated: 247 more rows]

## Sheet: d
Table S3d: All cancer mechsimo analysis clustering - vital status association analysis.
Cancer Type	CLA ID	CLA Pop.	CLB ID	CLB Pop.	CLA Alive	CLA Dead	CLB Alive	CLB Dead	P	CL.A composition	CL.B composition
[truncated: 5,460 more rows]

## Sheet: e
Table S3e: All cancer mechsimo analysis clustering - desease status association analysis.
[truncated: 5,461 more rows]

## Sheet: f
Table S3f: All cancer mechsimo analysis clustering - survival time association analysis.
[truncated: 1,177 more rows]
