# Supplementary material for: Insights into cancer severity from biomolecular interaction mechanisms
Source: Sci Rep. 2016 Oct 4;6:34490. doi: 10.1038/srep34490 (PMC5048291; doi:10.1038/srep34490)
Supplement: Supplementary Table S4 [file srep34490-s6.xls]

## Sheet: Cancer type specific
Table S4a: Cancer type specific Cox's proportional hazard model*
#Interface	Total Sample Nr.	Mutated Sample Nr.	Hazard Ratio (CI 95%)	P	Cancer type(Primary Tissue|Tissue Subtype1|Primary Histology|Histology Subtype1)
ALK|CHEM_Organic	32	16	1.666	0.0731	autonomic_ganglia|NS|neuroblastoma|NS
ALK|CHEM_pST-like	32	7	1.611	0.06155	autonomic_ganglia|NS|neuroblastoma|NS
TP53|TP73	88	14	1.295	0.1063	lung|NS|carcinoma|squamous_cell_carcinoma
PIK3CA|PIK3R1	88	9	1.235	0.07316	lung|NS|carcinoma|squamous_cell_carcinoma
PIK3CA|PIK3R3	88	10	1.23	0.09027	lung|NS|carcinoma|squamous_cell_carcinoma
TP53|TP63	88	7	1.222	0.1706	lung|NS|carcinoma|squamous_cell_carcinoma
TP53|TP53	88	7	1.222	0.1706	lung|NS|carcinoma|squamous_cell_carcinoma
RPS6KA3|CHEM_Organic	519	6	1.204	0.0008648	liver|NS|carcinoma|NS
RPS6KA3|CHEM_Drug-like	519	6	1.204	0.0008648	liver|NS|carcinoma|NS
TP53|TP53BP2	519	13	1.202	0.01042	liver|NS|carcinoma|NS
TP53|PPP1R13B	519	13	1.202	0.01042	liver|NS|carcinoma|NS
TP53|PPP1R13L	519	12	1.178	0.03291	liver|NS|carcinoma|NS
TP53|TP53BP1	519	12	1.177	0.005845	liver|NS|carcinoma|NS
KRAS|CHEM_Organic	60	58	1.147	0.4544	pancreas|NS|carcinoma|ductal_carcinoma
KRAS|CHEM_Mg++	60	58	1.147	0.4544	pancreas|NS|carcinoma|ductal_carcinoma
KRAS|CHEM_Inorganic	60	58	1.147	0.4544	pancreas|NS|carcinoma|ductal_carcinoma
KRAS|CHEM_GTP-like	60	58	1.147	0.4544	pancreas|NS|carcinoma|ductal_carcinoma
TP53|TP53	519	30	1.137	0.07402	liver|NS|carcinoma|NS
HMCN1|CHEM_Metabolite	519	10	1.128	0.06114	liver|NS|carcinoma|NS
TP53|DNA/RNA	88	7	1.125	0.415	lung|NS|carcinoma|squamous_cell_carcinoma
TP53|TP73	519	36	1.12	0.1618	liver|NS|carcinoma|NS
TP53|TP63	519	28	1.117	0.1416	liver|NS|carcinoma|NS
KRAS|CHEM_Organic	118	106	1.117	0.3627	pancreas|NS|carcinoma|NS
KRAS|CHEM_Mg++	118	106	1.117	0.3627	pancreas|NS|carcinoma|NS
KRAS|CHEM_Inorganic	118	106	1.117	0.3627	pancreas|NS|carcinoma|NS
KRAS|CHEM_GTP-like	118	106	1.117	0.3627	pancreas|NS|carcinoma|NS
CTNNB1|BTRC	138	22	1.114	0.3466	liver|NS|carcinoma|hepatocellular_carcinoma
ZNF486|DNA/RNA	519	6	1.099	0.08737	liver|NS|carcinoma|NS
HSPD1|CHEM_ATP-like	519	6	1.09	0.2592	liver|NS|carcinoma|NS
ALK|CHEM_Metal	32	9	1.087	0.7306	autonomic_ganglia|NS|neuroblastoma|NS
ALK|CHEM_Drug-like	32	9	1.087	0.7306	autonomic_ganglia|NS|neuroblastoma|NS
TP53|CHEM_Zn+	138	6	1.082	0.4574	liver|NS|carcinoma|hepatocellular_carcinoma
CTNNB1|FBXW11	138	21	1.079	0.5141	liver|NS|carcinoma|hepatocellular_carcinoma
CTNNB1|HLA-A	138	14	1.047	0.6927	liver|NS|carcinoma|hepatocellular_carcinoma
FAT2|CHEM_Ca++	519	6	1.044	0.4338	liver|NS|carcinoma|NS
TP53|TP73	118	12	1.038	0.7235	pancreas|NS|carcinoma|NS
PIK3CA|PIK3R2	519	6	1.037	0.6411	liver|NS|carcinoma|NS
CTNNB1|CDH18	519	8	1.03	0.74	liver|NS|carcinoma|NS
TP53|PPP1R13L	88	8	1.027	0.8769	lung|NS|carcinoma|squamous_cell_carcinoma
CP|CP	519	6	1.023	0.8342	liver|NS|carcinoma|NS
PIK3CA|PIK3R1	519	8	1.014	0.8484	liver|NS|carcinoma|NS
CTNNB1|HLA-A	519	34	1.01	0.9085	liver|NS|carcinoma|NS
TP53|CHEM_Zn+	118	12	1.006	0.9612	pancreas|NS|carcinoma|NS
PIK3CA|PIK3R3	519	10	1.005	0.9542	liver|NS|carcinoma|NS
DCHS1|CHEM_Ca++	519	6	0.9992	0.9921	liver|NS|carcinoma|NS
ZNF431|DNA/RNA	519	6	0.9973	0.9716	liver|NS|carcinoma|NS
ZNF431|CHEM_Metabolite	519	6	0.9973	0.9716	liver|NS|carcinoma|NS
ZNF250|DNA/RNA	519	6	0.9813	0.8057	liver|NS|carcinoma|NS
TP53|TP53BP2	88	10	0.9526	0.8002	lung|NS|carcinoma|squamous_cell_carcinoma
TP53|PPP1R13B	88	10	0.9526	0.8002	lung|NS|carcinoma|squamous_cell_carcinoma
TP53|CHEM_Zn+	519	16	0.93	0.557	liver|NS|carcinoma|NS
TP53|DNA/RNA	519	12	0.9275	0.6187	liver|NS|carcinoma|NS
TP53|CHEM_Zn+	88	9	0.9224	0.6716	lung|NS|carcinoma|squamous_cell_carcinoma
CTNNB1|FBXW11	519	65	0.9036	0.2843	liver|NS|carcinoma|NS
CTNNB1|BTRC	519	65	0.9036	0.2843	liver|NS|carcinoma|NS
TP53|TP53BP1	138	6	0.8771	0.3766	liver|NS|carcinoma|hepatocellular_carcinoma
ZNF85|CHEM_Zn+	519	7	0.8587	0.1905	liver|NS|carcinoma|NS
ZNF85|DNA/RNA	519	7	0.8506	0.1648	liver|NS|carcinoma|NS
TP53|TP53BP2	138	6	0.7588	0.1831	liver|NS|carcinoma|hepatocellular_carcinoma
TP53|PPP1R13B	138	6	0.7588	0.1831	liver|NS|carcinoma|hepatocellular_carcinoma
TP53|TP73	138	12	0.7531	0.09113	liver|NS|carcinoma|hepatocellular_carcinoma
TP53|TP63	138	9	0.6135	0.05092	liver|NS|carcinoma|hepatocellular_carcinoma
TP53|TP53	138	9	0.6135	0.05092	liver|NS|carcinoma|hepatocellular_carcinoma
ALB|CHEM_Organic	519	6	0.02802	1	liver|NS|carcinoma|NS
CTNNB1|CDH9	519	6	0.02207	1	liver|NS|carcinoma|NS
CTNNB1|CDH6	519	6	0.02207	1	liver|NS|carcinoma|NS
CTNNB1|CDH4	519	6	0.02207	1	liver|NS|carcinoma|NS
CTNNB1|CDH3	519	6	0.02207	1	liver|NS|carcinoma|NS
CTNNB1|CDH20	519	6	0.02207	1	liver|NS|carcinoma|NS
CTNNB1|CDH2	519	6	0.02207	1	liver|NS|carcinoma|NS
CTNNB1|CDH12	519	6	0.02207	1	liver|NS|carcinoma|NS
CTNNB1|CDH11	519	6	0.02207	1	liver|NS|carcinoma|NS
CTNNB1|CDH1	519	6	0.02207	1	liver|NS|carcinoma|NS
CDH7|CTNNB1	519	6	0.02207	1	liver|NS|carcinoma|NS
CDH5|CTNNB1	519	6	0.02207	1	liver|NS|carcinoma|NS
CDH15|CTNNB1	519	6	0.02207	1	liver|NS|carcinoma|NS
CDH10|CTNNB1	519	6	0.02207	1	liver|NS|carcinoma|NS
CTNNB1|APC	519	8	0.02121	1	liver|NS|carcinoma|NS
LATS1|CHEM_Organic	519	6	4.712e-05	nan	liver|NS|carcinoma|NS
ZNF700|DNA/RNA	519	8	2.013e-07	nan	liver|NS|carcinoma|NS
CTNNB1|HLA-A	65	6	1.88e-08	nan	central_nervous_system|brain|primitive_neuroectodermal_tumour-medulloblastoma|NS
TP53|CHEM_Organic	519	6	6.966e-09	1	liver|NS|carcinoma|NS
ZNF620|DNA/RNA	519	6	7.062e-12	1	liver|NS|carcinoma|NS
CTNNB1|TCF7L2	519	10	5.205e-12	nan	liver|NS|carcinoma|NS
CTNNB1|LEF1	519	10	5.205e-12	nan	liver|NS|carcinoma|NS
CTNNB1|FBXW11	65	10	4.183e-17	1	central_nervous_system|brain|primitive_neuroectodermal_tumour-medulloblastoma|NS
CTNNB1|BTRC	65	10	4.183e-17	1	central_nervous_system|brain|primitive_neuroectodermal_tumour-medulloblastoma|NS
CDH8|CTNNB1	519	9	1.671e-25	nan	liver|NS|carcinoma|NS
*Only cancers with clinical data for more than 20 samples and interfaces mutated in at least 5 samples considered.
Sex and Age as covariates

## Sheet: CrossCancer
Table S4b: Cross-cancer Cox's proportional hazard model*
#Interface	Total Sample Nr.	Mutated Sample Nr.	Hazard Ratio	P	Cancer types involved (: nr. of samples)
KRAS|CHEM_Organic	1150	184	1.566	2.89e-28	pancreas|NS|carcinoma|NS:106,pancreas|NS|carcinoma|ductal_carcinoma:58,liver|NS|carcinoma|NS:5,lung|NS|carcinoma|adenocarcinoma:5,large_intestine|colon|carcinoma|adenocarcinoma:4,endometrium|NS|carcinoma|endometrioid_carcinoma:3,large_intestine|NS|carcinoma|adenocarcinoma:1,lung|NS|carcinoma|squamous_cell_carcinoma:1,kidney|NS|carcinoma|clear_cell_renal_cell_carcinoma:1,
KRAS|CHEM_GTP-like	1150	187	1.556	3.671e-27	pancreas|NS|carcinoma|NS:106,pancreas|NS|carcinoma|ductal_carcinoma:58,large_intestine|colon|carcinoma|adenocarcinoma:6,lung|NS|carcinoma|adenocarcinoma:5,endometrium|NS|carcinoma|endometrioid_carcinoma:4,liver|NS|carcinoma|NS:3,central_nervous_system|brain|primitive_neuroectodermal_tumour-medulloblastoma|NS:2,large_intestine|NS|carcinoma|adenocarcinoma:1,lung|NS|carcinoma|squamous_cell_carcinoma…
KRAS|CHEM_Mg++	1150	182	1.536	6.843e-26	pancreas|NS|carcinoma|NS:106,pancreas|NS|carcinoma|ductal_carcinoma:58,large_intestine|colon|carcinoma|adenocarcinoma:5,endometrium|NS|carcinoma|endometrioid_carcinoma:4,lung|NS|carcinoma|adenocarcinoma:4,liver|NS|carcinoma|NS:3,central_nervous_system|brain|primitive_neuroectodermal_tumour-medulloblastoma|NS:1,kidney|NS|carcinoma|clear_cell_renal_cell_carcinoma:1,
KRAS|CHEM_Inorganic	1150	181	1.535	6.349e-26	pancreas|NS|carcinoma|NS:106,pancreas|NS|carcinoma|ductal_carcinoma:58,large_intestine|colon|carcinoma|adenocarcinoma:5,endometrium|NS|carcinoma|endometrioid_carcinoma:4,lung|NS|carcinoma|adenocarcinoma:4,liver|NS|carcinoma|NS:3,kidney|NS|carcinoma|clear_cell_renal_cell_carcinoma:1,
MAP2K4|CHEM_Organic	1150	8	1.139	5.145e-05	pancreas|NS|carcinoma|NS:4,liver|NS|carcinoma|NS:2,large_intestine|NS|carcinoma|adenocarcinoma:1,pancreas|NS|carcinoma|ductal_carcinoma:1,
MAP2K4|CHEM_Mg++	1150	6	1.138	1.62e-05	pancreas|NS|carcinoma|NS:3,liver|NS|carcinoma|NS:2,large_intestine|NS|carcinoma|adenocarcinoma:1,
ALK|CHEM_Organic	1150	19	1.135	0.002836	autonomic_ganglia|NS|neuroblastoma|NS:16,kidney|NS|carcinoma|clear_cell_renal_cell_carcinoma:2,pancreas|NS|carcinoma|NS:1,
ALK|CHEM_pST-like	1150	7	1.109	0.005973	autonomic_ganglia|NS|neuroblastoma|NS:7,
PIK3CA|PIK3R1	1150	22	1.097	0.01297	lung|NS|carcinoma|squamous_cell_carcinoma:9,liver|NS|carcinoma|NS:8,endometrium|NS|carcinoma|endometrioid_carcinoma:3,large_intestine|colon|carcinoma|adenocarcinoma:2,
PIK3CA|PIK3R3	1150	25	1.09	0.03011	lung|NS|carcinoma|squamous_cell_carcinoma:10,liver|NS|carcinoma|NS:10,endometrium|NS|carcinoma|endometrioid_carcinoma:3,large_intestine|colon|carcinoma|adenocarcinoma:2,
RPS6KA3|CHEM_Drug-like	1150	6	1.079	0.03708	liver|NS|carcinoma|NS:6,
RPS6KA3|CHEM_Organic	1150	6	1.079	0.03708	liver|NS|carcinoma|NS:6,
TP53|CHEM_Zn+	1150	50	1.077	0.1129	liver|NS|carcinoma|NS:16,pancreas|NS|carcinoma|NS:12,lung|NS|carcinoma|squamous_cell_carcinoma:9,liver|NS|carcinoma|hepatocellular_carcinoma:6,lung|NS|carcinoma|adenocarcinoma:2,large_intestine|colon|carcinoma|adenocarcinoma:2,prostate|NS|carcinoma|adenocarcinoma:1,autonomic_ganglia|NS|neuroblastoma|NS:1,pancreas|NS|carcinoma|ductal_carcinoma:1,
PRKCI|CHEM_Organic	1150	6	1.073	0.09192	liver|NS|carcinoma|NS:3,lung|NS|carcinoma|squamous_cell_carcinoma:1,liver|NS|carcinoma|hepatocellular_carcinoma:1,kidney|NS|carcinoma|clear_cell_renal_cell_carcinoma:1,
PAK7|CHEM_Drug-like	1150	7	1.065	0.1077	liver|NS|carcinoma|NS:2,liver|NS|carcinoma|hepatocellular_carcinoma:2,large_intestine|NS|carcinoma|adenocarcinoma:1,central_nervous_system|brain|primitive_neuroectodermal_tumour-medulloblastoma|NS:1,lung|NS|carcinoma|squamous_cell_carcinoma:1,
PAK7|CHEM_Organic	1150	7	1.065	0.1077	liver|NS|carcinoma|NS:2,liver|NS|carcinoma|hepatocellular_carcinoma:2,large_intestine|NS|carcinoma|adenocarcinoma:1,central_nervous_system|brain|primitive_neuroectodermal_tumour-medulloblastoma|NS:1,lung|NS|carcinoma|squamous_cell_carcinoma:1,
TP53|CHEM_Metal	1150	7	1.065	0.1081	liver|NS|carcinoma|NS:2,pancreas|NS|carcinoma|NS:2,liver|NS|carcinoma|hepatocellular_carcinoma:1,autonomic_ganglia|NS|neuroblastoma|NS:1,lung|NS|carcinoma|adenocarcinoma:1,
GPR45|CHEM_Organic	1150	6	1.064	0.1368	liver|NS|carcinoma|NS:3,lung|NS|carcinoma|squamous_cell_carcinoma:1,liver|NS|carcinoma|hepatocellular_carcinoma:1,pancreas|NS|carcinoma|NS:1,
MAPK1|MAPK14	1150	8	1.062	0.1519	liver|NS|carcinoma|NS:2,pancreas|NS|carcinoma|NS:2,central_nervous_system|brain|primitive_neuroectodermal_tumour-medulloblastoma|NS:1,endometrium|NS|carcinoma|endometrioid_carcinoma:1,lung|NS|carcinoma|squamous_cell_carcinoma:1,kidney|NS|carcinoma|clear_cell_renal_cell_carcinoma:1,
PAK7|CHEM_ATP-like	1150	6	1.062	0.09879	liver|NS|carcinoma|NS:2,liver|NS|carcinoma|hepatocellular_carcinoma:2,large_intestine|NS|carcinoma|adenocarcinoma:1,central_nervous_system|brain|primitive_neuroectodermal_tumour-medulloblastoma|NS:1,
HMCN1|CHEM_Metabolite	1150	12	1.062	0.09902	liver|NS|carcinoma|NS:10,liver|NS|carcinoma|hepatocellular_carcinoma:2,
TP53|TP73	1150	82	1.062	0.1975	liver|NS|carcinoma|NS:36,lung|NS|carcinoma|squamous_cell_carcinoma:14,liver|NS|carcinoma|hepatocellular_carcinoma:12,pancreas|NS|carcinoma|NS:12,lung|NS|carcinoma|adenocarcinoma:3,central_nervous_system|brain|primitive_neuroectodermal_tumour-medulloblastoma|NS:1,endometrium|NS|carcinoma|endometrioid_carcinoma:1,autonomic_ganglia|NS|neuroblastoma|NS:1,breast|NS|carcinoma|NS:1,large_intestine|colon…
HIST1H4A|HIST1H3A	1150	8	1.06	0.1634	liver|NS|carcinoma|NS:4,lung|NS|carcinoma|squamous_cell_carcinoma:3,liver|NS|carcinoma|hepatocellular_carcinoma:1,
ANKRD17|CHEM_ATP-like	1150	6	1.059	0.111	liver|NS|carcinoma|NS:4,pancreas|NS|carcinoma|NS:2,
HIST1H4A|HIST3H3	1150	7	1.058	0.151	liver|NS|carcinoma|NS:4,lung|NS|carcinoma|squamous_cell_carcinoma:2,liver|NS|carcinoma|hepatocellular_carcinoma:1,
HIST1H4A|H3F3C	1150	7	1.058	0.151	liver|NS|carcinoma|NS:4,lung|NS|carcinoma|squamous_cell_carcinoma:2,liver|NS|carcinoma|hepatocellular_carcinoma:1,
HIST1H4A|H3F3A	1150	7	1.058	0.151	liver|NS|carcinoma|NS:4,lung|NS|carcinoma|squamous_cell_carcinoma:2,liver|NS|carcinoma|hepatocellular_carcinoma:1,
HIST1H4A|CENPA	1150	7	1.058	0.151	liver|NS|carcinoma|NS:4,lung|NS|carcinoma|squamous_cell_carcinoma:2,liver|NS|carcinoma|hepatocellular_carcinoma:1,
HIST2H3A|HIST1H4A	1150	7	1.058	0.151	liver|NS|carcinoma|NS:4,lung|NS|carcinoma|squamous_cell_carcinoma:2,liver|NS|carcinoma|hepatocellular_carcinoma:1,
ZFP28|DNA/RNA	1150	6	1.056	0.137	liver|NS|carcinoma|NS:3,large_intestine|NS|carcinoma|adenocarcinoma:1,liver|NS|carcinoma|hepatocellular_carcinoma:1,lung|NS|carcinoma|squamous_cell_carcinoma:1,
ZFP14|DNA/RNA	1150	6	1.053	0.2153	lung|NS|carcinoma|squamous_cell_carcinoma:3,large_intestine|NS|carcinoma|adenocarcinoma:1,lung|NS|carcinoma|adenocarcinoma:1,endometrium|NS|carcinoma|endometrioid_carcinoma:1,
ALK|CHEM_Metal	1150	10	1.053	0.1989	autonomic_ganglia|NS|neuroblastoma|NS:9,pancreas|NS|carcinoma|NS:1,
ALK|CHEM_Drug-like	1150	10	1.053	0.1989	autonomic_ganglia|NS|neuroblastoma|NS:9,pancreas|NS|carcinoma|NS:1,
ZNF429|DNA/RNA	1150	11	1.053	0.1198	liver|NS|carcinoma|NS:5,liver|NS|carcinoma|hepatocellular_carcinoma:3,lung|NS|carcinoma|squamous_cell_carcinoma:1,large_intestine|colon|carcinoma|adenocarcinoma:1,large_intestine|NS|carcinoma|adenocarcinoma:1,
ZNF560|DNA/RNA	1150	8	1.049	0.2005	lung|NS|carcinoma|squamous_cell_carcinoma:4,liver|NS|carcinoma|NS:2,large_intestine|NS|carcinoma|adenocarcinoma:1,liver|NS|carcinoma|hepatocellular_carcinoma:1,
ZNF676|CHEM_Zn+	1150	7	1.048	0.1868	lung|NS|carcinoma|squamous_cell_carcinoma:4,liver|NS|carcinoma|NS:3,
KRAS|RASA1	1150	15	1.042	0.3768	pancreas|NS|carcinoma|ductal_carcinoma:5,pancreas|NS|carcinoma|NS:5,liver|NS|carcinoma|NS:2,central_nervous_system|brain|primitive_neuroectodermal_tumour-medulloblastoma|NS:1,endometrium|NS|carcinoma|endometrioid_carcinoma:1,lung|NS|carcinoma|adenocarcinoma:1,
KRAS|CHEM_Zn+	1150	15	1.042	0.3768	pancreas|NS|carcinoma|ductal_carcinoma:5,pancreas|NS|carcinoma|NS:5,liver|NS|carcinoma|NS:2,central_nervous_system|brain|primitive_neuroectodermal_tumour-medulloblastoma|NS:1,endometrium|NS|carcinoma|endometrioid_carcinoma:1,lung|NS|carcinoma|adenocarcinoma:1,
KRAS|SOS1	1150	15	1.042	0.3768	pancreas|NS|carcinoma|ductal_carcinoma:5,pancreas|NS|carcinoma|NS:5,liver|NS|carcinoma|NS:2,central_nervous_system|brain|primitive_neuroectodermal_tumour-medulloblastoma|NS:1,endometrium|NS|carcinoma|endometrioid_carcinoma:1,lung|NS|carcinoma|adenocarcinoma:1,
ZNF510|DNA/RNA	1150	6	1.041	0.3408	liver|NS|carcinoma|NS:5,pancreas|NS|carcinoma|ductal_carcinoma:1,
HIST1H4A|DNA/RNA	1150	6	1.041	0.3409	liver|NS|carcinoma|NS:4,lung|NS|carcinoma|squamous_cell_carcinoma:2,
ZNF676|DNA/RNA	1150	10	1.036	0.3566	liver|NS|carcinoma|NS:5,lung|NS|carcinoma|squamous_cell_carcinoma:4,kidney|NS|carcinoma|papillary_renal_cell_carcinoma:1,
FBXW7|CHEM_Arg-like	1150	8	1.034	0.4319	lung|NS|carcinoma|squamous_cell_carcinoma:5,endometrium|NS|carcinoma|endometrioid_carcinoma:2,pancreas|NS|carcinoma|NS:1,
FBXW7|CHEM_Organic	1150	8	1.034	0.4319	lung|NS|carcinoma|squamous_cell_carcinoma:5,endometrium|NS|carcinoma|endometrioid_carcinoma:2,pancreas|NS|carcinoma|NS:1,
IDH1|CHEM_Mn++	1150	6	1.033	0.3802	central_nervous_system|brain|glioma|NS:5,liver|NS|carcinoma|NS:1,
IDH1|IDH1	1150	6	1.033	0.3802	central_nervous_system|brain|glioma|NS:5,liver|NS|carcinoma|NS:1,
IDH1|CHEM_Metabolite	1150	6	1.033	0.3802	central_nervous_system|brain|glioma|NS:5,liver|NS|carcinoma|NS:1,
IDH1|CHEM_Mg++	1150	6	1.033	0.3802	central_nervous_system|brain|glioma|NS:5,liver|NS|carcinoma|NS:1,
IDH1|CHEM_Ca++	1150	6	1.033	0.3802	central_nervous_system|brain|glioma|NS:5,liver|NS|carcinoma|NS:1,
IDH1|CHEM_Organic	1150	6	1.033	0.3802	central_nervous_system|brain|glioma|NS:5,liver|NS|carcinoma|NS:1,
TP53|CHEM_Organic	1150	13	1.029	0.508	liver|NS|carcinoma|NS:6,lung|NS|carcinoma|squamous_cell_carcinoma:3,pancreas|NS|carcinoma|NS:3,liver|NS|carcinoma|hepatocellular_carcinoma:1,
ZNF320|DNA/RNA	1150	7	1.029	0.6089	liver|NS|carcinoma|NS:5,lung|NS|carcinoma|squamous_cell_carcinoma:1,pancreas|NS|carcinoma|NS:1,
ZNF43|DNA/RNA	1150	6	1.028	0.5129	liver|NS|carcinoma|NS:2,lung|NS|carcinoma|squamous_cell_carcinoma:2,large_intestine|NS|carcinoma|adenocarcinoma:1,liver|NS|carcinoma|hepatocellular_carcinoma:1,
KRAS|SOS2	1150	16	1.023	0.6371	pancreas|NS|carcinoma|ductal_carcinoma:5,pancreas|NS|carcinoma|NS:5,endometrium|NS|carcinoma|endometrioid_carcinoma:2,liver|NS|carcinoma|NS:2,central_nervous_system|brain|primitive_neuroectodermal_tumour-medulloblastoma|NS:1,lung|NS|carcinoma|adenocarcinoma:1,
FBXW7|CHEM_pST-like	1150	8	1.022	0.6086	lung|NS|carcinoma|squamous_cell_carcinoma:4,endometrium|NS|carcinoma|endometrioid_carcinoma:2,pancreas|NS|carcinoma|NS:1,large_intestine|colon|carcinoma|adenocarcinoma:1,
BRAF|CHEM_Organic	1150	11	1.021	0.6757	central_nervous_system|brain|primitive_neuroectodermal_tumour-medulloblastoma|NS:4,liver|NS|carcinoma|NS:2,lung|NS|carcinoma|squamous_cell_carcinoma:2,pancreas|NS|carcinoma|NS:1,lung|NS|carcinoma|adenocarcinoma:1,large_intestine|colon|carcinoma|adenocarcinoma:1,
CUBN|CHEM_Ca++	1150	6	1.021	0.6135	liver|NS|carcinoma|NS:2,lung|NS|carcinoma|squamous_cell_carcinoma:1,liver|NS|carcinoma|hepatocellular_carcinoma:1,central_nervous_system|brain|primitive_neuroectodermal_tumour-medulloblastoma|NS:1,endometrium|NS|carcinoma|endometrioid_carcinoma:1,
ZNF790|DNA/RNA	1150	6	1.015	0.6722	liver|NS|carcinoma|NS:4,kidney|NS|carcinoma|clear_cell_renal_cell_carcinoma:1,endometrium|NS|carcinoma|endometrioid_carcinoma:1,
HSPD1|CHEM_ATP-like	1150	6	1.015	0.7653	liver|NS|carcinoma|NS:6,
ZNF470|DNA/RNA	1150	6	1.013	0.762	liver|NS|carcinoma|NS:4,large_intestine|NS|carcinoma|adenocarcinoma:1,liver|NS|carcinoma|hepatocellular_carcinoma:1,
NMUR2|CHEM_Metabolite	1150	6	1.013	0.7528	liver|NS|carcinoma|NS:4,kidney|NS|carcinoma|clear_cell_renal_cell_carcinoma:1,pancreas|NS|carcinoma|NS:1,
TP53|TP53	1150	54	1.012	0.8	liver|NS|carcinoma|NS:30,liver|NS|carcinoma|hepatocellular_carcinoma:9,lung|NS|carcinoma|squamous_cell_carcinoma:7,pancreas|NS|carcinoma|NS:4,central_nervous_system|brain|primitive_neuroectodermal_tumour-medulloblastoma|NS:1,lung|NS|carcinoma|adenocarcinoma:1,pancreas|NS|carcinoma|ductal_carcinoma:1,large_intestine|colon|carcinoma|adenocarcinoma:1,
ZNF180|DNA/RNA	1150	6	1.009	0.8284	liver|NS|carcinoma|NS:3,liver|NS|carcinoma|hepatocellular_carcinoma:2,lung|NS|carcinoma|squamous_cell_carcinoma:1,
TP53|TP63	1150	52	1.007	0.8891	liver|NS|carcinoma|NS:28,liver|NS|carcinoma|hepatocellular_carcinoma:9,lung|NS|carcinoma|squamous_cell_carcinoma:7,pancreas|NS|carcinoma|NS:4,central_nervous_system|brain|primitive_neuroectodermal_tumour-medulloblastoma|NS:1,lung|NS|carcinoma|adenocarcinoma:1,pancreas|NS|carcinoma|ductal_carcinoma:1,large_intestine|colon|carcinoma|adenocarcinoma:1,
CMKLR1|CHEM_Organic	1150	6	1.007	0.8924	liver|NS|carcinoma|NS:4,lung|NS|carcinoma|squamous_cell_carcinoma:1,pancreas|NS|carcinoma|NS:1,
GNAS|CHEM_Mg++	1150	10	1.006	0.908	pancreas|NS|carcinoma|NS:5,liver|NS|carcinoma|NS:4,pancreas|NS|carcinoma|ductal_carcinoma:1,
GNAS|CHEM_Ca++	1150	10	1.006	0.908	pancreas|NS|carcinoma|NS:5,liver|NS|carcinoma|NS:4,pancreas|NS|carcinoma|ductal_carcinoma:1,
GNAS|CHEM_GTP-like	1150	10	1.006	0.908	pancreas|NS|carcinoma|NS:5,liver|NS|carcinoma|NS:4,pancreas|NS|carcinoma|ductal_carcinoma:1,
GNAS|CHEM_Metabolite	1150	10	1.006	0.908	pancreas|NS|carcinoma|NS:5,liver|NS|carcinoma|NS:4,pancreas|NS|carcinoma|ductal_carcinoma:1,
ZNF25|CHEM_Zn+	1150	6	1.003	0.9545	liver|NS|carcinoma|NS:4,lung|NS|carcinoma|squamous_cell_carcinoma:2,
ZNF530|CHEM_Zn+	1150	6	1.002	0.9688	liver|NS|carcinoma|NS:4,lung|NS|carcinoma|squamous_cell_carcinoma:2,
ZNF431|DNA/RNA	1150	9	0.9962	0.9238	liver|NS|carcinoma|NS:6,lung|NS|carcinoma|squamous_cell_carcinoma:1,liver|NS|carcinoma|hepatocellular_carcinoma:1,large_intestine|NS|carcinoma|adenocarcinoma:1,
ZNF530|DNA/RNA	1150	6	0.9908	0.8247	liver|NS|carcinoma|NS:4,lung|NS|carcinoma|squamous_cell_carcinoma:1,pancreas|NS|carcinoma|NS:1,
ZNF486|DNA/RNA	1150	8	0.9902	0.8133	liver|NS|carcinoma|NS:6,liver|NS|carcinoma|hepatocellular_carcinoma:1,endometrium|NS|carcinoma|endometrioid_carcinoma:1,
FAT2|CHEM_Ca++	1150	7	0.989	0.779	liver|NS|carcinoma|NS:6,central_nervous_system|brain|primitive_neuroectodermal_tumour-medulloblastoma|NS:1,
CP|CP	1150	8	0.9873	0.8289	liver|NS|carcinoma|NS:6,liver|NS|carcinoma|hepatocellular_carcinoma:1,pancreas|NS|carcinoma|ductal_carcinoma:1,
TP53|PPP1R13L	1150	42	0.9861	0.7849	liver|NS|carcinoma|NS:12,lung|NS|carcinoma|squamous_cell_carcinoma:8,liver|NS|carcinoma|hepatocellular_carcinoma:5,endometrium|NS|carcinoma|endometrioid_carcinoma:5,pancreas|NS|carcinoma|NS:5,large_intestine|colon|carcinoma|adenocarcinoma:3,large_intestine|NS|carcinoma|adenocarcinoma:1,breast|NS|carcinoma|NS:1,lung|NS|carcinoma|adenocarcinoma:1,pancreas|NS|carcinoma|ductal_carcinoma:1,
CDKN2A|CDK6	1150	8	0.9859	0.8107	liver|NS|carcinoma|NS:4,lung|NS|carcinoma|squamous_cell_carcinoma:1,liver|NS|carcinoma|hepatocellular_carcinoma:1,central_nervous_system|brain|primitive_neuroectodermal_tumour-medulloblastoma|NS:1,pancreas|NS|carcinoma|NS:1,
CDKN2A|CDK4	1150	8	0.9859	0.8107	liver|NS|carcinoma|NS:4,lung|NS|carcinoma|squamous_cell_carcinoma:1,liver|NS|carcinoma|hepatocellular_carcinoma:1,central_nervous_system|brain|primitive_neuroectodermal_tumour-medulloblastoma|NS:1,pancreas|NS|carcinoma|NS:1,
CTNNB1|CDH18	1150	10	0.9856	0.7878	liver|NS|carcinoma|NS:8,liver|NS|carcinoma|hepatocellular_carcinoma:2,
ZNF91|CHEM_Zn+	1150	10	0.9834	0.757	liver|NS|carcinoma|NS:3,lung|NS|carcinoma|squamous_cell_carcinoma:3,liver|NS|carcinoma|hepatocellular_carcinoma:2,pancreas|NS|carcinoma|ductal_carcinoma:1,endometrium|NS|carcinoma|endometrioid_carcinoma:1,
TP53|TP53BP2	1150	46	0.9806	0.705	liver|NS|carcinoma|NS:13,lung|NS|carcinoma|squamous_cell_carcinoma:10,liver|NS|carcinoma|hepatocellular_carcinoma:6,endometrium|NS|carcinoma|endometrioid_carcinoma:5,pancreas|NS|carcinoma|NS:5,large_intestine|colon|carcinoma|adenocarcinoma:3,large_intestine|NS|carcinoma|adenocarcinoma:1,breast|NS|carcinoma|NS:1,lung|NS|carcinoma|adenocarcinoma:1,pancreas|NS|carcinoma|ductal_carcinoma:1,
TP53|PPP1R13B	1150	46	0.9806	0.705	liver|NS|carcinoma|NS:13,lung|NS|carcinoma|squamous_cell_carcinoma:10,liver|NS|carcinoma|hepatocellular_carcinoma:6,endometrium|NS|carcinoma|endometrioid_carcinoma:5,pancreas|NS|carcinoma|NS:5,large_intestine|colon|carcinoma|adenocarcinoma:3,large_intestine|NS|carcinoma|adenocarcinoma:1,breast|NS|carcinoma|NS:1,lung|NS|carcinoma|adenocarcinoma:1,pancreas|NS|carcinoma|ductal_carcinoma:1,
ZNF677|DNA/RNA	1150	6	0.9806	0.7024	liver|NS|carcinoma|NS:2,large_intestine|NS|carcinoma|adenocarcinoma:1,liver|NS|carcinoma|hepatocellular_carcinoma:1,lung|NS|carcinoma|squamous_cell_carcinoma:1,pancreas|NS|carcinoma|ductal_carcinoma:1,
ZNF543|DNA/RNA	1150	6	0.9802	0.6964	lung|NS|carcinoma|squamous_cell_carcinoma:2,liver|NS|carcinoma|hepatocellular_carcinoma:2,autonomic_ganglia|NS|neuroblastoma|NS:1,endometrium|NS|carcinoma|endometrioid_carcinoma:1,
TP53|TP53BP1	1150	34	0.9783	0.6342	liver|NS|carcinoma|NS:12,liver|NS|carcinoma|hepatocellular_carcinoma:6,endometrium|NS|carcinoma|endometrioid_carcinoma:3,lung|NS|carcinoma|squamous_cell_carcinoma:3,pancreas|NS|carcinoma|NS:3,large_intestine|colon|carcinoma|adenocarcinoma:3,central_nervous_system|brain|glioma|NS:1,large_intestine|NS|carcinoma|adenocarcinoma:1,lung|NS|carcinoma|adenocarcinoma:1,pancreas|NS|carcinoma|ductal_carcino…
CTNNB1|NR5A2	1150	7	0.9765	0.6669	liver|NS|carcinoma|NS:4,liver|NS|carcinoma|hepatocellular_carcinoma:3,
CTNNB1|NR5A1	1150	7	0.9765	0.6669	liver|NS|carcinoma|NS:4,liver|NS|carcinoma|hepatocellular_carcinoma:3,
ZNF236|DNA/RNA	1150	8	0.9763	0.6202	liver|NS|carcinoma|NS:5,prostate|NS|carcinoma|adenocarcinoma:1,pancreas|NS|carcinoma|ductal_carcinoma:1,endometrium|NS|carcinoma|endometrioid_carcinoma:1,
ZNF184|DNA/RNA	1150	6	0.9756	0.6285	liver|NS|carcinoma|NS:4,large_intestine|NS|carcinoma|adenocarcinoma:1,liver|NS|carcinoma|hepatocellular_carcinoma:1,
ZNF431|CHEM_Metabolite	1150	7	0.9751	0.5773	liver|NS|carcinoma|NS:6,liver|NS|carcinoma|hepatocellular_carcinoma:1,
ZNF14|DNA/RNA	1150	6	0.9633	0.6048	liver|NS|carcinoma|NS:2,large_intestine|NS|carcinoma|adenocarcinoma:1,liver|NS|carcinoma|hepatocellular_carcinoma:1,kidney|NS|carcinoma|papillary_renal_cell_carcinoma:1,lung|NS|carcinoma|squamous_cell_carcinoma:1,
TP53|DNA/RNA	1150	43	0.9622	0.4727	liver|NS|carcinoma|NS:12,lung|NS|carcinoma|squamous_cell_carcinoma:7,endometrium|NS|carcinoma|endometrioid_carcinoma:5,liver|NS|carcinoma|hepatocellular_carcinoma:4,pancreas|NS|carcinoma|NS:4,lung|NS|carcinoma|adenocarcinoma:3,large_intestine|colon|carcinoma|adenocarcinoma:3,central_nervous_system|brain|glioma|NS:1,large_intestine|NS|carcinoma|adenocarcinoma:1,autonomic_ganglia|NS|neuroblastoma|N…
FAT1|CHEM_Ca++	1150	8	0.9598	0.4888	pancreas|NS|carcinoma|NS:5,liver|NS|carcinoma|NS:1,central_nervous_system|brain|primitive_neuroectodermal_tumour-medulloblastoma|NS:1,endometrium|NS|carcinoma|endometrioid_carcinoma:1,
PTEN|CHEM_Organic	1150	6	0.9598	0.4244	endometrium|NS|carcinoma|endometrioid_carcinoma:2,large_intestine|NS|carcinoma|adenocarcinoma:1,central_nervous_system|brain|primitive_neuroectodermal_tumour-medulloblastoma|NS:1,liver|NS|carcinoma|NS:1,large_intestine|colon|carcinoma|adenocarcinoma:1,
CTNNB1|CDH3	1150	9	0.9596	0.5105	liver|NS|carcinoma|NS:6,liver|NS|carcinoma|hepatocellular_carcinoma:2,lung|NS|carcinoma|squamous_cell_carcinoma:1,
CTNNB1|APC	1150	13	0.9558	0.4614	liver|NS|carcinoma|NS:8,liver|NS|carcinoma|hepatocellular_carcinoma:5,
ZNF250|DNA/RNA	1150	6	0.9528	0.3446	liver|NS|carcinoma|NS:6,
ZNF208|CHEM_Zn+	1150	6	0.9473	0.4535	liver|NS|carcinoma|NS:2,prostate|NS|carcinoma|adenocarcinoma:2,central_nervous_system|brain|primitive_neuroectodermal_tumour-medulloblastoma|NS:1,pancreas|NS|carcinoma|NS:1,
HIST1H2BC|H2AFV	1150	7	0.9471	0.3251	lung|NS|carcinoma|squamous_cell_carcinoma:3,liver|NS|carcinoma|NS:2,prostate|NS|carcinoma|adenocarcinoma:2,
CTNNB1|TCF7	1150	6	0.943	0.4161	liver|NS|carcinoma|NS:4,liver|NS|carcinoma|hepatocellular_carcinoma:2,
CTNNB1|CTNNB1	1150	6	0.943	0.4161	liver|NS|carcinoma|NS:4,liver|NS|carcinoma|hepatocellular_carcinoma:2,
CTNNB1|CHEM_pST-like	1150	6	0.943	0.4161	liver|NS|carcinoma|NS:4,liver|NS|carcinoma|hepatocellular_carcinoma:2,
CTNNB1|JUP	1150	6	0.943	0.4161	liver|NS|carcinoma|NS:4,liver|NS|carcinoma|hepatocellular_carcinoma:2,
CTNNB1|TCF7L1	1150	6	0.943	0.4161	liver|NS|carcinoma|NS:4,liver|NS|carcinoma|hepatocellular_carcinoma:2,
ZNF91|CHEM_Metabolite	1150	6	0.9419	0.4073	liver|NS|carcinoma|NS:2,lung|NS|carcinoma|squamous_cell_carcinoma:2,pancreas|NS|carcinoma|ductal_carcinoma:1,endometrium|NS|carcinoma|endometrioid_carcinoma:1,
ZFAT|DNA/RNA	1150	6	0.9346	0.3495	pancreas|NS|carcinoma|NS:3,lung|NS|carcinoma|squamous_cell_carcinoma:1,liver|NS|carcinoma|NS:1,central_nervous_system|brain|primitive_neuroectodermal_tumour-medulloblastoma|NS:1,
DCHS1|CHEM_Ca++	1150	8	0.9327	0.238	liver|NS|carcinoma|NS:6,pancreas|NS|carcinoma|NS:1,prostate|NS|carcinoma|adenocarcinoma:1,
PIK3CA|PIK3R2	1150	14	0.9265	0.2315	liver|NS|carcinoma|NS:6,endometrium|NS|carcinoma|endometrioid_carcinoma:3,lung|NS|carcinoma|squamous_cell_carcinoma:2,central_nervous_system|brain|primitive_neuroectodermal_tumour-medulloblastoma|NS:1,breast|NS|carcinoma|NS:1,pancreas|NS|carcinoma|NS:1,
CTNNB1|LEF1	1150	15	0.9254	0.2396	liver|NS|carcinoma|NS:10,liver|NS|carcinoma|hepatocellular_carcinoma:5,
CTNNB1|TCF7L2	1150	15	0.9254	0.2396	liver|NS|carcinoma|NS:10,liver|NS|carcinoma|hepatocellular_carcinoma:5,
FABP1|CHEM_Organic	1150	6	0.9239	0.273	pancreas|NS|carcinoma|NS:3,liver|NS|carcinoma|NS:2,lung|NS|carcinoma|squamous_cell_carcinoma:1,
ZSCAN12|DNA/RNA	1150	6	0.9238	0.2721	liver|NS|carcinoma|NS:5,pancreas|NS|carcinoma|NS:1,
NRAS|CHEM_Inorganic	1150	8	0.9219	0.3304	pancreas|NS|carcinoma|NS:3,central_nervous_system|brain|primitive_neuroectodermal_tumour-medulloblastoma|NS:1,large_intestine|NS|carcinoma|adenocarcinoma:1,liver|NS|carcinoma|NS:1,autonomic_ganglia|NS|neuroblastoma|NS:1,haematopoietic_and_lymphoid_tissue|NS|haematopoietic_neoplasm|acute_myeloid_leukaemia:1,
CTNNB1|HLA-A	1150	57	0.9206	0.1251	liver|NS|carcinoma|NS:34,liver|NS|carcinoma|hepatocellular_carcinoma:14,central_nervous_system|brain|primitive_neuroectodermal_tumour-medulloblastoma|NS:6,endometrium|NS|carcinoma|endometrioid_carcinoma:3,
ALB|CHEM_Drug-like	1150	7	0.9182	0.2739	liver|NS|carcinoma|NS:4,liver|NS|carcinoma|hepatocellular_carcinoma:2,lung|NS|carcinoma|squamous_cell_carcinoma:1,
CDH8|CTNNB1	1150	12	0.917	0.2298	liver|NS|carcinoma|NS:9,liver|NS|carcinoma|hepatocellular_carcinoma:2,large_intestine|NS|carcinoma|adenocarcinoma:1,
CDH15|CTNNB1	1150	8	0.9079	0.2463	liver|NS|carcinoma|NS:6,liver|NS|carcinoma|hepatocellular_carcinoma:2,
CTNNB1|CDH4	1150	8	0.9079	0.2463	liver|NS|carcinoma|NS:6,liver|NS|carcinoma|hepatocellular_carcinoma:2,
CTNNB1|CDH6	1150	8	0.9079	0.2463	liver|NS|carcinoma|NS:6,liver|NS|carcinoma|hepatocellular_carcinoma:2,
CTNNB1|CDH1	1150	8	0.9079	0.2463	liver|NS|carcinoma|NS:6,liver|NS|carcinoma|hepatocellular_carcinoma:2,
CTNNB1|CDH2	1150	8	0.9079	0.2463	liver|NS|carcinoma|NS:6,liver|NS|carcinoma|hepatocellular_carcinoma:2,
CTNNB1|CDH9	1150	8	0.9079	0.2463	liver|NS|carcinoma|NS:6,liver|NS|carcinoma|hepatocellular_carcinoma:2,
CTNNB1|CDH11	1150	8	0.9079	0.2463	liver|NS|carcinoma|NS:6,liver|NS|carcinoma|hepatocellular_carcinoma:2,
CTNNB1|CDH12	1150	8	0.9079	0.2463	liver|NS|carcinoma|NS:6,liver|NS|carcinoma|hepatocellular_carcinoma:2,
CDH5|CTNNB1	1150	8	0.9079	0.2463	liver|NS|carcinoma|NS:6,liver|NS|carcinoma|hepatocellular_carcinoma:2,
CTNNB1|CDH20	1150	8	0.9079	0.2463	liver|NS|carcinoma|NS:6,liver|NS|carcinoma|hepatocellular_carcinoma:2,
CDH7|CTNNB1	1150	8	0.9079	0.2463	liver|NS|carcinoma|NS:6,liver|NS|carcinoma|hepatocellular_carcinoma:2,
CDH10|CTNNB1	1150	8	0.9079	0.2463	liver|NS|carcinoma|NS:6,liver|NS|carcinoma|hepatocellular_carcinoma:2,
ZNF85|DNA/RNA	1150	8	0.9064	0.09657	liver|NS|carcinoma|NS:7,large_intestine|NS|carcinoma|adenocarcinoma:1,
ZNF208|DNA/RNA	1150	6	0.9017	0.1536	liver|NS|carcinoma|NS:3,central_nervous_system|brain|primitive_neuroectodermal_tumour-medulloblastoma|NS:1,pancreas|NS|carcinoma|NS:1,endometrium|NS|carcinoma|endometrioid_carcinoma:1,
HIST3H2A|HIST1H2BC	1150	7	0.899	0.1721	lung|NS|carcinoma|squamous_cell_carcinoma:3,liver|NS|carcinoma|NS:2,prostate|NS|carcinoma|adenocarcinoma:2,
NRAS|SOS1	1150	8	0.896	0.1881	pancreas|NS|carcinoma|NS:3,large_intestine|NS|carcinoma|adenocarcinoma:1,endometrium|NS|carcinoma|endometrioid_carcinoma:1,liver|NS|carcinoma|NS:1,autonomic_ganglia|NS|neuroblastoma|NS:1,haematopoietic_and_lymphoid_tissue|NS|haematopoietic_neoplasm|acute_myeloid_leukaemia:1,
NRAS|CHEM_Organic	1150	8	0.896	0.1881	pancreas|NS|carcinoma|NS:3,large_intestine|NS|carcinoma|adenocarcinoma:1,endometrium|NS|carcinoma|endometrioid_carcinoma:1,liver|NS|carcinoma|NS:1,autonomic_ganglia|NS|neuroblastoma|NS:1,haematopoietic_and_lymphoid_tissue|NS|haematopoietic_neoplasm|acute_myeloid_leukaemia:1,
ALB|CHEM_Metabolite	1150	8	0.8916	0.1685	liver|NS|carcinoma|NS:4,liver|NS|carcinoma|hepatocellular_carcinoma:2,lung|NS|carcinoma|squamous_cell_carcinoma:1,endometrium|NS|carcinoma|endometrioid_carcinoma:1,
NRAS|CHEM_GTP-like	1150	9	0.889	0.1838	pancreas|NS|carcinoma|NS:3,central_nervous_system|brain|primitive_neuroectodermal_tumour-medulloblastoma|NS:1,large_intestine|NS|carcinoma|adenocarcinoma:1,endometrium|NS|carcinoma|endometrioid_carcinoma:1,liver|NS|carcinoma|NS:1,autonomic_ganglia|NS|neuroblastoma|NS:1,haematopoietic_and_lymphoid_tissue|NS|haematopoietic_neoplasm|acute_myeloid_leukaemia:1,
NRAS|CHEM_Mg++	1150	9	0.889	0.1838	pancreas|NS|carcinoma|NS:3,central_nervous_system|brain|primitive_neuroectodermal_tumour-medulloblastoma|NS:1,large_intestine|NS|carcinoma|adenocarcinoma:1,endometrium|NS|carcinoma|endometrioid_carcinoma:1,liver|NS|carcinoma|NS:1,autonomic_ganglia|NS|neuroblastoma|NS:1,haematopoietic_and_lymphoid_tissue|NS|haematopoietic_neoplasm|acute_myeloid_leukaemia:1,
ZNF700|DNA/RNA	1150	9	0.8884	0.1802	liver|NS|carcinoma|NS:8,large_intestine|NS|carcinoma|adenocarcinoma:1,
ZNF91|DNA/RNA	1150	14	0.8858	0.1193	liver|NS|carcinoma|NS:4,lung|NS|carcinoma|squamous_cell_carcinoma:4,endometrium|NS|carcinoma|endometrioid_carcinoma:3,liver|NS|carcinoma|hepatocellular_carcinoma:2,pancreas|NS|carcinoma|ductal_carcinoma:1,
FBN2|CHEM_Ca++	1150	8	0.8795	0.1236	liver|NS|carcinoma|NS:4,liver|NS|carcinoma|hepatocellular_carcinoma:4,
ZNF85|CHEM_Zn+	1150	8	0.8616	0.07386	liver|NS|carcinoma|NS:7,liver|NS|carcinoma|hepatocellular_carcinoma:1,
CTNNB1|BTRC	1150	101	0.8445	0.002802	liver|NS|carcinoma|NS:65,liver|NS|carcinoma|hepatocellular_carcinoma:22,central_nervous_system|brain|primitive_neuroectodermal_tumour-medulloblastoma|NS:10,endometrium|NS|carcinoma|endometrioid_carcinoma:4,
CTNNB1|FBXW11	1150	100	0.8363	0.001806	liver|NS|carcinoma|NS:65,liver|NS|carcinoma|hepatocellular_carcinoma:21,central_nervous_system|brain|primitive_neuroectodermal_tumour-medulloblastoma|NS:10,endometrium|NS|carcinoma|endometrioid_carcinoma:4,
HIST1H2AD|HIST1H2BC	1150	7	0.7643	0.203	liver|NS|carcinoma|NS:3,prostate|NS|carcinoma|adenocarcinoma:2,lung|NS|carcinoma|squamous_cell_carcinoma:1,liver|NS|carcinoma|hepatocellular_carcinoma:1,
MAPK1|MAPKAPK2	1150	6	0.4013	0.9861	liver|NS|carcinoma|NS:2,pancreas|NS|carcinoma|NS:2,lung|NS|carcinoma|squamous_cell_carcinoma:1,central_nervous_system|brain|primitive_neuroectodermal_tumour-medulloblastoma|NS:1,
ZNF620|DNA/RNA	1150	7	0.1155	0.9999	liver|NS|carcinoma|NS:6,endometrium|NS|carcinoma|endometrioid_carcinoma:1,
RIT2|CHEM_Mg++	1150	6	0.08999	1	liver|NS|carcinoma|NS:5,liver|NS|carcinoma|hepatocellular_carcinoma:1,
LATS1|CHEM_Organic	1150	6	0.08754	1	liver|NS|carcinoma|NS:6,
HIST1H2BC|HIST2H2AB	1150	6	0.08041	1	liver|NS|carcinoma|NS:2,lung|NS|carcinoma|squamous_cell_carcinoma:2,prostate|NS|carcinoma|adenocarcinoma:2,
ALB|CHEM_Organic	1150	8	0.05758	1	liver|NS|carcinoma|NS:6,lung|NS|carcinoma|squamous_cell_carcinoma:1,liver|NS|carcinoma|hepatocellular_carcinoma:1,
FLRT2|CHEM_pTyr-like	1150	6	1.84e-05	1	liver|NS|carcinoma|NS:5,liver|NS|carcinoma|hepatocellular_carcinoma:1,
ZNF782|DNA/RNA	1150	7	1.547e-17	1	liver|NS|carcinoma|NS:3,liver|NS|carcinoma|hepatocellular_carcinoma:2,endometrium|NS|carcinoma|endometrioid_carcinoma:2,
ZNF682|DNA/RNA	1150	6	1.551e-20	1	liver|NS|carcinoma|NS:5,kidney|NS|carcinoma|clear_cell_renal_cell_carcinoma:1,
*All samples with clinical data and interfaces mutated in at least 5 unique samples
Sex and Age as covariates

## Sheet: CrossCancer2
Table S4c: Cross-cancer Cox's proportional hazard model*
#Interface	Total Sample Nr.	Mutated Sample Nr.	Hazard Ratio	P	Cancer types involved (: nr. of samples)
NRAS|SOS1	1150	8	0.8695	1.05e-07	pancreas|NS|carcinoma|NS:3,large_intestine|NS|carcinoma|adenocarcinoma:1,endometrium|NS|carcinoma|endometrioid_carcinoma:1,liver|NS|carcinoma|NS:1,autonomic_ganglia|NS|neuroblastoma|NS:1,haematopoietic_and_lymphoid_tissue|NS|haematopoietic_neoplasm|acute_myeloid_leukaemia:1,
NRAS|CHEM_Organic	1150	8	0.8695	1.05e-07	pancreas|NS|carcinoma|NS:3,large_intestine|NS|carcinoma|adenocarcinoma:1,endometrium|NS|carcinoma|endometrioid_carcinoma:1,liver|NS|carcinoma|NS:1,autonomic_ganglia|NS|neuroblastoma|NS:1,haematopoietic_and_lymphoid_tissue|NS|haematopoietic_neoplasm|acute_myeloid_leukaemia:1,
MAP2K4|CHEM_Mg++	1150	6	1.148	3.429e-05	pancreas|NS|carcinoma|NS:3,liver|NS|carcinoma|NS:2,large_intestine|NS|carcinoma|adenocarcinoma:1,
RPS6KA3|CHEM_Drug-like	1150	6	1.125	0.001472	liver|NS|carcinoma|NS:6,
RPS6KA3|CHEM_Organic	1150	6	1.125	0.001472	liver|NS|carcinoma|NS:6,
HMCN1|CHEM_Metabolite	1150	12	1.117	0.003696	liver|NS|carcinoma|NS:10,liver|NS|carcinoma|hepatocellular_carcinoma:2,
MAP2K4|CHEM_Organic	1150	8	1.104	0.004319	pancreas|NS|carcinoma|NS:4,liver|NS|carcinoma|NS:2,large_intestine|NS|carcinoma|adenocarcinoma:1,pancreas|NS|carcinoma|ductal_carcinoma:1,
PIK3CA|PIK3R1	1150	22	1.106	0.0106	lung|NS|carcinoma|squamous_cell_carcinoma:9,liver|NS|carcinoma|NS:8,endometrium|NS|carcinoma|endometrioid_carcinoma:3,large_intestine|colon|carcinoma|adenocarcinoma:2,
MAPK1|MAPK14	1150	8	1.109	0.01428	liver|NS|carcinoma|NS:2,pancreas|NS|carcinoma|NS:2,central_nervous_system|brain|primitive_neuroectodermal_tumour-medulloblastoma|NS:1,endometrium|NS|carcinoma|endometrioid_carcinoma:1,lung|NS|carcinoma|squamous_cell_carcinoma:1,kidney|NS|carcinoma|clear_cell_renal_cell_carcinoma:1,
PIK3CA|PIK3R3	1150	25	1.101	0.02154	lung|NS|carcinoma|squamous_cell_carcinoma:10,liver|NS|carcinoma|NS:10,endometrium|NS|carcinoma|endometrioid_carcinoma:3,large_intestine|colon|carcinoma|adenocarcinoma:2,
ANKRD17|CHEM_ATP-like	1150	6	1.078	0.03961	liver|NS|carcinoma|NS:4,pancreas|NS|carcinoma|NS:2,
PAK7|CHEM_ATP-like	1150	6	1.084	0.04812	liver|NS|carcinoma|NS:2,liver|NS|carcinoma|hepatocellular_carcinoma:2,large_intestine|NS|carcinoma|adenocarcinoma:1,central_nervous_system|brain|primitive_neuroectodermal_tumour-medulloblastoma|NS:1,
FABP1|CHEM_Organic	1150	6	0.8666	0.04837	pancreas|NS|carcinoma|NS:3,liver|NS|carcinoma|NS:2,lung|NS|carcinoma|squamous_cell_carcinoma:1,
HIST1H4A|HIST3H3	1150	7	1.077	0.0539	liver|NS|carcinoma|NS:4,lung|NS|carcinoma|squamous_cell_carcinoma:2,liver|NS|carcinoma|hepatocellular_carcinoma:1,
HIST1H4A|H3F3C	1150	7	1.077	0.0539	liver|NS|carcinoma|NS:4,lung|NS|carcinoma|squamous_cell_carcinoma:2,liver|NS|carcinoma|hepatocellular_carcinoma:1,
HIST1H4A|H3F3A	1150	7	1.077	0.0539	liver|NS|carcinoma|NS:4,lung|NS|carcinoma|squamous_cell_carcinoma:2,liver|NS|carcinoma|hepatocellular_carcinoma:1,
HIST1H4A|CENPA	1150	7	1.077	0.0539	liver|NS|carcinoma|NS:4,lung|NS|carcinoma|squamous_cell_carcinoma:2,liver|NS|carcinoma|hepatocellular_carcinoma:1,
HIST2H3A|HIST1H4A	1150	7	1.077	0.0539	liver|NS|carcinoma|NS:4,lung|NS|carcinoma|squamous_cell_carcinoma:2,liver|NS|carcinoma|hepatocellular_carcinoma:1,
PAK7|CHEM_Drug-like	1150	7	1.085	0.06223	liver|NS|carcinoma|NS:2,liver|NS|carcinoma|hepatocellular_carcinoma:2,large_intestine|NS|carcinoma|adenocarcinoma:1,central_nervous_system|brain|primitive_neuroectodermal_tumour-medulloblastoma|NS:1,lung|NS|carcinoma|squamous_cell_carcinoma:1,
PAK7|CHEM_Organic	1150	7	1.085	0.06223	liver|NS|carcinoma|NS:2,liver|NS|carcinoma|hepatocellular_carcinoma:2,large_intestine|NS|carcinoma|adenocarcinoma:1,central_nervous_system|brain|primitive_neuroectodermal_tumour-medulloblastoma|NS:1,lung|NS|carcinoma|squamous_cell_carcinoma:1,
NRAS|CHEM_Inorganic	1150	8	0.8692	0.09133	pancreas|NS|carcinoma|NS:3,central_nervous_system|brain|primitive_neuroectodermal_tumour-medulloblastoma|NS:1,large_intestine|NS|carcinoma|adenocarcinoma:1,liver|NS|carcinoma|NS:1,autonomic_ganglia|NS|neuroblastoma|NS:1,haematopoietic_and_lymphoid_tissue|NS|haematopoietic_neoplasm|acute_myeloid_leukaemia:1,
NRAS|CHEM_GTP-like	1150	9	0.8619	0.09524	pancreas|NS|carcinoma|NS:3,central_nervous_system|brain|primitive_neuroectodermal_tumour-medulloblastoma|NS:1,large_intestine|NS|carcinoma|adenocarcinoma:1,endometrium|NS|carcinoma|endometrioid_carcinoma:1,liver|NS|carcinoma|NS:1,autonomic_ganglia|NS|neuroblastoma|NS:1,haematopoietic_and_lymphoid_tissue|NS|haematopoietic_neoplasm|acute_myeloid_leukaemia:1,
NRAS|CHEM_Mg++	1150	9	0.8619	0.09524	pancreas|NS|carcinoma|NS:3,central_nervous_system|brain|primitive_neuroectodermal_tumour-medulloblastoma|NS:1,large_intestine|NS|carcinoma|adenocarcinoma:1,endometrium|NS|carcinoma|endometrioid_carcinoma:1,liver|NS|carcinoma|NS:1,autonomic_ganglia|NS|neuroblastoma|NS:1,haematopoietic_and_lymphoid_tissue|NS|haematopoietic_neoplasm|acute_myeloid_leukaemia:1,
HIST1H4A|HIST1H3A	1150	8	1.071	0.1038	liver|NS|carcinoma|NS:4,lung|NS|carcinoma|squamous_cell_carcinoma:3,liver|NS|carcinoma|hepatocellular_carcinoma:1,
ZNF790|DNA/RNA	1150	6	1.078	0.106	liver|NS|carcinoma|NS:4,kidney|NS|carcinoma|clear_cell_renal_cell_carcinoma:1,endometrium|NS|carcinoma|endometrioid_carcinoma:1,
ZFP28|DNA/RNA	1150	6	1.067	0.1088	liver|NS|carcinoma|NS:3,large_intestine|NS|carcinoma|adenocarcinoma:1,liver|NS|carcinoma|hepatocellular_carcinoma:1,lung|NS|carcinoma|squamous_cell_carcinoma:1,
ZFP14|DNA/RNA	1150	6	1.081	0.1145	lung|NS|carcinoma|squamous_cell_carcinoma:3,large_intestine|NS|carcinoma|adenocarcinoma:1,lung|NS|carcinoma|adenocarcinoma:1,endometrium|NS|carcinoma|endometrioid_carcinoma:1,
ZFAT|DNA/RNA	1150	6	0.8933	0.1199	pancreas|NS|carcinoma|NS:3,lung|NS|carcinoma|squamous_cell_carcinoma:1,liver|NS|carcinoma|NS:1,central_nervous_system|brain|primitive_neuroectodermal_tumour-medulloblastoma|NS:1,
ZNF85|CHEM_Zn+	1150	8	0.884	0.1402	liver|NS|carcinoma|NS:7,liver|NS|carcinoma|hepatocellular_carcinoma:1,
ZNF429|DNA/RNA	1150	11	1.049	0.1627	liver|NS|carcinoma|NS:5,liver|NS|carcinoma|hepatocellular_carcinoma:3,lung|NS|carcinoma|squamous_cell_carcinoma:1,large_intestine|colon|carcinoma|adenocarcinoma:1,large_intestine|NS|carcinoma|adenocarcinoma:1,
KRAS|CHEM_Organic	1150	184	1.159	0.1656	pancreas|NS|carcinoma|NS:106,pancreas|NS|carcinoma|ductal_carcinoma:58,liver|NS|carcinoma|NS:5,lung|NS|carcinoma|adenocarcinoma:5,large_intestine|colon|carcinoma|adenocarcinoma:4,endometrium|NS|carcinoma|endometrioid_carcinoma:3,large_intestine|NS|carcinoma|adenocarcinoma:1,lung|NS|carcinoma|squamous_cell_carcinoma:1,kidney|NS|carcinoma|clear_cell_renal_cell_carcinoma:1,
ALK|CHEM_pST-like	1150	7	1.057	0.17	autonomic_ganglia|NS|neuroblastoma|NS:7,
HIST3H2A|HIST1H2BC	1150	7	0.8991	0.1755	lung|NS|carcinoma|squamous_cell_carcinoma:3,liver|NS|carcinoma|NS:2,prostate|NS|carcinoma|adenocarcinoma:2,
FBN2|CHEM_Ca++	1150	8	0.8866	0.1922	liver|NS|carcinoma|NS:4,liver|NS|carcinoma|hepatocellular_carcinoma:4,
KRAS|CHEM_GTP-like	1150	187	1.15	0.1952	pancreas|NS|carcinoma|NS:106,pancreas|NS|carcinoma|ductal_carcinoma:58,large_intestine|colon|carcinoma|adenocarcinoma:6,lung|NS|carcinoma|adenocarcinoma:5,endometrium|NS|carcinoma|endometrioid_carcinoma:4,liver|NS|carcinoma|NS:3,central_nervous_system|brain|primitive_neuroectodermal_tumour-medulloblastoma|NS:2,large_intestine|NS|carcinoma|adenocarcinoma:1,lung|NS|carcinoma|squamous_cell_carcinoma…
ZNF14|DNA/RNA	1150	6	0.9063	0.2065	liver|NS|carcinoma|NS:2,large_intestine|NS|carcinoma|adenocarcinoma:1,liver|NS|carcinoma|hepatocellular_carcinoma:1,kidney|NS|carcinoma|papillary_renal_cell_carcinoma:1,lung|NS|carcinoma|squamous_cell_carcinoma:1,
PRKCI|CHEM_Organic	1150	6	1.098	0.2168	liver|NS|carcinoma|NS:3,lung|NS|carcinoma|squamous_cell_carcinoma:1,liver|NS|carcinoma|hepatocellular_carcinoma:1,kidney|NS|carcinoma|clear_cell_renal_cell_carcinoma:1,
GNAS|CHEM_Mg++	1150	10	0.9359	0.2245	pancreas|NS|carcinoma|NS:5,liver|NS|carcinoma|NS:4,pancreas|NS|carcinoma|ductal_carcinoma:1,
GNAS|CHEM_Ca++	1150	10	0.9359	0.2245	pancreas|NS|carcinoma|NS:5,liver|NS|carcinoma|NS:4,pancreas|NS|carcinoma|ductal_carcinoma:1,
GNAS|CHEM_GTP-like	1150	10	0.9359	0.2245	pancreas|NS|carcinoma|NS:5,liver|NS|carcinoma|NS:4,pancreas|NS|carcinoma|ductal_carcinoma:1,
GNAS|CHEM_Metabolite	1150	10	0.9359	0.2245	pancreas|NS|carcinoma|NS:5,liver|NS|carcinoma|NS:4,pancreas|NS|carcinoma|ductal_carcinoma:1,
ZNF510|DNA/RNA	1150	6	1.052	0.2324	liver|NS|carcinoma|NS:5,pancreas|NS|carcinoma|ductal_carcinoma:1,
ZNF677|DNA/RNA	1150	6	0.9395	0.2541	liver|NS|carcinoma|NS:2,large_intestine|NS|carcinoma|adenocarcinoma:1,liver|NS|carcinoma|hepatocellular_carcinoma:1,lung|NS|carcinoma|squamous_cell_carcinoma:1,pancreas|NS|carcinoma|ductal_carcinoma:1,
ZNF85|DNA/RNA	1150	8	0.9212	0.2545	liver|NS|carcinoma|NS:7,large_intestine|NS|carcinoma|adenocarcinoma:1,
ZNF236|DNA/RNA	1150	8	1.055	0.275	liver|NS|carcinoma|NS:5,prostate|NS|carcinoma|adenocarcinoma:1,pancreas|NS|carcinoma|ductal_carcinoma:1,endometrium|NS|carcinoma|endometrioid_carcinoma:1,
CTNNB1|FBXW11	1150	100	0.938	0.2823	liver|NS|carcinoma|NS:65,liver|NS|carcinoma|hepatocellular_carcinoma:21,central_nervous_system|brain|primitive_neuroectodermal_tumour-medulloblastoma|NS:10,endometrium|NS|carcinoma|endometrioid_carcinoma:4,
ZNF700|DNA/RNA	1150	9	0.9013	0.2837	liver|NS|carcinoma|NS:8,large_intestine|NS|carcinoma|adenocarcinoma:1,
HSPD1|CHEM_ATP-like	1150	6	1.056	0.2889	liver|NS|carcinoma|NS:6,
TP53|TP53BP1	1150	34	0.9506	0.2969	liver|NS|carcinoma|NS:12,liver|NS|carcinoma|hepatocellular_carcinoma:6,endometrium|NS|carcinoma|endometrioid_carcinoma:3,lung|NS|carcinoma|squamous_cell_carcinoma:3,pancreas|NS|carcinoma|NS:3,large_intestine|colon|carcinoma|adenocarcinoma:3,central_nervous_system|brain|glioma|NS:1,large_intestine|NS|carcinoma|adenocarcinoma:1,lung|NS|carcinoma|adenocarcinoma:1,pancreas|NS|carcinoma|ductal_carcino…
ZNF91|DNA/RNA	1150	14	0.923	0.3038	liver|NS|carcinoma|NS:4,lung|NS|carcinoma|squamous_cell_carcinoma:4,endometrium|NS|carcinoma|endometrioid_carcinoma:3,liver|NS|carcinoma|hepatocellular_carcinoma:2,pancreas|NS|carcinoma|ductal_carcinoma:1,
FAT1|CHEM_Ca++	1150	8	0.9256	0.317	pancreas|NS|carcinoma|NS:5,liver|NS|carcinoma|NS:1,central_nervous_system|brain|primitive_neuroectodermal_tumour-medulloblastoma|NS:1,endometrium|NS|carcinoma|endometrioid_carcinoma:1,
NMUR2|CHEM_Metabolite	1150	6	1.043	0.321	liver|NS|carcinoma|NS:4,kidney|NS|carcinoma|clear_cell_renal_cell_carcinoma:1,pancreas|NS|carcinoma|NS:1,
ALB|CHEM_Drug-like	1150	7	0.9285	0.3423	liver|NS|carcinoma|NS:4,liver|NS|carcinoma|hepatocellular_carcinoma:2,lung|NS|carcinoma|squamous_cell_carcinoma:1,
ALB|CHEM_Metabolite	1150	8	0.9238	0.3423	liver|NS|carcinoma|NS:4,liver|NS|carcinoma|hepatocellular_carcinoma:2,lung|NS|carcinoma|squamous_cell_carcinoma:1,endometrium|NS|carcinoma|endometrioid_carcinoma:1,
ZNF486|DNA/RNA	1150	8	1.041	0.3446	liver|NS|carcinoma|NS:6,liver|NS|carcinoma|hepatocellular_carcinoma:1,endometrium|NS|carcinoma|endometrioid_carcinoma:1,
HIST1H2BC|H2AFV	1150	7	0.9497	0.3554	lung|NS|carcinoma|squamous_cell_carcinoma:3,liver|NS|carcinoma|NS:2,prostate|NS|carcinoma|adenocarcinoma:2,
CTNNB1|BTRC	1150	101	0.9479	0.3635	liver|NS|carcinoma|NS:65,liver|NS|carcinoma|hepatocellular_carcinoma:22,central_nervous_system|brain|primitive_neuroectodermal_tumour-medulloblastoma|NS:10,endometrium|NS|carcinoma|endometrioid_carcinoma:4,
TP53|CHEM_Organic	1150	13	1.039	0.3828	liver|NS|carcinoma|NS:6,lung|NS|carcinoma|squamous_cell_carcinoma:3,pancreas|NS|carcinoma|NS:3,liver|NS|carcinoma|hepatocellular_carcinoma:1,
TP53|DNA/RNA	1150	43	0.9531	0.3927	liver|NS|carcinoma|NS:12,lung|NS|carcinoma|squamous_cell_carcinoma:7,endometrium|NS|carcinoma|endometrioid_carcinoma:5,liver|NS|carcinoma|hepatocellular_carcinoma:4,pancreas|NS|carcinoma|NS:4,lung|NS|carcinoma|adenocarcinoma:3,large_intestine|colon|carcinoma|adenocarcinoma:3,central_nervous_system|brain|glioma|NS:1,large_intestine|NS|carcinoma|adenocarcinoma:1,autonomic_ganglia|NS|neuroblastoma|N…
TP53|TP53BP2	1150	46	0.9558	0.3997	liver|NS|carcinoma|NS:13,lung|NS|carcinoma|squamous_cell_carcinoma:10,liver|NS|carcinoma|hepatocellular_carcinoma:6,endometrium|NS|carcinoma|endometrioid_carcinoma:5,pancreas|NS|carcinoma|NS:5,large_intestine|colon|carcinoma|adenocarcinoma:3,large_intestine|NS|carcinoma|adenocarcinoma:1,breast|NS|carcinoma|NS:1,lung|NS|carcinoma|adenocarcinoma:1,pancreas|NS|carcinoma|ductal_carcinoma:1,
ZSCAN12|DNA/RNA	1150	6	0.9409	0.3997	liver|NS|carcinoma|NS:5,pancreas|NS|carcinoma|NS:1,
TP53|PPP1R13B	1150	46	0.9558	0.3997	liver|NS|carcinoma|NS:13,lung|NS|carcinoma|squamous_cell_carcinoma:10,liver|NS|carcinoma|hepatocellular_carcinoma:6,endometrium|NS|carcinoma|endometrioid_carcinoma:5,pancreas|NS|carcinoma|NS:5,large_intestine|colon|carcinoma|adenocarcinoma:3,large_intestine|NS|carcinoma|adenocarcinoma:1,breast|NS|carcinoma|NS:1,lung|NS|carcinoma|adenocarcinoma:1,pancreas|NS|carcinoma|ductal_carcinoma:1,
HIST1H4A|DNA/RNA	1150	6	1.055	0.4115	liver|NS|carcinoma|NS:4,lung|NS|carcinoma|squamous_cell_carcinoma:2,
KRAS|CHEM_Inorganic	1150	181	1.091	0.412	pancreas|NS|carcinoma|NS:106,pancreas|NS|carcinoma|ductal_carcinoma:58,large_intestine|colon|carcinoma|adenocarcinoma:5,endometrium|NS|carcinoma|endometrioid_carcinoma:4,lung|NS|carcinoma|adenocarcinoma:4,liver|NS|carcinoma|NS:3,kidney|NS|carcinoma|clear_cell_renal_cell_carcinoma:1,
KRAS|CHEM_Mg++	1150	182	1.091	0.414	pancreas|NS|carcinoma|NS:106,pancreas|NS|carcinoma|ductal_carcinoma:58,large_intestine|colon|carcinoma|adenocarcinoma:5,endometrium|NS|carcinoma|endometrioid_carcinoma:4,lung|NS|carcinoma|adenocarcinoma:4,liver|NS|carcinoma|NS:3,central_nervous_system|brain|primitive_neuroectodermal_tumour-medulloblastoma|NS:1,kidney|NS|carcinoma|clear_cell_renal_cell_carcinoma:1,
TP53|TP73	1150	82	1.039	0.4176	liver|NS|carcinoma|NS:36,lung|NS|carcinoma|squamous_cell_carcinoma:14,liver|NS|carcinoma|hepatocellular_carcinoma:12,pancreas|NS|carcinoma|NS:12,lung|NS|carcinoma|adenocarcinoma:3,central_nervous_system|brain|primitive_neuroectodermal_tumour-medulloblastoma|NS:1,endometrium|NS|carcinoma|endometrioid_carcinoma:1,autonomic_ganglia|NS|neuroblastoma|NS:1,breast|NS|carcinoma|NS:1,large_intestine|colon…
CDH8|CTNNB1	1150	12	0.9424	0.4505	liver|NS|carcinoma|NS:9,liver|NS|carcinoma|hepatocellular_carcinoma:2,large_intestine|NS|carcinoma|adenocarcinoma:1,
ZNF208|DNA/RNA	1150	6	0.9486	0.4688	liver|NS|carcinoma|NS:3,central_nervous_system|brain|primitive_neuroectodermal_tumour-medulloblastoma|NS:1,pancreas|NS|carcinoma|NS:1,endometrium|NS|carcinoma|endometrioid_carcinoma:1,
CDH15|CTNNB1	1150	8	0.9435	0.4858	liver|NS|carcinoma|NS:6,liver|NS|carcinoma|hepatocellular_carcinoma:2,
CTNNB1|CDH4	1150	8	0.9435	0.4858	liver|NS|carcinoma|NS:6,liver|NS|carcinoma|hepatocellular_carcinoma:2,
CTNNB1|CDH6	1150	8	0.9435	0.4858	liver|NS|carcinoma|NS:6,liver|NS|carcinoma|hepatocellular_carcinoma:2,
CTNNB1|CDH1	1150	8	0.9435	0.4858	liver|NS|carcinoma|NS:6,liver|NS|carcinoma|hepatocellular_carcinoma:2,
CTNNB1|CDH2	1150	8	0.9435	0.4858	liver|NS|carcinoma|NS:6,liver|NS|carcinoma|hepatocellular_carcinoma:2,
CTNNB1|CDH9	1150	8	0.9435	0.4858	liver|NS|carcinoma|NS:6,liver|NS|carcinoma|hepatocellular_carcinoma:2,
CTNNB1|CDH11	1150	8	0.9435	0.4858	liver|NS|carcinoma|NS:6,liver|NS|carcinoma|hepatocellular_carcinoma:2,
CTNNB1|CDH12	1150	8	0.9435	0.4858	liver|NS|carcinoma|NS:6,liver|NS|carcinoma|hepatocellular_carcinoma:2,
CDH5|CTNNB1	1150	8	0.9435	0.4858	liver|NS|carcinoma|NS:6,liver|NS|carcinoma|hepatocellular_carcinoma:2,
CTNNB1|CDH20	1150	8	0.9435	0.4858	liver|NS|carcinoma|NS:6,liver|NS|carcinoma|hepatocellular_carcinoma:2,
CDH7|CTNNB1	1150	8	0.9435	0.4858	liver|NS|carcinoma|NS:6,liver|NS|carcinoma|hepatocellular_carcinoma:2,
CDH10|CTNNB1	1150	8	0.9435	0.4858	liver|NS|carcinoma|NS:6,liver|NS|carcinoma|hepatocellular_carcinoma:2,
TP53|CHEM_Metal	1150	7	1.027	0.4998	liver|NS|carcinoma|NS:2,pancreas|NS|carcinoma|NS:2,liver|NS|carcinoma|hepatocellular_carcinoma:1,autonomic_ganglia|NS|neuroblastoma|NS:1,lung|NS|carcinoma|adenocarcinoma:1,
CTNNB1|LEF1	1150	15	0.9566	0.5024	liver|NS|carcinoma|NS:10,liver|NS|carcinoma|hepatocellular_carcinoma:5,
CTNNB1|TCF7L2	1150	15	0.9566	0.5024	liver|NS|carcinoma|NS:10,liver|NS|carcinoma|hepatocellular_carcinoma:5,
ALK|CHEM_Organic	1150	19	1.034	0.504	autonomic_ganglia|NS|neuroblastoma|NS:16,kidney|NS|carcinoma|clear_cell_renal_cell_carcinoma:2,pancreas|NS|carcinoma|NS:1,
TP53|PPP1R13L	1150	42	0.9652	0.5076	liver|NS|carcinoma|NS:12,lung|NS|carcinoma|squamous_cell_carcinoma:8,liver|NS|carcinoma|hepatocellular_carcinoma:5,endometrium|NS|carcinoma|endometrioid_carcinoma:5,pancreas|NS|carcinoma|NS:5,large_intestine|colon|carcinoma|adenocarcinoma:3,large_intestine|NS|carcinoma|adenocarcinoma:1,breast|NS|carcinoma|NS:1,lung|NS|carcinoma|adenocarcinoma:1,pancreas|NS|carcinoma|ductal_carcinoma:1,
DCHS1|CHEM_Ca++	1150	8	0.9631	0.5254	liver|NS|carcinoma|NS:6,pancreas|NS|carcinoma|NS:1,prostate|NS|carcinoma|adenocarcinoma:1,
ALK|CHEM_Metal	1150	10	0.9746	0.5495	autonomic_ganglia|NS|neuroblastoma|NS:9,pancreas|NS|carcinoma|NS:1,
ALK|CHEM_Drug-like	1150	10	0.9746	0.5495	autonomic_ganglia|NS|neuroblastoma|NS:9,pancreas|NS|carcinoma|NS:1,
ZNF320|DNA/RNA	1150	7	1.033	0.5579	liver|NS|carcinoma|NS:5,lung|NS|carcinoma|squamous_cell_carcinoma:1,pancreas|NS|carcinoma|NS:1,
ZNF208|CHEM_Zn+	1150	6	1.042	0.5687	liver|NS|carcinoma|NS:2,prostate|NS|carcinoma|adenocarcinoma:2,central_nervous_system|brain|primitive_neuroectodermal_tumour-medulloblastoma|NS:1,pancreas|NS|carcinoma|NS:1,
ZNF543|DNA/RNA	1150	6	0.9715	0.5748	lung|NS|carcinoma|squamous_cell_carcinoma:2,liver|NS|carcinoma|hepatocellular_carcinoma:2,autonomic_ganglia|NS|neuroblastoma|NS:1,endometrium|NS|carcinoma|endometrioid_carcinoma:1,
CTNNB1|CDH18	1150	10	1.031	0.5763	liver|NS|carcinoma|NS:8,liver|NS|carcinoma|hepatocellular_carcinoma:2,
FAT2|CHEM_Ca++	1150	7	1.022	0.5895	liver|NS|carcinoma|NS:6,central_nervous_system|brain|primitive_neuroectodermal_tumour-medulloblastoma|NS:1,
ZNF560|DNA/RNA	1150	8	1.022	0.5914	lung|NS|carcinoma|squamous_cell_carcinoma:4,liver|NS|carcinoma|NS:2,large_intestine|NS|carcinoma|adenocarcinoma:1,liver|NS|carcinoma|hepatocellular_carcinoma:1,
CDKN2A|CDK6	1150	8	1.031	0.6068	liver|NS|carcinoma|NS:4,lung|NS|carcinoma|squamous_cell_carcinoma:1,liver|NS|carcinoma|hepatocellular_carcinoma:1,central_nervous_system|brain|primitive_neuroectodermal_tumour-medulloblastoma|NS:1,pancreas|NS|carcinoma|NS:1,
CDKN2A|CDK4	1150	8	1.031	0.6068	liver|NS|carcinoma|NS:4,lung|NS|carcinoma|squamous_cell_carcinoma:1,liver|NS|carcinoma|hepatocellular_carcinoma:1,central_nervous_system|brain|primitive_neuroectodermal_tumour-medulloblastoma|NS:1,pancreas|NS|carcinoma|NS:1,
ZNF91|CHEM_Zn+	1150	10	1.008	0.6103	liver|NS|carcinoma|NS:3,lung|NS|carcinoma|squamous_cell_carcinoma:3,liver|NS|carcinoma|hepatocellular_carcinoma:2,pancreas|NS|carcinoma|ductal_carcinoma:1,endometrium|NS|carcinoma|endometrioid_carcinoma:1,
GPR45|CHEM_Organic	1150	6	1.021	0.6221	liver|NS|carcinoma|NS:3,lung|NS|carcinoma|squamous_cell_carcinoma:1,liver|NS|carcinoma|hepatocellular_carcinoma:1,pancreas|NS|carcinoma|NS:1,
KRAS|SOS2	1150	16	0.9693	0.6402	pancreas|NS|carcinoma|ductal_carcinoma:5,pancreas|NS|carcinoma|NS:5,endometrium|NS|carcinoma|endometrioid_carcinoma:2,liver|NS|carcinoma|NS:2,central_nervous_system|brain|primitive_neuroectodermal_tumour-medulloblastoma|NS:1,lung|NS|carcinoma|adenocarcinoma:1,
KRAS|RASA1	1150	15	0.9703	0.6402	pancreas|NS|carcinoma|ductal_carcinoma:5,pancreas|NS|carcinoma|NS:5,liver|NS|carcinoma|NS:2,central_nervous_system|brain|primitive_neuroectodermal_tumour-medulloblastoma|NS:1,endometrium|NS|carcinoma|endometrioid_carcinoma:1,lung|NS|carcinoma|adenocarcinoma:1,
KRAS|CHEM_Zn+	1150	15	0.9703	0.6402	pancreas|NS|carcinoma|ductal_carcinoma:5,pancreas|NS|carcinoma|NS:5,liver|NS|carcinoma|NS:2,central_nervous_system|brain|primitive_neuroectodermal_tumour-medulloblastoma|NS:1,endometrium|NS|carcinoma|endometrioid_carcinoma:1,lung|NS|carcinoma|adenocarcinoma:1,
KRAS|SOS1	1150	15	0.9703	0.6402	pancreas|NS|carcinoma|ductal_carcinoma:5,pancreas|NS|carcinoma|NS:5,liver|NS|carcinoma|NS:2,central_nervous_system|brain|primitive_neuroectodermal_tumour-medulloblastoma|NS:1,endometrium|NS|carcinoma|endometrioid_carcinoma:1,lung|NS|carcinoma|adenocarcinoma:1,
ZNF470|DNA/RNA	1150	6	1.018	0.6958	liver|NS|carcinoma|NS:4,large_intestine|NS|carcinoma|adenocarcinoma:1,liver|NS|carcinoma|hepatocellular_carcinoma:1,
CTNNB1|TCF7	1150	6	0.9722	0.6969	liver|NS|carcinoma|NS:4,liver|NS|carcinoma|hepatocellular_carcinoma:2,
CTNNB1|CTNNB1	1150	6	0.9722	0.6969	liver|NS|carcinoma|NS:4,liver|NS|carcinoma|hepatocellular_carcinoma:2,
CTNNB1|CHEM_pST-like	1150	6	0.9722	0.6969	liver|NS|carcinoma|NS:4,liver|NS|carcinoma|hepatocellular_carcinoma:2,
CTNNB1|JUP	1150	6	0.9722	0.6969	liver|NS|carcinoma|NS:4,liver|NS|carcinoma|hepatocellular_carcinoma:2,
CTNNB1|TCF7L1	1150	6	0.9722	0.6969	liver|NS|carcinoma|NS:4,liver|NS|carcinoma|hepatocellular_carcinoma:2,
ZNF184|DNA/RNA	1150	6	0.9784	0.7019	liver|NS|carcinoma|NS:4,large_intestine|NS|carcinoma|adenocarcinoma:1,liver|NS|carcinoma|hepatocellular_carcinoma:1,
ZNF530|CHEM_Zn+	1150	6	1.018	0.735	liver|NS|carcinoma|NS:4,lung|NS|carcinoma|squamous_cell_carcinoma:2,
TP53|TP53	1150	54	1.016	0.7351	liver|NS|carcinoma|NS:30,liver|NS|carcinoma|hepatocellular_carcinoma:9,lung|NS|carcinoma|squamous_cell_carcinoma:7,pancreas|NS|carcinoma|NS:4,central_nervous_system|brain|primitive_neuroectodermal_tumour-medulloblastoma|NS:1,lung|NS|carcinoma|adenocarcinoma:1,pancreas|NS|carcinoma|ductal_carcinoma:1,large_intestine|colon|carcinoma|adenocarcinoma:1,
CTNNB1|APC	1150	13	0.9795	0.7371	liver|NS|carcinoma|NS:8,liver|NS|carcinoma|hepatocellular_carcinoma:5,
ZNF676|CHEM_Zn+	1150	7	1.012	0.7429	lung|NS|carcinoma|squamous_cell_carcinoma:4,liver|NS|carcinoma|NS:3,
CTNNB1|NR5A2	1150	7	0.9857	0.7957	liver|NS|carcinoma|NS:4,liver|NS|carcinoma|hepatocellular_carcinoma:3,
CTNNB1|NR5A1	1150	7	0.9857	0.7957	liver|NS|carcinoma|NS:4,liver|NS|carcinoma|hepatocellular_carcinoma:3,
ZNF43|DNA/RNA	1150	6	1.011	0.8133	liver|NS|carcinoma|NS:2,lung|NS|carcinoma|squamous_cell_carcinoma:2,large_intestine|NS|carcinoma|adenocarcinoma:1,liver|NS|carcinoma|hepatocellular_carcinoma:1,
FBXW7|CHEM_Arg-like	1150	8	1.012	0.8514	lung|NS|carcinoma|squamous_cell_carcinoma:5,endometrium|NS|carcinoma|endometrioid_carcinoma:2,pancreas|NS|carcinoma|NS:1,
FBXW7|CHEM_Organic	1150	8	1.012	0.8514	lung|NS|carcinoma|squamous_cell_carcinoma:5,endometrium|NS|carcinoma|endometrioid_carcinoma:2,pancreas|NS|carcinoma|NS:1,
TP53|CHEM_Zn+	1150	50	1.008	0.8597	liver|NS|carcinoma|NS:16,pancreas|NS|carcinoma|NS:12,lung|NS|carcinoma|squamous_cell_carcinoma:9,liver|NS|carcinoma|hepatocellular_carcinoma:6,lung|NS|carcinoma|adenocarcinoma:2,large_intestine|colon|carcinoma|adenocarcinoma:2,prostate|NS|carcinoma|adenocarcinoma:1,autonomic_ganglia|NS|neuroblastoma|NS:1,pancreas|NS|carcinoma|ductal_carcinoma:1,
CUBN|CHEM_Ca++	1150	6	1.007	0.8705	liver|NS|carcinoma|NS:2,lung|NS|carcinoma|squamous_cell_carcinoma:1,liver|NS|carcinoma|hepatocellular_carcinoma:1,central_nervous_system|brain|primitive_neuroectodermal_tumour-medulloblastoma|NS:1,endometrium|NS|carcinoma|endometrioid_carcinoma:1,
FBXW7|CHEM_pST-like	1150	8	1.006	0.8937	lung|NS|carcinoma|squamous_cell_carcinoma:4,endometrium|NS|carcinoma|endometrioid_carcinoma:2,pancreas|NS|carcinoma|NS:1,large_intestine|colon|carcinoma|adenocarcinoma:1,
ZNF250|DNA/RNA	1150	6	0.9933	0.8965	liver|NS|carcinoma|NS:6,
CMKLR1|CHEM_Organic	1150	6	0.9915	0.9004	liver|NS|carcinoma|NS:4,lung|NS|carcinoma|squamous_cell_carcinoma:1,pancreas|NS|carcinoma|NS:1,
BRAF|CHEM_Organic	1150	11	1.006	0.9032	central_nervous_system|brain|primitive_neuroectodermal_tumour-medulloblastoma|NS:4,liver|NS|carcinoma|NS:2,lung|NS|carcinoma|squamous_cell_carcinoma:2,pancreas|NS|carcinoma|NS:1,lung|NS|carcinoma|adenocarcinoma:1,large_intestine|colon|carcinoma|adenocarcinoma:1,
PIK3CA|PIK3R2	1150	14	0.9933	0.9157	liver|NS|carcinoma|NS:6,endometrium|NS|carcinoma|endometrioid_carcinoma:3,lung|NS|carcinoma|squamous_cell_carcinoma:2,central_nervous_system|brain|primitive_neuroectodermal_tumour-medulloblastoma|NS:1,breast|NS|carcinoma|NS:1,pancreas|NS|carcinoma|NS:1,
ZNF431|DNA/RNA	1150	9	0.9961	0.9251	liver|NS|carcinoma|NS:6,lung|NS|carcinoma|squamous_cell_carcinoma:1,liver|NS|carcinoma|hepatocellular_carcinoma:1,large_intestine|NS|carcinoma|adenocarcinoma:1,
TP53|TP63	1150	52	1.004	0.9272	liver|NS|carcinoma|NS:28,liver|NS|carcinoma|hepatocellular_carcinoma:9,lung|NS|carcinoma|squamous_cell_carcinoma:7,pancreas|NS|carcinoma|NS:4,central_nervous_system|brain|primitive_neuroectodermal_tumour-medulloblastoma|NS:1,lung|NS|carcinoma|adenocarcinoma:1,pancreas|NS|carcinoma|ductal_carcinoma:1,large_intestine|colon|carcinoma|adenocarcinoma:1,
ZNF431|CHEM_Metabolite	1150	7	1.003	0.9417	liver|NS|carcinoma|NS:6,liver|NS|carcinoma|hepatocellular_carcinoma:1,
ZNF180|DNA/RNA	1150	6	1.002	0.9572	liver|NS|carcinoma|NS:3,liver|NS|carcinoma|hepatocellular_carcinoma:2,lung|NS|carcinoma|squamous_cell_carcinoma:1,
PTEN|CHEM_Organic	1150	6	0.9974	0.9656	endometrium|NS|carcinoma|endometrioid_carcinoma:2,large_intestine|NS|carcinoma|adenocarcinoma:1,central_nervous_system|brain|primitive_neuroectodermal_tumour-medulloblastoma|NS:1,liver|NS|carcinoma|NS:1,large_intestine|colon|carcinoma|adenocarcinoma:1,
CTNNB1|HLA-A	1150	57	1.002	0.9668	liver|NS|carcinoma|NS:34,liver|NS|carcinoma|hepatocellular_carcinoma:14,central_nervous_system|brain|primitive_neuroectodermal_tumour-medulloblastoma|NS:6,endometrium|NS|carcinoma|endometrioid_carcinoma:3,
CP|CP	1150	8	1.002	0.9702	liver|NS|carcinoma|NS:6,liver|NS|carcinoma|hepatocellular_carcinoma:1,pancreas|NS|carcinoma|ductal_carcinoma:1,
ZNF25|CHEM_Zn+	1150	6	1.001	0.9864	liver|NS|carcinoma|NS:4,lung|NS|carcinoma|squamous_cell_carcinoma:2,
ZNF530|DNA/RNA	1150	6	0.9994	0.9881	liver|NS|carcinoma|NS:4,lung|NS|carcinoma|squamous_cell_carcinoma:1,pancreas|NS|carcinoma|NS:1,
CTNNB1|CDH3	1150	9	0.9993	0.9914	liver|NS|carcinoma|NS:6,liver|NS|carcinoma|hepatocellular_carcinoma:2,lung|NS|carcinoma|squamous_cell_carcinoma:1,
ZNF676|DNA/RNA	1150	10	1	0.9956	liver|NS|carcinoma|NS:5,lung|NS|carcinoma|squamous_cell_carcinoma:4,kidney|NS|carcinoma|papillary_renal_cell_carcinoma:1,
ALB|CHEM_Organic	1150	8	0.2047	0.9982	liver|NS|carcinoma|NS:6,lung|NS|carcinoma|squamous_cell_carcinoma:1,liver|NS|carcinoma|hepatocellular_carcinoma:1,
ZNF620|DNA/RNA	1150	7	0.2285	0.9986	liver|NS|carcinoma|NS:6,endometrium|NS|carcinoma|endometrioid_carcinoma:1,
HIST1H2AD|HIST1H2BC	1150	7	0.195	0.9992	liver|NS|carcinoma|NS:3,prostate|NS|carcinoma|adenocarcinoma:2,lung|NS|carcinoma|squamous_cell_carcinoma:1,liver|NS|carcinoma|hepatocellular_carcinoma:1,
ZNF682|DNA/RNA	1150	6	0.1749	0.9998	liver|NS|carcinoma|NS:5,kidney|NS|carcinoma|clear_cell_renal_cell_carcinoma:1,
HIST1H2BC|HIST2H2AB	1150	6	0.1757	0.9998	liver|NS|carcinoma|NS:2,lung|NS|carcinoma|squamous_cell_carcinoma:2,prostate|NS|carcinoma|adenocarcinoma:2,
RIT2|CHEM_Mg++	1150	6	0.1742	0.9998	liver|NS|carcinoma|NS:5,liver|NS|carcinoma|hepatocellular_carcinoma:1,
IDH1|CHEM_Mn++	1150	6	0.07543	1	central_nervous_system|brain|glioma|NS:5,liver|NS|carcinoma|NS:1,
MAPK1|MAPKAPK2	1150	6	435.3	1	liver|NS|carcinoma|NS:2,pancreas|NS|carcinoma|NS:2,lung|NS|carcinoma|squamous_cell_carcinoma:1,central_nervous_system|brain|primitive_neuroectodermal_tumour-medulloblastoma|NS:1,
FLRT2|CHEM_pTyr-like	1150	6	0.07942	1	liver|NS|carcinoma|NS:5,liver|NS|carcinoma|hepatocellular_carcinoma:1,
IDH1|IDH1	1150	6	0.07543	1	central_nervous_system|brain|glioma|NS:5,liver|NS|carcinoma|NS:1,
ZNF91|CHEM_Metabolite	1150	6	0.9542	1	liver|NS|carcinoma|NS:2,lung|NS|carcinoma|squamous_cell_carcinoma:2,pancreas|NS|carcinoma|ductal_carcinoma:1,endometrium|NS|carcinoma|endometrioid_carcinoma:1,
IDH1|CHEM_Metabolite	1150	6	0.07543	1	central_nervous_system|brain|glioma|NS:5,liver|NS|carcinoma|NS:1,
IDH1|CHEM_Mg++	1150	6	0.07543	1	central_nervous_system|brain|glioma|NS:5,liver|NS|carcinoma|NS:1,
IDH1|CHEM_Ca++	1150	6	0.07543	1	central_nervous_system|brain|glioma|NS:5,liver|NS|carcinoma|NS:1,
IDH1|CHEM_Organic	1150	6	0.07543	1	central_nervous_system|brain|glioma|NS:5,liver|NS|carcinoma|NS:1,
ZNF782|DNA/RNA	1150	7	0.003731	nan	liver|NS|carcinoma|NS:3,liver|NS|carcinoma|hepatocellular_carcinoma:2,endometrium|NS|carcinoma|endometrioid_carcinoma:2,
LATS1|CHEM_Organic	1150	6	212.1	nan	liver|NS|carcinoma|NS:6,
*All samples with clinical data and interfaces mutated in at least 5 unique samples
Sex, Age and Cancer type as covariates
